# Supplementary material for: A giant virus forms a specialized subcellular environment within its amoeba host for efficient translation
Source: Nat Microbiol. 2026 Jan 9;11(2):584–96. doi: 10.1038/s41564-025-02234-x (PMC12872441; doi:10.1038/s41564-025-02234-x)
Supplement: Supplementary file 4 — Source data for all subfigures in Fig. 1. [file 41564_2025_2234_MOESM4_ESM.xlsx]

## Sheet: Fig.1B
Fig. 1B Fraction of reads that aligned to indicated genomes by RNA-Seq analyses at different infection stages. hpi, hours post-infection.
sample	source	ratio
R1 0hpi	Host	0.928857
R1 0hpi	Virus	4.041357468012203e-4
R1 0hpi	Mito	0.0707384
R1 2hpi	Host	0.6280567213809238
R1 2hpi	Virus	0.28673157088212325
R1 2hpi	Mito	0.0852117
R1 4hpi	Host	0.4845041100024411
R1 4hpi	Virus	0.48137346580299023
R1 4hpi	Mito	0.034122424194568665
R1 8hpi	Host	0.36644136236923575
R1 8hpi	Virus	0.596381
R1 8hpi	Mito	0.037178
R2 0hpi	Host	0.9140420542040522
R2 0hpi	Virus	3.9607613012945445e-4
R2 0hpi	Mito	0.0855619
R2 2hpi	Host	0.6049327044360323
R2 2hpi	Virus	0.30739648355972726
R2 2hpi	Mito	0.0876708
R2 4hpi	Host	0.4176143200624779
R2 4hpi	Virus	0.5491494326906236
R2 4hpi	Mito	0.033236247246898554
R2 8hpi	Host	0.14962893965528515
R2 8hpi	Virus	0.8374970755475084
R2 8hpi	Mito	0.012873984797206476

## Sheet: Fig.1C
Fig. 1C Fraction of reads that aligned to indicated genomes by Ribo-Seq analyses at different infection stages. hpi, hours post-infection.
sample	source	ratio
R1 0hpi	Host	0.928857
R1 0hpi	Virus	0.000404136
R1 0hpi	Mito	0.0707384
R1 2hpi	Host	0.628057
R1 2hpi	Virus	0.286732
R1 2hpi	Mito	0.0852117
R1 4hpi	Host	0.484504
R1 4hpi	Virus	0.481373
R1 4hpi	Mito	0.0341224
R1 8hpi	Host	0.366441
R1 8hpi	Virus	0.596381
R1 8hpi	Mito	0.037178
R2 0hpi	Host	0.914042
R2 0hpi	Virus	0.000396076
R2 0hpi	Mito	0.0855619
R2 2hpi	Host	0.604933
R2 2hpi	Virus	0.307396
R2 2hpi	Mito	0.0876708
R2 4hpi	Host	0.417614
R2 4hpi	Virus	0.549149
R2 4hpi	Mito	0.0332362
R2 8hpi	Host	0.149629
R2 8hpi	Virus	0.837497
R2 8hpi	Mito	0.012874

## Sheet: Fig.1D
Fig. 1D Box plots of transcripts per kilobase million (TPM) for amoeba and APMV mRNAs in the RNA-Seq data.
mrna	source	sample	replicate	time	TPM
BAESF_00001.mRNA.1	Host	R1 0hpi	R1	0hpi	13.1248
BAESF_00001.mRNA.1	Host	R1 2hpi	R1	2hpi	15.9911
BAESF_00001.mRNA.1	Host	R1 4hpi	R1	4hpi	8.52955
BAESF_00001.mRNA.1	Host	R1 8hpi	R1	8hpi	2.88299
BAESF_00001.mRNA.1	Host	R2 0hpi	R2	0hpi	15.112
BAESF_00001.mRNA.1	Host	R2 2hpi	R2	2hpi	15.9217
BAESF_00001.mRNA.1	Host	R2 4hpi	R2	4hpi	7.64196
BAESF_00001.mRNA.1	Host	R2 8hpi	R2	8hpi	1.73735
BAESF_10812.mRNA.1	Host	R1 0hpi	R1	0hpi	102.117
BAESF_10812.mRNA.1	Host	R1 2hpi	R1	2hpi	51.1971
BAESF_10812.mRNA.1	Host	R1 4hpi	R1	4hpi	27.1424
BAESF_10812.mRNA.1	Host	R1 8hpi	R1	8hpi	23.5069
BAESF_10812.mRNA.1	Host	R2 0hpi	R2	0hpi	114.461
BAESF_10812.mRNA.1	Host	R2 2hpi	R2	2hpi	51.7701
BAESF_10812.mRNA.1	Host	R2 4hpi	R2	4hpi	21.8049
BAESF_10812.mRNA.1	Host	R2 8hpi	R2	8hpi	5.46097
BAESF_09048.mRNA.1	Host	R1 0hpi	R1	0hpi	34.4656
BAESF_09048.mRNA.1	Host	R1 2hpi	R1	2hpi	4.48653
BAESF_09048.mRNA.1	Host	R1 4hpi	R1	4hpi	6.58099
BAESF_09048.mRNA.1	Host	R1 8hpi	R1	8hpi	6.79324
BAESF_09048.mRNA.1	Host	R2 0hpi	R2	0hpi	23.6896
BAESF_09048.mRNA.1	Host	R2 2hpi	R2	2hpi	3.98376
BAESF_09048.mRNA.1	Host	R2 4hpi	R2	4hpi	4.7912
BAESF_09048.mRNA.1	Host	R2 8hpi	R2	8hpi	2.13425
BAESF_07145.mRNA.1	Host	R1 0hpi	R1	0hpi	8.81834
BAESF_07145.mRNA.1	Host	R1 2hpi	R1	2hpi	8.64652
BAESF_07145.mRNA.1	Host	R1 4hpi	R1	4hpi	4.43461
BAESF_07145.mRNA.1	Host	R1 8hpi	R1	8hpi	1.88433
BAESF_07145.mRNA.1	Host	R2 0hpi	R2	0hpi	10.1726
BAESF_07145.mRNA.1	Host	R2 2hpi	R2	2hpi	5.16861
BAESF_07145.mRNA.1	Host	R2 4hpi	R2	4hpi	2.55932
BAESF_07145.mRNA.1	Host	R2 8hpi	R2	8hpi	1.08392
BAESF_05238.mRNA.1	Host	R1 0hpi	R1	0hpi	13.5721
BAESF_05238.mRNA.1	Host	R1 2hpi	R1	2hpi	11.1071
BAESF_05238.mRNA.1	Host	R1 4hpi	R1	4hpi	6.57455
BAESF_05238.mRNA.1	Host	R1 8hpi	R1	8hpi	5.85785
BAESF_05238.mRNA.1	Host	R2 0hpi	R2	0hpi	16.6788
BAESF_05238.mRNA.1	Host	R2 2hpi	R2	2hpi	12.5867
BAESF_05238.mRNA.1	Host	R2 4hpi	R2	4hpi	7.02175
BAESF_05238.mRNA.1	Host	R2 8hpi	R2	8hpi	3.68282
rna-MIMI_gp0510	Virus	R1 2hpi	R1	2hpi	872.885
rna-MIMI_gp0510	Virus	R1 4hpi	R1	4hpi	1688.41
rna-MIMI_gp0510	Virus	R1 8hpi	R1	8hpi	208.646
rna-MIMI_gp0510	Virus	R2 2hpi	R2	2hpi	892.459
rna-MIMI_gp0510	Virus	R2 4hpi	R2	4hpi	1934.27
rna-MIMI_gp0510	Virus	R2 8hpi	R2	8hpi	196.955
BAESF_03477.mRNA.1	Host	R1 0hpi	R1	0hpi	28.0827
BAESF_03477.mRNA.1	Host	R1 2hpi	R1	2hpi	26.1543
BAESF_03477.mRNA.1	Host	R1 4hpi	R1	4hpi	18.1907
BAESF_03477.mRNA.1	Host	R1 8hpi	R1	8hpi	9.57329
BAESF_03477.mRNA.1	Host	R2 0hpi	R2	0hpi	32.446
BAESF_03477.mRNA.1	Host	R2 2hpi	R2	2hpi	32.4955
BAESF_03477.mRNA.1	Host	R2 4hpi	R2	4hpi	16.4252
BAESF_03477.mRNA.1	Host	R2 8hpi	R2	8hpi	2.97829
BAESF_01718.mRNA.1	Host	R1 0hpi	R1	0hpi	14.8063
BAESF_01718.mRNA.1	Host	R1 2hpi	R1	2hpi	11.2006
BAESF_01718.mRNA.1	Host	R1 4hpi	R1	4hpi	7.61617
BAESF_01718.mRNA.1	Host	R1 8hpi	R1	8hpi	3.44873
BAESF_01718.mRNA.1	Host	R2 0hpi	R2	0hpi	14.5667
BAESF_01718.mRNA.1	Host	R2 2hpi	R2	2hpi	10.1095
BAESF_01718.mRNA.1	Host	R2 4hpi	R2	4hpi	6.75521
BAESF_01718.mRNA.1	Host	R2 8hpi	R2	8hpi	1.53912
BAESF_00015.mRNA.1	Host	R1 0hpi	R1	0hpi	9.3818
BAESF_00015.mRNA.1	Host	R1 2hpi	R1	2hpi	9.30622
BAESF_00015.mRNA.1	Host	R1 4hpi	R1	4hpi	8.96099
BAESF_00015.mRNA.1	Host	R1 8hpi	R1	8hpi	3.26022
BAESF_00015.mRNA.1	Host	R2 0hpi	R2	0hpi	11.0044
BAESF_00015.mRNA.1	Host	R2 2hpi	R2	2hpi	13.9133
BAESF_00015.mRNA.1	Host	R2 4hpi	R2	4hpi	8.05438
BAESF_00015.mRNA.1	Host	R2 8hpi	R2	8hpi	1.3678
BAESF_10818.mRNA.1	Host	R1 0hpi	R1	0hpi	577.463
BAESF_10818.mRNA.1	Host	R1 2hpi	R1	2hpi	107.885
BAESF_10818.mRNA.1	Host	R1 4hpi	R1	4hpi	59.3716
BAESF_10818.mRNA.1	Host	R1 8hpi	R1	8hpi	184.19626443426301
BAESF_10818.mRNA.1	Host	R2 0hpi	R2	0hpi	541.165
BAESF_10818.mRNA.1	Host	R2 2hpi	R2	2hpi	117.303
BAESF_10818.mRNA.1	Host	R2 4hpi	R2	4hpi	36.0792
BAESF_10818.mRNA.1	Host	R2 8hpi	R2	8hpi	34.7964
BAESF_09048.mRNA.2	Host	R1 0hpi	R1	0hpi	31.3033
BAESF_09048.mRNA.2	Host	R1 2hpi	R1	2hpi	4.06044
BAESF_09048.mRNA.2	Host	R1 4hpi	R1	4hpi	6.12142
BAESF_09048.mRNA.2	Host	R1 8hpi	R1	8hpi	6.48554
BAESF_09048.mRNA.2	Host	R2 0hpi	R2	0hpi	21.8383
BAESF_09048.mRNA.2	Host	R2 2hpi	R2	2hpi	3.74943
BAESF_09048.mRNA.2	Host	R2 4hpi	R2	4hpi	4.32919
BAESF_09048.mRNA.2	Host	R2 8hpi	R2	8hpi	1.98448
BAESF_07146.mRNA.1	Host	R1 0hpi	R1	0hpi	7.35676
BAESF_07146.mRNA.1	Host	R1 2hpi	R1	2hpi	4.45242
BAESF_07146.mRNA.1	Host	R1 4hpi	R1	4hpi	2.28219
BAESF_07146.mRNA.1	Host	R1 8hpi	R1	8hpi	1.00037
BAESF_07146.mRNA.1	Host	R2 0hpi	R2	0hpi	6.85974
BAESF_07146.mRNA.1	Host	R2 2hpi	R2	2hpi	3.55925
BAESF_07146.mRNA.1	Host	R2 4hpi	R2	4hpi	1.77408
BAESF_07146.mRNA.1	Host	R2 8hpi	R2	8hpi	0.593427
BAESF_05241.mRNA.1	Host	R1 0hpi	R1	0hpi	3.95761
BAESF_05241.mRNA.1	Host	R1 2hpi	R1	2hpi	3.44816
BAESF_05241.mRNA.1	Host	R1 4hpi	R1	4hpi	2.31642
BAESF_05241.mRNA.1	Host	R1 8hpi	R1	8hpi	1.09455
BAESF_05241.mRNA.1	Host	R2 0hpi	R2	0hpi	6.57914
BAESF_05241.mRNA.1	Host	R2 2hpi	R2	2hpi	4.76029
BAESF_05241.mRNA.1	Host	R2 4hpi	R2	4hpi	1.89906
BAESF_05241.mRNA.1	Host	R2 8hpi	R2	8hpi	0.303005
rna-MIMI_gp0511	Virus	R1 2hpi	R1	2hpi	4.23069
rna-MIMI_gp0511	Virus	R1 4hpi	R1	4hpi	42.8194
rna-MIMI_gp0511	Virus	R1 8hpi	R1	8hpi	3203.23
rna-MIMI_gp0511	Virus	R2 2hpi	R2	2hpi	3.95547
rna-MIMI_gp0511	Virus	R2 4hpi	R2	4hpi	42.0245
rna-MIMI_gp0511	Virus	R2 8hpi	R2	8hpi	4163.36
BAESF_03478.mRNA.1	Host	R1 0hpi	R1	0hpi	10.7135
BAESF_03478.mRNA.1	Host	R1 2hpi	R1	2hpi	3.23483
BAESF_03478.mRNA.1	Host	R1 4hpi	R1	4hpi	3.42913
BAESF_03478.mRNA.1	Host	R1 8hpi	R1	8hpi	3.09335
BAESF_03478.mRNA.1	Host	R2 0hpi	R2	0hpi	11.8795
BAESF_03478.mRNA.1	Host	R2 2hpi	R2	2hpi	3.50365
BAESF_03478.mRNA.1	Host	R2 4hpi	R2	4hpi	3.19199
BAESF_03478.mRNA.1	Host	R2 8hpi	R2	8hpi	0.822322
BAESF_01719.mRNA.1	Host	R1 0hpi	R1	0hpi	43.8024
BAESF_01719.mRNA.1	Host	R1 2hpi	R1	2hpi	29.6624
BAESF_01719.mRNA.1	Host	R1 4hpi	R1	4hpi	12.9679
BAESF_01719.mRNA.1	Host	R1 8hpi	R1	8hpi	8.14105
BAESF_01719.mRNA.1	Host	R2 0hpi	R2	0hpi	51.406
BAESF_01719.mRNA.1	Host	R2 2hpi	R2	2hpi	31.1229
BAESF_01719.mRNA.1	Host	R2 4hpi	R2	4hpi	11.3201
BAESF_01719.mRNA.1	Host	R2 8hpi	R2	8hpi	3.16726
BAESF_00016.mRNA.1	Host	R1 0hpi	R1	0hpi	13.7428
BAESF_00016.mRNA.1	Host	R1 2hpi	R1	2hpi	3.89243
BAESF_00016.mRNA.1	Host	R1 4hpi	R1	4hpi	3.51909
BAESF_00016.mRNA.1	Host	R1 8hpi	R1	8hpi	2.75111
BAESF_00016.mRNA.1	Host	R2 0hpi	R2	0hpi	13.1595
BAESF_00016.mRNA.1	Host	R2 2hpi	R2	2hpi	3.20434
BAESF_00016.mRNA.1	Host	R2 4hpi	R2	4hpi	1.9387
BAESF_00016.mRNA.1	Host	R2 8hpi	R2	8hpi	0.914274
BAESF_10822.mRNA.1	Host	R1 0hpi	R1	0hpi	202.825
BAESF_10822.mRNA.1	Host	R1 2hpi	R1	2hpi	38.7149
BAESF_10822.mRNA.1	Host	R1 4hpi	R1	4hpi	52.4249
BAESF_10822.mRNA.1	Host	R1 8hpi	R1	8hpi	73.3769
BAESF_10822.mRNA.1	Host	R2 0hpi	R2	0hpi	197.083
BAESF_10822.mRNA.1	Host	R2 2hpi	R2	2hpi	33.5296
BAESF_10822.mRNA.1	Host	R2 4hpi	R2	4hpi	42.1842
BAESF_10822.mRNA.1	Host	R2 8hpi	R2	8hpi	16.3944
BAESF_09052.mRNA.1	Host	R1 0hpi	R1	0hpi	67.264
BAESF_09052.mRNA.1	Host	R1 2hpi	R1	2hpi	17.7047
BAESF_09052.mRNA.1	Host	R1 4hpi	R1	4hpi	14.8135
BAESF_09052.mRNA.1	Host	R1 8hpi	R1	8hpi	11.8181
BAESF_09052.mRNA.1	Host	R2 0hpi	R2	0hpi	55.9094
BAESF_09052.mRNA.1	Host	R2 2hpi	R2	2hpi	18.5238
BAESF_09052.mRNA.1	Host	R2 4hpi	R2	4hpi	13.2245
BAESF_09052.mRNA.1	Host	R2 8hpi	R2	8hpi	4.17232
BAESF_07147.mRNA.1	Host	R1 0hpi	R1	0hpi	2117.26
BAESF_07147.mRNA.1	Host	R1 2hpi	R1	2hpi	1951.43
BAESF_07147.mRNA.1	Host	R1 4hpi	R1	4hpi	1348.75
BAESF_07147.mRNA.1	Host	R1 8hpi	R1	8hpi	851.869
BAESF_07147.mRNA.1	Host	R2 0hpi	R2	0hpi	2485.57
BAESF_07147.mRNA.1	Host	R2 2hpi	R2	2hpi	1656.07
BAESF_07147.mRNA.1	Host	R2 4hpi	R2	4hpi	1115.77
BAESF_07147.mRNA.1	Host	R2 8hpi	R2	8hpi	215.928
BAESF_05243.mRNA.1	Host	R1 0hpi	R1	0hpi	16.0589
BAESF_05243.mRNA.1	Host	R1 2hpi	R1	2hpi	17.1754
BAESF_05243.mRNA.1	Host	R1 4hpi	R1	4hpi	11.003
BAESF_05243.mRNA.1	Host	R1 8hpi	R1	8hpi	4.73571
BAESF_05243.mRNA.1	Host	R2 0hpi	R2	0hpi	16.4047
BAESF_05243.mRNA.1	Host	R2 2hpi	R2	2hpi	18.9215
BAESF_05243.mRNA.1	Host	R2 4hpi	R2	4hpi	10.0709
BAESF_05243.mRNA.1	Host	R2 8hpi	R2	8hpi	1.18613
rna-MIMI_gp0512	Virus	R1 2hpi	R1	2hpi	6.84626
rna-MIMI_gp0512	Virus	R1 4hpi	R1	4hpi	40.119
rna-MIMI_gp0512	Virus	R1 8hpi	R1	8hpi	361.8
rna-MIMI_gp0512	Virus	R2 2hpi	R2	2hpi	8.04683
rna-MIMI_gp0512	Virus	R2 4hpi	R2	4hpi	43.2338
rna-MIMI_gp0512	Virus	R2 8hpi	R2	8hpi	407.664
BAESF_03479.mRNA.1	Host	R1 0hpi	R1	0hpi	56.5332
BAESF_03479.mRNA.1	Host	R1 2hpi	R1	2hpi	15.3087
BAESF_03479.mRNA.1	Host	R1 4hpi	R1	4hpi	12.1997
BAESF_03479.mRNA.1	Host	R1 8hpi	R1	8hpi	14.7072
BAESF_03479.mRNA.1	Host	R2 0hpi	R2	0hpi	59.4635
BAESF_03479.mRNA.1	Host	R2 2hpi	R2	2hpi	16.8177
BAESF_03479.mRNA.1	Host	R2 4hpi	R2	4hpi	11.0846
BAESF_03479.mRNA.1	Host	R2 8hpi	R2	8hpi	4.00952
BAESF_01722.mRNA.1	Host	R1 0hpi	R1	0hpi	10.0335
BAESF_01722.mRNA.1	Host	R1 2hpi	R1	2hpi	2.79215
BAESF_01722.mRNA.1	Host	R1 4hpi	R1	4hpi	2.27534
BAESF_01722.mRNA.1	Host	R1 8hpi	R1	8hpi	2.44722
BAESF_01722.mRNA.1	Host	R2 0hpi	R2	0hpi	10.6336
BAESF_01722.mRNA.1	Host	R2 2hpi	R2	2hpi	2.43746
BAESF_01722.mRNA.1	Host	R2 4hpi	R2	4hpi	1.75669
BAESF_01722.mRNA.1	Host	R2 8hpi	R2	8hpi	0.654292
BAESF_00022.mRNA.1	Host	R1 0hpi	R1	0hpi	62.8354
BAESF_00022.mRNA.1	Host	R1 2hpi	R1	2hpi	6.60655
BAESF_00022.mRNA.1	Host	R1 4hpi	R1	4hpi	5.80167
BAESF_00022.mRNA.1	Host	R1 8hpi	R1	8hpi	10.0973
BAESF_00022.mRNA.1	Host	R2 0hpi	R2	0hpi	67.5353
BAESF_00022.mRNA.1	Host	R2 2hpi	R2	2hpi	3.36704
BAESF_00022.mRNA.1	Host	R2 4hpi	R2	4hpi	3.91682
BAESF_00022.mRNA.1	Host	R2 8hpi	R2	8hpi	2.53226
BAESF_10823.mRNA.1	Host	R1 0hpi	R1	0hpi	15.1535
BAESF_10823.mRNA.1	Host	R1 2hpi	R1	2hpi	13.0814
BAESF_10823.mRNA.1	Host	R1 4hpi	R1	4hpi	8.90881
BAESF_10823.mRNA.1	Host	R1 8hpi	R1	8hpi	6.266
BAESF_10823.mRNA.1	Host	R2 0hpi	R2	0hpi	15.8823
BAESF_10823.mRNA.1	Host	R2 2hpi	R2	2hpi	15.1303
BAESF_10823.mRNA.1	Host	R2 4hpi	R2	4hpi	7.90569
BAESF_10823.mRNA.1	Host	R2 8hpi	R2	8hpi	2.47802
BAESF_09055.mRNA.1	Host	R1 0hpi	R1	0hpi	30.748
BAESF_09055.mRNA.1	Host	R1 2hpi	R1	2hpi	23.5059
BAESF_09055.mRNA.1	Host	R1 4hpi	R1	4hpi	13.0646
BAESF_09055.mRNA.1	Host	R1 8hpi	R1	8hpi	5.45295
BAESF_09055.mRNA.1	Host	R2 0hpi	R2	0hpi	27.2066
BAESF_09055.mRNA.1	Host	R2 2hpi	R2	2hpi	22.1537
BAESF_09055.mRNA.1	Host	R2 4hpi	R2	4hpi	11.1673
BAESF_09055.mRNA.1	Host	R2 8hpi	R2	8hpi	2.3703
BAESF_07148.mRNA.1	Host	R1 0hpi	R1	0hpi	72.2204
BAESF_07148.mRNA.1	Host	R1 2hpi	R1	2hpi	54.8663
BAESF_07148.mRNA.1	Host	R1 4hpi	R1	4hpi	32.6924
BAESF_07148.mRNA.1	Host	R1 8hpi	R1	8hpi	8.84871
BAESF_07148.mRNA.1	Host	R2 0hpi	R2	0hpi	65.267
BAESF_07148.mRNA.1	Host	R2 2hpi	R2	2hpi	54.2558
BAESF_07148.mRNA.1	Host	R2 4hpi	R2	4hpi	29.8954
BAESF_07148.mRNA.1	Host	R2 8hpi	R2	8hpi	4.69285
BAESF_05245.mRNA.1	Host	R1 0hpi	R1	0hpi	19.0721
BAESF_05245.mRNA.1	Host	R1 2hpi	R1	2hpi	23.7262
BAESF_05245.mRNA.1	Host	R1 4hpi	R1	4hpi	13.8996
BAESF_05245.mRNA.1	Host	R1 8hpi	R1	8hpi	6.48814
BAESF_05245.mRNA.1	Host	R2 0hpi	R2	0hpi	21.0245
BAESF_05245.mRNA.1	Host	R2 2hpi	R2	2hpi	22.4744
BAESF_05245.mRNA.1	Host	R2 4hpi	R2	4hpi	11.6267
BAESF_05245.mRNA.1	Host	R2 8hpi	R2	8hpi	1.50038
rna-MIMI_gp0513	Virus	R1 2hpi	R1	2hpi	264.74
rna-MIMI_gp0513	Virus	R1 4hpi	R1	4hpi	723.556
rna-MIMI_gp0513	Virus	R1 8hpi	R1	8hpi	102.24
rna-MIMI_gp0513	Virus	R2 2hpi	R2	2hpi	252.822
rna-MIMI_gp0513	Virus	R2 4hpi	R2	4hpi	862.574
rna-MIMI_gp0513	Virus	R2 8hpi	R2	8hpi	105.546
BAESF_03480.mRNA.1	Host	R1 0hpi	R1	0hpi	25.4392
BAESF_03480.mRNA.1	Host	R1 2hpi	R1	2hpi	25.2864
BAESF_03480.mRNA.1	Host	R1 4hpi	R1	4hpi	13.2004
BAESF_03480.mRNA.1	Host	R1 8hpi	R1	8hpi	7.14527
BAESF_03480.mRNA.1	Host	R2 0hpi	R2	0hpi	26.3656
BAESF_03480.mRNA.1	Host	R2 2hpi	R2	2hpi	28.0206
BAESF_03480.mRNA.1	Host	R2 4hpi	R2	4hpi	12.969573821033901
BAESF_03480.mRNA.1	Host	R2 8hpi	R2	8hpi	2.51993
BAESF_01723.mRNA.1	Host	R1 0hpi	R1	0hpi	77.789
BAESF_01723.mRNA.1	Host	R1 2hpi	R1	2hpi	75.8993
BAESF_01723.mRNA.1	Host	R1 4hpi	R1	4hpi	47.1546
BAESF_01723.mRNA.1	Host	R1 8hpi	R1	8hpi	20.3993
BAESF_01723.mRNA.1	Host	R2 0hpi	R2	0hpi	78.6965
BAESF_01723.mRNA.1	Host	R2 2hpi	R2	2hpi	77.2541
BAESF_01723.mRNA.1	Host	R2 4hpi	R2	4hpi	41.7393
BAESF_01723.mRNA.1	Host	R2 8hpi	R2	8hpi	6.02198
BAESF_00023.mRNA.1	Host	R1 0hpi	R1	0hpi	6.49589
BAESF_00023.mRNA.1	Host	R1 2hpi	R1	2hpi	2.98786
BAESF_00023.mRNA.1	Host	R1 4hpi	R1	4hpi	2.73628
BAESF_00023.mRNA.1	Host	R1 8hpi	R1	8hpi	2.11995
BAESF_00023.mRNA.1	Host	R2 0hpi	R2	0hpi	6.55183
BAESF_00023.mRNA.1	Host	R2 2hpi	R2	2hpi	3.37837
BAESF_00023.mRNA.1	Host	R2 4hpi	R2	4hpi	2.13694
BAESF_00023.mRNA.1	Host	R2 8hpi	R2	8hpi	0.861994
BAESF_10823.mRNA.2	Host	R1 0hpi	R1	0hpi	11.1555
BAESF_10823.mRNA.2	Host	R1 2hpi	R1	2hpi	10.0368
BAESF_10823.mRNA.2	Host	R1 4hpi	R1	4hpi	6.81443
BAESF_10823.mRNA.2	Host	R1 8hpi	R1	8hpi	4.99694
BAESF_10823.mRNA.2	Host	R2 0hpi	R2	0hpi	12.1486
BAESF_10823.mRNA.2	Host	R2 2hpi	R2	2hpi	11.7368
BAESF_10823.mRNA.2	Host	R2 4hpi	R2	4hpi	6.09233
BAESF_10823.mRNA.2	Host	R2 8hpi	R2	8hpi	1.91341
BAESF_09056.mRNA.1	Host	R1 0hpi	R1	0hpi	15.3317
BAESF_09056.mRNA.1	Host	R1 2hpi	R1	2hpi	8.4335
BAESF_09056.mRNA.1	Host	R1 4hpi	R1	4hpi	6.69196
BAESF_09056.mRNA.1	Host	R1 8hpi	R1	8hpi	3.12721
BAESF_09056.mRNA.1	Host	R2 0hpi	R2	0hpi	14.9894
BAESF_09056.mRNA.1	Host	R2 2hpi	R2	2hpi	6.93665
BAESF_09056.mRNA.1	Host	R2 4hpi	R2	4hpi	6.4081
BAESF_09056.mRNA.1	Host	R2 8hpi	R2	8hpi	1.08547
BAESF_07149.mRNA.1	Host	R1 0hpi	R1	0hpi	27.2606
BAESF_07149.mRNA.1	Host	R1 2hpi	R1	2hpi	16.8161
BAESF_07149.mRNA.1	Host	R1 4hpi	R1	4hpi	10.3707
BAESF_07149.mRNA.1	Host	R1 8hpi	R1	8hpi	6.38269
BAESF_07149.mRNA.1	Host	R2 0hpi	R2	0hpi	22.4647
BAESF_07149.mRNA.1	Host	R2 2hpi	R2	2hpi	15.7438
BAESF_07149.mRNA.1	Host	R2 4hpi	R2	4hpi	8.61419
BAESF_07149.mRNA.1	Host	R2 8hpi	R2	8hpi	2.61893
BAESF_05249.mRNA.1	Host	R1 0hpi	R1	0hpi	14.6032
BAESF_05249.mRNA.1	Host	R1 2hpi	R1	2hpi	8.19252
BAESF_05249.mRNA.1	Host	R1 4hpi	R1	4hpi	5.16733
BAESF_05249.mRNA.1	Host	R1 8hpi	R1	8hpi	2.16627
BAESF_05249.mRNA.1	Host	R2 0hpi	R2	0hpi	9.86102
BAESF_05249.mRNA.1	Host	R2 2hpi	R2	2hpi	8.09726
BAESF_05249.mRNA.1	Host	R2 4hpi	R2	4hpi	4.80999
BAESF_05249.mRNA.1	Host	R2 8hpi	R2	8hpi	0.856699
rna-MIMI_gp0514	Virus	R1 2hpi	R1	2hpi	5591.4
rna-MIMI_gp0514	Virus	R1 4hpi	R1	4hpi	1734.4
rna-MIMI_gp0514	Virus	R1 8hpi	R1	8hpi	376.546
rna-MIMI_gp0514	Virus	R2 2hpi	R2	2hpi	5636.41
rna-MIMI_gp0514	Virus	R2 4hpi	R2	4hpi	1901.04
rna-MIMI_gp0514	Virus	R2 8hpi	R2	8hpi	178.868
BAESF_03481.mRNA.1	Host	R1 0hpi	R1	0hpi	21.9275
BAESF_03481.mRNA.1	Host	R1 2hpi	R1	2hpi	6.71469
BAESF_03481.mRNA.1	Host	R1 4hpi	R1	4hpi	6.60738
BAESF_03481.mRNA.1	Host	R1 8hpi	R1	8hpi	5.62547
BAESF_03481.mRNA.1	Host	R2 0hpi	R2	0hpi	23.4359
BAESF_03481.mRNA.1	Host	R2 2hpi	R2	2hpi	5.20111
BAESF_03481.mRNA.1	Host	R2 4hpi	R2	4hpi	4.75654
BAESF_03481.mRNA.1	Host	R2 8hpi	R2	8hpi	1.68229
BAESF_01724.mRNA.1	Host	R1 0hpi	R1	0hpi	82.9804
BAESF_01724.mRNA.1	Host	R1 2hpi	R1	2hpi	45.7884
BAESF_01724.mRNA.1	Host	R1 4hpi	R1	4hpi	41.136
BAESF_01724.mRNA.1	Host	R1 8hpi	R1	8hpi	28.6024
BAESF_01724.mRNA.1	Host	R2 0hpi	R2	0hpi	96.3847
BAESF_01724.mRNA.1	Host	R2 2hpi	R2	2hpi	49.4429
BAESF_01724.mRNA.1	Host	R2 4hpi	R2	4hpi	33.8356
BAESF_01724.mRNA.1	Host	R2 8hpi	R2	8hpi	8.37884
BAESF_00024.mRNA.1	Host	R1 0hpi	R1	0hpi	76.4473
BAESF_00024.mRNA.1	Host	R1 2hpi	R1	2hpi	53.61
BAESF_00024.mRNA.1	Host	R1 4hpi	R1	4hpi	24.4347
BAESF_00024.mRNA.1	Host	R1 8hpi	R1	8hpi	26.0515
BAESF_00024.mRNA.1	Host	R2 0hpi	R2	0hpi	112.396
BAESF_00024.mRNA.1	Host	R2 2hpi	R2	2hpi	58.2395
BAESF_00024.mRNA.1	Host	R2 4hpi	R2	4hpi	21.7522
BAESF_00024.mRNA.1	Host	R2 8hpi	R2	8hpi	4.65279
BAESF_10824.mRNA.1	Host	R1 0hpi	R1	0hpi	11.242
BAESF_10824.mRNA.1	Host	R1 2hpi	R1	2hpi	21.0298
BAESF_10824.mRNA.1	Host	R1 4hpi	R1	4hpi	12.2026
BAESF_10824.mRNA.1	Host	R1 8hpi	R1	8hpi	4.50631
BAESF_10824.mRNA.1	Host	R2 0hpi	R2	0hpi	14.7288
BAESF_10824.mRNA.1	Host	R2 2hpi	R2	2hpi	24.5912
BAESF_10824.mRNA.1	Host	R2 4hpi	R2	4hpi	10.7533
BAESF_10824.mRNA.1	Host	R2 8hpi	R2	8hpi	1.32476
BAESF_09057.mRNA.1	Host	R1 0hpi	R1	0hpi	211.828
BAESF_09057.mRNA.1	Host	R1 2hpi	R1	2hpi	56.692
BAESF_09057.mRNA.1	Host	R1 4hpi	R1	4hpi	47.6424
BAESF_09057.mRNA.1	Host	R1 8hpi	R1	8hpi	52.5338
BAESF_09057.mRNA.1	Host	R2 0hpi	R2	0hpi	210.659
BAESF_09057.mRNA.1	Host	R2 2hpi	R2	2hpi	50.0067
BAESF_09057.mRNA.1	Host	R2 4hpi	R2	4hpi	45.5572
BAESF_09057.mRNA.1	Host	R2 8hpi	R2	8hpi	17.5556
BAESF_07149.mRNA.2	Host	R1 0hpi	R1	0hpi	27.2606
BAESF_07149.mRNA.2	Host	R1 2hpi	R1	2hpi	16.8161
BAESF_07149.mRNA.2	Host	R1 4hpi	R1	4hpi	10.3707
BAESF_07149.mRNA.2	Host	R1 8hpi	R1	8hpi	6.38269
BAESF_07149.mRNA.2	Host	R2 0hpi	R2	0hpi	22.4647
BAESF_07149.mRNA.2	Host	R2 2hpi	R2	2hpi	15.7438
BAESF_07149.mRNA.2	Host	R2 4hpi	R2	4hpi	8.61419
BAESF_07149.mRNA.2	Host	R2 8hpi	R2	8hpi	2.61893
BAESF_05251.mRNA.1	Host	R1 0hpi	R1	0hpi	34.1699
BAESF_05251.mRNA.1	Host	R1 2hpi	R1	2hpi	0.928337
BAESF_05251.mRNA.1	Host	R1 4hpi	R1	4hpi	0.9532
BAESF_05251.mRNA.1	Host	R1 8hpi	R1	8hpi	0.526011
BAESF_05251.mRNA.1	Host	R2 0hpi	R2	0hpi	19.3006
BAESF_05251.mRNA.1	Host	R2 2hpi	R2	2hpi	0.743954
BAESF_05251.mRNA.1	Host	R2 4hpi	R2	4hpi	0.253509
BAESF_05251.mRNA.1	Host	R2 8hpi	R2	8hpi	0.832088
rna-MIMI_gp0515	Virus	R1 2hpi	R1	2hpi	834.447
rna-MIMI_gp0515	Virus	R1 4hpi	R1	4hpi	840.637
rna-MIMI_gp0515	Virus	R1 8hpi	R1	8hpi	129.048
rna-MIMI_gp0515	Virus	R2 2hpi	R2	2hpi	985.185
rna-MIMI_gp0515	Virus	R2 4hpi	R2	4hpi	972.545
rna-MIMI_gp0515	Virus	R2 8hpi	R2	8hpi	150.652
BAESF_03482.mRNA.1	Host	R1 0hpi	R1	0hpi	16.0739
BAESF_03482.mRNA.1	Host	R1 2hpi	R1	2hpi	3.29004
BAESF_03482.mRNA.1	Host	R1 4hpi	R1	4hpi	2.7216
BAESF_03482.mRNA.1	Host	R1 8hpi	R1	8hpi	1.66187
BAESF_03482.mRNA.1	Host	R2 0hpi	R2	0hpi	12.9247
BAESF_03482.mRNA.1	Host	R2 2hpi	R2	2hpi	2.81031
BAESF_03482.mRNA.1	Host	R2 4hpi	R2	4hpi	2.16775
BAESF_03482.mRNA.1	Host	R2 8hpi	R2	8hpi	0.657222
BAESF_01725.mRNA.1	Host	R1 0hpi	R1	0hpi	30.894
BAESF_01725.mRNA.1	Host	R1 2hpi	R1	2hpi	32.5517
BAESF_01725.mRNA.1	Host	R1 4hpi	R1	4hpi	22.0504
BAESF_01725.mRNA.1	Host	R1 8hpi	R1	8hpi	9.72772
BAESF_01725.mRNA.1	Host	R2 0hpi	R2	0hpi	31.2675
BAESF_01725.mRNA.1	Host	R2 2hpi	R2	2hpi	32.769
BAESF_01725.mRNA.1	Host	R2 4hpi	R2	4hpi	19.1398
BAESF_01725.mRNA.1	Host	R2 8hpi	R2	8hpi	3.99864
BAESF_00024.mRNA.2	Host	R1 0hpi	R1	0hpi	77.7536
BAESF_00024.mRNA.2	Host	R1 2hpi	R1	2hpi	54.196
BAESF_00024.mRNA.2	Host	R1 4hpi	R1	4hpi	24.6735
BAESF_00024.mRNA.2	Host	R1 8hpi	R1	8hpi	26.5844
BAESF_00024.mRNA.2	Host	R2 0hpi	R2	0hpi	113.584
BAESF_00024.mRNA.2	Host	R2 2hpi	R2	2hpi	59.1092
BAESF_00024.mRNA.2	Host	R2 4hpi	R2	4hpi	22.0189
BAESF_00024.mRNA.2	Host	R2 8hpi	R2	8hpi	4.71763
BAESF_10825.mRNA.1	Host	R1 0hpi	R1	0hpi	13.5866
BAESF_10825.mRNA.1	Host	R1 2hpi	R1	2hpi	10.8561
BAESF_10825.mRNA.1	Host	R1 4hpi	R1	4hpi	10.0521
BAESF_10825.mRNA.1	Host	R1 8hpi	R1	8hpi	4.42121
BAESF_10825.mRNA.1	Host	R2 0hpi	R2	0hpi	15.0346
BAESF_10825.mRNA.1	Host	R2 2hpi	R2	2hpi	11.6905
BAESF_10825.mRNA.1	Host	R2 4hpi	R2	4hpi	8.43051
BAESF_10825.mRNA.1	Host	R2 8hpi	R2	8hpi	1.82448
BAESF_09058.mRNA.1	Host	R1 0hpi	R1	0hpi	53.2038
BAESF_09058.mRNA.1	Host	R1 2hpi	R1	2hpi	6.61467
BAESF_09058.mRNA.1	Host	R1 4hpi	R1	4hpi	4.88935
BAESF_09058.mRNA.1	Host	R1 8hpi	R1	8hpi	4.87482
BAESF_09058.mRNA.1	Host	R2 0hpi	R2	0hpi	37.4674
BAESF_09058.mRNA.1	Host	R2 2hpi	R2	2hpi	5.92452
BAESF_09058.mRNA.1	Host	R2 4hpi	R2	4hpi	4.23247
BAESF_09058.mRNA.1	Host	R2 8hpi	R2	8hpi	1.84066
BAESF_07149.mRNA.3	Host	R1 0hpi	R1	0hpi	27.2606
BAESF_07149.mRNA.3	Host	R1 2hpi	R1	2hpi	16.8161
BAESF_07149.mRNA.3	Host	R1 4hpi	R1	4hpi	10.3707
BAESF_07149.mRNA.3	Host	R1 8hpi	R1	8hpi	6.38269
BAESF_07149.mRNA.3	Host	R2 0hpi	R2	0hpi	22.4647
BAESF_07149.mRNA.3	Host	R2 2hpi	R2	2hpi	15.7438
BAESF_07149.mRNA.3	Host	R2 4hpi	R2	4hpi	8.61419
BAESF_07149.mRNA.3	Host	R2 8hpi	R2	8hpi	2.61893
BAESF_05252.mRNA.1	Host	R1 0hpi	R1	0hpi	29.7507
BAESF_05252.mRNA.1	Host	R1 2hpi	R1	2hpi	5.9038
BAESF_05252.mRNA.1	Host	R1 4hpi	R1	4hpi	4.32994
BAESF_05252.mRNA.1	Host	R1 8hpi	R1	8hpi	2.78765
BAESF_05252.mRNA.1	Host	R2 0hpi	R2	0hpi	16.9382
BAESF_05252.mRNA.1	Host	R2 2hpi	R2	2hpi	5.28894
BAESF_05252.mRNA.1	Host	R2 4hpi	R2	4hpi	3.09661
BAESF_05252.mRNA.1	Host	R2 8hpi	R2	8hpi	0.699106
rna-MIMI_gp0516	Virus	R1 2hpi	R1	2hpi	1.4634
rna-MIMI_gp0516	Virus	R1 4hpi	R1	4hpi	102.387
rna-MIMI_gp0516	Virus	R1 8hpi	R1	8hpi	61.3311
rna-MIMI_gp0516	Virus	R2 2hpi	R2	2hpi	0.842488
rna-MIMI_gp0516	Virus	R2 4hpi	R2	4hpi	109.466
rna-MIMI_gp0516	Virus	R2 8hpi	R2	8hpi	74.5356
BAESF_03483.mRNA.1	Host	R1 0hpi	R1	0hpi	63.3763
BAESF_03483.mRNA.1	Host	R1 2hpi	R1	2hpi	14.2024
BAESF_03483.mRNA.1	Host	R1 4hpi	R1	4hpi	7.69227
BAESF_03483.mRNA.1	Host	R1 8hpi	R1	8hpi	19.8315
BAESF_03483.mRNA.1	Host	R2 0hpi	R2	0hpi	86.3945
BAESF_03483.mRNA.1	Host	R2 2hpi	R2	2hpi	13.7277
BAESF_03483.mRNA.1	Host	R2 4hpi	R2	4hpi	6.60217
BAESF_03483.mRNA.1	Host	R2 8hpi	R2	8hpi	4.06533
BAESF_01728.mRNA.1	Host	R1 0hpi	R1	0hpi	13.7033
BAESF_01728.mRNA.1	Host	R1 2hpi	R1	2hpi	10.4708
BAESF_01728.mRNA.1	Host	R1 4hpi	R1	4hpi	5.71353
BAESF_01728.mRNA.1	Host	R1 8hpi	R1	8hpi	2.95328
BAESF_01728.mRNA.1	Host	R2 0hpi	R2	0hpi	12.9852
BAESF_01728.mRNA.1	Host	R2 2hpi	R2	2hpi	9.13702
BAESF_01728.mRNA.1	Host	R2 4hpi	R2	4hpi	4.82279
BAESF_01728.mRNA.1	Host	R2 8hpi	R2	8hpi	1.27222
BAESF_00024.mRNA.3	Host	R1 0hpi	R1	0hpi	60.9468
BAESF_00024.mRNA.3	Host	R1 2hpi	R1	2hpi	41.7594
BAESF_00024.mRNA.3	Host	R1 4hpi	R1	4hpi	19.3727
BAESF_00024.mRNA.3	Host	R1 8hpi	R1	8hpi	19.9024
BAESF_00024.mRNA.3	Host	R2 0hpi	R2	0hpi	86.5384
BAESF_00024.mRNA.3	Host	R2 2hpi	R2	2hpi	47.4845
BAESF_00024.mRNA.3	Host	R2 4hpi	R2	4hpi	16.7735
BAESF_00024.mRNA.3	Host	R2 8hpi	R2	8hpi	3.61523
BAESF_10826.mRNA.1	Host	R1 0hpi	R1	0hpi	29.0378
BAESF_10826.mRNA.1	Host	R1 2hpi	R1	2hpi	14.4874
BAESF_10826.mRNA.1	Host	R1 4hpi	R1	4hpi	11.1176
BAESF_10826.mRNA.1	Host	R1 8hpi	R1	8hpi	3.592
BAESF_10826.mRNA.1	Host	R2 0hpi	R2	0hpi	24.9036
BAESF_10826.mRNA.1	Host	R2 2hpi	R2	2hpi	12.1777
BAESF_10826.mRNA.1	Host	R2 4hpi	R2	4hpi	9.79503
BAESF_10826.mRNA.1	Host	R2 8hpi	R2	8hpi	1.713
BAESF_09059.mRNA.1	Host	R1 0hpi	R1	0hpi	48.7654
BAESF_09059.mRNA.1	Host	R1 2hpi	R1	2hpi	33.5536
BAESF_09059.mRNA.1	Host	R1 4hpi	R1	4hpi	21.4813
BAESF_09059.mRNA.1	Host	R1 8hpi	R1	8hpi	7.52473
BAESF_09059.mRNA.1	Host	R2 0hpi	R2	0hpi	47.8943
BAESF_09059.mRNA.1	Host	R2 2hpi	R2	2hpi	26.9153
BAESF_09059.mRNA.1	Host	R2 4hpi	R2	4hpi	18.2158
BAESF_09059.mRNA.1	Host	R2 8hpi	R2	8hpi	3.02132
BAESF_07150.mRNA.1	Host	R1 0hpi	R1	0hpi	56.8734
BAESF_07150.mRNA.1	Host	R1 2hpi	R1	2hpi	10.7255
BAESF_07150.mRNA.1	Host	R1 4hpi	R1	4hpi	12.6398
BAESF_07150.mRNA.1	Host	R1 8hpi	R1	8hpi	5.8868
BAESF_07150.mRNA.1	Host	R2 0hpi	R2	0hpi	39.1627
BAESF_07150.mRNA.1	Host	R2 2hpi	R2	2hpi	9.79517
BAESF_07150.mRNA.1	Host	R2 4hpi	R2	4hpi	11.3068
BAESF_07150.mRNA.1	Host	R2 8hpi	R2	8hpi	4.67895
BAESF_05253.mRNA.1	Host	R1 0hpi	R1	0hpi	8.90955
BAESF_05253.mRNA.1	Host	R1 2hpi	R1	2hpi	10.2979
BAESF_05253.mRNA.1	Host	R1 4hpi	R1	4hpi	5.47103
BAESF_05253.mRNA.1	Host	R1 8hpi	R1	8hpi	2.45578
BAESF_05253.mRNA.1	Host	R2 0hpi	R2	0hpi	8.90246
BAESF_05253.mRNA.1	Host	R2 2hpi	R2	2hpi	9.884
BAESF_05253.mRNA.1	Host	R2 4hpi	R2	4hpi	4.81878
BAESF_05253.mRNA.1	Host	R2 8hpi	R2	8hpi	1.05444
rna-MIMI_gp0517	Virus	R1 2hpi	R1	2hpi	106.52
rna-MIMI_gp0517	Virus	R1 4hpi	R1	4hpi	48.2436
rna-MIMI_gp0517	Virus	R1 8hpi	R1	8hpi	16.0308
rna-MIMI_gp0517	Virus	R2 2hpi	R2	2hpi	144.54
rna-MIMI_gp0517	Virus	R2 4hpi	R2	4hpi	46.9355
rna-MIMI_gp0517	Virus	R2 8hpi	R2	8hpi	10.4605
BAESF_03484.mRNA.1	Host	R1 0hpi	R1	0hpi	39.5426
BAESF_03484.mRNA.1	Host	R1 2hpi	R1	2hpi	31.3347
BAESF_03484.mRNA.1	Host	R1 4hpi	R1	4hpi	25.1498
BAESF_03484.mRNA.1	Host	R1 8hpi	R1	8hpi	11.533
BAESF_03484.mRNA.1	Host	R2 0hpi	R2	0hpi	41.7165
BAESF_03484.mRNA.1	Host	R2 2hpi	R2	2hpi	33.0092
BAESF_03484.mRNA.1	Host	R2 4hpi	R2	4hpi	21.436
BAESF_03484.mRNA.1	Host	R2 8hpi	R2	8hpi	5.64119
BAESF_01729.mRNA.1	Host	R1 0hpi	R1	0hpi	9.16929
BAESF_01729.mRNA.1	Host	R1 2hpi	R1	2hpi	19.0916
BAESF_01729.mRNA.1	Host	R1 4hpi	R1	4hpi	9.35407
BAESF_01729.mRNA.1	Host	R1 8hpi	R1	8hpi	2.8802
BAESF_01729.mRNA.1	Host	R2 0hpi	R2	0hpi	16.199
BAESF_01729.mRNA.1	Host	R2 2hpi	R2	2hpi	18.9394
BAESF_01729.mRNA.1	Host	R2 4hpi	R2	4hpi	9.22098
BAESF_01729.mRNA.1	Host	R2 8hpi	R2	8hpi	1.53844
BAESF_00025.mRNA.1	Host	R1 0hpi	R1	0hpi	272.386
BAESF_00025.mRNA.1	Host	R1 2hpi	R1	2hpi	490.938
BAESF_00025.mRNA.1	Host	R1 4hpi	R1	4hpi	181.912
BAESF_00025.mRNA.1	Host	R1 8hpi	R1	8hpi	62.5317
BAESF_00025.mRNA.1	Host	R2 0hpi	R2	0hpi	336.309
BAESF_00025.mRNA.1	Host	R2 2hpi	R2	2hpi	447.646
BAESF_00025.mRNA.1	Host	R2 4hpi	R2	4hpi	160.527
BAESF_00025.mRNA.1	Host	R2 8hpi	R2	8hpi	20.4855
BAESF_10828.mRNA.1	Host	R1 0hpi	R1	0hpi	17.5424
BAESF_10828.mRNA.1	Host	R1 2hpi	R1	2hpi	7.87702
BAESF_10828.mRNA.1	Host	R1 4hpi	R1	4hpi	5.41149
BAESF_10828.mRNA.1	Host	R1 8hpi	R1	8hpi	3.55459
BAESF_10828.mRNA.1	Host	R2 0hpi	R2	0hpi	17.0477
BAESF_10828.mRNA.1	Host	R2 2hpi	R2	2hpi	9.42215
BAESF_10828.mRNA.1	Host	R2 4hpi	R2	4hpi	5.12235
BAESF_10828.mRNA.1	Host	R2 8hpi	R2	8hpi	0.800618
BAESF_09062.mRNA.1	Host	R1 0hpi	R1	0hpi	17.5179
BAESF_09062.mRNA.1	Host	R1 2hpi	R1	2hpi	9.15115
BAESF_09062.mRNA.1	Host	R1 4hpi	R1	4hpi	7.06654
BAESF_09062.mRNA.1	Host	R1 8hpi	R1	8hpi	3.65622
BAESF_09062.mRNA.1	Host	R2 0hpi	R2	0hpi	18.0532
BAESF_09062.mRNA.1	Host	R2 2hpi	R2	2hpi	9.98964
BAESF_09062.mRNA.1	Host	R2 4hpi	R2	4hpi	6.18739
BAESF_09062.mRNA.1	Host	R2 8hpi	R2	8hpi	0.887275
BAESF_07151.mRNA.1	Host	R1 0hpi	R1	0hpi	138.138
BAESF_07151.mRNA.1	Host	R1 2hpi	R1	2hpi	189.472
BAESF_07151.mRNA.1	Host	R1 4hpi	R1	4hpi	99.8918
BAESF_07151.mRNA.1	Host	R1 8hpi	R1	8hpi	39.778
BAESF_07151.mRNA.1	Host	R2 0hpi	R2	0hpi	140.902
BAESF_07151.mRNA.1	Host	R2 2hpi	R2	2hpi	192.395
BAESF_07151.mRNA.1	Host	R2 4hpi	R2	4hpi	90.3185
BAESF_07151.mRNA.1	Host	R2 8hpi	R2	8hpi	16.2077
BAESF_05254.mRNA.1	Host	R1 0hpi	R1	0hpi	11.5357
BAESF_05254.mRNA.1	Host	R1 2hpi	R1	2hpi	26.2868
BAESF_05254.mRNA.1	Host	R1 4hpi	R1	4hpi	12.6566
BAESF_05254.mRNA.1	Host	R1 8hpi	R1	8hpi	4.95852
BAESF_05254.mRNA.1	Host	R2 0hpi	R2	0hpi	15.3701
BAESF_05254.mRNA.1	Host	R2 2hpi	R2	2hpi	23.6298
BAESF_05254.mRNA.1	Host	R2 4hpi	R2	4hpi	11.3703
BAESF_05254.mRNA.1	Host	R2 8hpi	R2	8hpi	1.69866
rna-MIMI_gp0518	Virus	R1 2hpi	R1	2hpi	64.7441
rna-MIMI_gp0518	Virus	R1 4hpi	R1	4hpi	22.8329
rna-MIMI_gp0518	Virus	R1 8hpi	R1	8hpi	5.20355
rna-MIMI_gp0518	Virus	R2 2hpi	R2	2hpi	48.941
rna-MIMI_gp0518	Virus	R2 4hpi	R2	4hpi	21.8182
rna-MIMI_gp0518	Virus	R2 8hpi	R2	8hpi	2.88099
BAESF_03485.mRNA.1	Host	R1 0hpi	R1	0hpi	19.3578
BAESF_03485.mRNA.1	Host	R1 2hpi	R1	2hpi	62.6627
BAESF_03485.mRNA.1	Host	R1 4hpi	R1	4hpi	18.5927
BAESF_03485.mRNA.1	Host	R1 8hpi	R1	8hpi	4.99798
BAESF_03485.mRNA.1	Host	R2 0hpi	R2	0hpi	22.296130810417498
BAESF_03485.mRNA.1	Host	R2 2hpi	R2	2hpi	53.5109
BAESF_03485.mRNA.1	Host	R2 4hpi	R2	4hpi	13.5493
BAESF_03485.mRNA.1	Host	R2 8hpi	R2	8hpi	3.12296
BAESF_01730.mRNA.1	Host	R1 0hpi	R1	0hpi	16.7085
BAESF_01730.mRNA.1	Host	R1 2hpi	R1	2hpi	5.76468
BAESF_01730.mRNA.1	Host	R1 4hpi	R1	4hpi	4.3492
BAESF_01730.mRNA.1	Host	R1 8hpi	R1	8hpi	2.05263
BAESF_01730.mRNA.1	Host	R2 0hpi	R2	0hpi	13.2815
BAESF_01730.mRNA.1	Host	R2 2hpi	R2	2hpi	4.89109
BAESF_01730.mRNA.1	Host	R2 4hpi	R2	4hpi	3.75811
BAESF_01730.mRNA.1	Host	R2 8hpi	R2	8hpi	0.776462
BAESF_00026.mRNA.1	Host	R1 0hpi	R1	0hpi	509.424
BAESF_00026.mRNA.1	Host	R1 2hpi	R1	2hpi	262.12
BAESF_00026.mRNA.1	Host	R1 4hpi	R1	4hpi	280.584
BAESF_00026.mRNA.1	Host	R1 8hpi	R1	8hpi	185.151
BAESF_00026.mRNA.1	Host	R2 0hpi	R2	0hpi	546.223
BAESF_00026.mRNA.1	Host	R2 2hpi	R2	2hpi	282.698
BAESF_00026.mRNA.1	Host	R2 4hpi	R2	4hpi	251.824
BAESF_00026.mRNA.1	Host	R2 8hpi	R2	8hpi	70.2451
BAESF_10830.mRNA.1	Host	R1 0hpi	R1	0hpi	119.836
BAESF_10830.mRNA.1	Host	R1 2hpi	R1	2hpi	12.8719
BAESF_10830.mRNA.1	Host	R1 4hpi	R1	4hpi	10.1549
BAESF_10830.mRNA.1	Host	R1 8hpi	R1	8hpi	19.6901
BAESF_10830.mRNA.1	Host	R2 0hpi	R2	0hpi	100.054
BAESF_10830.mRNA.1	Host	R2 2hpi	R2	2hpi	11.5854
BAESF_10830.mRNA.1	Host	R2 4hpi	R2	4hpi	8.4868
BAESF_10830.mRNA.1	Host	R2 8hpi	R2	8hpi	3.91509
BAESF_09069.mRNA.1	Host	R1 0hpi	R1	0hpi	22.0841
BAESF_09069.mRNA.1	Host	R1 2hpi	R1	2hpi	19.9104
BAESF_09069.mRNA.1	Host	R1 4hpi	R1	4hpi	9.05572
BAESF_09069.mRNA.1	Host	R1 8hpi	R1	8hpi	5.60019
BAESF_09069.mRNA.1	Host	R2 0hpi	R2	0hpi	24.2553
BAESF_09069.mRNA.1	Host	R2 2hpi	R2	2hpi	18.1751
BAESF_09069.mRNA.1	Host	R2 4hpi	R2	4hpi	7.15821
BAESF_09069.mRNA.1	Host	R2 8hpi	R2	8hpi	2.71757
BAESF_07152.mRNA.1	Host	R1 0hpi	R1	0hpi	33.6684
BAESF_07152.mRNA.1	Host	R1 2hpi	R1	2hpi	41.0538
BAESF_07152.mRNA.1	Host	R1 4hpi	R1	4hpi	24.4967
BAESF_07152.mRNA.1	Host	R1 8hpi	R1	8hpi	13.1682
BAESF_07152.mRNA.1	Host	R2 0hpi	R2	0hpi	39.2983
BAESF_07152.mRNA.1	Host	R2 2hpi	R2	2hpi	39.7604
BAESF_07152.mRNA.1	Host	R2 4hpi	R2	4hpi	19.5925
BAESF_07152.mRNA.1	Host	R2 8hpi	R2	8hpi	4.02077
BAESF_05255.mRNA.1	Host	R1 0hpi	R1	0hpi	15.6406
BAESF_05255.mRNA.1	Host	R1 2hpi	R1	2hpi	6.70556
BAESF_05255.mRNA.1	Host	R1 4hpi	R1	4hpi	10.2458
BAESF_05255.mRNA.1	Host	R1 8hpi	R1	8hpi	1.91893
BAESF_05255.mRNA.1	Host	R2 0hpi	R2	0hpi	10.9089
BAESF_05255.mRNA.1	Host	R2 2hpi	R2	2hpi	9.22761
BAESF_05255.mRNA.1	Host	R2 4hpi	R2	4hpi	7.4217
BAESF_05255.mRNA.1	Host	R2 8hpi	R2	8hpi	2.16281
rna-MIMI_gp0519	Virus	R1 2hpi	R1	2hpi	470.589
rna-MIMI_gp0519	Virus	R1 4hpi	R1	4hpi	202.692
rna-MIMI_gp0519	Virus	R1 8hpi	R1	8hpi	44.6826
rna-MIMI_gp0519	Virus	R2 2hpi	R2	2hpi	516.659
rna-MIMI_gp0519	Virus	R2 4hpi	R2	4hpi	215.879
rna-MIMI_gp0519	Virus	R2 8hpi	R2	8hpi	32.1361
BAESF_03486.mRNA.1	Host	R1 0hpi	R1	0hpi	34.5944
BAESF_03486.mRNA.1	Host	R1 2hpi	R1	2hpi	17.5461
BAESF_03486.mRNA.1	Host	R1 4hpi	R1	4hpi	11.4327
BAESF_03486.mRNA.1	Host	R1 8hpi	R1	8hpi	6.29559
BAESF_03486.mRNA.1	Host	R2 0hpi	R2	0hpi	37.0839
BAESF_03486.mRNA.1	Host	R2 2hpi	R2	2hpi	19.1652
BAESF_03486.mRNA.1	Host	R2 4hpi	R2	4hpi	8.984
BAESF_03486.mRNA.1	Host	R2 8hpi	R2	8hpi	1.55492
BAESF_01731.mRNA.1	Host	R1 0hpi	R1	0hpi	201.423
BAESF_01731.mRNA.1	Host	R1 2hpi	R1	2hpi	64.1614
BAESF_01731.mRNA.1	Host	R1 4hpi	R1	4hpi	40.3461
BAESF_01731.mRNA.1	Host	R1 8hpi	R1	8hpi	42.0674
BAESF_01731.mRNA.1	Host	R2 0hpi	R2	0hpi	200.326
BAESF_01731.mRNA.1	Host	R2 2hpi	R2	2hpi	47.9344
BAESF_01731.mRNA.1	Host	R2 4hpi	R2	4hpi	32.3565
BAESF_01731.mRNA.1	Host	R2 8hpi	R2	8hpi	19.6445
BAESF_00027.mRNA.1	Host	R1 0hpi	R1	0hpi	10.6018
BAESF_00027.mRNA.1	Host	R1 2hpi	R1	2hpi	6.68465
BAESF_00027.mRNA.1	Host	R1 4hpi	R1	4hpi	4.40193
BAESF_00027.mRNA.1	Host	R1 8hpi	R1	8hpi	1.69234
BAESF_00027.mRNA.1	Host	R2 0hpi	R2	0hpi	10.1159
BAESF_00027.mRNA.1	Host	R2 2hpi	R2	2hpi	5.31897
BAESF_00027.mRNA.1	Host	R2 4hpi	R2	4hpi	4.09752
BAESF_00027.mRNA.1	Host	R2 8hpi	R2	8hpi	0.701144
BAESF_10832.mRNA.1	Host	R1 0hpi	R1	0hpi	10.8854
BAESF_10832.mRNA.1	Host	R1 2hpi	R1	2hpi	6.59607
BAESF_10832.mRNA.1	Host	R1 4hpi	R1	4hpi	4.49889
BAESF_10832.mRNA.1	Host	R1 8hpi	R1	8hpi	1.46566
BAESF_10832.mRNA.1	Host	R2 0hpi	R2	0hpi	8.03647
BAESF_10832.mRNA.1	Host	R2 2hpi	R2	2hpi	6.41622
BAESF_10832.mRNA.1	Host	R2 4hpi	R2	4hpi	3.58231
BAESF_10832.mRNA.1	Host	R2 8hpi	R2	8hpi	0.717633
BAESF_09071.mRNA.1	Host	R1 0hpi	R1	0hpi	12.7775
BAESF_09071.mRNA.1	Host	R1 2hpi	R1	2hpi	3.62845
BAESF_09071.mRNA.1	Host	R1 4hpi	R1	4hpi	3.40539
BAESF_09071.mRNA.1	Host	R1 8hpi	R1	8hpi	1.56809
BAESF_09071.mRNA.1	Host	R2 0hpi	R2	0hpi	8.28566
BAESF_09071.mRNA.1	Host	R2 2hpi	R2	2hpi	3.98382
BAESF_09071.mRNA.1	Host	R2 4hpi	R2	4hpi	2.75004
BAESF_09071.mRNA.1	Host	R2 8hpi	R2	8hpi	0.734974
BAESF_07152.mRNA.2	Host	R1 0hpi	R1	0hpi	29.6147
BAESF_07152.mRNA.2	Host	R1 2hpi	R1	2hpi	35.3464
BAESF_07152.mRNA.2	Host	R1 4hpi	R1	4hpi	21.1432
BAESF_07152.mRNA.2	Host	R1 8hpi	R1	8hpi	11.3614
BAESF_07152.mRNA.2	Host	R2 0hpi	R2	0hpi	33.7983
BAESF_07152.mRNA.2	Host	R2 2hpi	R2	2hpi	34.0865
BAESF_07152.mRNA.2	Host	R2 4hpi	R2	4hpi	16.1389
BAESF_07152.mRNA.2	Host	R2 8hpi	R2	8hpi	3.46368
BAESF_05256.mRNA.1	Host	R1 0hpi	R1	0hpi	105.447
BAESF_05256.mRNA.1	Host	R1 2hpi	R1	2hpi	39.2713
BAESF_05256.mRNA.1	Host	R1 4hpi	R1	4hpi	36.5296
BAESF_05256.mRNA.1	Host	R1 8hpi	R1	8hpi	66.4336
BAESF_05256.mRNA.1	Host	R2 0hpi	R2	0hpi	104.664
BAESF_05256.mRNA.1	Host	R2 2hpi	R2	2hpi	28.1451
BAESF_05256.mRNA.1	Host	R2 4hpi	R2	4hpi	22.5236
BAESF_05256.mRNA.1	Host	R2 8hpi	R2	8hpi	13.9908
rna-MIMI_gp0520	Virus	R1 2hpi	R1	2hpi	2.40682
rna-MIMI_gp0520	Virus	R1 4hpi	R1	4hpi	37.6519
rna-MIMI_gp0520	Virus	R1 8hpi	R1	8hpi	316.408
rna-MIMI_gp0520	Virus	R2 2hpi	R2	2hpi	2.34076
rna-MIMI_gp0520	Virus	R2 4hpi	R2	4hpi	41.3415
rna-MIMI_gp0520	Virus	R2 8hpi	R2	8hpi	427.268
BAESF_03486.mRNA.2	Host	R1 0hpi	R1	0hpi	33.2175
BAESF_03486.mRNA.2	Host	R1 2hpi	R1	2hpi	16.2574
BAESF_03486.mRNA.2	Host	R1 4hpi	R1	4hpi	10.7965
BAESF_03486.mRNA.2	Host	R1 8hpi	R1	8hpi	5.78071
BAESF_03486.mRNA.2	Host	R2 0hpi	R2	0hpi	35.2196
BAESF_03486.mRNA.2	Host	R2 2hpi	R2	2hpi	18.1391
BAESF_03486.mRNA.2	Host	R2 4hpi	R2	4hpi	8.29032
BAESF_03486.mRNA.2	Host	R2 8hpi	R2	8hpi	1.46237
BAESF_01732.mRNA.1	Host	R1 0hpi	R1	0hpi	171.082
BAESF_01732.mRNA.1	Host	R1 2hpi	R1	2hpi	63.0269
BAESF_01732.mRNA.1	Host	R1 4hpi	R1	4hpi	37.1436
BAESF_01732.mRNA.1	Host	R1 8hpi	R1	8hpi	11.6407
BAESF_01732.mRNA.1	Host	R2 0hpi	R2	0hpi	152.275
BAESF_01732.mRNA.1	Host	R2 2hpi	R2	2hpi	75.5395
BAESF_01732.mRNA.1	Host	R2 4hpi	R2	4hpi	35.7554
BAESF_01732.mRNA.1	Host	R2 8hpi	R2	8hpi	4.58271
BAESF_00028.mRNA.1	Host	R1 0hpi	R1	0hpi	9.826
BAESF_00028.mRNA.1	Host	R1 2hpi	R1	2hpi	14.9559
BAESF_00028.mRNA.1	Host	R1 4hpi	R1	4hpi	6.97247
BAESF_00028.mRNA.1	Host	R1 8hpi	R1	8hpi	2.87098
BAESF_00028.mRNA.1	Host	R2 0hpi	R2	0hpi	9.53232
BAESF_00028.mRNA.1	Host	R2 2hpi	R2	2hpi	14.7968
BAESF_00028.mRNA.1	Host	R2 4hpi	R2	4hpi	6.24406
BAESF_00028.mRNA.1	Host	R2 8hpi	R2	8hpi	1.06804
BAESF_10833.mRNA.1	Host	R1 0hpi	R1	0hpi	262.636
BAESF_10833.mRNA.1	Host	R1 2hpi	R1	2hpi	187.084
BAESF_10833.mRNA.1	Host	R1 4hpi	R1	4hpi	143.965
BAESF_10833.mRNA.1	Host	R1 8hpi	R1	8hpi	63.6129
BAESF_10833.mRNA.1	Host	R2 0hpi	R2	0hpi	258.172
BAESF_10833.mRNA.1	Host	R2 2hpi	R2	2hpi	172.09
BAESF_10833.mRNA.1	Host	R2 4hpi	R2	4hpi	125.447
BAESF_10833.mRNA.1	Host	R2 8hpi	R2	8hpi	24.6329
BAESF_09073.mRNA.1	Host	R1 0hpi	R1	0hpi	8.27198
BAESF_09073.mRNA.1	Host	R1 2hpi	R1	2hpi	10.5214
BAESF_09073.mRNA.1	Host	R1 4hpi	R1	4hpi	4.9767
BAESF_09073.mRNA.1	Host	R1 8hpi	R1	8hpi	2.33486
BAESF_09073.mRNA.1	Host	R2 0hpi	R2	0hpi	9.25669
BAESF_09073.mRNA.1	Host	R2 2hpi	R2	2hpi	12.1244
BAESF_09073.mRNA.1	Host	R2 4hpi	R2	4hpi	3.89331
BAESF_09073.mRNA.1	Host	R2 8hpi	R2	8hpi	0.99751
BAESF_07153.mRNA.1	Host	R1 0hpi	R1	0hpi	19.6993
BAESF_07153.mRNA.1	Host	R1 2hpi	R1	2hpi	32.2469
BAESF_07153.mRNA.1	Host	R1 4hpi	R1	4hpi	16.2414
BAESF_07153.mRNA.1	Host	R1 8hpi	R1	8hpi	7.80115
BAESF_07153.mRNA.1	Host	R2 0hpi	R2	0hpi	22.3939
BAESF_07153.mRNA.1	Host	R2 2hpi	R2	2hpi	30.9733
BAESF_07153.mRNA.1	Host	R2 4hpi	R2	4hpi	13.1478
BAESF_07153.mRNA.1	Host	R2 8hpi	R2	8hpi	2.86211
BAESF_05257.mRNA.1	Host	R1 0hpi	R1	0hpi	6.05042
BAESF_05257.mRNA.1	Host	R1 2hpi	R1	2hpi	5.32006
BAESF_05257.mRNA.1	Host	R1 4hpi	R1	4hpi	3.85645
BAESF_05257.mRNA.1	Host	R1 8hpi	R1	8hpi	1.25601
BAESF_05257.mRNA.1	Host	R2 0hpi	R2	0hpi	7.65752
BAESF_05257.mRNA.1	Host	R2 2hpi	R2	2hpi	7.22961
BAESF_05257.mRNA.1	Host	R2 4hpi	R2	4hpi	4.20213
BAESF_05257.mRNA.1	Host	R2 8hpi	R2	8hpi	0.438959
rna-MIMI_gp0521	Virus	R1 2hpi	R1	2hpi	1.24848
rna-MIMI_gp0521	Virus	R1 4hpi	R1	4hpi	82.6584
rna-MIMI_gp0521	Virus	R1 8hpi	R1	8hpi	2051.58
rna-MIMI_gp0521	Virus	R2 2hpi	R2	2hpi	3.18343
rna-MIMI_gp0521	Virus	R2 4hpi	R2	4hpi	104.604
rna-MIMI_gp0521	Virus	R2 8hpi	R2	8hpi	2867.19
BAESF_03486.mRNA.3	Host	R1 0hpi	R1	0hpi	22.3745
BAESF_03486.mRNA.3	Host	R1 2hpi	R1	2hpi	11.053
BAESF_03486.mRNA.3	Host	R1 4hpi	R1	4hpi	7.45214
BAESF_03486.mRNA.3	Host	R1 8hpi	R1	8hpi	4.68074
BAESF_03486.mRNA.3	Host	R2 0hpi	R2	0hpi	24.1351
BAESF_03486.mRNA.3	Host	R2 2hpi	R2	2hpi	12.7106
BAESF_03486.mRNA.3	Host	R2 4hpi	R2	4hpi	5.97241
BAESF_03486.mRNA.3	Host	R2 8hpi	R2	8hpi	0.999593
BAESF_01735.mRNA.1	Host	R1 0hpi	R1	0hpi	14.2094
BAESF_01735.mRNA.1	Host	R1 2hpi	R1	2hpi	6.24994
BAESF_01735.mRNA.1	Host	R1 4hpi	R1	4hpi	4.65287
BAESF_01735.mRNA.1	Host	R1 8hpi	R1	8hpi	2.51204
BAESF_01735.mRNA.1	Host	R2 0hpi	R2	0hpi	10.561
BAESF_01735.mRNA.1	Host	R2 2hpi	R2	2hpi	5.73803
BAESF_01735.mRNA.1	Host	R2 4hpi	R2	4hpi	4.31503
BAESF_01735.mRNA.1	Host	R2 8hpi	R2	8hpi	1.22202
BAESF_00029.mRNA.1	Host	R1 0hpi	R1	0hpi	52.6767
BAESF_00029.mRNA.1	Host	R1 2hpi	R1	2hpi	25.1758
BAESF_00029.mRNA.1	Host	R1 4hpi	R1	4hpi	14.8247
BAESF_00029.mRNA.1	Host	R1 8hpi	R1	8hpi	18.4313
BAESF_00029.mRNA.1	Host	R2 0hpi	R2	0hpi	61.5035
BAESF_00029.mRNA.1	Host	R2 2hpi	R2	2hpi	22.2286
BAESF_00029.mRNA.1	Host	R2 4hpi	R2	4hpi	14.5019
BAESF_00029.mRNA.1	Host	R2 8hpi	R2	8hpi	3.41286
BAESF_10834.mRNA.1	Host	R1 0hpi	R1	0hpi	1307.79
BAESF_10834.mRNA.1	Host	R1 2hpi	R1	2hpi	894.108
BAESF_10834.mRNA.1	Host	R1 4hpi	R1	4hpi	703.616
BAESF_10834.mRNA.1	Host	R1 8hpi	R1	8hpi	357.234
BAESF_10834.mRNA.1	Host	R2 0hpi	R2	0hpi	1279.55
BAESF_10834.mRNA.1	Host	R2 2hpi	R2	2hpi	726.655
BAESF_10834.mRNA.1	Host	R2 4hpi	R2	4hpi	622.699
BAESF_10834.mRNA.1	Host	R2 8hpi	R2	8hpi	121.816
BAESF_09074.mRNA.1	Host	R1 0hpi	R1	0hpi	11.5099
BAESF_09074.mRNA.1	Host	R1 2hpi	R1	2hpi	6.48416
BAESF_09074.mRNA.1	Host	R1 4hpi	R1	4hpi	5.41214
BAESF_09074.mRNA.1	Host	R1 8hpi	R1	8hpi	2.39909
BAESF_09074.mRNA.1	Host	R2 0hpi	R2	0hpi	9.79562
BAESF_09074.mRNA.1	Host	R2 2hpi	R2	2hpi	6.1399
BAESF_09074.mRNA.1	Host	R2 4hpi	R2	4hpi	4.3111
BAESF_09074.mRNA.1	Host	R2 8hpi	R2	8hpi	0.7048
BAESF_07154.mRNA.1	Host	R1 0hpi	R1	0hpi	16.1642
BAESF_07154.mRNA.1	Host	R1 2hpi	R1	2hpi	4.62225
BAESF_07154.mRNA.1	Host	R1 4hpi	R1	4hpi	6.31122
BAESF_07154.mRNA.1	Host	R1 8hpi	R1	8hpi	4.17932
BAESF_07154.mRNA.1	Host	R2 0hpi	R2	0hpi	15.3349
BAESF_07154.mRNA.1	Host	R2 2hpi	R2	2hpi	4.84369
BAESF_07154.mRNA.1	Host	R2 4hpi	R2	4hpi	5.6314
BAESF_07154.mRNA.1	Host	R2 8hpi	R2	8hpi	1.91908
BAESF_05258.mRNA.1	Host	R1 0hpi	R1	0hpi	29.0361
BAESF_05258.mRNA.1	Host	R1 2hpi	R1	2hpi	2.80564
BAESF_05258.mRNA.1	Host	R1 4hpi	R1	4hpi	4.17593
BAESF_05258.mRNA.1	Host	R1 8hpi	R1	8hpi	5.06529
BAESF_05258.mRNA.1	Host	R2 0hpi	R2	0hpi	21.3322
BAESF_05258.mRNA.1	Host	R2 2hpi	R2	2hpi	2.20431
BAESF_05258.mRNA.1	Host	R2 4hpi	R2	4hpi	3.21112
BAESF_05258.mRNA.1	Host	R2 8hpi	R2	8hpi	1.23272
rna-MIMI_gp0522	Virus	R1 2hpi	R1	2hpi	1.10559
rna-MIMI_gp0522	Virus	R1 4hpi	R1	4hpi	41.6782
rna-MIMI_gp0522	Virus	R1 8hpi	R1	8hpi	1888.94
rna-MIMI_gp0522	Virus	R2 2hpi	R2	2hpi	1.47667
rna-MIMI_gp0522	Virus	R2 4hpi	R2	4hpi	49.0611
rna-MIMI_gp0522	Virus	R2 8hpi	R2	8hpi	2485.51
BAESF_03487.mRNA.1	Host	R1 0hpi	R1	0hpi	17.2802
BAESF_03487.mRNA.1	Host	R1 2hpi	R1	2hpi	2.01599
BAESF_03487.mRNA.1	Host	R1 4hpi	R1	4hpi	0.719298
BAESF_03487.mRNA.1	Host	R1 8hpi	R1	8hpi	0.308727
BAESF_03487.mRNA.1	Host	R2 0hpi	R2	0hpi	41.5855
BAESF_03487.mRNA.1	Host	R2 2hpi	R2	2hpi	0.727738
BAESF_03487.mRNA.1	Host	R2 4hpi	R2	4hpi	0.706754
BAESF_03487.mRNA.1	Host	R2 8hpi	R2	8hpi	0.16279
BAESF_01736.mRNA.1	Host	R1 0hpi	R1	0hpi	168.484
BAESF_01736.mRNA.1	Host	R1 2hpi	R1	2hpi	127.548
BAESF_01736.mRNA.1	Host	R1 4hpi	R1	4hpi	56.6463
BAESF_01736.mRNA.1	Host	R1 8hpi	R1	8hpi	30.5912
BAESF_01736.mRNA.1	Host	R2 0hpi	R2	0hpi	203.191
BAESF_01736.mRNA.1	Host	R2 2hpi	R2	2hpi	123.439
BAESF_01736.mRNA.1	Host	R2 4hpi	R2	4hpi	39.9036
BAESF_01736.mRNA.1	Host	R2 8hpi	R2	8hpi	8.28954
BAESF_00029.mRNA.2	Host	R1 0hpi	R1	0hpi	51.8712
BAESF_00029.mRNA.2	Host	R1 2hpi	R1	2hpi	24.6311
BAESF_00029.mRNA.2	Host	R1 4hpi	R1	4hpi	14.3809
BAESF_00029.mRNA.2	Host	R1 8hpi	R1	8hpi	17.8027
BAESF_00029.mRNA.2	Host	R2 0hpi	R2	0hpi	60.8827
BAESF_00029.mRNA.2	Host	R2 2hpi	R2	2hpi	21.9861
BAESF_00029.mRNA.2	Host	R2 4hpi	R2	4hpi	13.9855
BAESF_00029.mRNA.2	Host	R2 8hpi	R2	8hpi	3.36766
BAESF_10838.mRNA.1	Host	R1 0hpi	R1	0hpi	120.814
BAESF_10838.mRNA.1	Host	R1 2hpi	R1	2hpi	41.3601
BAESF_10838.mRNA.1	Host	R1 4hpi	R1	4hpi	30.2386
BAESF_10838.mRNA.1	Host	R1 8hpi	R1	8hpi	18.3607
BAESF_10838.mRNA.1	Host	R2 0hpi	R2	0hpi	108.334
BAESF_10838.mRNA.1	Host	R2 2hpi	R2	2hpi	41.4969
BAESF_10838.mRNA.1	Host	R2 4hpi	R2	4hpi	25.4128
BAESF_10838.mRNA.1	Host	R2 8hpi	R2	8hpi	7.95442
BAESF_09074.mRNA.2	Host	R1 0hpi	R1	0hpi	11.5099
BAESF_09074.mRNA.2	Host	R1 2hpi	R1	2hpi	6.45997
BAESF_09074.mRNA.2	Host	R1 4hpi	R1	4hpi	5.41214
BAESF_09074.mRNA.2	Host	R1 8hpi	R1	8hpi	2.39909
BAESF_09074.mRNA.2	Host	R2 0hpi	R2	0hpi	9.79562
BAESF_09074.mRNA.2	Host	R2 2hpi	R2	2hpi	6.1399
BAESF_09074.mRNA.2	Host	R2 4hpi	R2	4hpi	4.3111
BAESF_09074.mRNA.2	Host	R2 8hpi	R2	8hpi	0.7048
BAESF_07155.mRNA.1	Host	R1 0hpi	R1	0hpi	340.217
BAESF_07155.mRNA.1	Host	R1 2hpi	R1	2hpi	302.29
BAESF_07155.mRNA.1	Host	R1 4hpi	R1	4hpi	184.811
BAESF_07155.mRNA.1	Host	R1 8hpi	R1	8hpi	100.306
BAESF_07155.mRNA.1	Host	R2 0hpi	R2	0hpi	378.376
BAESF_07155.mRNA.1	Host	R2 2hpi	R2	2hpi	310.365
BAESF_07155.mRNA.1	Host	R2 4hpi	R2	4hpi	156.466
BAESF_07155.mRNA.1	Host	R2 8hpi	R2	8hpi	30.7074
BAESF_05261.mRNA.1	Host	R1 0hpi	R1	0hpi	44.0254
BAESF_05261.mRNA.1	Host	R1 2hpi	R1	2hpi	85.3492
BAESF_05261.mRNA.1	Host	R1 4hpi	R1	4hpi	50.959
BAESF_05261.mRNA.1	Host	R1 8hpi	R1	8hpi	23.0092
BAESF_05261.mRNA.1	Host	R2 0hpi	R2	0hpi	49.9299
BAESF_05261.mRNA.1	Host	R2 2hpi	R2	2hpi	92.9955
BAESF_05261.mRNA.1	Host	R2 4hpi	R2	4hpi	44.9291
BAESF_05261.mRNA.1	Host	R2 8hpi	R2	8hpi	7.72861
rna-MIMI_gp0523	Virus	R1 2hpi	R1	2hpi	4.56773
rna-MIMI_gp0523	Virus	R1 4hpi	R1	4hpi	72.7239
rna-MIMI_gp0523	Virus	R1 8hpi	R1	8hpi	4204.66
rna-MIMI_gp0523	Virus	R2 2hpi	R2	2hpi	4.95693
rna-MIMI_gp0523	Virus	R2 4hpi	R2	4hpi	88.1592
rna-MIMI_gp0523	Virus	R2 8hpi	R2	8hpi	5171.5
BAESF_03488.mRNA.1	Host	R1 0hpi	R1	0hpi	63.6394
BAESF_03488.mRNA.1	Host	R1 2hpi	R1	2hpi	39.0707
BAESF_03488.mRNA.1	Host	R1 4hpi	R1	4hpi	27.1965
BAESF_03488.mRNA.1	Host	R1 8hpi	R1	8hpi	14.2983
BAESF_03488.mRNA.1	Host	R2 0hpi	R2	0hpi	74.6767
BAESF_03488.mRNA.1	Host	R2 2hpi	R2	2hpi	34.4468
BAESF_03488.mRNA.1	Host	R2 4hpi	R2	4hpi	22.2498
BAESF_03488.mRNA.1	Host	R2 8hpi	R2	8hpi	5.07952
BAESF_01737.mRNA.1	Host	R1 0hpi	R1	0hpi	39.9997
BAESF_01737.mRNA.1	Host	R1 2hpi	R1	2hpi	14.4437
BAESF_01737.mRNA.1	Host	R1 4hpi	R1	4hpi	9.68291
BAESF_01737.mRNA.1	Host	R1 8hpi	R1	8hpi	6.36715
BAESF_01737.mRNA.1	Host	R2 0hpi	R2	0hpi	38.4318
BAESF_01737.mRNA.1	Host	R2 2hpi	R2	2hpi	15.4484
BAESF_01737.mRNA.1	Host	R2 4hpi	R2	4hpi	8.01182
BAESF_01737.mRNA.1	Host	R2 8hpi	R2	8hpi	2.14928
BAESF_00031.mRNA.1	Host	R1 0hpi	R1	0hpi	9.13106
BAESF_00031.mRNA.1	Host	R1 2hpi	R1	2hpi	8.15174
BAESF_00031.mRNA.1	Host	R1 4hpi	R1	4hpi	5.88219
BAESF_00031.mRNA.1	Host	R1 8hpi	R1	8hpi	3.22827
BAESF_00031.mRNA.1	Host	R2 0hpi	R2	0hpi	10.8502
BAESF_00031.mRNA.1	Host	R2 2hpi	R2	2hpi	9.89266
BAESF_00031.mRNA.1	Host	R2 4hpi	R2	4hpi	5.41557
BAESF_00031.mRNA.1	Host	R2 8hpi	R2	8hpi	1.14574
BAESF_10845.mRNA.1	Host	R1 0hpi	R1	0hpi	16.21
BAESF_10845.mRNA.1	Host	R1 2hpi	R1	2hpi	19.8988
BAESF_10845.mRNA.1	Host	R1 4hpi	R1	4hpi	11.8275
BAESF_10845.mRNA.1	Host	R1 8hpi	R1	8hpi	6.59044
BAESF_10845.mRNA.1	Host	R2 0hpi	R2	0hpi	23.3478
BAESF_10845.mRNA.1	Host	R2 2hpi	R2	2hpi	20.7835
BAESF_10845.mRNA.1	Host	R2 4hpi	R2	4hpi	10.4301
BAESF_10845.mRNA.1	Host	R2 8hpi	R2	8hpi	2.18368
BAESF_09074.mRNA.3	Host	R1 0hpi	R1	0hpi	11.5099
BAESF_09074.mRNA.3	Host	R1 2hpi	R1	2hpi	6.45997
BAESF_09074.mRNA.3	Host	R1 4hpi	R1	4hpi	5.41214
BAESF_09074.mRNA.3	Host	R1 8hpi	R1	8hpi	2.39909
BAESF_09074.mRNA.3	Host	R2 0hpi	R2	0hpi	9.79562
BAESF_09074.mRNA.3	Host	R2 2hpi	R2	2hpi	6.1399
BAESF_09074.mRNA.3	Host	R2 4hpi	R2	4hpi	4.3111
BAESF_09074.mRNA.3	Host	R2 8hpi	R2	8hpi	0.7048
BAESF_07156.mRNA.1	Host	R1 0hpi	R1	0hpi	17.6594
BAESF_07156.mRNA.1	Host	R1 2hpi	R1	2hpi	24.3275
BAESF_07156.mRNA.1	Host	R1 4hpi	R1	4hpi	13.0503
BAESF_07156.mRNA.1	Host	R1 8hpi	R1	8hpi	8.30344
BAESF_07156.mRNA.1	Host	R2 0hpi	R2	0hpi	11.1234
BAESF_07156.mRNA.1	Host	R2 2hpi	R2	2hpi	20.5169
BAESF_07156.mRNA.1	Host	R2 4hpi	R2	4hpi	9.30068
BAESF_07156.mRNA.1	Host	R2 8hpi	R2	8hpi	2.02478
BAESF_05264.mRNA.1	Host	R1 0hpi	R1	0hpi	73.3164
BAESF_05264.mRNA.1	Host	R1 2hpi	R1	2hpi	52.9907
BAESF_05264.mRNA.1	Host	R1 4hpi	R1	4hpi	29.2419
BAESF_05264.mRNA.1	Host	R1 8hpi	R1	8hpi	18.7457
BAESF_05264.mRNA.1	Host	R2 0hpi	R2	0hpi	77.1999
BAESF_05264.mRNA.1	Host	R2 2hpi	R2	2hpi	52.3996
BAESF_05264.mRNA.1	Host	R2 4hpi	R2	4hpi	23.381
BAESF_05264.mRNA.1	Host	R2 8hpi	R2	8hpi	5.56801
rna-MIMI_gp0524	Virus	R1 2hpi	R1	2hpi	6.18153
rna-MIMI_gp0524	Virus	R1 4hpi	R1	4hpi	145.8
rna-MIMI_gp0524	Virus	R1 8hpi	R1	8hpi	2818.5
rna-MIMI_gp0524	Virus	R2 2hpi	R2	2hpi	9.48595
rna-MIMI_gp0524	Virus	R2 4hpi	R2	4hpi	189.636
rna-MIMI_gp0524	Virus	R2 8hpi	R2	8hpi	3679.76
BAESF_03489.mRNA.1	Host	R1 0hpi	R1	0hpi	15.606
BAESF_03489.mRNA.1	Host	R1 2hpi	R1	2hpi	13.065
BAESF_03489.mRNA.1	Host	R1 4hpi	R1	4hpi	23.426
BAESF_03489.mRNA.1	Host	R1 8hpi	R1	8hpi	6.20492
BAESF_03489.mRNA.1	Host	R2 0hpi	R2	0hpi	18.8054
BAESF_03489.mRNA.1	Host	R2 2hpi	R2	2hpi	14.0007
BAESF_03489.mRNA.1	Host	R2 4hpi	R2	4hpi	21.7542
BAESF_03489.mRNA.1	Host	R2 8hpi	R2	8hpi	4.11342
BAESF_01739.mRNA.1	Host	R1 0hpi	R1	0hpi	70.5855
BAESF_01739.mRNA.1	Host	R1 2hpi	R1	2hpi	62.6085
BAESF_01739.mRNA.1	Host	R1 4hpi	R1	4hpi	34.5318
BAESF_01739.mRNA.1	Host	R1 8hpi	R1	8hpi	16.149
BAESF_01739.mRNA.1	Host	R2 0hpi	R2	0hpi	63.8792
BAESF_01739.mRNA.1	Host	R2 2hpi	R2	2hpi	63.0222
BAESF_01739.mRNA.1	Host	R2 4hpi	R2	4hpi	29.2121
BAESF_01739.mRNA.1	Host	R2 8hpi	R2	8hpi	5.42802
BAESF_00032.mRNA.1	Host	R1 0hpi	R1	0hpi	23.7182
BAESF_00032.mRNA.1	Host	R1 2hpi	R1	2hpi	14.7782
BAESF_00032.mRNA.1	Host	R1 4hpi	R1	4hpi	8.95228
BAESF_00032.mRNA.1	Host	R1 8hpi	R1	8hpi	6.63954
BAESF_00032.mRNA.1	Host	R2 0hpi	R2	0hpi	25.1877
BAESF_00032.mRNA.1	Host	R2 2hpi	R2	2hpi	17.1338
BAESF_00032.mRNA.1	Host	R2 4hpi	R2	4hpi	8.44114
BAESF_00032.mRNA.1	Host	R2 8hpi	R2	8hpi	1.99195
BAESF_10847.mRNA.1	Host	R1 0hpi	R1	0hpi	92.6858
BAESF_10847.mRNA.1	Host	R1 2hpi	R1	2hpi	35.2508
BAESF_10847.mRNA.1	Host	R1 4hpi	R1	4hpi	22.9809
BAESF_10847.mRNA.1	Host	R1 8hpi	R1	8hpi	11.8362
BAESF_10847.mRNA.1	Host	R2 0hpi	R2	0hpi	91.4317
BAESF_10847.mRNA.1	Host	R2 2hpi	R2	2hpi	28.7144
BAESF_10847.mRNA.1	Host	R2 4hpi	R2	4hpi	16.9351
BAESF_10847.mRNA.1	Host	R2 8hpi	R2	8hpi	4.35583
BAESF_09075.mRNA.1	Host	R1 0hpi	R1	0hpi	14.243
BAESF_09075.mRNA.1	Host	R1 2hpi	R1	2hpi	10.9434
BAESF_09075.mRNA.1	Host	R1 4hpi	R1	4hpi	9.02485
BAESF_09075.mRNA.1	Host	R1 8hpi	R1	8hpi	6.49466
BAESF_09075.mRNA.1	Host	R2 0hpi	R2	0hpi	12.7597
BAESF_09075.mRNA.1	Host	R2 2hpi	R2	2hpi	13.0573
BAESF_09075.mRNA.1	Host	R2 4hpi	R2	4hpi	7.9226
BAESF_09075.mRNA.1	Host	R2 8hpi	R2	8hpi	5.10057
BAESF_07157.mRNA.1	Host	R1 0hpi	R1	0hpi	16.7598
BAESF_07157.mRNA.1	Host	R1 2hpi	R1	2hpi	18.3635
BAESF_07157.mRNA.1	Host	R1 4hpi	R1	4hpi	8.29654
BAESF_07157.mRNA.1	Host	R1 8hpi	R1	8hpi	4.30872
BAESF_07157.mRNA.1	Host	R2 0hpi	R2	0hpi	18.361
BAESF_07157.mRNA.1	Host	R2 2hpi	R2	2hpi	18.1812
BAESF_07157.mRNA.1	Host	R2 4hpi	R2	4hpi	8.39211
BAESF_07157.mRNA.1	Host	R2 8hpi	R2	8hpi	2.87282
BAESF_05265.mRNA.1	Host	R1 0hpi	R1	0hpi	11.3945
BAESF_05265.mRNA.1	Host	R1 2hpi	R1	2hpi	4.46619
BAESF_05265.mRNA.1	Host	R1 4hpi	R1	4hpi	2.96688
BAESF_05265.mRNA.1	Host	R1 8hpi	R1	8hpi	1.03786
BAESF_05265.mRNA.1	Host	R2 0hpi	R2	0hpi	9.33916
BAESF_05265.mRNA.1	Host	R2 2hpi	R2	2hpi	3.373
BAESF_05265.mRNA.1	Host	R2 4hpi	R2	4hpi	2.82556
BAESF_05265.mRNA.1	Host	R2 8hpi	R2	8hpi	0.558902
rna-MIMI_gp0525	Virus	R1 2hpi	R1	2hpi	2.67467
rna-MIMI_gp0525	Virus	R1 4hpi	R1	4hpi	108.604
rna-MIMI_gp0525	Virus	R1 8hpi	R1	8hpi	1280.84
rna-MIMI_gp0525	Virus	R2 2hpi	R2	2hpi	2.92286
rna-MIMI_gp0525	Virus	R2 4hpi	R2	4hpi	106.737
rna-MIMI_gp0525	Virus	R2 8hpi	R2	8hpi	1559.56
BAESF_03490.mRNA.1	Host	R1 0hpi	R1	0hpi	9.13101
BAESF_03490.mRNA.1	Host	R1 2hpi	R1	2hpi	3.19461
BAESF_03490.mRNA.1	Host	R1 4hpi	R1	4hpi	2.91677
BAESF_03490.mRNA.1	Host	R1 8hpi	R1	8hpi	0.985099
BAESF_03490.mRNA.1	Host	R2 0hpi	R2	0hpi	9.76468
BAESF_03490.mRNA.1	Host	R2 2hpi	R2	2hpi	3.00421
BAESF_03490.mRNA.1	Host	R2 4hpi	R2	4hpi	2.31448
BAESF_03490.mRNA.1	Host	R2 8hpi	R2	8hpi	0.389578
BAESF_01742.mRNA.1	Host	R1 0hpi	R1	0hpi	92.3914
BAESF_01742.mRNA.1	Host	R1 2hpi	R1	2hpi	12.7619
BAESF_01742.mRNA.1	Host	R1 4hpi	R1	4hpi	10.9155
BAESF_01742.mRNA.1	Host	R1 8hpi	R1	8hpi	14.6043
BAESF_01742.mRNA.1	Host	R2 0hpi	R2	0hpi	85.5467
BAESF_01742.mRNA.1	Host	R2 2hpi	R2	2hpi	8.36268
BAESF_01742.mRNA.1	Host	R2 4hpi	R2	4hpi	10.1607
BAESF_01742.mRNA.1	Host	R2 8hpi	R2	8hpi	4.75336
BAESF_00033.mRNA.1	Host	R1 0hpi	R1	0hpi	45.2983
BAESF_00033.mRNA.1	Host	R1 2hpi	R1	2hpi	81.1125
BAESF_00033.mRNA.1	Host	R1 4hpi	R1	4hpi	42.7223
BAESF_00033.mRNA.1	Host	R1 8hpi	R1	8hpi	19.6377
BAESF_00033.mRNA.1	Host	R2 0hpi	R2	0hpi	60.9493
BAESF_00033.mRNA.1	Host	R2 2hpi	R2	2hpi	78.4925
BAESF_00033.mRNA.1	Host	R2 4hpi	R2	4hpi	33.5955
BAESF_00033.mRNA.1	Host	R2 8hpi	R2	8hpi	5.30607
BAESF_10849.mRNA.1	Host	R1 0hpi	R1	0hpi	21.7545
BAESF_10849.mRNA.1	Host	R1 2hpi	R1	2hpi	4.21763
BAESF_10849.mRNA.1	Host	R1 4hpi	R1	4hpi	2.60995
BAESF_10849.mRNA.1	Host	R1 8hpi	R1	8hpi	4.36881
BAESF_10849.mRNA.1	Host	R2 0hpi	R2	0hpi	23.1476
BAESF_10849.mRNA.1	Host	R2 2hpi	R2	2hpi	3.45035
BAESF_10849.mRNA.1	Host	R2 4hpi	R2	4hpi	1.96157
BAESF_10849.mRNA.1	Host	R2 8hpi	R2	8hpi	1.07307
BAESF_09075.mRNA.2	Host	R1 0hpi	R1	0hpi	14.1416
BAESF_09075.mRNA.2	Host	R1 2hpi	R1	2hpi	10.9045
BAESF_09075.mRNA.2	Host	R1 4hpi	R1	4hpi	8.96778
BAESF_09075.mRNA.2	Host	R1 8hpi	R1	8hpi	6.42117
BAESF_09075.mRNA.2	Host	R2 0hpi	R2	0hpi	12.6399
BAESF_09075.mRNA.2	Host	R2 2hpi	R2	2hpi	12.8235
BAESF_09075.mRNA.2	Host	R2 4hpi	R2	4hpi	7.83627
BAESF_09075.mRNA.2	Host	R2 8hpi	R2	8hpi	5.07151
BAESF_07158.mRNA.1	Host	R1 0hpi	R1	0hpi	66.9769
BAESF_07158.mRNA.1	Host	R1 2hpi	R1	2hpi	23.846
BAESF_07158.mRNA.1	Host	R1 4hpi	R1	4hpi	19.2712
BAESF_07158.mRNA.1	Host	R1 8hpi	R1	8hpi	17.4242
BAESF_07158.mRNA.1	Host	R2 0hpi	R2	0hpi	68.4439
BAESF_07158.mRNA.1	Host	R2 2hpi	R2	2hpi	26.9539
BAESF_07158.mRNA.1	Host	R2 4hpi	R2	4hpi	15.2955
BAESF_07158.mRNA.1	Host	R2 8hpi	R2	8hpi	4.27597
BAESF_05266.mRNA.1	Host	R1 0hpi	R1	0hpi	22.8257
BAESF_05266.mRNA.1	Host	R1 2hpi	R1	2hpi	20.1627
BAESF_05266.mRNA.1	Host	R1 4hpi	R1	4hpi	10.6619
BAESF_05266.mRNA.1	Host	R1 8hpi	R1	8hpi	3.2829
BAESF_05266.mRNA.1	Host	R2 0hpi	R2	0hpi	19.7977
BAESF_05266.mRNA.1	Host	R2 2hpi	R2	2hpi	32.8395
BAESF_05266.mRNA.1	Host	R2 4hpi	R2	4hpi	7.37874
BAESF_05266.mRNA.1	Host	R2 8hpi	R2	8hpi	0.802582
rna-MIMI_gp0526	Virus	R1 2hpi	R1	2hpi	5.078
rna-MIMI_gp0526	Virus	R1 4hpi	R1	4hpi	95.1917
rna-MIMI_gp0526	Virus	R1 8hpi	R1	8hpi	4723.64
rna-MIMI_gp0526	Virus	R2 2hpi	R2	2hpi	8.70573
rna-MIMI_gp0526	Virus	R2 4hpi	R2	4hpi	116.55
rna-MIMI_gp0526	Virus	R2 8hpi	R2	8hpi	6368.96
BAESF_03491.mRNA.1	Host	R1 0hpi	R1	0hpi	16.129
BAESF_03491.mRNA.1	Host	R1 2hpi	R1	2hpi	2.70698
BAESF_03491.mRNA.1	Host	R1 4hpi	R1	4hpi	3.64399
BAESF_03491.mRNA.1	Host	R1 8hpi	R1	8hpi	2.70738
BAESF_03491.mRNA.1	Host	R2 0hpi	R2	0hpi	14.8104
BAESF_03491.mRNA.1	Host	R2 2hpi	R2	2hpi	2.02898
BAESF_03491.mRNA.1	Host	R2 4hpi	R2	4hpi	3.54015
BAESF_03491.mRNA.1	Host	R2 8hpi	R2	8hpi	0.819013
BAESF_01743.mRNA.1	Host	R1 0hpi	R1	0hpi	12.544
BAESF_01743.mRNA.1	Host	R1 2hpi	R1	2hpi	6.10384
BAESF_01743.mRNA.1	Host	R1 4hpi	R1	4hpi	3.17477
BAESF_01743.mRNA.1	Host	R1 8hpi	R1	8hpi	2.32333
BAESF_01743.mRNA.1	Host	R2 0hpi	R2	0hpi	13.2047
BAESF_01743.mRNA.1	Host	R2 2hpi	R2	2hpi	7.40382
BAESF_01743.mRNA.1	Host	R2 4hpi	R2	4hpi	2.53001
BAESF_01743.mRNA.1	Host	R2 8hpi	R2	8hpi	0.674571
BAESF_00034.mRNA.1	Host	R1 0hpi	R1	0hpi	58.2708
BAESF_00034.mRNA.1	Host	R1 2hpi	R1	2hpi	30.8039
BAESF_00034.mRNA.1	Host	R1 4hpi	R1	4hpi	23.4783
BAESF_00034.mRNA.1	Host	R1 8hpi	R1	8hpi	14.0421
BAESF_00034.mRNA.1	Host	R2 0hpi	R2	0hpi	63.8725
BAESF_00034.mRNA.1	Host	R2 2hpi	R2	2hpi	28.4498
BAESF_00034.mRNA.1	Host	R2 4hpi	R2	4hpi	21.603
BAESF_00034.mRNA.1	Host	R2 8hpi	R2	8hpi	4.89542
BAESF_10849.mRNA.2	Host	R1 0hpi	R1	0hpi	21.0222
BAESF_10849.mRNA.2	Host	R1 2hpi	R1	2hpi	4.17809
BAESF_10849.mRNA.2	Host	R1 4hpi	R1	4hpi	2.52296
BAESF_10849.mRNA.2	Host	R1 8hpi	R1	8hpi	4.25679
BAESF_10849.mRNA.2	Host	R2 0hpi	R2	0hpi	22.138
BAESF_10849.mRNA.2	Host	R2 2hpi	R2	2hpi	3.55598
BAESF_10849.mRNA.2	Host	R2 4hpi	R2	4hpi	1.93457
BAESF_10849.mRNA.2	Host	R2 8hpi	R2	8hpi	1.04353
BAESF_09075.mRNA.3	Host	R1 0hpi	R1	0hpi	16.979
BAESF_09075.mRNA.3	Host	R1 2hpi	R1	2hpi	13.7546
BAESF_09075.mRNA.3	Host	R1 4hpi	R1	4hpi	11.2008
BAESF_09075.mRNA.3	Host	R1 8hpi	R1	8hpi	7.78991
BAESF_09075.mRNA.3	Host	R2 0hpi	R2	0hpi	15.4872
BAESF_09075.mRNA.3	Host	R2 2hpi	R2	2hpi	16.0845
BAESF_09075.mRNA.3	Host	R2 4hpi	R2	4hpi	9.73557
BAESF_09075.mRNA.3	Host	R2 8hpi	R2	8hpi	5.95793
BAESF_07159.mRNA.1	Host	R1 0hpi	R1	0hpi	258.94
BAESF_07159.mRNA.1	Host	R1 2hpi	R1	2hpi	185.912
BAESF_07159.mRNA.1	Host	R1 4hpi	R1	4hpi	167.589
BAESF_07159.mRNA.1	Host	R1 8hpi	R1	8hpi	107.609
BAESF_07159.mRNA.1	Host	R2 0hpi	R2	0hpi	288.431
BAESF_07159.mRNA.1	Host	R2 2hpi	R2	2hpi	213.353
BAESF_07159.mRNA.1	Host	R2 4hpi	R2	4hpi	145.128
BAESF_07159.mRNA.1	Host	R2 8hpi	R2	8hpi	47.2895
BAESF_05267.mRNA.1	Host	R1 0hpi	R1	0hpi	40.5798
BAESF_05267.mRNA.1	Host	R1 2hpi	R1	2hpi	12.2415
BAESF_05267.mRNA.1	Host	R1 4hpi	R1	4hpi	6.36774
BAESF_05267.mRNA.1	Host	R1 8hpi	R1	8hpi	7.55255
BAESF_05267.mRNA.1	Host	R2 0hpi	R2	0hpi	34.829
BAESF_05267.mRNA.1	Host	R2 2hpi	R2	2hpi	10.9867
BAESF_05267.mRNA.1	Host	R2 4hpi	R2	4hpi	5.40795
BAESF_05267.mRNA.1	Host	R2 8hpi	R2	8hpi	2.56374
rna-MIMI_gp0527	Virus	R1 2hpi	R1	2hpi	2.61712
rna-MIMI_gp0527	Virus	R1 4hpi	R1	4hpi	67.9345
rna-MIMI_gp0527	Virus	R1 8hpi	R1	8hpi	2920.7
rna-MIMI_gp0527	Virus	R2 2hpi	R2	2hpi	3.62037
rna-MIMI_gp0527	Virus	R2 4hpi	R2	4hpi	66.8738
rna-MIMI_gp0527	Virus	R2 8hpi	R2	8hpi	3718.21
BAESF_03492.mRNA.1	Host	R1 0hpi	R1	0hpi	418.092
BAESF_03492.mRNA.1	Host	R1 2hpi	R1	2hpi	145.519
BAESF_03492.mRNA.1	Host	R1 4hpi	R1	4hpi	140.224
BAESF_03492.mRNA.1	Host	R1 8hpi	R1	8hpi	123.868
BAESF_03492.mRNA.1	Host	R2 0hpi	R2	0hpi	420.045
BAESF_03492.mRNA.1	Host	R2 2hpi	R2	2hpi	124.512
BAESF_03492.mRNA.1	Host	R2 4hpi	R2	4hpi	112.54
BAESF_03492.mRNA.1	Host	R2 8hpi	R2	8hpi	40.2504
BAESF_01744.mRNA.1	Host	R1 0hpi	R1	0hpi	15.3663
BAESF_01744.mRNA.1	Host	R1 2hpi	R1	2hpi	8.85047
BAESF_01744.mRNA.1	Host	R1 4hpi	R1	4hpi	6.20547
BAESF_01744.mRNA.1	Host	R1 8hpi	R1	8hpi	5.04825
BAESF_01744.mRNA.1	Host	R2 0hpi	R2	0hpi	13.5583
BAESF_01744.mRNA.1	Host	R2 2hpi	R2	2hpi	7.1399
BAESF_01744.mRNA.1	Host	R2 4hpi	R2	4hpi	5.63133
BAESF_01744.mRNA.1	Host	R2 8hpi	R2	8hpi	1.42792
BAESF_00035.mRNA.1	Host	R1 0hpi	R1	0hpi	19.8623
BAESF_00035.mRNA.1	Host	R1 2hpi	R1	2hpi	17.0743
BAESF_00035.mRNA.1	Host	R1 4hpi	R1	4hpi	8.95665
BAESF_00035.mRNA.1	Host	R1 8hpi	R1	8hpi	7.3734
BAESF_00035.mRNA.1	Host	R2 0hpi	R2	0hpi	20.4202
BAESF_00035.mRNA.1	Host	R2 2hpi	R2	2hpi	17.7627
BAESF_00035.mRNA.1	Host	R2 4hpi	R2	4hpi	8.14202
BAESF_00035.mRNA.1	Host	R2 8hpi	R2	8hpi	2.30714
BAESF_10850.mRNA.1	Host	R1 0hpi	R1	0hpi	8.41627
BAESF_10850.mRNA.1	Host	R1 2hpi	R1	2hpi	5.46845
BAESF_10850.mRNA.1	Host	R1 4hpi	R1	4hpi	4.3412
BAESF_10850.mRNA.1	Host	R1 8hpi	R1	8hpi	2.09973
BAESF_10850.mRNA.1	Host	R2 0hpi	R2	0hpi	7.52083
BAESF_10850.mRNA.1	Host	R2 2hpi	R2	2hpi	5.77889
BAESF_10850.mRNA.1	Host	R2 4hpi	R2	4hpi	3.46664
BAESF_10850.mRNA.1	Host	R2 8hpi	R2	8hpi	0.628396
BAESF_09076.mRNA.1	Host	R1 0hpi	R1	0hpi	38.2351
BAESF_09076.mRNA.1	Host	R1 2hpi	R1	2hpi	8.45675
BAESF_09076.mRNA.1	Host	R1 4hpi	R1	4hpi	5.62015
BAESF_09076.mRNA.1	Host	R1 8hpi	R1	8hpi	5.30492
BAESF_09076.mRNA.1	Host	R2 0hpi	R2	0hpi	27.0595
BAESF_09076.mRNA.1	Host	R2 2hpi	R2	2hpi	6.76894
BAESF_09076.mRNA.1	Host	R2 4hpi	R2	4hpi	4.75211
BAESF_09076.mRNA.1	Host	R2 8hpi	R2	8hpi	2.00673
BAESF_07160.mRNA.1	Host	R1 0hpi	R1	0hpi	15.2833
BAESF_07160.mRNA.1	Host	R1 2hpi	R1	2hpi	8.9657
BAESF_07160.mRNA.1	Host	R1 4hpi	R1	4hpi	5.63622
BAESF_07160.mRNA.1	Host	R1 8hpi	R1	8hpi	2.4191
BAESF_07160.mRNA.1	Host	R2 0hpi	R2	0hpi	12.9322
BAESF_07160.mRNA.1	Host	R2 2hpi	R2	2hpi	8.27359
BAESF_07160.mRNA.1	Host	R2 4hpi	R2	4hpi	5.10337
BAESF_07160.mRNA.1	Host	R2 8hpi	R2	8hpi	0.730559
BAESF_05268.mRNA.1	Host	R1 0hpi	R1	0hpi	12.3988
BAESF_05268.mRNA.1	Host	R1 2hpi	R1	2hpi	57.3184
BAESF_05268.mRNA.1	Host	R1 4hpi	R1	4hpi	26.995
BAESF_05268.mRNA.1	Host	R1 8hpi	R1	8hpi	3.39733
BAESF_05268.mRNA.1	Host	R2 0hpi	R2	0hpi	20.5639
BAESF_05268.mRNA.1	Host	R2 2hpi	R2	2hpi	64.2932
BAESF_05268.mRNA.1	Host	R2 4hpi	R2	4hpi	25.0916
BAESF_05268.mRNA.1	Host	R2 8hpi	R2	8hpi	2.86757
rna-MIMI_gp0528	Virus	R1 2hpi	R1	2hpi	10.1223
rna-MIMI_gp0528	Virus	R1 4hpi	R1	4hpi	967.577
rna-MIMI_gp0528	Virus	R1 8hpi	R1	8hpi	146.175
rna-MIMI_gp0528	Virus	R2 2hpi	R2	2hpi	5.35157
rna-MIMI_gp0528	Virus	R2 4hpi	R2	4hpi	975.673
rna-MIMI_gp0528	Virus	R2 8hpi	R2	8hpi	159.877
BAESF_03493.mRNA.1	Host	R1 0hpi	R1	0hpi	137.226
BAESF_03493.mRNA.1	Host	R1 2hpi	R1	2hpi	103.567
BAESF_03493.mRNA.1	Host	R1 4hpi	R1	4hpi	45.0041
BAESF_03493.mRNA.1	Host	R1 8hpi	R1	8hpi	44.0399
BAESF_03493.mRNA.1	Host	R2 0hpi	R2	0hpi	131.933
BAESF_03493.mRNA.1	Host	R2 2hpi	R2	2hpi	89.8829
BAESF_03493.mRNA.1	Host	R2 4hpi	R2	4hpi	36.4908
BAESF_03493.mRNA.1	Host	R2 8hpi	R2	8hpi	9.68195
BAESF_01744.mRNA.2	Host	R1 0hpi	R1	0hpi	14.055
BAESF_01744.mRNA.2	Host	R1 2hpi	R1	2hpi	7.5052
BAESF_01744.mRNA.2	Host	R1 4hpi	R1	4hpi	5.50443
BAESF_01744.mRNA.2	Host	R1 8hpi	R1	8hpi	4.64706
BAESF_01744.mRNA.2	Host	R2 0hpi	R2	0hpi	11.7183
BAESF_01744.mRNA.2	Host	R2 2hpi	R2	2hpi	5.9578
BAESF_01744.mRNA.2	Host	R2 4hpi	R2	4hpi	5.17212
BAESF_01744.mRNA.2	Host	R2 8hpi	R2	8hpi	1.21637
BAESF_00035.mRNA.2	Host	R1 0hpi	R1	0hpi	16.585
BAESF_00035.mRNA.2	Host	R1 2hpi	R1	2hpi	14.6147
BAESF_00035.mRNA.2	Host	R1 4hpi	R1	4hpi	7.67713
BAESF_00035.mRNA.2	Host	R1 8hpi	R1	8hpi	6.21202
BAESF_00035.mRNA.2	Host	R2 0hpi	R2	0hpi	16.8603
BAESF_00035.mRNA.2	Host	R2 2hpi	R2	2hpi	14.7068
BAESF_00035.mRNA.2	Host	R2 4hpi	R2	4hpi	7.0486
BAESF_00035.mRNA.2	Host	R2 8hpi	R2	8hpi	1.75172
BAESF_10851.mRNA.1	Host	R1 0hpi	R1	0hpi	31.7299
BAESF_10851.mRNA.1	Host	R1 2hpi	R1	2hpi	8.58556
BAESF_10851.mRNA.1	Host	R1 4hpi	R1	4hpi	5.66914
BAESF_10851.mRNA.1	Host	R1 8hpi	R1	8hpi	3.05022
BAESF_10851.mRNA.1	Host	R2 0hpi	R2	0hpi	31.4162
BAESF_10851.mRNA.1	Host	R2 2hpi	R2	2hpi	9.29176
BAESF_10851.mRNA.1	Host	R2 4hpi	R2	4hpi	4.59861
BAESF_10851.mRNA.1	Host	R2 8hpi	R2	8hpi	1.23721
BAESF_09077.mRNA.1	Host	R1 0hpi	R1	0hpi	98.8072
BAESF_09077.mRNA.1	Host	R1 2hpi	R1	2hpi	30.4318
BAESF_09077.mRNA.1	Host	R1 4hpi	R1	4hpi	26.5797
BAESF_09077.mRNA.1	Host	R1 8hpi	R1	8hpi	18.983
BAESF_09077.mRNA.1	Host	R2 0hpi	R2	0hpi	84.9112
BAESF_09077.mRNA.1	Host	R2 2hpi	R2	2hpi	26.2964
BAESF_09077.mRNA.1	Host	R2 4hpi	R2	4hpi	20.6263
BAESF_09077.mRNA.1	Host	R2 8hpi	R2	8hpi	6.00943
BAESF_07161.mRNA.1	Host	R1 0hpi	R1	0hpi	52.7363
BAESF_07161.mRNA.1	Host	R1 2hpi	R1	2hpi	15.4996
BAESF_07161.mRNA.1	Host	R1 4hpi	R1	4hpi	14.7559
BAESF_07161.mRNA.1	Host	R1 8hpi	R1	8hpi	11.3494
BAESF_07161.mRNA.1	Host	R2 0hpi	R2	0hpi	43.8202
BAESF_07161.mRNA.1	Host	R2 2hpi	R2	2hpi	13.3243
BAESF_07161.mRNA.1	Host	R2 4hpi	R2	4hpi	10.6044
BAESF_07161.mRNA.1	Host	R2 8hpi	R2	8hpi	2.77553
BAESF_05270.mRNA.1	Host	R1 0hpi	R1	0hpi	13.7505
BAESF_05270.mRNA.1	Host	R1 2hpi	R1	2hpi	5.28371
BAESF_05270.mRNA.1	Host	R1 4hpi	R1	4hpi	2.76073
BAESF_05270.mRNA.1	Host	R1 8hpi	R1	8hpi	3.73414
BAESF_05270.mRNA.1	Host	R2 0hpi	R2	0hpi	12.8953
BAESF_05270.mRNA.1	Host	R2 2hpi	R2	2hpi	4.47413
BAESF_05270.mRNA.1	Host	R2 4hpi	R2	4hpi	2.45194
BAESF_05270.mRNA.1	Host	R2 8hpi	R2	8hpi	0.786737
rna-MIMI_gp0529	Virus	R1 2hpi	R1	2hpi	1170.23
rna-MIMI_gp0529	Virus	R1 4hpi	R1	4hpi	1022.72
rna-MIMI_gp0529	Virus	R1 8hpi	R1	8hpi	197.938
rna-MIMI_gp0529	Virus	R2 2hpi	R2	2hpi	1220.86
rna-MIMI_gp0529	Virus	R2 4hpi	R2	4hpi	1164.15
rna-MIMI_gp0529	Virus	R2 8hpi	R2	8hpi	174.488
BAESF_03493.mRNA.2	Host	R1 0hpi	R1	0hpi	137.226
BAESF_03493.mRNA.2	Host	R1 2hpi	R1	2hpi	103.567
BAESF_03493.mRNA.2	Host	R1 4hpi	R1	4hpi	45.0041
BAESF_03493.mRNA.2	Host	R1 8hpi	R1	8hpi	44.0399
BAESF_03493.mRNA.2	Host	R2 0hpi	R2	0hpi	131.933
BAESF_03493.mRNA.2	Host	R2 2hpi	R2	2hpi	89.8829
BAESF_03493.mRNA.2	Host	R2 4hpi	R2	4hpi	36.4908
BAESF_03493.mRNA.2	Host	R2 8hpi	R2	8hpi	9.68195
BAESF_01744.mRNA.3	Host	R1 0hpi	R1	0hpi	14.055
BAESF_01744.mRNA.3	Host	R1 2hpi	R1	2hpi	7.5052
BAESF_01744.mRNA.3	Host	R1 4hpi	R1	4hpi	5.50443
BAESF_01744.mRNA.3	Host	R1 8hpi	R1	8hpi	4.64706
BAESF_01744.mRNA.3	Host	R2 0hpi	R2	0hpi	11.7183
BAESF_01744.mRNA.3	Host	R2 2hpi	R2	2hpi	5.9578
BAESF_01744.mRNA.3	Host	R2 4hpi	R2	4hpi	5.17212
BAESF_01744.mRNA.3	Host	R2 8hpi	R2	8hpi	1.21637
BAESF_00036.mRNA.1	Host	R1 0hpi	R1	0hpi	9.23772
BAESF_00036.mRNA.1	Host	R1 2hpi	R1	2hpi	13.1242
BAESF_00036.mRNA.1	Host	R1 4hpi	R1	4hpi	8.61742
BAESF_00036.mRNA.1	Host	R1 8hpi	R1	8hpi	3.05662
BAESF_00036.mRNA.1	Host	R2 0hpi	R2	0hpi	12.3718
BAESF_00036.mRNA.1	Host	R2 2hpi	R2	2hpi	12.6731
BAESF_00036.mRNA.1	Host	R2 4hpi	R2	4hpi	8.26365
BAESF_00036.mRNA.1	Host	R2 8hpi	R2	8hpi	0.695477
BAESF_10855.mRNA.1	Host	R1 0hpi	R1	0hpi	14.5683
BAESF_10855.mRNA.1	Host	R1 2hpi	R1	2hpi	5.66051
BAESF_10855.mRNA.1	Host	R1 4hpi	R1	4hpi	4.7375999094112196
BAESF_10855.mRNA.1	Host	R1 8hpi	R1	8hpi	2.20111
BAESF_10855.mRNA.1	Host	R2 0hpi	R2	0hpi	14.1185
BAESF_10855.mRNA.1	Host	R2 2hpi	R2	2hpi	2.93521
BAESF_10855.mRNA.1	Host	R2 4hpi	R2	4hpi	3.68256
BAESF_10855.mRNA.1	Host	R2 8hpi	R2	8hpi	0.646639
BAESF_09078.mRNA.1	Host	R1 0hpi	R1	0hpi	36.2499
BAESF_09078.mRNA.1	Host	R1 2hpi	R1	2hpi	17.3293
BAESF_09078.mRNA.1	Host	R1 4hpi	R1	4hpi	10.4893
BAESF_09078.mRNA.1	Host	R1 8hpi	R1	8hpi	5.47148
BAESF_09078.mRNA.1	Host	R2 0hpi	R2	0hpi	31.5564
BAESF_09078.mRNA.1	Host	R2 2hpi	R2	2hpi	14.7798
BAESF_09078.mRNA.1	Host	R2 4hpi	R2	4hpi	9.51445
BAESF_09078.mRNA.1	Host	R2 8hpi	R2	8hpi	2.69014
BAESF_07162.mRNA.1	Host	R1 0hpi	R1	0hpi	4.91643
BAESF_07162.mRNA.1	Host	R1 2hpi	R1	2hpi	6.3583
BAESF_07162.mRNA.1	Host	R1 4hpi	R1	4hpi	3.84147
BAESF_07162.mRNA.1	Host	R1 8hpi	R1	8hpi	0.984348
BAESF_07162.mRNA.1	Host	R2 0hpi	R2	0hpi	4.7405
BAESF_07162.mRNA.1	Host	R2 2hpi	R2	2hpi	5.708
BAESF_07162.mRNA.1	Host	R2 4hpi	R2	4hpi	2.91758
BAESF_07162.mRNA.1	Host	R2 8hpi	R2	8hpi	0.700706
BAESF_05272.mRNA.1	Host	R1 0hpi	R1	0hpi	19.9644
BAESF_05272.mRNA.1	Host	R1 2hpi	R1	2hpi	23.2868
BAESF_05272.mRNA.1	Host	R1 4hpi	R1	4hpi	16.4916
BAESF_05272.mRNA.1	Host	R1 8hpi	R1	8hpi	6.52171
BAESF_05272.mRNA.1	Host	R2 0hpi	R2	0hpi	20.0783
BAESF_05272.mRNA.1	Host	R2 2hpi	R2	2hpi	25.0426
BAESF_05272.mRNA.1	Host	R2 4hpi	R2	4hpi	14.2579
BAESF_05272.mRNA.1	Host	R2 8hpi	R2	8hpi	2.36733
rna-MIMI_gp0530	Virus	R1 2hpi	R1	2hpi	8.05238
rna-MIMI_gp0530	Virus	R1 4hpi	R1	4hpi	559.993
rna-MIMI_gp0530	Virus	R1 8hpi	R1	8hpi	3826.19
rna-MIMI_gp0530	Virus	R2 2hpi	R2	2hpi	10.5421
rna-MIMI_gp0530	Virus	R2 4hpi	R2	4hpi	618.315
rna-MIMI_gp0530	Virus	R2 8hpi	R2	8hpi	5701.78
BAESF_03494.mRNA.1	Host	R1 0hpi	R1	0hpi	10.9548
BAESF_03494.mRNA.1	Host	R1 2hpi	R1	2hpi	7.91733
BAESF_03494.mRNA.1	Host	R1 4hpi	R1	4hpi	6.39404
BAESF_03494.mRNA.1	Host	R1 8hpi	R1	8hpi	3.0251
BAESF_03494.mRNA.1	Host	R2 0hpi	R2	0hpi	10.655
BAESF_03494.mRNA.1	Host	R2 2hpi	R2	2hpi	8.31389
BAESF_03494.mRNA.1	Host	R2 4hpi	R2	4hpi	6.73468
BAESF_03494.mRNA.1	Host	R2 8hpi	R2	8hpi	1.18274
BAESF_01745.mRNA.1	Host	R1 0hpi	R1	0hpi	7.87852
BAESF_01745.mRNA.1	Host	R1 2hpi	R1	2hpi	6.96213
BAESF_01745.mRNA.1	Host	R1 4hpi	R1	4hpi	4.16853
BAESF_01745.mRNA.1	Host	R1 8hpi	R1	8hpi	1.59882
BAESF_01745.mRNA.1	Host	R2 0hpi	R2	0hpi	6.59269
BAESF_01745.mRNA.1	Host	R2 2hpi	R2	2hpi	6.76073
BAESF_01745.mRNA.1	Host	R2 4hpi	R2	4hpi	3.71515
BAESF_01745.mRNA.1	Host	R2 8hpi	R2	8hpi	0.851655
BAESF_00037.mRNA.1	Host	R1 0hpi	R1	0hpi	40.0878
BAESF_00037.mRNA.1	Host	R1 2hpi	R1	2hpi	6.1325
BAESF_00037.mRNA.1	Host	R1 4hpi	R1	4hpi	8.76504
BAESF_00037.mRNA.1	Host	R1 8hpi	R1	8hpi	5.35519
BAESF_00037.mRNA.1	Host	R2 0hpi	R2	0hpi	33.451
BAESF_00037.mRNA.1	Host	R2 2hpi	R2	2hpi	5.23027
BAESF_00037.mRNA.1	Host	R2 4hpi	R2	4hpi	7.18791
BAESF_00037.mRNA.1	Host	R2 8hpi	R2	8hpi	1.84879
BAESF_10858.mRNA.1	Host	R1 0hpi	R1	0hpi	28.3691
BAESF_10858.mRNA.1	Host	R1 2hpi	R1	2hpi	4.87129
BAESF_10858.mRNA.1	Host	R1 4hpi	R1	4hpi	3.64751
BAESF_10858.mRNA.1	Host	R1 8hpi	R1	8hpi	4.93745
BAESF_10858.mRNA.1	Host	R2 0hpi	R2	0hpi	28.989
BAESF_10858.mRNA.1	Host	R2 2hpi	R2	2hpi	3.71301
BAESF_10858.mRNA.1	Host	R2 4hpi	R2	4hpi	3.32562
BAESF_10858.mRNA.1	Host	R2 8hpi	R2	8hpi	1.40969
BAESF_09079.mRNA.1	Host	R1 0hpi	R1	0hpi	19.2064
BAESF_09079.mRNA.1	Host	R1 2hpi	R1	2hpi	5.12442
BAESF_09079.mRNA.1	Host	R1 4hpi	R1	4hpi	4.9623
BAESF_09079.mRNA.1	Host	R1 8hpi	R1	8hpi	2.91196
BAESF_09079.mRNA.1	Host	R2 0hpi	R2	0hpi	12.4405
BAESF_09079.mRNA.1	Host	R2 2hpi	R2	2hpi	4.62218
BAESF_09079.mRNA.1	Host	R2 4hpi	R2	4hpi	4.46769
BAESF_09079.mRNA.1	Host	R2 8hpi	R2	8hpi	1.01075
BAESF_07163.mRNA.1	Host	R1 0hpi	R1	0hpi	26.0104
BAESF_07163.mRNA.1	Host	R1 2hpi	R1	2hpi	73.0502
BAESF_07163.mRNA.1	Host	R1 4hpi	R1	4hpi	42.5384
BAESF_07163.mRNA.1	Host	R1 8hpi	R1	8hpi	10.7567
BAESF_07163.mRNA.1	Host	R2 0hpi	R2	0hpi	27.2118
BAESF_07163.mRNA.1	Host	R2 2hpi	R2	2hpi	76.5955
BAESF_07163.mRNA.1	Host	R2 4hpi	R2	4hpi	40.6875
BAESF_07163.mRNA.1	Host	R2 8hpi	R2	8hpi	6.78838
BAESF_05274.mRNA.1	Host	R1 0hpi	R1	0hpi	18.7697
BAESF_05274.mRNA.1	Host	R1 2hpi	R1	2hpi	26.2409
BAESF_05274.mRNA.1	Host	R1 4hpi	R1	4hpi	14.5934
BAESF_05274.mRNA.1	Host	R1 8hpi	R1	8hpi	6.30265
BAESF_05274.mRNA.1	Host	R2 0hpi	R2	0hpi	18.0498
BAESF_05274.mRNA.1	Host	R2 2hpi	R2	2hpi	29.2469
BAESF_05274.mRNA.1	Host	R2 4hpi	R2	4hpi	11.1084
BAESF_05274.mRNA.1	Host	R2 8hpi	R2	8hpi	3.50188
rna-MIMI_gp0531	Virus	R1 2hpi	R1	2hpi	6.91905
rna-MIMI_gp0531	Virus	R1 4hpi	R1	4hpi	61.8007
rna-MIMI_gp0531	Virus	R1 8hpi	R1	8hpi	1596.18
rna-MIMI_gp0531	Virus	R2 2hpi	R2	2hpi	9.5714
rna-MIMI_gp0531	Virus	R2 4hpi	R2	4hpi	67.4803
rna-MIMI_gp0531	Virus	R2 8hpi	R2	8hpi	2092.98
BAESF_03495.mRNA.1	Host	R1 0hpi	R1	0hpi	11.4295
BAESF_03495.mRNA.1	Host	R1 2hpi	R1	2hpi	7.01703
BAESF_03495.mRNA.1	Host	R1 4hpi	R1	4hpi	4.58932
BAESF_03495.mRNA.1	Host	R1 8hpi	R1	8hpi	2.1861
BAESF_03495.mRNA.1	Host	R2 0hpi	R2	0hpi	9.30103
BAESF_03495.mRNA.1	Host	R2 2hpi	R2	2hpi	9.08235
BAESF_03495.mRNA.1	Host	R2 4hpi	R2	4hpi	4.4448
BAESF_03495.mRNA.1	Host	R2 8hpi	R2	8hpi	0.810504
BAESF_01746.mRNA.1	Host	R1 0hpi	R1	0hpi	47.6987
BAESF_01746.mRNA.1	Host	R1 2hpi	R1	2hpi	46.9346
BAESF_01746.mRNA.1	Host	R1 4hpi	R1	4hpi	29.3007
BAESF_01746.mRNA.1	Host	R1 8hpi	R1	8hpi	11.6452
BAESF_01746.mRNA.1	Host	R2 0hpi	R2	0hpi	49.5676
BAESF_01746.mRNA.1	Host	R2 2hpi	R2	2hpi	41.0074
BAESF_01746.mRNA.1	Host	R2 4hpi	R2	4hpi	23.1081
BAESF_01746.mRNA.1	Host	R2 8hpi	R2	8hpi	4.18241
BAESF_00038.mRNA.1	Host	R1 0hpi	R1	0hpi	65.0238
BAESF_00038.mRNA.1	Host	R1 2hpi	R1	2hpi	55.7747
BAESF_00038.mRNA.1	Host	R1 4hpi	R1	4hpi	32.4393
BAESF_00038.mRNA.1	Host	R1 8hpi	R1	8hpi	17.3036
BAESF_00038.mRNA.1	Host	R2 0hpi	R2	0hpi	68.6687
BAESF_00038.mRNA.1	Host	R2 2hpi	R2	2hpi	51.0975
BAESF_00038.mRNA.1	Host	R2 4hpi	R2	4hpi	30.0127
BAESF_00038.mRNA.1	Host	R2 8hpi	R2	8hpi	6.01588
BAESF_10858.mRNA.2	Host	R1 0hpi	R1	0hpi	28.3691
BAESF_10858.mRNA.2	Host	R1 2hpi	R1	2hpi	4.87129
BAESF_10858.mRNA.2	Host	R1 4hpi	R1	4hpi	3.64751
BAESF_10858.mRNA.2	Host	R1 8hpi	R1	8hpi	4.93745
BAESF_10858.mRNA.2	Host	R2 0hpi	R2	0hpi	28.989
BAESF_10858.mRNA.2	Host	R2 2hpi	R2	2hpi	3.71301
BAESF_10858.mRNA.2	Host	R2 4hpi	R2	4hpi	3.32562
BAESF_10858.mRNA.2	Host	R2 8hpi	R2	8hpi	1.40969
BAESF_09082.mRNA.1	Host	R1 0hpi	R1	0hpi	121.247
BAESF_09082.mRNA.1	Host	R1 2hpi	R1	2hpi	39.1954
BAESF_09082.mRNA.1	Host	R1 4hpi	R1	4hpi	18.5915
BAESF_09082.mRNA.1	Host	R1 8hpi	R1	8hpi	19.664
BAESF_09082.mRNA.1	Host	R2 0hpi	R2	0hpi	122.082
BAESF_09082.mRNA.1	Host	R2 2hpi	R2	2hpi	29.5185
BAESF_09082.mRNA.1	Host	R2 4hpi	R2	4hpi	15.5971
BAESF_09082.mRNA.1	Host	R2 8hpi	R2	8hpi	5.36999
BAESF_07163.mRNA.2	Host	R1 0hpi	R1	0hpi	26.0303
BAESF_07163.mRNA.2	Host	R1 2hpi	R1	2hpi	73.0846
BAESF_07163.mRNA.2	Host	R1 4hpi	R1	4hpi	42.5384
BAESF_07163.mRNA.2	Host	R1 8hpi	R1	8hpi	10.7567
BAESF_07163.mRNA.2	Host	R2 0hpi	R2	0hpi	27.2823
BAESF_07163.mRNA.2	Host	R2 2hpi	R2	2hpi	76.6873
BAESF_07163.mRNA.2	Host	R2 4hpi	R2	4hpi	40.7344
BAESF_07163.mRNA.2	Host	R2 8hpi	R2	8hpi	6.82688
BAESF_05274.mRNA.2	Host	R1 0hpi	R1	0hpi	18.7378
BAESF_05274.mRNA.2	Host	R1 2hpi	R1	2hpi	26.172
BAESF_05274.mRNA.2	Host	R1 4hpi	R1	4hpi	14.5833
BAESF_05274.mRNA.2	Host	R1 8hpi	R1	8hpi	6.2766
BAESF_05274.mRNA.2	Host	R2 0hpi	R2	0hpi	18.0121
BAESF_05274.mRNA.2	Host	R2 2hpi	R2	2hpi	29.2284
BAESF_05274.mRNA.2	Host	R2 4hpi	R2	4hpi	11.0707
BAESF_05274.mRNA.2	Host	R2 8hpi	R2	8hpi	3.50188
rna-MIMI_gp0532	Virus	R1 2hpi	R1	2hpi	1365.27
rna-MIMI_gp0532	Virus	R1 4hpi	R1	4hpi	3049.06
rna-MIMI_gp0532	Virus	R1 8hpi	R1	8hpi	387.594
rna-MIMI_gp0532	Virus	R2 2hpi	R2	2hpi	1437.18
rna-MIMI_gp0532	Virus	R2 4hpi	R2	4hpi	3683.29
rna-MIMI_gp0532	Virus	R2 8hpi	R2	8hpi	411.301
BAESF_03497.mRNA.1	Host	R1 0hpi	R1	0hpi	31.5381
BAESF_03497.mRNA.1	Host	R1 2hpi	R1	2hpi	5.11012
BAESF_03497.mRNA.1	Host	R1 4hpi	R1	4hpi	3.7189
BAESF_03497.mRNA.1	Host	R1 8hpi	R1	8hpi	8.01193
BAESF_03497.mRNA.1	Host	R2 0hpi	R2	0hpi	31.5207
BAESF_03497.mRNA.1	Host	R2 2hpi	R2	2hpi	3.97921
BAESF_03497.mRNA.1	Host	R2 4hpi	R2	4hpi	3.27315
BAESF_03497.mRNA.1	Host	R2 8hpi	R2	8hpi	2.01899
BAESF_01748.mRNA.1	Host	R1 0hpi	R1	0hpi	101.032
BAESF_01748.mRNA.1	Host	R1 2hpi	R1	2hpi	45.5226
BAESF_01748.mRNA.1	Host	R1 4hpi	R1	4hpi	29.7114
BAESF_01748.mRNA.1	Host	R1 8hpi	R1	8hpi	37.2314
BAESF_01748.mRNA.1	Host	R2 0hpi	R2	0hpi	117.791
BAESF_01748.mRNA.1	Host	R2 2hpi	R2	2hpi	36.0348
BAESF_01748.mRNA.1	Host	R2 4hpi	R2	4hpi	21.9543
BAESF_01748.mRNA.1	Host	R2 8hpi	R2	8hpi	8.11066
BAESF_00039.mRNA.1	Host	R1 0hpi	R1	0hpi	9.60427
BAESF_00039.mRNA.1	Host	R1 2hpi	R1	2hpi	4.74844
BAESF_00039.mRNA.1	Host	R1 4hpi	R1	4hpi	4.51666
BAESF_00039.mRNA.1	Host	R1 8hpi	R1	8hpi	2.41812
BAESF_00039.mRNA.1	Host	R2 0hpi	R2	0hpi	9.26575
BAESF_00039.mRNA.1	Host	R2 2hpi	R2	2hpi	5.08674
BAESF_00039.mRNA.1	Host	R2 4hpi	R2	4hpi	3.07579
BAESF_00039.mRNA.1	Host	R2 8hpi	R2	8hpi	1.22261
BAESF_10860.mRNA.1	Host	R1 0hpi	R1	0hpi	29.3336
BAESF_10860.mRNA.1	Host	R1 2hpi	R1	2hpi	16.7621
BAESF_10860.mRNA.1	Host	R1 4hpi	R1	4hpi	18.2648
BAESF_10860.mRNA.1	Host	R1 8hpi	R1	8hpi	9.64845
BAESF_10860.mRNA.1	Host	R2 0hpi	R2	0hpi	30.9517
BAESF_10860.mRNA.1	Host	R2 2hpi	R2	2hpi	15.0853
BAESF_10860.mRNA.1	Host	R2 4hpi	R2	4hpi	16.0209
BAESF_10860.mRNA.1	Host	R2 8hpi	R2	8hpi	2.3848
BAESF_09083.mRNA.1	Host	R1 0hpi	R1	0hpi	32.1455
BAESF_09083.mRNA.1	Host	R1 2hpi	R1	2hpi	23.6891
BAESF_09083.mRNA.1	Host	R1 4hpi	R1	4hpi	12.6146
BAESF_09083.mRNA.1	Host	R1 8hpi	R1	8hpi	6.57534
BAESF_09083.mRNA.1	Host	R2 0hpi	R2	0hpi	27.3028
BAESF_09083.mRNA.1	Host	R2 2hpi	R2	2hpi	23.6576
BAESF_09083.mRNA.1	Host	R2 4hpi	R2	4hpi	9.22411
BAESF_09083.mRNA.1	Host	R2 8hpi	R2	8hpi	2.81398
BAESF_07164.mRNA.1	Host	R1 0hpi	R1	0hpi	50.0052
BAESF_07164.mRNA.1	Host	R1 2hpi	R1	2hpi	40.0117
BAESF_07164.mRNA.1	Host	R1 4hpi	R1	4hpi	27.6878
BAESF_07164.mRNA.1	Host	R1 8hpi	R1	8hpi	19.081
BAESF_07164.mRNA.1	Host	R2 0hpi	R2	0hpi	58.7279
BAESF_07164.mRNA.1	Host	R2 2hpi	R2	2hpi	33.7336
BAESF_07164.mRNA.1	Host	R2 4hpi	R2	4hpi	22.5061
BAESF_07164.mRNA.1	Host	R2 8hpi	R2	8hpi	5.75879
BAESF_05274.mRNA.3	Host	R1 0hpi	R1	0hpi	18.7378
BAESF_05274.mRNA.3	Host	R1 2hpi	R1	2hpi	26.172
BAESF_05274.mRNA.3	Host	R1 4hpi	R1	4hpi	14.5833
BAESF_05274.mRNA.3	Host	R1 8hpi	R1	8hpi	6.2766
BAESF_05274.mRNA.3	Host	R2 0hpi	R2	0hpi	18.0121
BAESF_05274.mRNA.3	Host	R2 2hpi	R2	2hpi	29.2284
BAESF_05274.mRNA.3	Host	R2 4hpi	R2	4hpi	11.0707
BAESF_05274.mRNA.3	Host	R2 8hpi	R2	8hpi	3.50188
rna-MIMI_gp0533	Virus	R1 2hpi	R1	2hpi	2.59055
rna-MIMI_gp0533	Virus	R1 4hpi	R1	4hpi	137.152
rna-MIMI_gp0533	Virus	R1 8hpi	R1	8hpi	284.395
rna-MIMI_gp0533	Virus	R2 2hpi	R2	2hpi	3.89254
rna-MIMI_gp0533	Virus	R2 4hpi	R2	4hpi	181.498
rna-MIMI_gp0533	Virus	R2 8hpi	R2	8hpi	378.165
BAESF_03498.mRNA.1	Host	R1 0hpi	R1	0hpi	16.9409
BAESF_03498.mRNA.1	Host	R1 2hpi	R1	2hpi	11.6945
BAESF_03498.mRNA.1	Host	R1 4hpi	R1	4hpi	7.22638
BAESF_03498.mRNA.1	Host	R1 8hpi	R1	8hpi	3.83937
BAESF_03498.mRNA.1	Host	R2 0hpi	R2	0hpi	18.2201
BAESF_03498.mRNA.1	Host	R2 2hpi	R2	2hpi	11.7227
BAESF_03498.mRNA.1	Host	R2 4hpi	R2	4hpi	7.1838
BAESF_03498.mRNA.1	Host	R2 8hpi	R2	8hpi	1.60768
BAESF_01749.mRNA.1	Host	R1 0hpi	R1	0hpi	22.2876
BAESF_01749.mRNA.1	Host	R1 2hpi	R1	2hpi	10.9735
BAESF_01749.mRNA.1	Host	R1 4hpi	R1	4hpi	9.84
BAESF_01749.mRNA.1	Host	R1 8hpi	R1	8hpi	5.24013
BAESF_01749.mRNA.1	Host	R2 0hpi	R2	0hpi	24.8648
BAESF_01749.mRNA.1	Host	R2 2hpi	R2	2hpi	10.7851
BAESF_01749.mRNA.1	Host	R2 4hpi	R2	4hpi	7.77429
BAESF_01749.mRNA.1	Host	R2 8hpi	R2	8hpi	1.82488
BAESF_00041.mRNA.1	Host	R1 0hpi	R1	0hpi	64.2985
BAESF_00041.mRNA.1	Host	R1 2hpi	R1	2hpi	39.1341
BAESF_00041.mRNA.1	Host	R1 4hpi	R1	4hpi	28.5744
BAESF_00041.mRNA.1	Host	R1 8hpi	R1	8hpi	11.7912
BAESF_00041.mRNA.1	Host	R2 0hpi	R2	0hpi	63.2525
BAESF_00041.mRNA.1	Host	R2 2hpi	R2	2hpi	34.357
BAESF_00041.mRNA.1	Host	R2 4hpi	R2	4hpi	22.5336
BAESF_00041.mRNA.1	Host	R2 8hpi	R2	8hpi	6.77873
BAESF_10861.mRNA.1	Host	R1 0hpi	R1	0hpi	34.942
BAESF_10861.mRNA.1	Host	R1 2hpi	R1	2hpi	8.26469
BAESF_10861.mRNA.1	Host	R1 4hpi	R1	4hpi	6.59357
BAESF_10861.mRNA.1	Host	R1 8hpi	R1	8hpi	3.72368
BAESF_10861.mRNA.1	Host	R2 0hpi	R2	0hpi	35.035
BAESF_10861.mRNA.1	Host	R2 2hpi	R2	2hpi	7.71019
BAESF_10861.mRNA.1	Host	R2 4hpi	R2	4hpi	4.84547
BAESF_10861.mRNA.1	Host	R2 8hpi	R2	8hpi	1.27233
BAESF_09084.mRNA.1	Host	R1 0hpi	R1	0hpi	61.3271
BAESF_09084.mRNA.1	Host	R1 2hpi	R1	2hpi	135.046
BAESF_09084.mRNA.1	Host	R1 4hpi	R1	4hpi	96.9513
BAESF_09084.mRNA.1	Host	R1 8hpi	R1	8hpi	42.286
BAESF_09084.mRNA.1	Host	R2 0hpi	R2	0hpi	52.218
BAESF_09084.mRNA.1	Host	R2 2hpi	R2	2hpi	123.902
BAESF_09084.mRNA.1	Host	R2 4hpi	R2	4hpi	68.568
BAESF_09084.mRNA.1	Host	R2 8hpi	R2	8hpi	33.8455
BAESF_07165.mRNA.1	Host	R1 0hpi	R1	0hpi	3.94768
BAESF_07165.mRNA.1	Host	R1 2hpi	R1	2hpi	4.45272
BAESF_07165.mRNA.1	Host	R1 4hpi	R1	4hpi	4.28015
BAESF_07165.mRNA.1	Host	R1 8hpi	R1	8hpi	0.930462
BAESF_07165.mRNA.1	Host	R2 0hpi	R2	0hpi	3.18775
BAESF_07165.mRNA.1	Host	R2 2hpi	R2	2hpi	4.09979
BAESF_07165.mRNA.1	Host	R2 4hpi	R2	4hpi	4.28168
BAESF_07165.mRNA.1	Host	R2 8hpi	R2	8hpi	0.735942
BAESF_05274.mRNA.4	Host	R1 0hpi	R1	0hpi	15.019
BAESF_05274.mRNA.4	Host	R1 2hpi	R1	2hpi	19.939227205898298
BAESF_05274.mRNA.4	Host	R1 4hpi	R1	4hpi	11.2156
BAESF_05274.mRNA.4	Host	R1 8hpi	R1	8hpi	4.98742
BAESF_05274.mRNA.4	Host	R2 0hpi	R2	0hpi	14.6172
BAESF_05274.mRNA.4	Host	R2 2hpi	R2	2hpi	22.5245
BAESF_05274.mRNA.4	Host	R2 4hpi	R2	4hpi	8.42542
BAESF_05274.mRNA.4	Host	R2 8hpi	R2	8hpi	2.853
rna-MIMI_gp0534	Virus	R1 2hpi	R1	2hpi	203.54
rna-MIMI_gp0534	Virus	R1 4hpi	R1	4hpi	2114.62
rna-MIMI_gp0534	Virus	R1 8hpi	R1	8hpi	336.64
rna-MIMI_gp0534	Virus	R2 2hpi	R2	2hpi	205.971
rna-MIMI_gp0534	Virus	R2 4hpi	R2	4hpi	2437.68
rna-MIMI_gp0534	Virus	R2 8hpi	R2	8hpi	390.154
BAESF_03499.mRNA.1	Host	R1 0hpi	R1	0hpi	28.592
BAESF_03499.mRNA.1	Host	R1 2hpi	R1	2hpi	18.5837
BAESF_03499.mRNA.1	Host	R1 4hpi	R1	4hpi	13.5349
BAESF_03499.mRNA.1	Host	R1 8hpi	R1	8hpi	6.43458
BAESF_03499.mRNA.1	Host	R2 0hpi	R2	0hpi	27.1577
BAESF_03499.mRNA.1	Host	R2 2hpi	R2	2hpi	19.5146
BAESF_03499.mRNA.1	Host	R2 4hpi	R2	4hpi	12.565
BAESF_03499.mRNA.1	Host	R2 8hpi	R2	8hpi	2.56695
BAESF_01752.mRNA.1	Host	R1 0hpi	R1	0hpi	69.3186
BAESF_01752.mRNA.1	Host	R1 2hpi	R1	2hpi	9.1238
BAESF_01752.mRNA.1	Host	R1 4hpi	R1	4hpi	8.25123
BAESF_01752.mRNA.1	Host	R1 8hpi	R1	8hpi	12.4384
BAESF_01752.mRNA.1	Host	R2 0hpi	R2	0hpi	65.4001
BAESF_01752.mRNA.1	Host	R2 2hpi	R2	2hpi	6.32211
BAESF_01752.mRNA.1	Host	R2 4hpi	R2	4hpi	6.83763
BAESF_01752.mRNA.1	Host	R2 8hpi	R2	8hpi	3.4843
BAESF_00042.mRNA.1	Host	R1 0hpi	R1	0hpi	73.8743
BAESF_00042.mRNA.1	Host	R1 2hpi	R1	2hpi	70.1116
BAESF_00042.mRNA.1	Host	R1 4hpi	R1	4hpi	45.1963
BAESF_00042.mRNA.1	Host	R1 8hpi	R1	8hpi	11.667
BAESF_00042.mRNA.1	Host	R2 0hpi	R2	0hpi	65.6147
BAESF_00042.mRNA.1	Host	R2 2hpi	R2	2hpi	68.291
BAESF_00042.mRNA.1	Host	R2 4hpi	R2	4hpi	44.1971
BAESF_00042.mRNA.1	Host	R2 8hpi	R2	8hpi	7.78365
BAESF_10862.mRNA.1	Host	R1 0hpi	R1	0hpi	9.1623
BAESF_10862.mRNA.1	Host	R1 2hpi	R1	2hpi	11.8439
BAESF_10862.mRNA.1	Host	R1 4hpi	R1	4hpi	4.58333
BAESF_10862.mRNA.1	Host	R1 8hpi	R1	8hpi	2.24822
BAESF_10862.mRNA.1	Host	R2 0hpi	R2	0hpi	9.40254
BAESF_10862.mRNA.1	Host	R2 2hpi	R2	2hpi	11.2881
BAESF_10862.mRNA.1	Host	R2 4hpi	R2	4hpi	4.81491
BAESF_10862.mRNA.1	Host	R2 8hpi	R2	8hpi	0.733513
BAESF_09085.mRNA.1	Host	R1 0hpi	R1	0hpi	19.9475
BAESF_09085.mRNA.1	Host	R1 2hpi	R1	2hpi	11.7877
BAESF_09085.mRNA.1	Host	R1 4hpi	R1	4hpi	9.93288
BAESF_09085.mRNA.1	Host	R1 8hpi	R1	8hpi	4.19558
BAESF_09085.mRNA.1	Host	R2 0hpi	R2	0hpi	20.2887
BAESF_09085.mRNA.1	Host	R2 2hpi	R2	2hpi	12.4421
BAESF_09085.mRNA.1	Host	R2 4hpi	R2	4hpi	8.31649
BAESF_09085.mRNA.1	Host	R2 8hpi	R2	8hpi	2.22123
BAESF_07166.mRNA.1	Host	R1 0hpi	R1	0hpi	58.6987
BAESF_07166.mRNA.1	Host	R1 2hpi	R1	2hpi	78.6504
BAESF_07166.mRNA.1	Host	R1 4hpi	R1	4hpi	42.7244
BAESF_07166.mRNA.1	Host	R1 8hpi	R1	8hpi	7.21713
BAESF_07166.mRNA.1	Host	R2 0hpi	R2	0hpi	73.0338
BAESF_07166.mRNA.1	Host	R2 2hpi	R2	2hpi	76.7246
BAESF_07166.mRNA.1	Host	R2 4hpi	R2	4hpi	35.5544
BAESF_07166.mRNA.1	Host	R2 8hpi	R2	8hpi	3.09989
BAESF_05275.mRNA.1	Host	R1 0hpi	R1	0hpi	15.0025
BAESF_05275.mRNA.1	Host	R1 2hpi	R1	2hpi	3.30318
BAESF_05275.mRNA.1	Host	R1 4hpi	R1	4hpi	1.33419
BAESF_05275.mRNA.1	Host	R1 8hpi	R1	8hpi	5.31201
BAESF_05275.mRNA.1	Host	R2 0hpi	R2	0hpi	16.2389
BAESF_05275.mRNA.1	Host	R2 2hpi	R2	2hpi	2.34979
BAESF_05275.mRNA.1	Host	R2 4hpi	R2	4hpi	1.26644
BAESF_05275.mRNA.1	Host	R2 8hpi	R2	8hpi	1.22469
rna-MIMI_gp0535	Virus	R1 2hpi	R1	2hpi	315.572
rna-MIMI_gp0535	Virus	R1 4hpi	R1	4hpi	3861.83
rna-MIMI_gp0535	Virus	R1 8hpi	R1	8hpi	486.117
rna-MIMI_gp0535	Virus	R2 2hpi	R2	2hpi	333.546
rna-MIMI_gp0535	Virus	R2 4hpi	R2	4hpi	4589.13
rna-MIMI_gp0535	Virus	R2 8hpi	R2	8hpi	571.021
BAESF_03500.mRNA.1	Host	R1 0hpi	R1	0hpi	84.0433
BAESF_03500.mRNA.1	Host	R1 2hpi	R1	2hpi	72.1856
BAESF_03500.mRNA.1	Host	R1 4hpi	R1	4hpi	34.9552
BAESF_03500.mRNA.1	Host	R1 8hpi	R1	8hpi	27.2499
BAESF_03500.mRNA.1	Host	R2 0hpi	R2	0hpi	102.759
BAESF_03500.mRNA.1	Host	R2 2hpi	R2	2hpi	83.0536
BAESF_03500.mRNA.1	Host	R2 4hpi	R2	4hpi	33.5984
BAESF_03500.mRNA.1	Host	R2 8hpi	R2	8hpi	8.82516
BAESF_01754.mRNA.1	Host	R1 0hpi	R1	0hpi	30.1856
BAESF_01754.mRNA.1	Host	R1 2hpi	R1	2hpi	2.05525
BAESF_01754.mRNA.1	Host	R1 4hpi	R1	4hpi	1.54085
BAESF_01754.mRNA.1	Host	R1 8hpi	R1	8hpi	5.30511
BAESF_01754.mRNA.1	Host	R2 0hpi	R2	0hpi	23.5513
BAESF_01754.mRNA.1	Host	R2 2hpi	R2	2hpi	1.15903
BAESF_01754.mRNA.1	Host	R2 4hpi	R2	4hpi	1.15367
BAESF_01754.mRNA.1	Host	R2 8hpi	R2	8hpi	1.36457
BAESF_00043.mRNA.1	Host	R1 0hpi	R1	0hpi	130.103
BAESF_00043.mRNA.1	Host	R1 2hpi	R1	2hpi	156.211
BAESF_00043.mRNA.1	Host	R1 4hpi	R1	4hpi	129.896
BAESF_00043.mRNA.1	Host	R1 8hpi	R1	8hpi	36.5636
BAESF_00043.mRNA.1	Host	R2 0hpi	R2	0hpi	121.492
BAESF_00043.mRNA.1	Host	R2 2hpi	R2	2hpi	120.604
BAESF_00043.mRNA.1	Host	R2 4hpi	R2	4hpi	111.218
BAESF_00043.mRNA.1	Host	R2 8hpi	R2	8hpi	18.3125
BAESF_10864.mRNA.1	Host	R1 0hpi	R1	0hpi	21.6381
BAESF_10864.mRNA.1	Host	R1 2hpi	R1	2hpi	4.69189
BAESF_10864.mRNA.1	Host	R1 4hpi	R1	4hpi	2.68836
BAESF_10864.mRNA.1	Host	R1 8hpi	R1	8hpi	2.56157
BAESF_10864.mRNA.1	Host	R2 0hpi	R2	0hpi	18.2499
BAESF_10864.mRNA.1	Host	R2 2hpi	R2	2hpi	3.91667
BAESF_10864.mRNA.1	Host	R2 4hpi	R2	4hpi	2.35231
BAESF_10864.mRNA.1	Host	R2 8hpi	R2	8hpi	0.602342
BAESF_09086.mRNA.1	Host	R1 0hpi	R1	0hpi	18.0716
BAESF_09086.mRNA.1	Host	R1 2hpi	R1	2hpi	27.209
BAESF_09086.mRNA.1	Host	R1 4hpi	R1	4hpi	14.3135
BAESF_09086.mRNA.1	Host	R1 8hpi	R1	8hpi	4.79546
BAESF_09086.mRNA.1	Host	R2 0hpi	R2	0hpi	19.904
BAESF_09086.mRNA.1	Host	R2 2hpi	R2	2hpi	25.358
BAESF_09086.mRNA.1	Host	R2 4hpi	R2	4hpi	12.7286
BAESF_09086.mRNA.1	Host	R2 8hpi	R2	8hpi	2.85885
BAESF_07167.mRNA.1	Host	R1 0hpi	R1	0hpi	32.8609
BAESF_07167.mRNA.1	Host	R1 2hpi	R1	2hpi	14.1004
BAESF_07167.mRNA.1	Host	R1 4hpi	R1	4hpi	12.8401
BAESF_07167.mRNA.1	Host	R1 8hpi	R1	8hpi	6.38984
BAESF_07167.mRNA.1	Host	R2 0hpi	R2	0hpi	25.8232
BAESF_07167.mRNA.1	Host	R2 2hpi	R2	2hpi	12.7661
BAESF_07167.mRNA.1	Host	R2 4hpi	R2	4hpi	10.4339
BAESF_07167.mRNA.1	Host	R2 8hpi	R2	8hpi	2.22659
BAESF_05287.mRNA.1	Host	R1 0hpi	R1	0hpi	41.3909
BAESF_05287.mRNA.1	Host	R1 2hpi	R1	2hpi	26.5657
BAESF_05287.mRNA.1	Host	R1 4hpi	R1	4hpi	15.7218
BAESF_05287.mRNA.1	Host	R1 8hpi	R1	8hpi	7.76847
BAESF_05287.mRNA.1	Host	R2 0hpi	R2	0hpi	38.4544
BAESF_05287.mRNA.1	Host	R2 2hpi	R2	2hpi	25.3352
BAESF_05287.mRNA.1	Host	R2 4hpi	R2	4hpi	17.0792
BAESF_05287.mRNA.1	Host	R2 8hpi	R2	8hpi	2.16862
rna-MIMI_gp0536	Virus	R1 2hpi	R1	2hpi	1747.68
rna-MIMI_gp0536	Virus	R1 4hpi	R1	4hpi	1553.81
rna-MIMI_gp0536	Virus	R1 8hpi	R1	8hpi	301.876
rna-MIMI_gp0536	Virus	R2 2hpi	R2	2hpi	1855.84
rna-MIMI_gp0536	Virus	R2 4hpi	R2	4hpi	1730.63
rna-MIMI_gp0536	Virus	R2 8hpi	R2	8hpi	263.377
BAESF_03501.mRNA.1	Host	R1 0hpi	R1	0hpi	72.3222
BAESF_03501.mRNA.1	Host	R1 2hpi	R1	2hpi	56.7592
BAESF_03501.mRNA.1	Host	R1 4hpi	R1	4hpi	40.4912
BAESF_03501.mRNA.1	Host	R1 8hpi	R1	8hpi	15.765
BAESF_03501.mRNA.1	Host	R2 0hpi	R2	0hpi	63.1192
BAESF_03501.mRNA.1	Host	R2 2hpi	R2	2hpi	56.5388
BAESF_03501.mRNA.1	Host	R2 4hpi	R2	4hpi	32.074
BAESF_03501.mRNA.1	Host	R2 8hpi	R2	8hpi	4.09703
BAESF_01755.mRNA.1	Host	R1 0hpi	R1	0hpi	22.7487
BAESF_01755.mRNA.1	Host	R1 2hpi	R1	2hpi	24.7406
BAESF_01755.mRNA.1	Host	R1 4hpi	R1	4hpi	17.2972
BAESF_01755.mRNA.1	Host	R1 8hpi	R1	8hpi	8.16649
BAESF_01755.mRNA.1	Host	R2 0hpi	R2	0hpi	23.9727
BAESF_01755.mRNA.1	Host	R2 2hpi	R2	2hpi	28.2885
BAESF_01755.mRNA.1	Host	R2 4hpi	R2	4hpi	16.5431
BAESF_01755.mRNA.1	Host	R2 8hpi	R2	8hpi	2.71149
BAESF_00044.mRNA.1	Host	R1 0hpi	R1	0hpi	89.71
BAESF_00044.mRNA.1	Host	R1 2hpi	R1	2hpi	74.5174
BAESF_00044.mRNA.1	Host	R1 4hpi	R1	4hpi	46.7132
BAESF_00044.mRNA.1	Host	R1 8hpi	R1	8hpi	21.3035
BAESF_00044.mRNA.1	Host	R2 0hpi	R2	0hpi	99.6148
BAESF_00044.mRNA.1	Host	R2 2hpi	R2	2hpi	73.3884
BAESF_00044.mRNA.1	Host	R2 4hpi	R2	4hpi	43.6897
BAESF_00044.mRNA.1	Host	R2 8hpi	R2	8hpi	6.88872
BAESF_10866.mRNA.1	Host	R1 0hpi	R1	0hpi	19.2357
BAESF_10866.mRNA.1	Host	R1 2hpi	R1	2hpi	10.2316
BAESF_10866.mRNA.1	Host	R1 4hpi	R1	4hpi	10.07
BAESF_10866.mRNA.1	Host	R1 8hpi	R1	8hpi	5.22493
BAESF_10866.mRNA.1	Host	R2 0hpi	R2	0hpi	17.7785
BAESF_10866.mRNA.1	Host	R2 2hpi	R2	2hpi	10.1066
BAESF_10866.mRNA.1	Host	R2 4hpi	R2	4hpi	8.31819
BAESF_10866.mRNA.1	Host	R2 8hpi	R2	8hpi	1.99034
BAESF_09088.mRNA.1	Host	R1 0hpi	R1	0hpi	18.2263
BAESF_09088.mRNA.1	Host	R1 2hpi	R1	2hpi	11.2457
BAESF_09088.mRNA.1	Host	R1 4hpi	R1	4hpi	8.75334
BAESF_09088.mRNA.1	Host	R1 8hpi	R1	8hpi	5.56527
BAESF_09088.mRNA.1	Host	R2 0hpi	R2	0hpi	15.4188
BAESF_09088.mRNA.1	Host	R2 2hpi	R2	2hpi	11.7887
BAESF_09088.mRNA.1	Host	R2 4hpi	R2	4hpi	8.45252
BAESF_09088.mRNA.1	Host	R2 8hpi	R2	8hpi	3.23069
BAESF_07168.mRNA.1	Host	R1 0hpi	R1	0hpi	98.9586
BAESF_07168.mRNA.1	Host	R1 2hpi	R1	2hpi	37.837
BAESF_07168.mRNA.1	Host	R1 4hpi	R1	4hpi	29.6676
BAESF_07168.mRNA.1	Host	R1 8hpi	R1	8hpi	24.8554
BAESF_07168.mRNA.1	Host	R2 0hpi	R2	0hpi	93.8421
BAESF_07168.mRNA.1	Host	R2 2hpi	R2	2hpi	34.3988
BAESF_07168.mRNA.1	Host	R2 4hpi	R2	4hpi	24.6735
BAESF_07168.mRNA.1	Host	R2 8hpi	R2	8hpi	6.80815
BAESF_05288.mRNA.1	Host	R1 0hpi	R1	0hpi	142.444
BAESF_05288.mRNA.1	Host	R1 2hpi	R1	2hpi	100.421
BAESF_05288.mRNA.1	Host	R1 4hpi	R1	4hpi	69.318
BAESF_05288.mRNA.1	Host	R1 8hpi	R1	8hpi	23.4295
BAESF_05288.mRNA.1	Host	R2 0hpi	R2	0hpi	128.198
BAESF_05288.mRNA.1	Host	R2 2hpi	R2	2hpi	87.7079
BAESF_05288.mRNA.1	Host	R2 4hpi	R2	4hpi	56.1228
BAESF_05288.mRNA.1	Host	R2 8hpi	R2	8hpi	11.913
rna-MIMI_gp0537	Virus	R1 2hpi	R1	2hpi	4.46844
rna-MIMI_gp0537	Virus	R1 4hpi	R1	4hpi	26.4465
rna-MIMI_gp0537	Virus	R1 8hpi	R1	8hpi	999.067
rna-MIMI_gp0537	Virus	R2 2hpi	R2	2hpi	5.13545
rna-MIMI_gp0537	Virus	R2 4hpi	R2	4hpi	30.5414
rna-MIMI_gp0537	Virus	R2 8hpi	R2	8hpi	1402.39
BAESF_03502.mRNA.1	Host	R1 0hpi	R1	0hpi	25.2183
BAESF_03502.mRNA.1	Host	R1 2hpi	R1	2hpi	14.4832
BAESF_03502.mRNA.1	Host	R1 4hpi	R1	4hpi	13.9283
BAESF_03502.mRNA.1	Host	R1 8hpi	R1	8hpi	4.76934
BAESF_03502.mRNA.1	Host	R2 0hpi	R2	0hpi	22.5504
BAESF_03502.mRNA.1	Host	R2 2hpi	R2	2hpi	14.2156
BAESF_03502.mRNA.1	Host	R2 4hpi	R2	4hpi	9.5742
BAESF_03502.mRNA.1	Host	R2 8hpi	R2	8hpi	1.99525
BAESF_01756.mRNA.1	Host	R1 0hpi	R1	0hpi	20.2992
BAESF_01756.mRNA.1	Host	R1 2hpi	R1	2hpi	9.53381
BAESF_01756.mRNA.1	Host	R1 4hpi	R1	4hpi	5.65422
BAESF_01756.mRNA.1	Host	R1 8hpi	R1	8hpi	2.61208
BAESF_01756.mRNA.1	Host	R2 0hpi	R2	0hpi	16.5016
BAESF_01756.mRNA.1	Host	R2 2hpi	R2	2hpi	9.8254
BAESF_01756.mRNA.1	Host	R2 4hpi	R2	4hpi	3.29453
BAESF_01756.mRNA.1	Host	R2 8hpi	R2	8hpi	1.53852
BAESF_00050.mRNA.1	Host	R1 0hpi	R1	0hpi	12.87
BAESF_00050.mRNA.1	Host	R1 2hpi	R1	2hpi	17.726
BAESF_00050.mRNA.1	Host	R1 4hpi	R1	4hpi	14.0642
BAESF_00050.mRNA.1	Host	R1 8hpi	R1	8hpi	6.54371
BAESF_00050.mRNA.1	Host	R2 0hpi	R2	0hpi	12.6738
BAESF_00050.mRNA.1	Host	R2 2hpi	R2	2hpi	19.3709
BAESF_00050.mRNA.1	Host	R2 4hpi	R2	4hpi	10.9463
BAESF_00050.mRNA.1	Host	R2 8hpi	R2	8hpi	1.68511
BAESF_10867.mRNA.1	Host	R1 0hpi	R1	0hpi	9.68167
BAESF_10867.mRNA.1	Host	R1 2hpi	R1	2hpi	9.82122
BAESF_10867.mRNA.1	Host	R1 4hpi	R1	4hpi	4.17018
BAESF_10867.mRNA.1	Host	R1 8hpi	R1	8hpi	1.06505
BAESF_10867.mRNA.1	Host	R2 0hpi	R2	0hpi	7.00595
BAESF_10867.mRNA.1	Host	R2 2hpi	R2	2hpi	8.9752
BAESF_10867.mRNA.1	Host	R2 4hpi	R2	4hpi	2.88729
BAESF_10867.mRNA.1	Host	R2 8hpi	R2	8hpi	0.737091
BAESF_09089.mRNA.1	Host	R1 0hpi	R1	0hpi	5.96964
BAESF_09089.mRNA.1	Host	R1 2hpi	R1	2hpi	4.48001
BAESF_09089.mRNA.1	Host	R1 4hpi	R1	4hpi	2.29198
BAESF_09089.mRNA.1	Host	R1 8hpi	R1	8hpi	0.918381
BAESF_09089.mRNA.1	Host	R2 0hpi	R2	0hpi	5.3954
BAESF_09089.mRNA.1	Host	R2 2hpi	R2	2hpi	3.79453
BAESF_09089.mRNA.1	Host	R2 4hpi	R2	4hpi	2.26776
BAESF_09089.mRNA.1	Host	R2 8hpi	R2	8hpi	0.530507
BAESF_07169.mRNA.1	Host	R1 0hpi	R1	0hpi	102.62
BAESF_07169.mRNA.1	Host	R1 2hpi	R1	2hpi	35.5211
BAESF_07169.mRNA.1	Host	R1 4hpi	R1	4hpi	18.1426
BAESF_07169.mRNA.1	Host	R1 8hpi	R1	8hpi	25.4598
BAESF_07169.mRNA.1	Host	R2 0hpi	R2	0hpi	116.594
BAESF_07169.mRNA.1	Host	R2 2hpi	R2	2hpi	34.9091
BAESF_07169.mRNA.1	Host	R2 4hpi	R2	4hpi	16.9161
BAESF_07169.mRNA.1	Host	R2 8hpi	R2	8hpi	5.34943
BAESF_05289.mRNA.1	Host	R1 0hpi	R1	0hpi	16.3826
BAESF_05289.mRNA.1	Host	R1 2hpi	R1	2hpi	12.1114
BAESF_05289.mRNA.1	Host	R1 4hpi	R1	4hpi	7.2427
BAESF_05289.mRNA.1	Host	R1 8hpi	R1	8hpi	3.74742
BAESF_05289.mRNA.1	Host	R2 0hpi	R2	0hpi	14.8334
BAESF_05289.mRNA.1	Host	R2 2hpi	R2	2hpi	12.6028
BAESF_05289.mRNA.1	Host	R2 4hpi	R2	4hpi	5.8241
BAESF_05289.mRNA.1	Host	R2 8hpi	R2	8hpi	1.4289
rna-MIMI_gp0538	Virus	R1 2hpi	R1	2hpi	341.198
rna-MIMI_gp0538	Virus	R1 4hpi	R1	4hpi	439.228
rna-MIMI_gp0538	Virus	R1 8hpi	R1	8hpi	271.976
rna-MIMI_gp0538	Virus	R2 2hpi	R2	2hpi	352.548
rna-MIMI_gp0538	Virus	R2 4hpi	R2	4hpi	501.599
rna-MIMI_gp0538	Virus	R2 8hpi	R2	8hpi	328.396
BAESF_03503.mRNA.1	Host	R1 0hpi	R1	0hpi	205.445
BAESF_03503.mRNA.1	Host	R1 2hpi	R1	2hpi	24.0323
BAESF_03503.mRNA.1	Host	R1 4hpi	R1	4hpi	17.8832
BAESF_03503.mRNA.1	Host	R1 8hpi	R1	8hpi	32.1483
BAESF_03503.mRNA.1	Host	R2 0hpi	R2	0hpi	219.192
BAESF_03503.mRNA.1	Host	R2 2hpi	R2	2hpi	18.9027
BAESF_03503.mRNA.1	Host	R2 4hpi	R2	4hpi	12.6817
BAESF_03503.mRNA.1	Host	R2 8hpi	R2	8hpi	8.06127
BAESF_01757.mRNA.1	Host	R1 0hpi	R1	0hpi	29.4284
BAESF_01757.mRNA.1	Host	R1 2hpi	R1	2hpi	3.52682
BAESF_01757.mRNA.1	Host	R1 4hpi	R1	4hpi	6.87194
BAESF_01757.mRNA.1	Host	R1 8hpi	R1	8hpi	5.12016
BAESF_01757.mRNA.1	Host	R2 0hpi	R2	0hpi	23.9759
BAESF_01757.mRNA.1	Host	R2 2hpi	R2	2hpi	4.14811
BAESF_01757.mRNA.1	Host	R2 4hpi	R2	4hpi	5.39049
BAESF_01757.mRNA.1	Host	R2 8hpi	R2	8hpi	1.49408
BAESF_00051.mRNA.1	Host	R1 0hpi	R1	0hpi	119.211
BAESF_00051.mRNA.1	Host	R1 2hpi	R1	2hpi	79.9478
BAESF_00051.mRNA.1	Host	R1 4hpi	R1	4hpi	32.6505
BAESF_00051.mRNA.1	Host	R1 8hpi	R1	8hpi	32.0348
BAESF_00051.mRNA.1	Host	R2 0hpi	R2	0hpi	109.526
BAESF_00051.mRNA.1	Host	R2 2hpi	R2	2hpi	80.2103
BAESF_00051.mRNA.1	Host	R2 4hpi	R2	4hpi	35.9715
BAESF_00051.mRNA.1	Host	R2 8hpi	R2	8hpi	13.0011
BAESF_10868.mRNA.1	Host	R1 0hpi	R1	0hpi	82.8825
BAESF_10868.mRNA.1	Host	R1 2hpi	R1	2hpi	7.32762
BAESF_10868.mRNA.1	Host	R1 4hpi	R1	4hpi	5.90729
BAESF_10868.mRNA.1	Host	R1 8hpi	R1	8hpi	19.0344
BAESF_10868.mRNA.1	Host	R2 0hpi	R2	0hpi	59.4375
BAESF_10868.mRNA.1	Host	R2 2hpi	R2	2hpi	6.13986
BAESF_10868.mRNA.1	Host	R2 4hpi	R2	4hpi	4.47949
BAESF_10868.mRNA.1	Host	R2 8hpi	R2	8hpi	8.58405
BAESF_09089.mRNA.2	Host	R1 0hpi	R1	0hpi	5.80523
BAESF_09089.mRNA.2	Host	R1 2hpi	R1	2hpi	4.41445
BAESF_09089.mRNA.2	Host	R1 4hpi	R1	4hpi	2.21184
BAESF_09089.mRNA.2	Host	R1 8hpi	R1	8hpi	0.897743
BAESF_09089.mRNA.2	Host	R2 0hpi	R2	0hpi	5.41035
BAESF_09089.mRNA.2	Host	R2 2hpi	R2	2hpi	3.70696
BAESF_09089.mRNA.2	Host	R2 4hpi	R2	4hpi	2.17824
BAESF_09089.mRNA.2	Host	R2 8hpi	R2	8hpi	0.530507
BAESF_07170.mRNA.1	Host	R1 0hpi	R1	0hpi	10.206
BAESF_07170.mRNA.1	Host	R1 2hpi	R1	2hpi	4.42833
BAESF_07170.mRNA.1	Host	R1 4hpi	R1	4hpi	3.55678
BAESF_07170.mRNA.1	Host	R1 8hpi	R1	8hpi	3.18271
BAESF_07170.mRNA.1	Host	R2 0hpi	R2	0hpi	9.34019
BAESF_07170.mRNA.1	Host	R2 2hpi	R2	2hpi	4.7893
BAESF_07170.mRNA.1	Host	R2 4hpi	R2	4hpi	3.30413
BAESF_07170.mRNA.1	Host	R2 8hpi	R2	8hpi	2.15145
BAESF_05290.mRNA.1	Host	R1 0hpi	R1	0hpi	11.7084
BAESF_05290.mRNA.1	Host	R1 2hpi	R1	2hpi	6.31753
BAESF_05290.mRNA.1	Host	R1 4hpi	R1	4hpi	3.58713
BAESF_05290.mRNA.1	Host	R1 8hpi	R1	8hpi	2.34442
BAESF_05290.mRNA.1	Host	R2 0hpi	R2	0hpi	9.85743
BAESF_05290.mRNA.1	Host	R2 2hpi	R2	2hpi	5.39434
BAESF_05290.mRNA.1	Host	R2 4hpi	R2	4hpi	2.99757
BAESF_05290.mRNA.1	Host	R2 8hpi	R2	8hpi	1.23159
rna-MIMI_gp0539	Virus	R1 2hpi	R1	2hpi	4.43193
rna-MIMI_gp0539	Virus	R1 4hpi	R1	4hpi	209.492
rna-MIMI_gp0539	Virus	R1 8hpi	R1	8hpi	875.852
rna-MIMI_gp0539	Virus	R2 2hpi	R2	2hpi	4.14362
rna-MIMI_gp0539	Virus	R2 4hpi	R2	4hpi	224.706
rna-MIMI_gp0539	Virus	R2 8hpi	R2	8hpi	973.578
BAESF_03503.mRNA.2	Host	R1 0hpi	R1	0hpi	205.41
BAESF_03503.mRNA.2	Host	R1 2hpi	R1	2hpi	24.0925
BAESF_03503.mRNA.2	Host	R1 4hpi	R1	4hpi	17.8905
BAESF_03503.mRNA.2	Host	R1 8hpi	R1	8hpi	32.0915
BAESF_03503.mRNA.2	Host	R2 0hpi	R2	0hpi	219.371
BAESF_03503.mRNA.2	Host	R2 2hpi	R2	2hpi	18.9295
BAESF_03503.mRNA.2	Host	R2 4hpi	R2	4hpi	12.6543
BAESF_03503.mRNA.2	Host	R2 8hpi	R2	8hpi	8.09873
BAESF_01760.mRNA.1	Host	R1 0hpi	R1	0hpi	17.4549
BAESF_01760.mRNA.1	Host	R1 2hpi	R1	2hpi	4.6614
BAESF_01760.mRNA.1	Host	R1 4hpi	R1	4hpi	4.50746
BAESF_01760.mRNA.1	Host	R1 8hpi	R1	8hpi	4.41514
BAESF_01760.mRNA.1	Host	R2 0hpi	R2	0hpi	15.5601
BAESF_01760.mRNA.1	Host	R2 2hpi	R2	2hpi	4.59534
BAESF_01760.mRNA.1	Host	R2 4hpi	R2	4hpi	3.52329
BAESF_01760.mRNA.1	Host	R2 8hpi	R2	8hpi	1.34711
BAESF_00051.mRNA.2	Host	R1 0hpi	R1	0hpi	119.211
BAESF_00051.mRNA.2	Host	R1 2hpi	R1	2hpi	79.9478
BAESF_00051.mRNA.2	Host	R1 4hpi	R1	4hpi	32.6505
BAESF_00051.mRNA.2	Host	R1 8hpi	R1	8hpi	32.0348
BAESF_00051.mRNA.2	Host	R2 0hpi	R2	0hpi	109.526
BAESF_00051.mRNA.2	Host	R2 2hpi	R2	2hpi	80.2103
BAESF_00051.mRNA.2	Host	R2 4hpi	R2	4hpi	35.9715
BAESF_00051.mRNA.2	Host	R2 8hpi	R2	8hpi	13.0011
BAESF_10868.mRNA.2	Host	R1 0hpi	R1	0hpi	91.1139
BAESF_10868.mRNA.2	Host	R1 2hpi	R1	2hpi	7.83839
BAESF_10868.mRNA.2	Host	R1 4hpi	R1	4hpi	6.12341
BAESF_10868.mRNA.2	Host	R1 8hpi	R1	8hpi	19.962
BAESF_10868.mRNA.2	Host	R2 0hpi	R2	0hpi	62.7963
BAESF_10868.mRNA.2	Host	R2 2hpi	R2	2hpi	6.24482
BAESF_10868.mRNA.2	Host	R2 4hpi	R2	4hpi	4.69408
BAESF_10868.mRNA.2	Host	R2 8hpi	R2	8hpi	9.30306
BAESF_09090.mRNA.1	Host	R1 0hpi	R1	0hpi	19.5135
BAESF_09090.mRNA.1	Host	R1 2hpi	R1	2hpi	7.87671
BAESF_09090.mRNA.1	Host	R1 4hpi	R1	4hpi	5.87135
BAESF_09090.mRNA.1	Host	R1 8hpi	R1	8hpi	3.29359
BAESF_09090.mRNA.1	Host	R2 0hpi	R2	0hpi	18.5678
BAESF_09090.mRNA.1	Host	R2 2hpi	R2	2hpi	6.53586
BAESF_09090.mRNA.1	Host	R2 4hpi	R2	4hpi	4.87191
BAESF_09090.mRNA.1	Host	R2 8hpi	R2	8hpi	1.00194
BAESF_07170.mRNA.2	Host	R1 0hpi	R1	0hpi	9.61632
BAESF_07170.mRNA.2	Host	R1 2hpi	R1	2hpi	4.06584
BAESF_07170.mRNA.2	Host	R1 4hpi	R1	4hpi	3.33403
BAESF_07170.mRNA.2	Host	R1 8hpi	R1	8hpi	3.04393
BAESF_07170.mRNA.2	Host	R2 0hpi	R2	0hpi	8.71037
BAESF_07170.mRNA.2	Host	R2 2hpi	R2	2hpi	4.3313
BAESF_07170.mRNA.2	Host	R2 4hpi	R2	4hpi	3.13692
BAESF_07170.mRNA.2	Host	R2 8hpi	R2	8hpi	2.06364
BAESF_05292.mRNA.1	Host	R1 0hpi	R1	0hpi	6.86261
BAESF_05292.mRNA.1	Host	R1 2hpi	R1	2hpi	6.91183
BAESF_05292.mRNA.1	Host	R1 4hpi	R1	4hpi	4.4414
BAESF_05292.mRNA.1	Host	R1 8hpi	R1	8hpi	1.28749
BAESF_05292.mRNA.1	Host	R2 0hpi	R2	0hpi	5.98462
BAESF_05292.mRNA.1	Host	R2 2hpi	R2	2hpi	6.94495
BAESF_05292.mRNA.1	Host	R2 4hpi	R2	4hpi	4.52388
BAESF_05292.mRNA.1	Host	R2 8hpi	R2	8hpi	0.686779
rna-MIMI_gp0540	Virus	R1 2hpi	R1	2hpi	291.325
rna-MIMI_gp0540	Virus	R1 4hpi	R1	4hpi	726.79
rna-MIMI_gp0540	Virus	R1 8hpi	R1	8hpi	446.263
rna-MIMI_gp0540	Virus	R2 2hpi	R2	2hpi	342.8
rna-MIMI_gp0540	Virus	R2 4hpi	R2	4hpi	817.213
rna-MIMI_gp0540	Virus	R2 8hpi	R2	8hpi	645.282
BAESF_03504.mRNA.1	Host	R1 0hpi	R1	0hpi	48.5714
BAESF_03504.mRNA.1	Host	R1 2hpi	R1	2hpi	45.6707
BAESF_03504.mRNA.1	Host	R1 4hpi	R1	4hpi	39.3068
BAESF_03504.mRNA.1	Host	R1 8hpi	R1	8hpi	15.9877
BAESF_03504.mRNA.1	Host	R2 0hpi	R2	0hpi	57.2177
BAESF_03504.mRNA.1	Host	R2 2hpi	R2	2hpi	52.9583
BAESF_03504.mRNA.1	Host	R2 4hpi	R2	4hpi	39.2877
BAESF_03504.mRNA.1	Host	R2 8hpi	R2	8hpi	6.46971
BAESF_01761.mRNA.1	Host	R1 0hpi	R1	0hpi	9.09222
BAESF_01761.mRNA.1	Host	R1 2hpi	R1	2hpi	0.741059
BAESF_01761.mRNA.1	Host	R1 4hpi	R1	4hpi	1.79356
BAESF_01761.mRNA.1	Host	R1 8hpi	R1	8hpi	1.11972
BAESF_01761.mRNA.1	Host	R2 0hpi	R2	0hpi	10.541622204446501
BAESF_01761.mRNA.1	Host	R2 2hpi	R2	2hpi	0.692851
BAESF_01761.mRNA.1	Host	R2 4hpi	R2	4hpi	1.72013
BAESF_01761.mRNA.1	Host	R2 8hpi	R2	8hpi	0.553522
BAESF_00051.mRNA.3	Host	R1 0hpi	R1	0hpi	117.309
BAESF_00051.mRNA.3	Host	R1 2hpi	R1	2hpi	77.7232
BAESF_00051.mRNA.3	Host	R1 4hpi	R1	4hpi	31.7315
BAESF_00051.mRNA.3	Host	R1 8hpi	R1	8hpi	31.3316
BAESF_00051.mRNA.3	Host	R2 0hpi	R2	0hpi	106.968
BAESF_00051.mRNA.3	Host	R2 2hpi	R2	2hpi	78.2336
BAESF_00051.mRNA.3	Host	R2 4hpi	R2	4hpi	35.0912
BAESF_00051.mRNA.3	Host	R2 8hpi	R2	8hpi	12.6688
BAESF_10869.mRNA.1	Host	R1 0hpi	R1	0hpi	12.5142
BAESF_10869.mRNA.1	Host	R1 2hpi	R1	2hpi	29.1437
BAESF_10869.mRNA.1	Host	R1 4hpi	R1	4hpi	11.164
BAESF_10869.mRNA.1	Host	R1 8hpi	R1	8hpi	3.65201
BAESF_10869.mRNA.1	Host	R2 0hpi	R2	0hpi	13.8878
BAESF_10869.mRNA.1	Host	R2 2hpi	R2	2hpi	26.5071
BAESF_10869.mRNA.1	Host	R2 4hpi	R2	4hpi	9.83021
BAESF_10869.mRNA.1	Host	R2 8hpi	R2	8hpi	1.70853
BAESF_09091.mRNA.1	Host	R1 0hpi	R1	0hpi	31.2603
BAESF_09091.mRNA.1	Host	R1 2hpi	R1	2hpi	45.8995
BAESF_09091.mRNA.1	Host	R1 4hpi	R1	4hpi	31.8074
BAESF_09091.mRNA.1	Host	R1 8hpi	R1	8hpi	12.5257
BAESF_09091.mRNA.1	Host	R2 0hpi	R2	0hpi	41.7745
BAESF_09091.mRNA.1	Host	R2 2hpi	R2	2hpi	56.1186
BAESF_09091.mRNA.1	Host	R2 4hpi	R2	4hpi	30.8887
BAESF_09091.mRNA.1	Host	R2 8hpi	R2	8hpi	4.10624
BAESF_07170.mRNA.3	Host	R1 0hpi	R1	0hpi	9.15138
BAESF_07170.mRNA.3	Host	R1 2hpi	R1	2hpi	3.96786
BAESF_07170.mRNA.3	Host	R1 4hpi	R1	4hpi	3.01788
BAESF_07170.mRNA.3	Host	R1 8hpi	R1	8hpi	2.81263
BAESF_07170.mRNA.3	Host	R2 0hpi	R2	0hpi	8.18774
BAESF_07170.mRNA.3	Host	R2 2hpi	R2	2hpi	4.08268
BAESF_07170.mRNA.3	Host	R2 4hpi	R2	4hpi	2.90282
BAESF_07170.mRNA.3	Host	R2 8hpi	R2	8hpi	1.90264
BAESF_05292.mRNA.2	Host	R1 0hpi	R1	0hpi	5.79835
BAESF_05292.mRNA.2	Host	R1 2hpi	R1	2hpi	5.0729
BAESF_05292.mRNA.2	Host	R1 4hpi	R1	4hpi	3.83681
BAESF_05292.mRNA.2	Host	R1 8hpi	R1	8hpi	1.10784
BAESF_05292.mRNA.2	Host	R2 0hpi	R2	0hpi	5.33412
BAESF_05292.mRNA.2	Host	R2 2hpi	R2	2hpi	5.54749
BAESF_05292.mRNA.2	Host	R2 4hpi	R2	4hpi	3.70136
BAESF_05292.mRNA.2	Host	R2 8hpi	R2	8hpi	0.497322
rna-MIMI_gp0541	Virus	R1 2hpi	R1	2hpi	603.573
rna-MIMI_gp0541	Virus	R1 4hpi	R1	4hpi	565.995
rna-MIMI_gp0541	Virus	R1 8hpi	R1	8hpi	271.504
rna-MIMI_gp0541	Virus	R2 2hpi	R2	2hpi	673.415
rna-MIMI_gp0541	Virus	R2 4hpi	R2	4hpi	578.044
rna-MIMI_gp0541	Virus	R2 8hpi	R2	8hpi	335.901
BAESF_03505.mRNA.1	Host	R1 0hpi	R1	0hpi	46.5901
BAESF_03505.mRNA.1	Host	R1 2hpi	R1	2hpi	29.406
BAESF_03505.mRNA.1	Host	R1 4hpi	R1	4hpi	14.9826
BAESF_03505.mRNA.1	Host	R1 8hpi	R1	8hpi	9.04969
BAESF_03505.mRNA.1	Host	R2 0hpi	R2	0hpi	52.5244
BAESF_03505.mRNA.1	Host	R2 2hpi	R2	2hpi	28.9254
BAESF_03505.mRNA.1	Host	R2 4hpi	R2	4hpi	12.3995
BAESF_03505.mRNA.1	Host	R2 8hpi	R2	8hpi	3.41093
BAESF_01765.mRNA.1	Host	R1 0hpi	R1	0hpi	49.5004
BAESF_01765.mRNA.1	Host	R1 2hpi	R1	2hpi	20.5949
BAESF_01765.mRNA.1	Host	R1 4hpi	R1	4hpi	15.6633
BAESF_01765.mRNA.1	Host	R1 8hpi	R1	8hpi	8.65777
BAESF_01765.mRNA.1	Host	R2 0hpi	R2	0hpi	55.2972
BAESF_01765.mRNA.1	Host	R2 2hpi	R2	2hpi	18.5955
BAESF_01765.mRNA.1	Host	R2 4hpi	R2	4hpi	12.3922
BAESF_01765.mRNA.1	Host	R2 8hpi	R2	8hpi	2.74697
BAESF_00051.mRNA.4	Host	R1 0hpi	R1	0hpi	119.211
BAESF_00051.mRNA.4	Host	R1 2hpi	R1	2hpi	79.9478
BAESF_00051.mRNA.4	Host	R1 4hpi	R1	4hpi	32.6505
BAESF_00051.mRNA.4	Host	R1 8hpi	R1	8hpi	32.0348
BAESF_00051.mRNA.4	Host	R2 0hpi	R2	0hpi	109.526
BAESF_00051.mRNA.4	Host	R2 2hpi	R2	2hpi	80.2103
BAESF_00051.mRNA.4	Host	R2 4hpi	R2	4hpi	35.9715
BAESF_00051.mRNA.4	Host	R2 8hpi	R2	8hpi	13.0011
BAESF_10870.mRNA.1	Host	R1 0hpi	R1	0hpi	35.452
BAESF_10870.mRNA.1	Host	R1 2hpi	R1	2hpi	54.2536
BAESF_10870.mRNA.1	Host	R1 4hpi	R1	4hpi	29.7054
BAESF_10870.mRNA.1	Host	R1 8hpi	R1	8hpi	18.7908
BAESF_10870.mRNA.1	Host	R2 0hpi	R2	0hpi	44.0325
BAESF_10870.mRNA.1	Host	R2 2hpi	R2	2hpi	60.9342
[truncated: 88,332 more rows]

## Sheet: Fig.1E
Fig. 1E Box plots of transcripts per kilobase million (TPM) for amoeba and APMV mRNAs in the Ribo-Seq data.
mrna	source	sample	replicate	time	TPM
BAESF_00001.mRNA.1	Host	R1 0hpi	R1	0hpi	33.3048
BAESF_00001.mRNA.1	Host	R1 2hpi	R1	2hpi	33.2911
BAESF_00001.mRNA.1	Host	R1 4hpi	R1	4hpi	25.2155
BAESF_00001.mRNA.1	Host	R1 8hpi	R1	8hpi	18.7296
BAESF_00001.mRNA.1	Host	R2 0hpi	R2	0hpi	29.2942
BAESF_00001.mRNA.1	Host	R2 2hpi	R2	2hpi	23.4655
BAESF_00001.mRNA.1	Host	R2 4hpi	R2	4hpi	18.9548
BAESF_00001.mRNA.1	Host	R2 8hpi	R2	8hpi	5.28449
BAESF_10812.mRNA.1	Host	R1 0hpi	R1	0hpi	42.707
BAESF_10812.mRNA.1	Host	R1 2hpi	R1	2hpi	23.5896
BAESF_10812.mRNA.1	Host	R1 4hpi	R1	4hpi	13.8626
BAESF_10812.mRNA.1	Host	R1 8hpi	R1	8hpi	18.3813
BAESF_10812.mRNA.1	Host	R2 0hpi	R2	0hpi	40.842
BAESF_10812.mRNA.1	Host	R2 2hpi	R2	2hpi	19.9224
BAESF_10812.mRNA.1	Host	R2 4hpi	R2	4hpi	10.6948
BAESF_10812.mRNA.1	Host	R2 8hpi	R2	8hpi	3.81627
BAESF_09048.mRNA.1	Host	R1 0hpi	R1	0hpi	32.4025
BAESF_09048.mRNA.1	Host	R1 2hpi	R1	2hpi	5.54851
BAESF_09048.mRNA.1	Host	R1 4hpi	R1	4hpi	5.99655
BAESF_09048.mRNA.1	Host	R1 8hpi	R1	8hpi	18.6835
BAESF_09048.mRNA.1	Host	R2 0hpi	R2	0hpi	23.4058
BAESF_09048.mRNA.1	Host	R2 2hpi	R2	2hpi	8.49614
BAESF_09048.mRNA.1	Host	R2 4hpi	R2	4hpi	5.76719
BAESF_09048.mRNA.1	Host	R2 8hpi	R2	8hpi	4.81591
BAESF_07145.mRNA.1	Host	R1 0hpi	R1	0hpi	8.90515
BAESF_07145.mRNA.1	Host	R1 2hpi	R1	2hpi	12.0005
BAESF_07145.mRNA.1	Host	R1 4hpi	R1	4hpi	3.25485
BAESF_07145.mRNA.1	Host	R1 8hpi	R1	8hpi	3.33865
BAESF_07145.mRNA.1	Host	R2 0hpi	R2	0hpi	11.8872
BAESF_07145.mRNA.1	Host	R2 2hpi	R2	2hpi	11.224
BAESF_07145.mRNA.1	Host	R2 4hpi	R2	4hpi	2.31879
BAESF_07145.mRNA.1	Host	R2 8hpi	R2	8hpi	0.941988
BAESF_05238.mRNA.1	Host	R1 0hpi	R1	0hpi	3.50646
BAESF_05238.mRNA.1	Host	R1 2hpi	R1	2hpi	3.37252
BAESF_05238.mRNA.1	Host	R1 4hpi	R1	4hpi	2.11401
BAESF_05238.mRNA.1	Host	R1 8hpi	R1	8hpi	2.56147
BAESF_05238.mRNA.1	Host	R2 0hpi	R2	0hpi	3.77829
BAESF_05238.mRNA.1	Host	R2 2hpi	R2	2hpi	3.63704
BAESF_05238.mRNA.1	Host	R2 4hpi	R2	4hpi	2.13481
BAESF_05238.mRNA.1	Host	R2 8hpi	R2	8hpi	0.596521
rna-MIMI_gp0510	Virus	R1 2hpi	R1	2hpi	577.407
rna-MIMI_gp0510	Virus	R1 4hpi	R1	4hpi	1523.12
rna-MIMI_gp0510	Virus	R1 8hpi	R1	8hpi	162.904
rna-MIMI_gp0510	Virus	R2 2hpi	R2	2hpi	593.35
rna-MIMI_gp0510	Virus	R2 4hpi	R2	4hpi	2078.53
rna-MIMI_gp0510	Virus	R2 8hpi	R2	8hpi	220.381
BAESF_03477.mRNA.1	Host	R1 0hpi	R1	0hpi	13.8241
BAESF_03477.mRNA.1	Host	R1 2hpi	R1	2hpi	11.3495
BAESF_03477.mRNA.1	Host	R1 4hpi	R1	4hpi	10.5097
BAESF_03477.mRNA.1	Host	R1 8hpi	R1	8hpi	2.48775
BAESF_03477.mRNA.1	Host	R2 0hpi	R2	0hpi	11.2934
BAESF_03477.mRNA.1	Host	R2 2hpi	R2	2hpi	11.4542
BAESF_03477.mRNA.1	Host	R2 4hpi	R2	4hpi	6.73847
BAESF_03477.mRNA.1	Host	R2 8hpi	R2	8hpi	2.10573
BAESF_01718.mRNA.1	Host	R1 0hpi	R1	0hpi	11.5181
BAESF_01718.mRNA.1	Host	R1 2hpi	R1	2hpi	16.8195
BAESF_01718.mRNA.1	Host	R1 4hpi	R1	4hpi	10.2502
BAESF_01718.mRNA.1	Host	R1 8hpi	R1	8hpi	5.25704
BAESF_01718.mRNA.1	Host	R2 0hpi	R2	0hpi	11.9324
BAESF_01718.mRNA.1	Host	R2 2hpi	R2	2hpi	14.1606
BAESF_01718.mRNA.1	Host	R2 4hpi	R2	4hpi	11.2664
BAESF_01718.mRNA.1	Host	R2 8hpi	R2	8hpi	2.11893
BAESF_00015.mRNA.1	Host	R1 0hpi	R1	0hpi	3.43877
BAESF_00015.mRNA.1	Host	R1 2hpi	R1	2hpi	8.02048
BAESF_00015.mRNA.1	Host	R1 4hpi	R1	4hpi	3.77063
BAESF_00015.mRNA.1	Host	R1 8hpi	R1	8hpi	1.93386
BAESF_00015.mRNA.1	Host	R2 0hpi	R2	0hpi	3.24599
BAESF_00015.mRNA.1	Host	R2 2hpi	R2	2hpi	5.33026
BAESF_00015.mRNA.1	Host	R2 4hpi	R2	4hpi	3.68398
BAESF_00015.mRNA.1	Host	R2 8hpi	R2	8hpi	0.467683
BAESF_10818.mRNA.1	Host	R1 0hpi	R1	0hpi	4037.04
BAESF_10818.mRNA.1	Host	R1 2hpi	R1	2hpi	1552.63
BAESF_10818.mRNA.1	Host	R1 4hpi	R1	4hpi	979.029
BAESF_10818.mRNA.1	Host	R1 8hpi	R1	8hpi	2770.94
BAESF_10818.mRNA.1	Host	R2 0hpi	R2	0hpi	4046.26
BAESF_10818.mRNA.1	Host	R2 2hpi	R2	2hpi	1367.92
BAESF_10818.mRNA.1	Host	R2 4hpi	R2	4hpi	642.757
BAESF_10818.mRNA.1	Host	R2 8hpi	R2	8hpi	563.686
BAESF_09048.mRNA.2	Host	R1 0hpi	R1	0hpi	31.3771
BAESF_09048.mRNA.2	Host	R1 2hpi	R1	2hpi	5.35719
BAESF_09048.mRNA.2	Host	R1 4hpi	R1	4hpi	5.69672
BAESF_09048.mRNA.2	Host	R1 8hpi	R1	8hpi	17.7608
BAESF_09048.mRNA.2	Host	R2 0hpi	R2	0hpi	21.8044
BAESF_09048.mRNA.2	Host	R2 2hpi	R2	2hpi	8.09156
BAESF_09048.mRNA.2	Host	R2 4hpi	R2	4hpi	5.19047
BAESF_09048.mRNA.2	Host	R2 8hpi	R2	8hpi	4.68575
BAESF_07146.mRNA.1	Host	R1 0hpi	R1	0hpi	7.44852
BAESF_07146.mRNA.1	Host	R1 2hpi	R1	2hpi	6.69639
BAESF_07146.mRNA.1	Host	R1 4hpi	R1	4hpi	2.77195
BAESF_07146.mRNA.1	Host	R1 8hpi	R1	8hpi	3.04641
BAESF_07146.mRNA.1	Host	R2 0hpi	R2	0hpi	6.34529
BAESF_07146.mRNA.1	Host	R2 2hpi	R2	2hpi	8.28229
BAESF_07146.mRNA.1	Host	R2 4hpi	R2	4hpi	2.15813
BAESF_07146.mRNA.1	Host	R2 8hpi	R2	8hpi	0.859534
BAESF_05241.mRNA.1	Host	R1 0hpi	R1	0hpi	4.26752
BAESF_05241.mRNA.1	Host	R1 2hpi	R1	2hpi	5.08731
BAESF_05241.mRNA.1	Host	R1 4hpi	R1	4hpi	3.29289
BAESF_05241.mRNA.1	Host	R1 8hpi	R1	8hpi	1.59995
BAESF_05241.mRNA.1	Host	R2 0hpi	R2	0hpi	4.13
BAESF_05241.mRNA.1	Host	R2 2hpi	R2	2hpi	7.71736
BAESF_05241.mRNA.1	Host	R2 4hpi	R2	4hpi	4.44483
BAESF_05241.mRNA.1	Host	R2 8hpi	R2	8hpi	0.300946
rna-MIMI_gp0511	Virus	R1 2hpi	R1	2hpi	179.236
rna-MIMI_gp0511	Virus	R1 4hpi	R1	4hpi	597.182
rna-MIMI_gp0511	Virus	R1 8hpi	R1	8hpi	7340.96
rna-MIMI_gp0511	Virus	R2 2hpi	R2	2hpi	97.313
rna-MIMI_gp0511	Virus	R2 4hpi	R2	4hpi	84.3665
rna-MIMI_gp0511	Virus	R2 8hpi	R2	8hpi	11859.4
BAESF_03478.mRNA.1	Host	R1 0hpi	R1	0hpi	8.11823
BAESF_03478.mRNA.1	Host	R1 2hpi	R1	2hpi	2.28254
BAESF_03478.mRNA.1	Host	R1 4hpi	R1	4hpi	1.54459
BAESF_03478.mRNA.1	Host	R1 8hpi	R1	8hpi	2.75177
BAESF_03478.mRNA.1	Host	R2 0hpi	R2	0hpi	8.21661
BAESF_03478.mRNA.1	Host	R2 2hpi	R2	2hpi	2.08422
BAESF_03478.mRNA.1	Host	R2 4hpi	R2	4hpi	1.98068
BAESF_03478.mRNA.1	Host	R2 8hpi	R2	8hpi	0.917566
BAESF_01719.mRNA.1	Host	R1 0hpi	R1	0hpi	17.0201
BAESF_01719.mRNA.1	Host	R1 2hpi	R1	2hpi	17.5584
BAESF_01719.mRNA.1	Host	R1 4hpi	R1	4hpi	6.57979
BAESF_01719.mRNA.1	Host	R1 8hpi	R1	8hpi	5.52207
BAESF_01719.mRNA.1	Host	R2 0hpi	R2	0hpi	19.6611
BAESF_01719.mRNA.1	Host	R2 2hpi	R2	2hpi	13.56
BAESF_01719.mRNA.1	Host	R2 4hpi	R2	4hpi	5.67614
BAESF_01719.mRNA.1	Host	R2 8hpi	R2	8hpi	1.86964
BAESF_00016.mRNA.1	Host	R1 0hpi	R1	0hpi	18.6282
BAESF_00016.mRNA.1	Host	R1 2hpi	R1	2hpi	10.6517
BAESF_00016.mRNA.1	Host	R1 4hpi	R1	4hpi	5.56405
BAESF_00016.mRNA.1	Host	R1 8hpi	R1	8hpi	11.715
BAESF_00016.mRNA.1	Host	R2 0hpi	R2	0hpi	15.8822
BAESF_00016.mRNA.1	Host	R2 2hpi	R2	2hpi	7.90312
BAESF_00016.mRNA.1	Host	R2 4hpi	R2	4hpi	4.5063
BAESF_00016.mRNA.1	Host	R2 8hpi	R2	8hpi	3.30534
BAESF_10822.mRNA.1	Host	R1 0hpi	R1	0hpi	140.13
BAESF_10822.mRNA.1	Host	R1 2hpi	R1	2hpi	22.7064
BAESF_10822.mRNA.1	Host	R1 4hpi	R1	4hpi	42.0526
BAESF_10822.mRNA.1	Host	R1 8hpi	R1	8hpi	67.1915
BAESF_10822.mRNA.1	Host	R2 0hpi	R2	0hpi	142.211
BAESF_10822.mRNA.1	Host	R2 2hpi	R2	2hpi	26.1898
BAESF_10822.mRNA.1	Host	R2 4hpi	R2	4hpi	38.0244
BAESF_10822.mRNA.1	Host	R2 8hpi	R2	8hpi	21.7664
BAESF_09052.mRNA.1	Host	R1 0hpi	R1	0hpi	78.6587
BAESF_09052.mRNA.1	Host	R1 2hpi	R1	2hpi	28.4571
BAESF_09052.mRNA.1	Host	R1 4hpi	R1	4hpi	29.0367
BAESF_09052.mRNA.1	Host	R1 8hpi	R1	8hpi	28.6812
BAESF_09052.mRNA.1	Host	R2 0hpi	R2	0hpi	75.9996
BAESF_09052.mRNA.1	Host	R2 2hpi	R2	2hpi	29.8939
BAESF_09052.mRNA.1	Host	R2 4hpi	R2	4hpi	27.0297
BAESF_09052.mRNA.1	Host	R2 8hpi	R2	8hpi	7.71879
BAESF_07147.mRNA.1	Host	R1 0hpi	R1	0hpi	2801.85
BAESF_07147.mRNA.1	Host	R1 2hpi	R1	2hpi	2659.29
BAESF_07147.mRNA.1	Host	R1 4hpi	R1	4hpi	2184.52
BAESF_07147.mRNA.1	Host	R1 8hpi	R1	8hpi	1929.17
BAESF_07147.mRNA.1	Host	R2 0hpi	R2	0hpi	2998.11
BAESF_07147.mRNA.1	Host	R2 2hpi	R2	2hpi	2627.64
BAESF_07147.mRNA.1	Host	R2 4hpi	R2	4hpi	1822.52
BAESF_07147.mRNA.1	Host	R2 8hpi	R2	8hpi	514.185
BAESF_05243.mRNA.1	Host	R1 0hpi	R1	0hpi	10.2577
BAESF_05243.mRNA.1	Host	R1 2hpi	R1	2hpi	14.3549
BAESF_05243.mRNA.1	Host	R1 4hpi	R1	4hpi	11.7476
BAESF_05243.mRNA.1	Host	R1 8hpi	R1	8hpi	5.76862
BAESF_05243.mRNA.1	Host	R2 0hpi	R2	0hpi	9.24253
BAESF_05243.mRNA.1	Host	R2 2hpi	R2	2hpi	16.1891
BAESF_05243.mRNA.1	Host	R2 4hpi	R2	4hpi	11.8591
BAESF_05243.mRNA.1	Host	R2 8hpi	R2	8hpi	3.4722
rna-MIMI_gp0512	Virus	R1 2hpi	R1	2hpi	0.522605
rna-MIMI_gp0512	Virus	R1 4hpi	R1	4hpi	2.4569
rna-MIMI_gp0512	Virus	R1 8hpi	R1	8hpi	11.3407
rna-MIMI_gp0512	Virus	R2 2hpi	R2	2hpi	0
rna-MIMI_gp0512	Virus	R2 4hpi	R2	4hpi	1.05019
rna-MIMI_gp0512	Virus	R2 8hpi	R2	8hpi	15.6432
BAESF_03479.mRNA.1	Host	R1 0hpi	R1	0hpi	35.7876
BAESF_03479.mRNA.1	Host	R1 2hpi	R1	2hpi	12.1411
BAESF_03479.mRNA.1	Host	R1 4hpi	R1	4hpi	9.90943
BAESF_03479.mRNA.1	Host	R1 8hpi	R1	8hpi	12.1975
BAESF_03479.mRNA.1	Host	R2 0hpi	R2	0hpi	38.1086
BAESF_03479.mRNA.1	Host	R2 2hpi	R2	2hpi	10.1623
BAESF_03479.mRNA.1	Host	R2 4hpi	R2	4hpi	11.6906
BAESF_03479.mRNA.1	Host	R2 8hpi	R2	8hpi	1.37659
BAESF_01722.mRNA.1	Host	R1 0hpi	R1	0hpi	6.42066
BAESF_01722.mRNA.1	Host	R1 2hpi	R1	2hpi	1.67167
BAESF_01722.mRNA.1	Host	R1 4hpi	R1	4hpi	1.63728
BAESF_01722.mRNA.1	Host	R1 8hpi	R1	8hpi	2.01532
BAESF_01722.mRNA.1	Host	R2 0hpi	R2	0hpi	6.09915
BAESF_01722.mRNA.1	Host	R2 2hpi	R2	2hpi	1.031
BAESF_01722.mRNA.1	Host	R2 4hpi	R2	4hpi	1.67963
BAESF_01722.mRNA.1	Host	R2 8hpi	R2	8hpi	1.32677
BAESF_00022.mRNA.1	Host	R1 0hpi	R1	0hpi	64.7241
BAESF_00022.mRNA.1	Host	R1 2hpi	R1	2hpi	10.617
BAESF_00022.mRNA.1	Host	R1 4hpi	R1	4hpi	8.57884
BAESF_00022.mRNA.1	Host	R1 8hpi	R1	8hpi	27.5991
BAESF_00022.mRNA.1	Host	R2 0hpi	R2	0hpi	63.0182
BAESF_00022.mRNA.1	Host	R2 2hpi	R2	2hpi	6.3142
BAESF_00022.mRNA.1	Host	R2 4hpi	R2	4hpi	7.33397
BAESF_00022.mRNA.1	Host	R2 8hpi	R2	8hpi	6.77129
BAESF_10823.mRNA.1	Host	R1 0hpi	R1	0hpi	5.06818
BAESF_10823.mRNA.1	Host	R1 2hpi	R1	2hpi	5.04891
BAESF_10823.mRNA.1	Host	R1 4hpi	R1	4hpi	2.95133
BAESF_10823.mRNA.1	Host	R1 8hpi	R1	8hpi	3.96127
BAESF_10823.mRNA.1	Host	R2 0hpi	R2	0hpi	5.00519
BAESF_10823.mRNA.1	Host	R2 2hpi	R2	2hpi	5.76182
BAESF_10823.mRNA.1	Host	R2 4hpi	R2	4hpi	2.81832
BAESF_10823.mRNA.1	Host	R2 8hpi	R2	8hpi	1.0904
BAESF_09055.mRNA.1	Host	R1 0hpi	R1	0hpi	10.9748
BAESF_09055.mRNA.1	Host	R1 2hpi	R1	2hpi	11.113
BAESF_09055.mRNA.1	Host	R1 4hpi	R1	4hpi	6.65291
BAESF_09055.mRNA.1	Host	R1 8hpi	R1	8hpi	4.51602
BAESF_09055.mRNA.1	Host	R2 0hpi	R2	0hpi	9.56707
BAESF_09055.mRNA.1	Host	R2 2hpi	R2	2hpi	13.4659
BAESF_09055.mRNA.1	Host	R2 4hpi	R2	4hpi	5.52023
BAESF_09055.mRNA.1	Host	R2 8hpi	R2	8hpi	1.35912
BAESF_07148.mRNA.1	Host	R1 0hpi	R1	0hpi	35.6743
BAESF_07148.mRNA.1	Host	R1 2hpi	R1	2hpi	37.6235
BAESF_07148.mRNA.1	Host	R1 4hpi	R1	4hpi	30.4514
BAESF_07148.mRNA.1	Host	R1 8hpi	R1	8hpi	11.7133
BAESF_07148.mRNA.1	Host	R2 0hpi	R2	0hpi	37.9336
BAESF_07148.mRNA.1	Host	R2 2hpi	R2	2hpi	57.0455
BAESF_07148.mRNA.1	Host	R2 4hpi	R2	4hpi	27.002
BAESF_07148.mRNA.1	Host	R2 8hpi	R2	8hpi	5.34403
BAESF_05245.mRNA.1	Host	R1 0hpi	R1	0hpi	13.339
BAESF_05245.mRNA.1	Host	R1 2hpi	R1	2hpi	22.8891
BAESF_05245.mRNA.1	Host	R1 4hpi	R1	4hpi	15.1486
BAESF_05245.mRNA.1	Host	R1 8hpi	R1	8hpi	6.42979
BAESF_05245.mRNA.1	Host	R2 0hpi	R2	0hpi	12.305
BAESF_05245.mRNA.1	Host	R2 2hpi	R2	2hpi	20.911
BAESF_05245.mRNA.1	Host	R2 4hpi	R2	4hpi	12.5039
BAESF_05245.mRNA.1	Host	R2 8hpi	R2	8hpi	3.02357
rna-MIMI_gp0513	Virus	R1 2hpi	R1	2hpi	194.763
rna-MIMI_gp0513	Virus	R1 4hpi	R1	4hpi	755.807
rna-MIMI_gp0513	Virus	R1 8hpi	R1	8hpi	78.267
rna-MIMI_gp0513	Virus	R2 2hpi	R2	2hpi	186.905
rna-MIMI_gp0513	Virus	R2 4hpi	R2	4hpi	1039.72
rna-MIMI_gp0513	Virus	R2 8hpi	R2	8hpi	109.22
BAESF_03480.mRNA.1	Host	R1 0hpi	R1	0hpi	13.6679
BAESF_03480.mRNA.1	Host	R1 2hpi	R1	2hpi	12.8765
BAESF_03480.mRNA.1	Host	R1 4hpi	R1	4hpi	8.52201
BAESF_03480.mRNA.1	Host	R1 8hpi	R1	8hpi	6.93286
BAESF_03480.mRNA.1	Host	R2 0hpi	R2	0hpi	16.2594
BAESF_03480.mRNA.1	Host	R2 2hpi	R2	2hpi	13.0855
BAESF_03480.mRNA.1	Host	R2 4hpi	R2	4hpi	6.90856
BAESF_03480.mRNA.1	Host	R2 8hpi	R2	8hpi	1.70094
BAESF_01723.mRNA.1	Host	R1 0hpi	R1	0hpi	35.1486
BAESF_01723.mRNA.1	Host	R1 2hpi	R1	2hpi	48.0221
BAESF_01723.mRNA.1	Host	R1 4hpi	R1	4hpi	34.2178
BAESF_01723.mRNA.1	Host	R1 8hpi	R1	8hpi	14.6141
BAESF_01723.mRNA.1	Host	R2 0hpi	R2	0hpi	31.8201
BAESF_01723.mRNA.1	Host	R2 2hpi	R2	2hpi	46.994
BAESF_01723.mRNA.1	Host	R2 4hpi	R2	4hpi	30.7619
BAESF_01723.mRNA.1	Host	R2 8hpi	R2	8hpi	6.34354
BAESF_00023.mRNA.1	Host	R1 0hpi	R1	0hpi	5.43265
BAESF_00023.mRNA.1	Host	R1 2hpi	R1	2hpi	2.17216
BAESF_00023.mRNA.1	Host	R1 4hpi	R1	4hpi	1.79654
BAESF_00023.mRNA.1	Host	R1 8hpi	R1	8hpi	3.20064
BAESF_00023.mRNA.1	Host	R2 0hpi	R2	0hpi	4.89499
BAESF_00023.mRNA.1	Host	R2 2hpi	R2	2hpi	2.55178
BAESF_00023.mRNA.1	Host	R2 4hpi	R2	4hpi	2.54627
BAESF_00023.mRNA.1	Host	R2 8hpi	R2	8hpi	0.656762
BAESF_10823.mRNA.2	Host	R1 0hpi	R1	0hpi	4.03736
BAESF_10823.mRNA.2	Host	R1 2hpi	R1	2hpi	4.32764
BAESF_10823.mRNA.2	Host	R1 4hpi	R1	4hpi	2.57456
BAESF_10823.mRNA.2	Host	R1 8hpi	R1	8hpi	3.09173
BAESF_10823.mRNA.2	Host	R2 0hpi	R2	0hpi	4.54079
BAESF_10823.mRNA.2	Host	R2 2hpi	R2	2hpi	5.08396
BAESF_10823.mRNA.2	Host	R2 4hpi	R2	4hpi	2.73779
BAESF_10823.mRNA.2	Host	R2 8hpi	R2	8hpi	0.926838
BAESF_09056.mRNA.1	Host	R1 0hpi	R1	0hpi	6.43253
BAESF_09056.mRNA.1	Host	R1 2hpi	R1	2hpi	6.36493
BAESF_09056.mRNA.1	Host	R1 4hpi	R1	4hpi	5.69965
BAESF_09056.mRNA.1	Host	R1 8hpi	R1	8hpi	1.31544
BAESF_09056.mRNA.1	Host	R2 0hpi	R2	0hpi	7.72789
BAESF_09056.mRNA.1	Host	R2 2hpi	R2	2hpi	5.7682
BAESF_09056.mRNA.1	Host	R2 4hpi	R2	4hpi	6.57798
BAESF_09056.mRNA.1	Host	R2 8hpi	R2	8hpi	1.36087
BAESF_07149.mRNA.1	Host	R1 0hpi	R1	0hpi	12.4568
BAESF_07149.mRNA.1	Host	R1 2hpi	R1	2hpi	10.0368
BAESF_07149.mRNA.1	Host	R1 4hpi	R1	4hpi	6.89846
BAESF_07149.mRNA.1	Host	R1 8hpi	R1	8hpi	7.85444
BAESF_07149.mRNA.1	Host	R2 0hpi	R2	0hpi	15.8723
BAESF_07149.mRNA.1	Host	R2 2hpi	R2	2hpi	11.5426
BAESF_07149.mRNA.1	Host	R2 4hpi	R2	4hpi	5.66153
BAESF_07149.mRNA.1	Host	R2 8hpi	R2	8hpi	1.43747
BAESF_05249.mRNA.1	Host	R1 0hpi	R1	0hpi	21.4502
BAESF_05249.mRNA.1	Host	R1 2hpi	R1	2hpi	15.0089
BAESF_05249.mRNA.1	Host	R1 4hpi	R1	4hpi	10.7801
BAESF_05249.mRNA.1	Host	R1 8hpi	R1	8hpi	6.03146
BAESF_05249.mRNA.1	Host	R2 0hpi	R2	0hpi	2.41591
BAESF_05249.mRNA.1	Host	R2 2hpi	R2	2hpi	21.1584
BAESF_05249.mRNA.1	Host	R2 4hpi	R2	4hpi	8.79693
BAESF_05249.mRNA.1	Host	R2 8hpi	R2	8hpi	0.850877
rna-MIMI_gp0514	Virus	R1 2hpi	R1	2hpi	4076.74
rna-MIMI_gp0514	Virus	R1 4hpi	R1	4hpi	2329.59
rna-MIMI_gp0514	Virus	R1 8hpi	R1	8hpi	510.314
rna-MIMI_gp0514	Virus	R2 2hpi	R2	2hpi	3806.8
rna-MIMI_gp0514	Virus	R2 4hpi	R2	4hpi	2655.67
rna-MIMI_gp0514	Virus	R2 8hpi	R2	8hpi	303.393
BAESF_03481.mRNA.1	Host	R1 0hpi	R1	0hpi	9.12798
BAESF_03481.mRNA.1	Host	R1 2hpi	R1	2hpi	2.08881
BAESF_03481.mRNA.1	Host	R1 4hpi	R1	4hpi	3.90284
BAESF_03481.mRNA.1	Host	R1 8hpi	R1	8hpi	6.00498
BAESF_03481.mRNA.1	Host	R2 0hpi	R2	0hpi	11.0696
BAESF_03481.mRNA.1	Host	R2 2hpi	R2	2hpi	3.22778
BAESF_03481.mRNA.1	Host	R2 4hpi	R2	4hpi	2.26021
BAESF_03481.mRNA.1	Host	R2 8hpi	R2	8hpi	1.42101
BAESF_01724.mRNA.1	Host	R1 0hpi	R1	0hpi	39.2166
BAESF_01724.mRNA.1	Host	R1 2hpi	R1	2hpi	31.1379
BAESF_01724.mRNA.1	Host	R1 4hpi	R1	4hpi	26.2277
BAESF_01724.mRNA.1	Host	R1 8hpi	R1	8hpi	25.3389
BAESF_01724.mRNA.1	Host	R2 0hpi	R2	0hpi	44.6079
BAESF_01724.mRNA.1	Host	R2 2hpi	R2	2hpi	25.5144
BAESF_01724.mRNA.1	Host	R2 4hpi	R2	4hpi	17.2075
BAESF_01724.mRNA.1	Host	R2 8hpi	R2	8hpi	7.41406
BAESF_00024.mRNA.1	Host	R1 0hpi	R1	0hpi	37.8262
BAESF_00024.mRNA.1	Host	R1 2hpi	R1	2hpi	22.6981
BAESF_00024.mRNA.1	Host	R1 4hpi	R1	4hpi	14.2799
BAESF_00024.mRNA.1	Host	R1 8hpi	R1	8hpi	14.7807
BAESF_00024.mRNA.1	Host	R2 0hpi	R2	0hpi	46.9369
BAESF_00024.mRNA.1	Host	R2 2hpi	R2	2hpi	20.3199
BAESF_00024.mRNA.1	Host	R2 4hpi	R2	4hpi	9.98816
BAESF_00024.mRNA.1	Host	R2 8hpi	R2	8hpi	4.73388
BAESF_10824.mRNA.1	Host	R1 0hpi	R1	0hpi	3.80068
BAESF_10824.mRNA.1	Host	R1 2hpi	R1	2hpi	8.70342
BAESF_10824.mRNA.1	Host	R1 4hpi	R1	4hpi	6.56693
BAESF_10824.mRNA.1	Host	R1 8hpi	R1	8hpi	1.94308
BAESF_10824.mRNA.1	Host	R2 0hpi	R2	0hpi	4.3585
BAESF_10824.mRNA.1	Host	R2 2hpi	R2	2hpi	7.15713
BAESF_10824.mRNA.1	Host	R2 4hpi	R2	4hpi	5.50604
BAESF_10824.mRNA.1	Host	R2 8hpi	R2	8hpi	1.09646
BAESF_09057.mRNA.1	Host	R1 0hpi	R1	0hpi	112.582
BAESF_09057.mRNA.1	Host	R1 2hpi	R1	2hpi	28.3996
BAESF_09057.mRNA.1	Host	R1 4hpi	R1	4hpi	22.9587
BAESF_09057.mRNA.1	Host	R1 8hpi	R1	8hpi	47.8242
BAESF_09057.mRNA.1	Host	R2 0hpi	R2	0hpi	103.327
BAESF_09057.mRNA.1	Host	R2 2hpi	R2	2hpi	33.8395
BAESF_09057.mRNA.1	Host	R2 4hpi	R2	4hpi	26.2702
BAESF_09057.mRNA.1	Host	R2 8hpi	R2	8hpi	9.50673
BAESF_07149.mRNA.2	Host	R1 0hpi	R1	0hpi	12.4568
BAESF_07149.mRNA.2	Host	R1 2hpi	R1	2hpi	10.0368
BAESF_07149.mRNA.2	Host	R1 4hpi	R1	4hpi	6.89846
BAESF_07149.mRNA.2	Host	R1 8hpi	R1	8hpi	7.85444
BAESF_07149.mRNA.2	Host	R2 0hpi	R2	0hpi	15.8723
BAESF_07149.mRNA.2	Host	R2 2hpi	R2	2hpi	11.5426
BAESF_07149.mRNA.2	Host	R2 4hpi	R2	4hpi	5.66153
BAESF_07149.mRNA.2	Host	R2 8hpi	R2	8hpi	1.43747
BAESF_05251.mRNA.1	Host	R1 0hpi	R1	0hpi	36.4595
BAESF_05251.mRNA.1	Host	R1 2hpi	R1	2hpi	8.5037
BAESF_05251.mRNA.1	Host	R1 4hpi	R1	4hpi	0
BAESF_05251.mRNA.1	Host	R1 8hpi	R1	8hpi	5.12592
BAESF_05251.mRNA.1	Host	R2 0hpi	R2	0hpi	30.1136
BAESF_05251.mRNA.1	Host	R2 2hpi	R2	2hpi	0
BAESF_05251.mRNA.1	Host	R2 4hpi	R2	4hpi	0
BAESF_05251.mRNA.1	Host	R2 8hpi	R2	8hpi	0
rna-MIMI_gp0515	Virus	R1 2hpi	R1	2hpi	422.151
rna-MIMI_gp0515	Virus	R1 4hpi	R1	4hpi	494.879
rna-MIMI_gp0515	Virus	R1 8hpi	R1	8hpi	71.9075
rna-MIMI_gp0515	Virus	R2 2hpi	R2	2hpi	423.587
rna-MIMI_gp0515	Virus	R2 4hpi	R2	4hpi	684.406
rna-MIMI_gp0515	Virus	R2 8hpi	R2	8hpi	95.6056
BAESF_03482.mRNA.1	Host	R1 0hpi	R1	0hpi	10.9555
BAESF_03482.mRNA.1	Host	R1 2hpi	R1	2hpi	2.62824
BAESF_03482.mRNA.1	Host	R1 4hpi	R1	4hpi	2.28816
BAESF_03482.mRNA.1	Host	R1 8hpi	R1	8hpi	2.46442
BAESF_03482.mRNA.1	Host	R2 0hpi	R2	0hpi	7.70901
BAESF_03482.mRNA.1	Host	R2 2hpi	R2	2hpi	2.47006
BAESF_03482.mRNA.1	Host	R2 4hpi	R2	4hpi	3.22761
BAESF_03482.mRNA.1	Host	R2 8hpi	R2	8hpi	0.39733
BAESF_01725.mRNA.1	Host	R1 0hpi	R1	0hpi	37.7818
BAESF_01725.mRNA.1	Host	R1 2hpi	R1	2hpi	43.77
BAESF_01725.mRNA.1	Host	R1 4hpi	R1	4hpi	31.7159
BAESF_01725.mRNA.1	Host	R1 8hpi	R1	8hpi	18.4455
BAESF_01725.mRNA.1	Host	R2 0hpi	R2	0hpi	31.798
BAESF_01725.mRNA.1	Host	R2 2hpi	R2	2hpi	52.8301
BAESF_01725.mRNA.1	Host	R2 4hpi	R2	4hpi	26.8542
BAESF_01725.mRNA.1	Host	R2 8hpi	R2	8hpi	4.34791
BAESF_00024.mRNA.2	Host	R1 0hpi	R1	0hpi	38.8917
BAESF_00024.mRNA.2	Host	R1 2hpi	R1	2hpi	23.3609
BAESF_00024.mRNA.2	Host	R1 4hpi	R1	4hpi	14.6694
BAESF_00024.mRNA.2	Host	R1 8hpi	R1	8hpi	15.5797
BAESF_00024.mRNA.2	Host	R2 0hpi	R2	0hpi	49.3904
BAESF_00024.mRNA.2	Host	R2 2hpi	R2	2hpi	21.7213
BAESF_00024.mRNA.2	Host	R2 4hpi	R2	4hpi	10.654
BAESF_00024.mRNA.2	Host	R2 8hpi	R2	8hpi	5.07201
BAESF_10825.mRNA.1	Host	R1 0hpi	R1	0hpi	6.10675
BAESF_10825.mRNA.1	Host	R1 2hpi	R1	2hpi	7.76902
BAESF_10825.mRNA.1	Host	R1 4hpi	R1	4hpi	4.86989
BAESF_10825.mRNA.1	Host	R1 8hpi	R1	8hpi	5.61968
BAESF_10825.mRNA.1	Host	R2 0hpi	R2	0hpi	4.66869
BAESF_10825.mRNA.1	Host	R2 2hpi	R2	2hpi	10.4045
BAESF_10825.mRNA.1	Host	R2 4hpi	R2	4hpi	7.28564
BAESF_10825.mRNA.1	Host	R2 8hpi	R2	8hpi	2.11409
BAESF_09058.mRNA.1	Host	R1 0hpi	R1	0hpi	49.0279
BAESF_09058.mRNA.1	Host	R1 2hpi	R1	2hpi	12.6727
BAESF_09058.mRNA.1	Host	R1 4hpi	R1	4hpi	12.1017
BAESF_09058.mRNA.1	Host	R1 8hpi	R1	8hpi	17.4263
BAESF_09058.mRNA.1	Host	R2 0hpi	R2	0hpi	49.2116
BAESF_09058.mRNA.1	Host	R2 2hpi	R2	2hpi	9.63031
BAESF_09058.mRNA.1	Host	R2 4hpi	R2	4hpi	8.35608
BAESF_09058.mRNA.1	Host	R2 8hpi	R2	8hpi	5.52294
BAESF_07149.mRNA.3	Host	R1 0hpi	R1	0hpi	12.4568
BAESF_07149.mRNA.3	Host	R1 2hpi	R1	2hpi	10.0368
BAESF_07149.mRNA.3	Host	R1 4hpi	R1	4hpi	6.89846
BAESF_07149.mRNA.3	Host	R1 8hpi	R1	8hpi	7.85444
BAESF_07149.mRNA.3	Host	R2 0hpi	R2	0hpi	15.8723
BAESF_07149.mRNA.3	Host	R2 2hpi	R2	2hpi	11.5426
BAESF_07149.mRNA.3	Host	R2 4hpi	R2	4hpi	5.66153
BAESF_07149.mRNA.3	Host	R2 8hpi	R2	8hpi	1.43747
BAESF_05252.mRNA.1	Host	R1 0hpi	R1	0hpi	68.3343
BAESF_05252.mRNA.1	Host	R1 2hpi	R1	2hpi	9.34302
BAESF_05252.mRNA.1	Host	R1 4hpi	R1	4hpi	7.75128
BAESF_05252.mRNA.1	Host	R1 8hpi	R1	8hpi	8.61342
BAESF_05252.mRNA.1	Host	R2 0hpi	R2	0hpi	19.1084
BAESF_05252.mRNA.1	Host	R2 2hpi	R2	2hpi	10.4593
BAESF_05252.mRNA.1	Host	R2 4hpi	R2	4hpi	3.86546
BAESF_05252.mRNA.1	Host	R2 8hpi	R2	8hpi	3.36495
rna-MIMI_gp0516	Virus	R1 2hpi	R1	2hpi	4.815
rna-MIMI_gp0516	Virus	R1 4hpi	R1	4hpi	60.8168
rna-MIMI_gp0516	Virus	R1 8hpi	R1	8hpi	10.6809
rna-MIMI_gp0516	Virus	R2 2hpi	R2	2hpi	1.42544
rna-MIMI_gp0516	Virus	R2 4hpi	R2	4hpi	74.8913
rna-MIMI_gp0516	Virus	R2 8hpi	R2	8hpi	20.7019
BAESF_03483.mRNA.1	Host	R1 0hpi	R1	0hpi	17.5837
BAESF_03483.mRNA.1	Host	R1 2hpi	R1	2hpi	7.13245
BAESF_03483.mRNA.1	Host	R1 4hpi	R1	4hpi	4.61058
BAESF_03483.mRNA.1	Host	R1 8hpi	R1	8hpi	15.9076
BAESF_03483.mRNA.1	Host	R2 0hpi	R2	0hpi	35.3607
BAESF_03483.mRNA.1	Host	R2 2hpi	R2	2hpi	5.6558
BAESF_03483.mRNA.1	Host	R2 4hpi	R2	4hpi	3.58322
BAESF_03483.mRNA.1	Host	R2 8hpi	R2	8hpi	4.48826
BAESF_01728.mRNA.1	Host	R1 0hpi	R1	0hpi	6.39693
BAESF_01728.mRNA.1	Host	R1 2hpi	R1	2hpi	9.37828
BAESF_01728.mRNA.1	Host	R1 4hpi	R1	4hpi	3.67414
BAESF_01728.mRNA.1	Host	R1 8hpi	R1	8hpi	3.59743
BAESF_01728.mRNA.1	Host	R2 0hpi	R2	0hpi	6.99894
BAESF_01728.mRNA.1	Host	R2 2hpi	R2	2hpi	9.2395
BAESF_01728.mRNA.1	Host	R2 4hpi	R2	4hpi	4.06901
BAESF_01728.mRNA.1	Host	R2 8hpi	R2	8hpi	1.015
BAESF_00024.mRNA.3	Host	R1 0hpi	R1	0hpi	35.6951
BAESF_00024.mRNA.3	Host	R1 2hpi	R1	2hpi	22.2011
BAESF_00024.mRNA.3	Host	R1 4hpi	R1	4hpi	13.6308
BAESF_00024.mRNA.3	Host	R1 8hpi	R1	8hpi	13.3825
BAESF_00024.mRNA.3	Host	R2 0hpi	R2	0hpi	45.9768
BAESF_00024.mRNA.3	Host	R2 2hpi	R2	2hpi	19.444
BAESF_00024.mRNA.3	Host	R2 4hpi	R2	4hpi	9.8217
BAESF_00024.mRNA.3	Host	R2 8hpi	R2	8hpi	4.84659
BAESF_10826.mRNA.1	Host	R1 0hpi	R1	0hpi	12.3571
BAESF_10826.mRNA.1	Host	R1 2hpi	R1	2hpi	9.60713
BAESF_10826.mRNA.1	Host	R1 4hpi	R1	4hpi	8.69856
BAESF_10826.mRNA.1	Host	R1 8hpi	R1	8hpi	3.8607
BAESF_10826.mRNA.1	Host	R2 0hpi	R2	0hpi	12.5088
BAESF_10826.mRNA.1	Host	R2 2hpi	R2	2hpi	9.0289
BAESF_10826.mRNA.1	Host	R2 4hpi	R2	4hpi	7.50782
BAESF_10826.mRNA.1	Host	R2 8hpi	R2	8hpi	1.59761
BAESF_09059.mRNA.1	Host	R1 0hpi	R1	0hpi	29.5074
BAESF_09059.mRNA.1	Host	R1 2hpi	R1	2hpi	26.7848
BAESF_09059.mRNA.1	Host	R1 4hpi	R1	4hpi	23.6105
BAESF_09059.mRNA.1	Host	R1 8hpi	R1	8hpi	10.091
BAESF_09059.mRNA.1	Host	R2 0hpi	R2	0hpi	31.7369
BAESF_09059.mRNA.1	Host	R2 2hpi	R2	2hpi	31.4659
BAESF_09059.mRNA.1	Host	R2 4hpi	R2	4hpi	17.7548
BAESF_09059.mRNA.1	Host	R2 8hpi	R2	8hpi	4.30233
BAESF_07150.mRNA.1	Host	R1 0hpi	R1	0hpi	33.5027
BAESF_07150.mRNA.1	Host	R1 2hpi	R1	2hpi	10.963
BAESF_07150.mRNA.1	Host	R1 4hpi	R1	4hpi	15.9006
BAESF_07150.mRNA.1	Host	R1 8hpi	R1	8hpi	16.5912
BAESF_07150.mRNA.1	Host	R2 0hpi	R2	0hpi	34.3922
BAESF_07150.mRNA.1	Host	R2 2hpi	R2	2hpi	11.5911
BAESF_07150.mRNA.1	Host	R2 4hpi	R2	4hpi	15.4683
BAESF_07150.mRNA.1	Host	R2 8hpi	R2	8hpi	4.91918
BAESF_05253.mRNA.1	Host	R1 0hpi	R1	0hpi	3.1612
BAESF_05253.mRNA.1	Host	R1 2hpi	R1	2hpi	3.85669
BAESF_05253.mRNA.1	Host	R1 4hpi	R1	4hpi	2.04421
BAESF_05253.mRNA.1	Host	R1 8hpi	R1	8hpi	1.09401
BAESF_05253.mRNA.1	Host	R2 0hpi	R2	0hpi	2.99441
BAESF_05253.mRNA.1	Host	R2 2hpi	R2	2hpi	3.9577
BAESF_05253.mRNA.1	Host	R2 4hpi	R2	4hpi	1.2537
BAESF_05253.mRNA.1	Host	R2 8hpi	R2	8hpi	0.540172
rna-MIMI_gp0517	Virus	R1 2hpi	R1	2hpi	19.437
rna-MIMI_gp0517	Virus	R1 4hpi	R1	4hpi	15.2297
rna-MIMI_gp0517	Virus	R1 8hpi	R1	8hpi	3.90546
rna-MIMI_gp0517	Virus	R2 2hpi	R2	2hpi	17.1255
rna-MIMI_gp0517	Virus	R2 4hpi	R2	4hpi	22.7846
rna-MIMI_gp0517	Virus	R2 8hpi	R2	8hpi	2.20382
BAESF_03484.mRNA.1	Host	R1 0hpi	R1	0hpi	15.2515
BAESF_03484.mRNA.1	Host	R1 2hpi	R1	2hpi	12.2662
BAESF_03484.mRNA.1	Host	R1 4hpi	R1	4hpi	14.2245
BAESF_03484.mRNA.1	Host	R1 8hpi	R1	8hpi	8.57696
BAESF_03484.mRNA.1	Host	R2 0hpi	R2	0hpi	16.2694
BAESF_03484.mRNA.1	Host	R2 2hpi	R2	2hpi	15.044
BAESF_03484.mRNA.1	Host	R2 4hpi	R2	4hpi	10.8457
BAESF_03484.mRNA.1	Host	R2 8hpi	R2	8hpi	2.33651
BAESF_01729.mRNA.1	Host	R1 0hpi	R1	0hpi	6.1576
BAESF_01729.mRNA.1	Host	R1 2hpi	R1	2hpi	11.4894
BAESF_01729.mRNA.1	Host	R1 4hpi	R1	4hpi	8.05484
BAESF_01729.mRNA.1	Host	R1 8hpi	R1	8hpi	1.09353
BAESF_01729.mRNA.1	Host	R2 0hpi	R2	0hpi	6.42423
BAESF_01729.mRNA.1	Host	R2 2hpi	R2	2hpi	14.7051
BAESF_01729.mRNA.1	Host	R2 4hpi	R2	4hpi	6.68348
BAESF_01729.mRNA.1	Host	R2 8hpi	R2	8hpi	1.23414
BAESF_00025.mRNA.1	Host	R1 0hpi	R1	0hpi	278.15
BAESF_00025.mRNA.1	Host	R1 2hpi	R1	2hpi	501.064
BAESF_00025.mRNA.1	Host	R1 4hpi	R1	4hpi	227.705
BAESF_00025.mRNA.1	Host	R1 8hpi	R1	8hpi	99.281
BAESF_00025.mRNA.1	Host	R2 0hpi	R2	0hpi	321.437
BAESF_00025.mRNA.1	Host	R2 2hpi	R2	2hpi	561.888
BAESF_00025.mRNA.1	Host	R2 4hpi	R2	4hpi	211.825
BAESF_00025.mRNA.1	Host	R2 8hpi	R2	8hpi	31.3732
BAESF_10828.mRNA.1	Host	R1 0hpi	R1	0hpi	7.5464
BAESF_10828.mRNA.1	Host	R1 2hpi	R1	2hpi	9.13349
BAESF_10828.mRNA.1	Host	R1 4hpi	R1	4hpi	4.62189
BAESF_10828.mRNA.1	Host	R1 8hpi	R1	8hpi	2.52338
BAESF_10828.mRNA.1	Host	R2 0hpi	R2	0hpi	5.39063
BAESF_10828.mRNA.1	Host	R2 2hpi	R2	2hpi	6.63901
BAESF_10828.mRNA.1	Host	R2 4hpi	R2	4hpi	2.10307
BAESF_10828.mRNA.1	Host	R2 8hpi	R2	8hpi	0.776685
BAESF_09062.mRNA.1	Host	R1 0hpi	R1	0hpi	6.11962
BAESF_09062.mRNA.1	Host	R1 2hpi	R1	2hpi	4.03009
BAESF_09062.mRNA.1	Host	R1 4hpi	R1	4hpi	3.68404
BAESF_09062.mRNA.1	Host	R1 8hpi	R1	8hpi	2.42928
BAESF_09062.mRNA.1	Host	R2 0hpi	R2	0hpi	6.70327
BAESF_09062.mRNA.1	Host	R2 2hpi	R2	2hpi	5.68129
BAESF_09062.mRNA.1	Host	R2 4hpi	R2	4hpi	3.37441
BAESF_09062.mRNA.1	Host	R2 8hpi	R2	8hpi	0.685413
BAESF_07151.mRNA.1	Host	R1 0hpi	R1	0hpi	113.345
BAESF_07151.mRNA.1	Host	R1 2hpi	R1	2hpi	189.997
BAESF_07151.mRNA.1	Host	R1 4hpi	R1	4hpi	119.007
BAESF_07151.mRNA.1	Host	R1 8hpi	R1	8hpi	57.3502
BAESF_07151.mRNA.1	Host	R2 0hpi	R2	0hpi	122.516
BAESF_07151.mRNA.1	Host	R2 2hpi	R2	2hpi	187.247
BAESF_07151.mRNA.1	Host	R2 4hpi	R2	4hpi	103.945
BAESF_07151.mRNA.1	Host	R2 8hpi	R2	8hpi	23.0045
BAESF_05254.mRNA.1	Host	R1 0hpi	R1	0hpi	6.02007
BAESF_05254.mRNA.1	Host	R1 2hpi	R1	2hpi	19.4021
BAESF_05254.mRNA.1	Host	R1 4hpi	R1	4hpi	12.402
BAESF_05254.mRNA.1	Host	R1 8hpi	R1	8hpi	5.23214
BAESF_05254.mRNA.1	Host	R2 0hpi	R2	0hpi	8.05423
BAESF_05254.mRNA.1	Host	R2 2hpi	R2	2hpi	18.3543
BAESF_05254.mRNA.1	Host	R2 4hpi	R2	4hpi	12.0559
BAESF_05254.mRNA.1	Host	R2 8hpi	R2	8hpi	2.08409
rna-MIMI_gp0518	Virus	R1 2hpi	R1	2hpi	182.967
rna-MIMI_gp0518	Virus	R1 4hpi	R1	4hpi	110.405
rna-MIMI_gp0518	Virus	R1 8hpi	R1	8hpi	40.5664
rna-MIMI_gp0518	Virus	R2 2hpi	R2	2hpi	111.177
rna-MIMI_gp0518	Virus	R2 4hpi	R2	4hpi	122.559
rna-MIMI_gp0518	Virus	R2 8hpi	R2	8hpi	24.322
BAESF_03485.mRNA.1	Host	R1 0hpi	R1	0hpi	19.9195
BAESF_03485.mRNA.1	Host	R1 2hpi	R1	2hpi	54.1356
BAESF_03485.mRNA.1	Host	R1 4hpi	R1	4hpi	14.2447
BAESF_03485.mRNA.1	Host	R1 8hpi	R1	8hpi	8.76688
BAESF_03485.mRNA.1	Host	R2 0hpi	R2	0hpi	19.2487
BAESF_03485.mRNA.1	Host	R2 2hpi	R2	2hpi	65.7798
BAESF_03485.mRNA.1	Host	R2 4hpi	R2	4hpi	13.8014
BAESF_03485.mRNA.1	Host	R2 8hpi	R2	8hpi	3.84773
BAESF_01730.mRNA.1	Host	R1 0hpi	R1	0hpi	14.6914
BAESF_01730.mRNA.1	Host	R1 2hpi	R1	2hpi	7.39418
BAESF_01730.mRNA.1	Host	R1 4hpi	R1	4hpi	6.92413
BAESF_01730.mRNA.1	Host	R1 8hpi	R1	8hpi	3.91357
BAESF_01730.mRNA.1	Host	R2 0hpi	R2	0hpi	13.5858
BAESF_01730.mRNA.1	Host	R2 2hpi	R2	2hpi	9.91524
BAESF_01730.mRNA.1	Host	R2 4hpi	R2	4hpi	5.79857
BAESF_01730.mRNA.1	Host	R2 8hpi	R2	8hpi	2.57646
BAESF_00026.mRNA.1	Host	R1 0hpi	R1	0hpi	335.005
BAESF_00026.mRNA.1	Host	R1 2hpi	R1	2hpi	191.728
BAESF_00026.mRNA.1	Host	R1 4hpi	R1	4hpi	221.739
BAESF_00026.mRNA.1	Host	R1 8hpi	R1	8hpi	184.702
BAESF_00026.mRNA.1	Host	R2 0hpi	R2	0hpi	360.191
BAESF_00026.mRNA.1	Host	R2 2hpi	R2	2hpi	200.397
BAESF_00026.mRNA.1	Host	R2 4hpi	R2	4hpi	198.579
BAESF_00026.mRNA.1	Host	R2 8hpi	R2	8hpi	58.2177
BAESF_10830.mRNA.1	Host	R1 0hpi	R1	0hpi	89.379
BAESF_10830.mRNA.1	Host	R1 2hpi	R1	2hpi	11.1535
BAESF_10830.mRNA.1	Host	R1 4hpi	R1	4hpi	9.57158
BAESF_10830.mRNA.1	Host	R1 8hpi	R1	8hpi	24.9719
BAESF_10830.mRNA.1	Host	R2 0hpi	R2	0hpi	71.8132
BAESF_10830.mRNA.1	Host	R2 2hpi	R2	2hpi	10.1079
BAESF_10830.mRNA.1	Host	R2 4hpi	R2	4hpi	7.29324
BAESF_10830.mRNA.1	Host	R2 8hpi	R2	8hpi	4.93803
BAESF_09069.mRNA.1	Host	R1 0hpi	R1	0hpi	15.9392
BAESF_09069.mRNA.1	Host	R1 2hpi	R1	2hpi	18.3694
BAESF_09069.mRNA.1	Host	R1 4hpi	R1	4hpi	9.08144
BAESF_09069.mRNA.1	Host	R1 8hpi	R1	8hpi	16.6093
BAESF_09069.mRNA.1	Host	R2 0hpi	R2	0hpi	17.4594
BAESF_09069.mRNA.1	Host	R2 2hpi	R2	2hpi	20.5778
BAESF_09069.mRNA.1	Host	R2 4hpi	R2	4hpi	5.71287
BAESF_09069.mRNA.1	Host	R2 8hpi	R2	8hpi	3.86801
BAESF_07152.mRNA.1	Host	R1 0hpi	R1	0hpi	21.4916
BAESF_07152.mRNA.1	Host	R1 2hpi	R1	2hpi	24.7537
BAESF_07152.mRNA.1	Host	R1 4hpi	R1	4hpi	15.9044
BAESF_07152.mRNA.1	Host	R1 8hpi	R1	8hpi	12.5338
BAESF_07152.mRNA.1	Host	R2 0hpi	R2	0hpi	22.9506
BAESF_07152.mRNA.1	Host	R2 2hpi	R2	2hpi	24.0781
BAESF_07152.mRNA.1	Host	R2 4hpi	R2	4hpi	11.1922
BAESF_07152.mRNA.1	Host	R2 8hpi	R2	8hpi	4.20996
BAESF_05255.mRNA.1	Host	R1 0hpi	R1	0hpi	6.23471
BAESF_05255.mRNA.1	Host	R1 2hpi	R1	2hpi	6.97999
BAESF_05255.mRNA.1	Host	R1 4hpi	R1	4hpi	9.72288
BAESF_05255.mRNA.1	Host	R1 8hpi	R1	8hpi	2.80497
BAESF_05255.mRNA.1	Host	R2 0hpi	R2	0hpi	7.73991
BAESF_05255.mRNA.1	Host	R2 2hpi	R2	2hpi	6.96988
BAESF_05255.mRNA.1	Host	R2 4hpi	R2	4hpi	4.28588
BAESF_05255.mRNA.1	Host	R2 8hpi	R2	8hpi	2.11043
rna-MIMI_gp0519	Virus	R1 2hpi	R1	2hpi	253.973
rna-MIMI_gp0519	Virus	R1 4hpi	R1	4hpi	219.666
rna-MIMI_gp0519	Virus	R1 8hpi	R1	8hpi	40.5168
rna-MIMI_gp0519	Virus	R2 2hpi	R2	2hpi	237.488
rna-MIMI_gp0519	Virus	R2 4hpi	R2	4hpi	242.36
rna-MIMI_gp0519	Virus	R2 8hpi	R2	8hpi	32.4138
BAESF_03486.mRNA.1	Host	R1 0hpi	R1	0hpi	12.1664
BAESF_03486.mRNA.1	Host	R1 2hpi	R1	2hpi	6.99954
BAESF_03486.mRNA.1	Host	R1 4hpi	R1	4hpi	4.7433
BAESF_03486.mRNA.1	Host	R1 8hpi	R1	8hpi	3.87713
BAESF_03486.mRNA.1	Host	R2 0hpi	R2	0hpi	12.1803
BAESF_03486.mRNA.1	Host	R2 2hpi	R2	2hpi	7.40054
BAESF_03486.mRNA.1	Host	R2 4hpi	R2	4hpi	2.85117
BAESF_03486.mRNA.1	Host	R2 8hpi	R2	8hpi	1.41566
BAESF_01731.mRNA.1	Host	R1 0hpi	R1	0hpi	25.1055
BAESF_01731.mRNA.1	Host	R1 2hpi	R1	2hpi	5.01902
BAESF_01731.mRNA.1	Host	R1 4hpi	R1	4hpi	5.57121
BAESF_01731.mRNA.1	Host	R1 8hpi	R1	8hpi	10.5889
BAESF_01731.mRNA.1	Host	R2 0hpi	R2	0hpi	22.6209
BAESF_01731.mRNA.1	Host	R2 2hpi	R2	2hpi	6.19099
BAESF_01731.mRNA.1	Host	R2 4hpi	R2	4hpi	7.14417
BAESF_01731.mRNA.1	Host	R2 8hpi	R2	8hpi	2.84535
BAESF_00027.mRNA.1	Host	R1 0hpi	R1	0hpi	7.91322
BAESF_00027.mRNA.1	Host	R1 2hpi	R1	2hpi	6.51407
BAESF_00027.mRNA.1	Host	R1 4hpi	R1	4hpi	6.295
BAESF_00027.mRNA.1	Host	R1 8hpi	R1	8hpi	4.18838
BAESF_00027.mRNA.1	Host	R2 0hpi	R2	0hpi	8.38831
BAESF_00027.mRNA.1	Host	R2 2hpi	R2	2hpi	7.57599
BAESF_00027.mRNA.1	Host	R2 4hpi	R2	4hpi	4.36341
BAESF_00027.mRNA.1	Host	R2 8hpi	R2	8hpi	1.18173
BAESF_10832.mRNA.1	Host	R1 0hpi	R1	0hpi	4.98878
BAESF_10832.mRNA.1	Host	R1 2hpi	R1	2hpi	6.91089
BAESF_10832.mRNA.1	Host	R1 4hpi	R1	4hpi	5.08345
BAESF_10832.mRNA.1	Host	R1 8hpi	R1	8hpi	2.89055
BAESF_10832.mRNA.1	Host	R2 0hpi	R2	0hpi	6.62906
BAESF_10832.mRNA.1	Host	R2 2hpi	R2	2hpi	7.30681
BAESF_10832.mRNA.1	Host	R2 4hpi	R2	4hpi	5.66842
BAESF_10832.mRNA.1	Host	R2 8hpi	R2	8hpi	0.671636
BAESF_09071.mRNA.1	Host	R1 0hpi	R1	0hpi	10.0638
BAESF_09071.mRNA.1	Host	R1 2hpi	R1	2hpi	8.45012
BAESF_09071.mRNA.1	Host	R1 4hpi	R1	4hpi	6.06928
BAESF_09071.mRNA.1	Host	R1 8hpi	R1	8hpi	3.96171
BAESF_09071.mRNA.1	Host	R2 0hpi	R2	0hpi	9.82348
BAESF_09071.mRNA.1	Host	R2 2hpi	R2	2hpi	4.96346
BAESF_09071.mRNA.1	Host	R2 4hpi	R2	4hpi	5.1885714263944704
BAESF_09071.mRNA.1	Host	R2 8hpi	R2	8hpi	2.07588
BAESF_07152.mRNA.2	Host	R1 0hpi	R1	0hpi	20.4302
BAESF_07152.mRNA.2	Host	R1 2hpi	R1	2hpi	23.7635
BAESF_07152.mRNA.2	Host	R1 4hpi	R1	4hpi	15.1286
BAESF_07152.mRNA.2	Host	R1 8hpi	R1	8hpi	12.5338
BAESF_07152.mRNA.2	Host	R2 0hpi	R2	0hpi	22.1537
BAESF_07152.mRNA.2	Host	R2 2hpi	R2	2hpi	22.246
BAESF_07152.mRNA.2	Host	R2 4hpi	R2	4hpi	10.9435
BAESF_07152.mRNA.2	Host	R2 8hpi	R2	8hpi	4.20996
BAESF_05256.mRNA.1	Host	R1 0hpi	R1	0hpi	222.922
BAESF_05256.mRNA.1	Host	R1 2hpi	R1	2hpi	84.4895
BAESF_05256.mRNA.1	Host	R1 4hpi	R1	4hpi	78.2956
BAESF_05256.mRNA.1	Host	R1 8hpi	R1	8hpi	202.737
BAESF_05256.mRNA.1	Host	R2 0hpi	R2	0hpi	221.259
BAESF_05256.mRNA.1	Host	R2 2hpi	R2	2hpi	81.5994
BAESF_05256.mRNA.1	Host	R2 4hpi	R2	4hpi	45.7112
BAESF_05256.mRNA.1	Host	R2 8hpi	R2	8hpi	46.9771
rna-MIMI_gp0520	Virus	R1 2hpi	R1	2hpi	3.12151
rna-MIMI_gp0520	Virus	R1 4hpi	R1	4hpi	11.6701
rna-MIMI_gp0520	Virus	R1 8hpi	R1	8hpi	83.9735
rna-MIMI_gp0520	Virus	R2 2hpi	R2	2hpi	1.41443
rna-MIMI_gp0520	Virus	R2 4hpi	R2	4hpi	7.70655
rna-MIMI_gp0520	Virus	R2 8hpi	R2	8hpi	153.078
BAESF_03486.mRNA.2	Host	R1 0hpi	R1	0hpi	12.1664
BAESF_03486.mRNA.2	Host	R1 2hpi	R1	2hpi	6.81036
BAESF_03486.mRNA.2	Host	R1 4hpi	R1	4hpi	4.59507
BAESF_03486.mRNA.2	Host	R1 8hpi	R1	8hpi	3.87713
BAESF_03486.mRNA.2	Host	R2 0hpi	R2	0hpi	12.0585
BAESF_03486.mRNA.2	Host	R2 2hpi	R2	2hpi	7.20052
BAESF_03486.mRNA.2	Host	R2 4hpi	R2	4hpi	2.6611
BAESF_03486.mRNA.2	Host	R2 8hpi	R2	8hpi	1.41566
BAESF_01732.mRNA.1	Host	R1 0hpi	R1	0hpi	89.4473
BAESF_01732.mRNA.1	Host	R1 2hpi	R1	2hpi	36.1899
BAESF_01732.mRNA.1	Host	R1 4hpi	R1	4hpi	24.3531
BAESF_01732.mRNA.1	Host	R1 8hpi	R1	8hpi	10.7791
BAESF_01732.mRNA.1	Host	R2 0hpi	R2	0hpi	79.7725
BAESF_01732.mRNA.1	Host	R2 2hpi	R2	2hpi	50.8675
BAESF_01732.mRNA.1	Host	R2 4hpi	R2	4hpi	28.2343
BAESF_01732.mRNA.1	Host	R2 8hpi	R2	8hpi	4.34468
BAESF_00028.mRNA.1	Host	R1 0hpi	R1	0hpi	3.58363
BAESF_00028.mRNA.1	Host	R1 2hpi	R1	2hpi	5.605
BAESF_00028.mRNA.1	Host	R1 4hpi	R1	4hpi	3.39013
BAESF_00028.mRNA.1	Host	R1 8hpi	R1	8hpi	1.06693
BAESF_00028.mRNA.1	Host	R2 0hpi	R2	0hpi	3.60884
BAESF_00028.mRNA.1	Host	R2 2hpi	R2	2hpi	6.86181
BAESF_00028.mRNA.1	Host	R2 4hpi	R2	4hpi	1.67963
BAESF_00028.mRNA.1	Host	R2 8hpi	R2	8hpi	0.869646
BAESF_10833.mRNA.1	Host	R1 0hpi	R1	0hpi	204.529
BAESF_10833.mRNA.1	Host	R1 2hpi	R1	2hpi	182.111
BAESF_10833.mRNA.1	Host	R1 4hpi	R1	4hpi	160.528
BAESF_10833.mRNA.1	Host	R1 8hpi	R1	8hpi	96.8595
BAESF_10833.mRNA.1	Host	R2 0hpi	R2	0hpi	190.538
BAESF_10833.mRNA.1	Host	R2 2hpi	R2	2hpi	184.757
BAESF_10833.mRNA.1	Host	R2 4hpi	R2	4hpi	158.761
BAESF_10833.mRNA.1	Host	R2 8hpi	R2	8hpi	43.7257
BAESF_09073.mRNA.1	Host	R1 0hpi	R1	0hpi	3.69153
BAESF_09073.mRNA.1	Host	R1 2hpi	R1	2hpi	4.54609
BAESF_09073.mRNA.1	Host	R1 4hpi	R1	4hpi	2.3747
BAESF_09073.mRNA.1	Host	R1 8hpi	R1	8hpi	1.32864
BAESF_09073.mRNA.1	Host	R2 0hpi	R2	0hpi	3.63663
BAESF_09073.mRNA.1	Host	R2 2hpi	R2	2hpi	7.13697
BAESF_09073.mRNA.1	Host	R2 4hpi	R2	4hpi	2.90675
BAESF_09073.mRNA.1	Host	R2 8hpi	R2	8hpi	0.749742
BAESF_07153.mRNA.1	Host	R1 0hpi	R1	0hpi	11.808
BAESF_07153.mRNA.1	Host	R1 2hpi	R1	2hpi	23.5519
BAESF_07153.mRNA.1	Host	R1 4hpi	R1	4hpi	13.0963
BAESF_07153.mRNA.1	Host	R1 8hpi	R1	8hpi	7.32737
BAESF_07153.mRNA.1	Host	R2 0hpi	R2	0hpi	11.0062
BAESF_07153.mRNA.1	Host	R2 2hpi	R2	2hpi	21.6881
BAESF_07153.mRNA.1	Host	R2 4hpi	R2	4hpi	9.92366
BAESF_07153.mRNA.1	Host	R2 8hpi	R2	8hpi	1.80896
BAESF_05257.mRNA.1	Host	R1 0hpi	R1	0hpi	4.80845
BAESF_05257.mRNA.1	Host	R1 2hpi	R1	2hpi	9.20817
BAESF_05257.mRNA.1	Host	R1 4hpi	R1	4hpi	5.92
BAESF_05257.mRNA.1	Host	R1 8hpi	R1	8hpi	3.13109
BAESF_05257.mRNA.1	Host	R2 0hpi	R2	0hpi	5.47272
BAESF_05257.mRNA.1	Host	R2 2hpi	R2	2hpi	11.4831
BAESF_05257.mRNA.1	Host	R2 4hpi	R2	4hpi	5.9308
BAESF_05257.mRNA.1	Host	R2 8hpi	R2	8hpi	0.963736
rna-MIMI_gp0521	Virus	R1 2hpi	R1	2hpi	32.056
rna-MIMI_gp0521	Virus	R1 4hpi	R1	4hpi	114.725
rna-MIMI_gp0521	Virus	R1 8hpi	R1	8hpi	1052.84
rna-MIMI_gp0521	Virus	R2 2hpi	R2	2hpi	8.24412
rna-MIMI_gp0521	Virus	R2 4hpi	R2	4hpi	59.1945
rna-MIMI_gp0521	Virus	R2 8hpi	R2	8hpi	1982.72
BAESF_03486.mRNA.3	Host	R1 0hpi	R1	0hpi	10.3414
BAESF_03486.mRNA.3	Host	R1 2hpi	R1	2hpi	5.29695
BAESF_03486.mRNA.3	Host	R1 4hpi	R1	4hpi	2.96456
BAESF_03486.mRNA.3	Host	R1 8hpi	R1	8hpi	2.96487
BAESF_03486.mRNA.3	Host	R2 0hpi	R2	0hpi	9.50067
BAESF_03486.mRNA.3	Host	R2 2hpi	R2	2hpi	5.60041
BAESF_03486.mRNA.3	Host	R2 4hpi	R2	4hpi	2.47102
BAESF_03486.mRNA.3	Host	R2 8hpi	R2	8hpi	1.15827
BAESF_01735.mRNA.1	Host	R1 0hpi	R1	0hpi	14.0604
BAESF_01735.mRNA.1	Host	R1 2hpi	R1	2hpi	9.6136
BAESF_01735.mRNA.1	Host	R1 4hpi	R1	4hpi	7.11028
BAESF_01735.mRNA.1	Host	R1 8hpi	R1	8hpi	5.41585
BAESF_01735.mRNA.1	Host	R2 0hpi	R2	0hpi	14.3465
BAESF_01735.mRNA.1	Host	R2 2hpi	R2	2hpi	8.16948
BAESF_01735.mRNA.1	Host	R2 4hpi	R2	4hpi	6.49979
BAESF_01735.mRNA.1	Host	R2 8hpi	R2	8hpi	2.01704
BAESF_00029.mRNA.1	Host	R1 0hpi	R1	0hpi	47.2886
BAESF_00029.mRNA.1	Host	R1 2hpi	R1	2hpi	13.859
BAESF_00029.mRNA.1	Host	R1 4hpi	R1	4hpi	11.5831
BAESF_00029.mRNA.1	Host	R1 8hpi	R1	8hpi	17.5435
BAESF_00029.mRNA.1	Host	R2 0hpi	R2	0hpi	41.1957
BAESF_00029.mRNA.1	Host	R2 2hpi	R2	2hpi	20.2699
BAESF_00029.mRNA.1	Host	R2 4hpi	R2	4hpi	13.4609
BAESF_00029.mRNA.1	Host	R2 8hpi	R2	8hpi	3.45702
BAESF_10834.mRNA.1	Host	R1 0hpi	R1	0hpi	1678.18
BAESF_10834.mRNA.1	Host	R1 2hpi	R1	2hpi	941.733
BAESF_10834.mRNA.1	Host	R1 4hpi	R1	4hpi	820.385
BAESF_10834.mRNA.1	Host	R1 8hpi	R1	8hpi	579.418
BAESF_10834.mRNA.1	Host	R2 0hpi	R2	0hpi	1483.85
BAESF_10834.mRNA.1	Host	R2 2hpi	R2	2hpi	884.366
BAESF_10834.mRNA.1	Host	R2 4hpi	R2	4hpi	783.62
BAESF_10834.mRNA.1	Host	R2 8hpi	R2	8hpi	172.434
BAESF_09074.mRNA.1	Host	R1 0hpi	R1	0hpi	13.4614
BAESF_09074.mRNA.1	Host	R1 2hpi	R1	2hpi	12.9282
BAESF_09074.mRNA.1	Host	R1 4hpi	R1	4hpi	10.7086
BAESF_09074.mRNA.1	Host	R1 8hpi	R1	8hpi	6.90233
BAESF_09074.mRNA.1	Host	R2 0hpi	R2	0hpi	12.367
BAESF_09074.mRNA.1	Host	R2 2hpi	R2	2hpi	15.0357
BAESF_09074.mRNA.1	Host	R2 4hpi	R2	4hpi	9.83514
BAESF_09074.mRNA.1	Host	R2 8hpi	R2	8hpi	2.51286
BAESF_07154.mRNA.1	Host	R1 0hpi	R1	0hpi	4.42569
BAESF_07154.mRNA.1	Host	R1 2hpi	R1	2hpi	1.78295
BAESF_07154.mRNA.1	Host	R1 4hpi	R1	4hpi	1.83818
BAESF_07154.mRNA.1	Host	R1 8hpi	R1	8hpi	2.71513
BAESF_07154.mRNA.1	Host	R2 0hpi	R2	0hpi	3.92727
BAESF_07154.mRNA.1	Host	R2 2hpi	R2	2hpi	1.98431
BAESF_07154.mRNA.1	Host	R2 4hpi	R2	4hpi	3.30004
BAESF_07154.mRNA.1	Host	R2 8hpi	R2	8hpi	0.446871
BAESF_05258.mRNA.1	Host	R1 0hpi	R1	0hpi	27.6822
BAESF_05258.mRNA.1	Host	R1 2hpi	R1	2hpi	3.14952
BAESF_05258.mRNA.1	Host	R1 4hpi	R1	4hpi	6.90979
BAESF_05258.mRNA.1	Host	R1 8hpi	R1	8hpi	6.83456
BAESF_05258.mRNA.1	Host	R2 0hpi	R2	0hpi	17.8451
BAESF_05258.mRNA.1	Host	R2 2hpi	R2	2hpi	1.33198
BAESF_05258.mRNA.1	Host	R2 4hpi	R2	4hpi	3.79743
BAESF_05258.mRNA.1	Host	R2 8hpi	R2	8hpi	2.14261
rna-MIMI_gp0522	Virus	R1 2hpi	R1	2hpi	40.5095
rna-MIMI_gp0522	Virus	R1 4hpi	R1	4hpi	132.254
rna-MIMI_gp0522	Virus	R1 8hpi	R1	8hpi	1499.71
rna-MIMI_gp0522	Virus	R2 2hpi	R2	2hpi	16.0614
rna-MIMI_gp0522	Virus	R2 4hpi	R2	4hpi	32.2229
rna-MIMI_gp0522	Virus	R2 8hpi	R2	8hpi	2542.27
BAESF_03487.mRNA.1	Host	R1 0hpi	R1	0hpi	16.9408
BAESF_03487.mRNA.1	Host	R1 2hpi	R1	2hpi	3.74326
BAESF_03487.mRNA.1	Host	R1 4hpi	R1	4hpi	2.28122
BAESF_03487.mRNA.1	Host	R1 8hpi	R1	8hpi	1.00284
BAESF_03487.mRNA.1	Host	R2 0hpi	R2	0hpi	68.0193
BAESF_03487.mRNA.1	Host	R2 2hpi	R2	2hpi	4.39745
BAESF_03487.mRNA.1	Host	R2 4hpi	R2	4hpi	2.5074
BAESF_03487.mRNA.1	Host	R2 8hpi	R2	8hpi	0.282947
BAESF_01736.mRNA.1	Host	R1 0hpi	R1	0hpi	85.2781
BAESF_01736.mRNA.1	Host	R1 2hpi	R1	2hpi	106.08
BAESF_01736.mRNA.1	Host	R1 4hpi	R1	4hpi	40.7895
BAESF_01736.mRNA.1	Host	R1 8hpi	R1	8hpi	36.1164
BAESF_01736.mRNA.1	Host	R2 0hpi	R2	0hpi	108.933
BAESF_01736.mRNA.1	Host	R2 2hpi	R2	2hpi	111.378
BAESF_01736.mRNA.1	Host	R2 4hpi	R2	4hpi	31.5809
BAESF_01736.mRNA.1	Host	R2 8hpi	R2	8hpi	8.68663
BAESF_00029.mRNA.2	Host	R1 0hpi	R1	0hpi	46.0507
BAESF_00029.mRNA.2	Host	R1 2hpi	R1	2hpi	13.628
BAESF_00029.mRNA.2	Host	R1 4hpi	R1	4hpi	11.0401
BAESF_00029.mRNA.2	Host	R1 8hpi	R1	8hpi	17.5435
BAESF_00029.mRNA.2	Host	R2 0hpi	R2	0hpi	40.006
BAESF_00029.mRNA.2	Host	R2 2hpi	R2	2hpi	19.0489
BAESF_00029.mRNA.2	Host	R2 4hpi	R2	4hpi	13.2288
BAESF_00029.mRNA.2	Host	R2 8hpi	R2	8hpi	2.9856
BAESF_10838.mRNA.1	Host	R1 0hpi	R1	0hpi	160.413
BAESF_10838.mRNA.1	Host	R1 2hpi	R1	2hpi	90.2414
BAESF_10838.mRNA.1	Host	R1 4hpi	R1	4hpi	58.6311
BAESF_10838.mRNA.1	Host	R1 8hpi	R1	8hpi	67.4335
BAESF_10838.mRNA.1	Host	R2 0hpi	R2	0hpi	166.465
BAESF_10838.mRNA.1	Host	R2 2hpi	R2	2hpi	104.874
BAESF_10838.mRNA.1	Host	R2 4hpi	R2	4hpi	50.706
BAESF_10838.mRNA.1	Host	R2 8hpi	R2	8hpi	21.9857
BAESF_09074.mRNA.2	Host	R1 0hpi	R1	0hpi	13.4614
BAESF_09074.mRNA.2	Host	R1 2hpi	R1	2hpi	12.9282
BAESF_09074.mRNA.2	Host	R1 4hpi	R1	4hpi	10.7086
BAESF_09074.mRNA.2	Host	R1 8hpi	R1	8hpi	6.90233
BAESF_09074.mRNA.2	Host	R2 0hpi	R2	0hpi	12.367
BAESF_09074.mRNA.2	Host	R2 2hpi	R2	2hpi	15.0357
BAESF_09074.mRNA.2	Host	R2 4hpi	R2	4hpi	9.83514
BAESF_09074.mRNA.2	Host	R2 8hpi	R2	8hpi	2.51286
BAESF_07155.mRNA.1	Host	R1 0hpi	R1	0hpi	292.848
BAESF_07155.mRNA.1	Host	R1 2hpi	R1	2hpi	237.023
BAESF_07155.mRNA.1	Host	R1 4hpi	R1	4hpi	185.717
BAESF_07155.mRNA.1	Host	R1 8hpi	R1	8hpi	115.232
BAESF_07155.mRNA.1	Host	R2 0hpi	R2	0hpi	265.199
BAESF_07155.mRNA.1	Host	R2 2hpi	R2	2hpi	254.106
BAESF_07155.mRNA.1	Host	R2 4hpi	R2	4hpi	166.818
BAESF_07155.mRNA.1	Host	R2 8hpi	R2	8hpi	35.5191
BAESF_05261.mRNA.1	Host	R1 0hpi	R1	0hpi	1.89186
BAESF_05261.mRNA.1	Host	R1 2hpi	R1	2hpi	9.48693
BAESF_05261.mRNA.1	Host	R1 4hpi	R1	4hpi	8.6435
BAESF_05261.mRNA.1	Host	R1 8hpi	R1	8hpi	2.39383
BAESF_05261.mRNA.1	Host	R2 0hpi	R2	0hpi	2.84105
BAESF_05261.mRNA.1	Host	R2 2hpi	R2	2hpi	11.6633
BAESF_05261.mRNA.1	Host	R2 4hpi	R2	4hpi	7.98039
BAESF_05261.mRNA.1	Host	R2 8hpi	R2	8hpi	1.20073
rna-MIMI_gp0523	Virus	R1 2hpi	R1	2hpi	22.5186
rna-MIMI_gp0523	Virus	R1 4hpi	R1	4hpi	62.6088
rna-MIMI_gp0523	Virus	R1 8hpi	R1	8hpi	685.703
rna-MIMI_gp0523	Virus	R2 2hpi	R2	2hpi	4.60813
rna-MIMI_gp0523	Virus	R2 4hpi	R2	4hpi	8.02856
rna-MIMI_gp0523	Virus	R2 8hpi	R2	8hpi	1173.66
BAESF_03488.mRNA.1	Host	R1 0hpi	R1	0hpi	37.7946
BAESF_03488.mRNA.1	Host	R1 2hpi	R1	2hpi	19.0994
BAESF_03488.mRNA.1	Host	R1 4hpi	R1	4hpi	24.942
BAESF_03488.mRNA.1	Host	R1 8hpi	R1	8hpi	12.3985
BAESF_03488.mRNA.1	Host	R2 0hpi	R2	0hpi	40.3605
BAESF_03488.mRNA.1	Host	R2 2hpi	R2	2hpi	24.3359
BAESF_03488.mRNA.1	Host	R2 4hpi	R2	4hpi	23.1269
BAESF_03488.mRNA.1	Host	R2 8hpi	R2	8hpi	4.9974
BAESF_01737.mRNA.1	Host	R1 0hpi	R1	0hpi	12.6951
BAESF_01737.mRNA.1	Host	R1 2hpi	R1	2hpi	4.5222
BAESF_01737.mRNA.1	Host	R1 4hpi	R1	4hpi	2.53095
BAESF_01737.mRNA.1	Host	R1 8hpi	R1	8hpi	3.37495
BAESF_01737.mRNA.1	Host	R2 0hpi	R2	0hpi	15.3902
BAESF_01737.mRNA.1	Host	R2 2hpi	R2	2hpi	5.00895
BAESF_01737.mRNA.1	Host	R2 4hpi	R2	4hpi	2.38006
BAESF_01737.mRNA.1	Host	R2 8hpi	R2	8hpi	1.17198
BAESF_00031.mRNA.1	Host	R1 0hpi	R1	0hpi	3.22733
BAESF_00031.mRNA.1	Host	R1 2hpi	R1	2hpi	5.01822
BAESF_00031.mRNA.1	Host	R1 4hpi	R1	4hpi	3.40772
BAESF_00031.mRNA.1	Host	R1 8hpi	R1	8hpi	2.01661
BAESF_00031.mRNA.1	Host	R2 0hpi	R2	0hpi	4.73885
BAESF_00031.mRNA.1	Host	R2 2hpi	R2	2hpi	3.89085
BAESF_00031.mRNA.1	Host	R2 4hpi	R2	4hpi	2.353
BAESF_00031.mRNA.1	Host	R2 8hpi	R2	8hpi	0.455183
BAESF_10845.mRNA.1	Host	R1 0hpi	R1	0hpi	2.7007
BAESF_10845.mRNA.1	Host	R1 2hpi	R1	2hpi	3.59945
BAESF_10845.mRNA.1	Host	R1 4hpi	R1	4hpi	3.66642
BAESF_10845.mRNA.1	Host	R1 8hpi	R1	8hpi	1.30182
BAESF_10845.mRNA.1	Host	R2 0hpi	R2	0hpi	6.25737
BAESF_10845.mRNA.1	Host	R2 2hpi	R2	2hpi	3.80566
BAESF_10845.mRNA.1	Host	R2 4hpi	R2	4hpi	3.6166
BAESF_10845.mRNA.1	Host	R2 8hpi	R2	8hpi	0.734608
BAESF_09074.mRNA.3	Host	R1 0hpi	R1	0hpi	13.4614
BAESF_09074.mRNA.3	Host	R1 2hpi	R1	2hpi	12.9282
BAESF_09074.mRNA.3	Host	R1 4hpi	R1	4hpi	10.7086
BAESF_09074.mRNA.3	Host	R1 8hpi	R1	8hpi	6.90233
BAESF_09074.mRNA.3	Host	R2 0hpi	R2	0hpi	12.367
BAESF_09074.mRNA.3	Host	R2 2hpi	R2	2hpi	15.0357
BAESF_09074.mRNA.3	Host	R2 4hpi	R2	4hpi	9.83514
BAESF_09074.mRNA.3	Host	R2 8hpi	R2	8hpi	2.51286
BAESF_07156.mRNA.1	Host	R1 0hpi	R1	0hpi	13.3648
BAESF_07156.mRNA.1	Host	R1 2hpi	R1	2hpi	22.2844
BAESF_07156.mRNA.1	Host	R1 4hpi	R1	4hpi	11.2248
BAESF_07156.mRNA.1	Host	R1 8hpi	R1	8hpi	12.1534
BAESF_07156.mRNA.1	Host	R2 0hpi	R2	0hpi	7.85725
BAESF_07156.mRNA.1	Host	R2 2hpi	R2	2hpi	26.0854
BAESF_07156.mRNA.1	Host	R2 4hpi	R2	4hpi	13.3277
BAESF_07156.mRNA.1	Host	R2 8hpi	R2	8hpi	3.24857
BAESF_05264.mRNA.1	Host	R1 0hpi	R1	0hpi	50.5372
BAESF_05264.mRNA.1	Host	R1 2hpi	R1	2hpi	34.7924
BAESF_05264.mRNA.1	Host	R1 4hpi	R1	4hpi	21.6562
BAESF_05264.mRNA.1	Host	R1 8hpi	R1	8hpi	18.4243
BAESF_05264.mRNA.1	Host	R2 0hpi	R2	0hpi	45.4309
BAESF_05264.mRNA.1	Host	R2 2hpi	R2	2hpi	37.817
BAESF_05264.mRNA.1	Host	R2 4hpi	R2	4hpi	27.1171
BAESF_05264.mRNA.1	Host	R2 8hpi	R2	8hpi	4.42413
rna-MIMI_gp0524	Virus	R1 2hpi	R1	2hpi	14.0555
rna-MIMI_gp0524	Virus	R1 4hpi	R1	4hpi	96.758
rna-MIMI_gp0524	Virus	R1 8hpi	R1	8hpi	421.204
rna-MIMI_gp0524	Virus	R2 2hpi	R2	2hpi	3.18445
rna-MIMI_gp0524	Virus	R2 4hpi	R2	4hpi	99.3619
rna-MIMI_gp0524	Virus	R2 8hpi	R2	8hpi	820.276
BAESF_03489.mRNA.1	Host	R1 0hpi	R1	0hpi	9.01185
BAESF_03489.mRNA.1	Host	R1 2hpi	R1	2hpi	6.08825
BAESF_03489.mRNA.1	Host	R1 4hpi	R1	4hpi	16.5828
BAESF_03489.mRNA.1	Host	R1 8hpi	R1	8hpi	5.59226
BAESF_03489.mRNA.1	Host	R2 0hpi	R2	0hpi	5.22665
BAESF_03489.mRNA.1	Host	R2 2hpi	R2	2hpi	4.90441
BAESF_03489.mRNA.1	Host	R2 4hpi	R2	4hpi	17.7692
BAESF_03489.mRNA.1	Host	R2 8hpi	R2	8hpi	3.3529
BAESF_01739.mRNA.1	Host	R1 0hpi	R1	0hpi	30.7693
BAESF_01739.mRNA.1	Host	R1 2hpi	R1	2hpi	55.8607
BAESF_01739.mRNA.1	Host	R1 4hpi	R1	4hpi	28.7236
BAESF_01739.mRNA.1	Host	R1 8hpi	R1	8hpi	18.9406
BAESF_01739.mRNA.1	Host	R2 0hpi	R2	0hpi	30.2218
BAESF_01739.mRNA.1	Host	R2 2hpi	R2	2hpi	66.4435
BAESF_01739.mRNA.1	Host	R2 4hpi	R2	4hpi	21.8271
BAESF_01739.mRNA.1	Host	R2 8hpi	R2	8hpi	5.54193
BAESF_00032.mRNA.1	Host	R1 0hpi	R1	0hpi	13.7993
BAESF_00032.mRNA.1	Host	R1 2hpi	R1	2hpi	11.0234
BAESF_00032.mRNA.1	Host	R1 4hpi	R1	4hpi	7.06116
BAESF_00032.mRNA.1	Host	R1 8hpi	R1	8hpi	6.59627
BAESF_00032.mRNA.1	Host	R2 0hpi	R2	0hpi	13.4698
BAESF_00032.mRNA.1	Host	R2 2hpi	R2	2hpi	11.3146
BAESF_00032.mRNA.1	Host	R2 4hpi	R2	4hpi	5.65924
BAESF_00032.mRNA.1	Host	R2 8hpi	R2	8hpi	1.14951
BAESF_10847.mRNA.1	Host	R1 0hpi	R1	0hpi	90.4443
BAESF_10847.mRNA.1	Host	R1 2hpi	R1	2hpi	50.495
BAESF_10847.mRNA.1	Host	R1 4hpi	R1	4hpi	30.7149
BAESF_10847.mRNA.1	Host	R1 8hpi	R1	8hpi	24.0298
BAESF_10847.mRNA.1	Host	R2 0hpi	R2	0hpi	74.8626
BAESF_10847.mRNA.1	Host	R2 2hpi	R2	2hpi	60.4125
BAESF_10847.mRNA.1	Host	R2 4hpi	R2	4hpi	38.0517
BAESF_10847.mRNA.1	Host	R2 8hpi	R2	8hpi	10.3959
BAESF_09075.mRNA.1	Host	R1 0hpi	R1	0hpi	17.9079
BAESF_09075.mRNA.1	Host	R1 2hpi	R1	2hpi	24.8008
BAESF_09075.mRNA.1	Host	R1 4hpi	R1	4hpi	17.338
BAESF_09075.mRNA.1	Host	R1 8hpi	R1	8hpi	7.25102
BAESF_09075.mRNA.1	Host	R2 0hpi	R2	0hpi	18.2631
BAESF_09075.mRNA.1	Host	R2 2hpi	R2	2hpi	25.8291
BAESF_09075.mRNA.1	Host	R2 4hpi	R2	4hpi	15.7423
BAESF_09075.mRNA.1	Host	R2 8hpi	R2	8hpi	2.62677
BAESF_07157.mRNA.1	Host	R1 0hpi	R1	0hpi	26.8416
BAESF_07157.mRNA.1	Host	R1 2hpi	R1	2hpi	47.2052
BAESF_07157.mRNA.1	Host	R1 4hpi	R1	4hpi	12.4043
BAESF_07157.mRNA.1	Host	R1 8hpi	R1	8hpi	12.8393
BAESF_07157.mRNA.1	Host	R2 0hpi	R2	0hpi	35.9534
BAESF_07157.mRNA.1	Host	R2 2hpi	R2	2hpi	50.8226
BAESF_07157.mRNA.1	Host	R2 4hpi	R2	4hpi	17.6417
BAESF_07157.mRNA.1	Host	R2 8hpi	R2	8hpi	2.34977
BAESF_05265.mRNA.1	Host	R1 0hpi	R1	0hpi	5.35704
BAESF_05265.mRNA.1	Host	R1 2hpi	R1	2hpi	4.46236
BAESF_05265.mRNA.1	Host	R1 4hpi	R1	4hpi	2.6573
BAESF_05265.mRNA.1	Host	R1 8hpi	R1	8hpi	1.50632
BAESF_05265.mRNA.1	Host	R2 0hpi	R2	0hpi	3.79254
BAESF_05265.mRNA.1	Host	R2 2hpi	R2	2hpi	4.34056
BAESF_05265.mRNA.1	Host	R2 4hpi	R2	4hpi	3.04886
BAESF_05265.mRNA.1	Host	R2 8hpi	R2	8hpi	0.485716
rna-MIMI_gp0525	Virus	R1 2hpi	R1	2hpi	38.9778
rna-MIMI_gp0525	Virus	R1 4hpi	R1	4hpi	111.983
rna-MIMI_gp0525	Virus	R1 8hpi	R1	8hpi	745.138
rna-MIMI_gp0525	Virus	R2 2hpi	R2	2hpi	13.7369
rna-MIMI_gp0525	Virus	R2 4hpi	R2	4hpi	57.8129
rna-MIMI_gp0525	Virus	R2 8hpi	R2	8hpi	1564.47
BAESF_03490.mRNA.1	Host	R1 0hpi	R1	0hpi	8.53505
BAESF_03490.mRNA.1	Host	R1 2hpi	R1	2hpi	6.2209
BAESF_03490.mRNA.1	Host	R1 4hpi	R1	4hpi	3.31455
BAESF_03490.mRNA.1	Host	R1 8hpi	R1	8hpi	3.89987
BAESF_03490.mRNA.1	Host	R2 0hpi	R2	0hpi	6.0882
BAESF_03490.mRNA.1	Host	R2 2hpi	R2	2hpi	5.26183
BAESF_03490.mRNA.1	Host	R2 4hpi	R2	4hpi	5.00044
BAESF_03490.mRNA.1	Host	R2 8hpi	R2	8hpi	1.18498
BAESF_01742.mRNA.1	Host	R1 0hpi	R1	0hpi	42.2714
BAESF_01742.mRNA.1	Host	R1 2hpi	R1	2hpi	9.14102
BAESF_01742.mRNA.1	Host	R1 4hpi	R1	4hpi	9.41341
BAESF_01742.mRNA.1	Host	R1 8hpi	R1	8hpi	13.8539
BAESF_01742.mRNA.1	Host	R2 0hpi	R2	0hpi	39.0127
BAESF_01742.mRNA.1	Host	R2 2hpi	R2	2hpi	6.35109
BAESF_01742.mRNA.1	Host	R2 4hpi	R2	4hpi	10.4967
BAESF_01742.mRNA.1	Host	R2 8hpi	R2	8hpi	3.90883
BAESF_00033.mRNA.1	Host	R1 0hpi	R1	0hpi	32.7607
BAESF_00033.mRNA.1	Host	R1 2hpi	R1	2hpi	33.5218
BAESF_00033.mRNA.1	Host	R1 4hpi	R1	4hpi	38.6262
BAESF_00033.mRNA.1	Host	R1 8hpi	R1	8hpi	20.2065
BAESF_00033.mRNA.1	Host	R2 0hpi	R2	0hpi	22.2182
BAESF_00033.mRNA.1	Host	R2 2hpi	R2	2hpi	41.6968
BAESF_00033.mRNA.1	Host	R2 4hpi	R2	4hpi	23.7752
BAESF_00033.mRNA.1	Host	R2 8hpi	R2	8hpi	0.670729
BAESF_10849.mRNA.1	Host	R1 0hpi	R1	0hpi	8.19589
BAESF_10849.mRNA.1	Host	R1 2hpi	R1	2hpi	2.01219
BAESF_10849.mRNA.1	Host	R1 4hpi	R1	4hpi	1.02482
BAESF_10849.mRNA.1	Host	R1 8hpi	R1	8hpi	2.54714
BAESF_10849.mRNA.1	Host	R2 0hpi	R2	0hpi	6.73697
BAESF_10849.mRNA.1	Host	R2 2hpi	R2	2hpi	1.91472
BAESF_10849.mRNA.1	Host	R2 4hpi	R2	4hpi	0.909802
BAESF_10849.mRNA.1	Host	R2 8hpi	R2	8hpi	0.821332
BAESF_09075.mRNA.2	Host	R1 0hpi	R1	0hpi	17.9875
BAESF_09075.mRNA.2	Host	R1 2hpi	R1	2hpi	24.8008
BAESF_09075.mRNA.2	Host	R1 4hpi	R1	4hpi	17.2798
BAESF_09075.mRNA.2	Host	R1 8hpi	R1	8hpi	7.25102
BAESF_09075.mRNA.2	Host	R2 0hpi	R2	0hpi	18.1675
BAESF_09075.mRNA.2	Host	R2 2hpi	R2	2hpi	25.9076
BAESF_09075.mRNA.2	Host	R2 4hpi	R2	4hpi	15.7423
BAESF_09075.mRNA.2	Host	R2 8hpi	R2	8hpi	2.62677
BAESF_07158.mRNA.1	Host	R1 0hpi	R1	0hpi	56.6122
BAESF_07158.mRNA.1	Host	R1 2hpi	R1	2hpi	18.5486
BAESF_07158.mRNA.1	Host	R1 4hpi	R1	4hpi	16.0116
BAESF_07158.mRNA.1	Host	R1 8hpi	R1	8hpi	15.9185
BAESF_07158.mRNA.1	Host	R2 0hpi	R2	0hpi	46.5562
BAESF_07158.mRNA.1	Host	R2 2hpi	R2	2hpi	18.2816
BAESF_07158.mRNA.1	Host	R2 4hpi	R2	4hpi	16.4258
BAESF_07158.mRNA.1	Host	R2 8hpi	R2	8hpi	5.13296
BAESF_05266.mRNA.1	Host	R1 0hpi	R1	0hpi	14.9975
BAESF_05266.mRNA.1	Host	R1 2hpi	R1	2hpi	25.5714
BAESF_05266.mRNA.1	Host	R1 4hpi	R1	4hpi	20.4143
BAESF_05266.mRNA.1	Host	R1 8hpi	R1	8hpi	6.39831
BAESF_05266.mRNA.1	Host	R2 0hpi	R2	0hpi	17.3964
BAESF_05266.mRNA.1	Host	R2 2hpi	R2	2hpi	26.0161
BAESF_05266.mRNA.1	Host	R2 4hpi	R2	4hpi	13.5738
BAESF_05266.mRNA.1	Host	R2 8hpi	R2	8hpi	2.2976
rna-MIMI_gp0526	Virus	R1 2hpi	R1	2hpi	74.9219
rna-MIMI_gp0526	Virus	R1 4hpi	R1	4hpi	223.938
rna-MIMI_gp0526	Virus	R1 8hpi	R1	8hpi	2356.79
rna-MIMI_gp0526	Virus	R2 2hpi	R2	2hpi	32.1138
rna-MIMI_gp0526	Virus	R2 4hpi	R2	4hpi	50.2828
rna-MIMI_gp0526	Virus	R2 8hpi	R2	8hpi	4490.39
BAESF_03491.mRNA.1	Host	R1 0hpi	R1	0hpi	10.1866
BAESF_03491.mRNA.1	Host	R1 2hpi	R1	2hpi	2.17971
BAESF_03491.mRNA.1	Host	R1 4hpi	R1	4hpi	4.37221
BAESF_03491.mRNA.1	Host	R1 8hpi	R1	8hpi	3.88914
BAESF_03491.mRNA.1	Host	R2 0hpi	R2	0hpi	9.48717
BAESF_03491.mRNA.1	Host	R2 2hpi	R2	2hpi	2.39676
BAESF_03491.mRNA.1	Host	R2 4hpi	R2	4hpi	3.67936
BAESF_03491.mRNA.1	Host	R2 8hpi	R2	8hpi	1.36422
BAESF_01743.mRNA.1	Host	R1 0hpi	R1	0hpi	6.62497
BAESF_01743.mRNA.1	Host	R1 2hpi	R1	2hpi	2.13949
BAESF_01743.mRNA.1	Host	R1 4hpi	R1	4hpi	1.11759
BAESF_01743.mRNA.1	Host	R1 8hpi	R1	8hpi	2.00613
BAESF_01743.mRNA.1	Host	R2 0hpi	R2	0hpi	6.73461
BAESF_01743.mRNA.1	Host	R2 2hpi	R2	2hpi	2.5134
BAESF_01743.mRNA.1	Host	R2 4hpi	R2	4hpi	1.43312
BAESF_01743.mRNA.1	Host	R2 8hpi	R2	8hpi	0.161721
BAESF_00034.mRNA.1	Host	R1 0hpi	R1	0hpi	28.4885
BAESF_00034.mRNA.1	Host	R1 2hpi	R1	2hpi	15.7906
BAESF_00034.mRNA.1	Host	R1 4hpi	R1	4hpi	13.2302
BAESF_00034.mRNA.1	Host	R1 8hpi	R1	8hpi	14.1362
BAESF_00034.mRNA.1	Host	R2 0hpi	R2	0hpi	27.9843
BAESF_00034.mRNA.1	Host	R2 2hpi	R2	2hpi	15.2076
BAESF_00034.mRNA.1	Host	R2 4hpi	R2	4hpi	14.4521
BAESF_00034.mRNA.1	Host	R2 8hpi	R2	8hpi	4.25438
BAESF_10849.mRNA.2	Host	R1 0hpi	R1	0hpi	8.41157
BAESF_10849.mRNA.2	Host	R1 2hpi	R1	2hpi	2.1128
BAESF_10849.mRNA.2	Host	R1 4hpi	R1	4hpi	1.18248
BAESF_10849.mRNA.2	Host	R1 8hpi	R1	8hpi	2.66843
BAESF_10849.mRNA.2	Host	R2 0hpi	R2	0hpi	6.86653
BAESF_10849.mRNA.2	Host	R2 2hpi	R2	2hpi	2.0211
BAESF_10849.mRNA.2	Host	R2 4hpi	R2	4hpi	1.11198
BAESF_10849.mRNA.2	Host	R2 8hpi	R2	8hpi	0.821332
BAESF_09075.mRNA.3	Host	R1 0hpi	R1	0hpi	19.0222
BAESF_09075.mRNA.3	Host	R1 2hpi	R1	2hpi	26.5829
BAESF_09075.mRNA.3	Host	R1 4hpi	R1	4hpi	18.3853
BAESF_09075.mRNA.3	Host	R1 8hpi	R1	8hpi	7.87765
BAESF_09075.mRNA.3	Host	R2 0hpi	R2	0hpi	19.6496
BAESF_09075.mRNA.3	Host	R2 2hpi	R2	2hpi	27.0853
BAESF_09075.mRNA.3	Host	R2 4hpi	R2	4hpi	16.8614
BAESF_09075.mRNA.3	Host	R2 8hpi	R2	8hpi	2.77831
BAESF_07159.mRNA.1	Host	R1 0hpi	R1	0hpi	243.455
BAESF_07159.mRNA.1	Host	R1 2hpi	R1	2hpi	189.276
BAESF_07159.mRNA.1	Host	R1 4hpi	R1	4hpi	161.818
BAESF_07159.mRNA.1	Host	R1 8hpi	R1	8hpi	147.053
BAESF_07159.mRNA.1	Host	R2 0hpi	R2	0hpi	248.88
BAESF_07159.mRNA.1	Host	R2 2hpi	R2	2hpi	196.562
BAESF_07159.mRNA.1	Host	R2 4hpi	R2	4hpi	141.999
BAESF_07159.mRNA.1	Host	R2 8hpi	R2	8hpi	61.5204
BAESF_05267.mRNA.1	Host	R1 0hpi	R1	0hpi	53.8848
BAESF_05267.mRNA.1	Host	R1 2hpi	R1	2hpi	26.975
BAESF_05267.mRNA.1	Host	R1 4hpi	R1	4hpi	12.7423
BAESF_05267.mRNA.1	Host	R1 8hpi	R1	8hpi	23.4956
BAESF_05267.mRNA.1	Host	R2 0hpi	R2	0hpi	49.7776
BAESF_05267.mRNA.1	Host	R2 2hpi	R2	2hpi	25.3818
BAESF_05267.mRNA.1	Host	R2 4hpi	R2	4hpi	9.92069
BAESF_05267.mRNA.1	Host	R2 8hpi	R2	8hpi	5.04872
rna-MIMI_gp0527	Virus	R1 2hpi	R1	2hpi	58.5061
rna-MIMI_gp0527	Virus	R1 4hpi	R1	4hpi	162.683
rna-MIMI_gp0527	Virus	R1 8hpi	R1	8hpi	2091.06
rna-MIMI_gp0527	Virus	R2 2hpi	R2	2hpi	31.6833
rna-MIMI_gp0527	Virus	R2 4hpi	R2	4hpi	37.2782
rna-MIMI_gp0527	Virus	R2 8hpi	R2	8hpi	3594.75
BAESF_03492.mRNA.1	Host	R1 0hpi	R1	0hpi	297.662
BAESF_03492.mRNA.1	Host	R1 2hpi	R1	2hpi	114.986
BAESF_03492.mRNA.1	Host	R1 4hpi	R1	4hpi	129.875
BAESF_03492.mRNA.1	Host	R1 8hpi	R1	8hpi	182.043
BAESF_03492.mRNA.1	Host	R2 0hpi	R2	0hpi	295.163
BAESF_03492.mRNA.1	Host	R2 2hpi	R2	2hpi	119.28
BAESF_03492.mRNA.1	Host	R2 4hpi	R2	4hpi	109.213
BAESF_03492.mRNA.1	Host	R2 8hpi	R2	8hpi	42.3594
BAESF_01744.mRNA.1	Host	R1 0hpi	R1	0hpi	15.6417
BAESF_01744.mRNA.1	Host	R1 2hpi	R1	2hpi	11.6203
BAESF_01744.mRNA.1	Host	R1 4hpi	R1	4hpi	8.68148
BAESF_01744.mRNA.1	Host	R1 8hpi	R1	8hpi	17.267
BAESF_01744.mRNA.1	Host	R2 0hpi	R2	0hpi	14.0937
BAESF_01744.mRNA.1	Host	R2 2hpi	R2	2hpi	12.0003
BAESF_01744.mRNA.1	Host	R2 4hpi	R2	4hpi	7.33121
BAESF_01744.mRNA.1	Host	R2 8hpi	R2	8hpi	2.94148
BAESF_00035.mRNA.1	Host	R1 0hpi	R1	0hpi	5.38219
BAESF_00035.mRNA.1	Host	R1 2hpi	R1	2hpi	4.14803
BAESF_00035.mRNA.1	Host	R1 4hpi	R1	4hpi	1.53955
BAESF_00035.mRNA.1	Host	R1 8hpi	R1	8hpi	2.63198
BAESF_00035.mRNA.1	Host	R2 0hpi	R2	0hpi	4.63868
BAESF_00035.mRNA.1	Host	R2 2hpi	R2	2hpi	4.15484
BAESF_00035.mRNA.1	Host	R2 4hpi	R2	4hpi	1.09679
BAESF_00035.mRNA.1	Host	R2 8hpi	R2	8hpi	0.594082
BAESF_10850.mRNA.1	Host	R1 0hpi	R1	0hpi	4.17932
BAESF_10850.mRNA.1	Host	R1 2hpi	R1	2hpi	4.12845
BAESF_10850.mRNA.1	Host	R1 4hpi	R1	4hpi	3.41453
BAESF_10850.mRNA.1	Host	R1 8hpi	R1	8hpi	2.48857
BAESF_10850.mRNA.1	Host	R2 0hpi	R2	0hpi	3.83954
BAESF_10850.mRNA.1	Host	R2 2hpi	R2	2hpi	3.15247
BAESF_10850.mRNA.1	Host	R2 4hpi	R2	4hpi	3.68722
BAESF_10850.mRNA.1	Host	R2 8hpi	R2	8hpi	1.40428
BAESF_09076.mRNA.1	Host	R1 0hpi	R1	0hpi	32.4736
BAESF_09076.mRNA.1	Host	R1 2hpi	R1	2hpi	9.08885
BAESF_09076.mRNA.1	Host	R1 4hpi	R1	4hpi	6.7563
BAESF_09076.mRNA.1	Host	R1 8hpi	R1	8hpi	13.7669
BAESF_09076.mRNA.1	Host	R2 0hpi	R2	0hpi	28.2094
BAESF_09076.mRNA.1	Host	R2 2hpi	R2	2hpi	8.62395
BAESF_09076.mRNA.1	Host	R2 4hpi	R2	4hpi	5.15148
BAESF_09076.mRNA.1	Host	R2 8hpi	R2	8hpi	1.42687
BAESF_07160.mRNA.1	Host	R1 0hpi	R1	0hpi	6.85946
BAESF_07160.mRNA.1	Host	R1 2hpi	R1	2hpi	4.62187
BAESF_07160.mRNA.1	Host	R1 4hpi	R1	4hpi	4.87501
BAESF_07160.mRNA.1	Host	R1 8hpi	R1	8hpi	2.5717
BAESF_07160.mRNA.1	Host	R2 0hpi	R2	0hpi	6.18059
BAESF_07160.mRNA.1	Host	R2 2hpi	R2	2hpi	9.02152
BAESF_07160.mRNA.1	Host	R2 4hpi	R2	4hpi	6.07279
BAESF_07160.mRNA.1	Host	R2 8hpi	R2	8hpi	0.846526
BAESF_05268.mRNA.1	Host	R1 0hpi	R1	0hpi	12.5209
BAESF_05268.mRNA.1	Host	R1 2hpi	R1	2hpi	75.8261
BAESF_05268.mRNA.1	Host	R1 4hpi	R1	4hpi	52.0265
BAESF_05268.mRNA.1	Host	R1 8hpi	R1	8hpi	6.67075
BAESF_05268.mRNA.1	Host	R2 0hpi	R2	0hpi	15.1742
BAESF_05268.mRNA.1	Host	R2 2hpi	R2	2hpi	82.3368
BAESF_05268.mRNA.1	Host	R2 4hpi	R2	4hpi	44.6829
BAESF_05268.mRNA.1	Host	R2 8hpi	R2	8hpi	6.692
rna-MIMI_gp0528	Virus	R1 2hpi	R1	2hpi	8.04877
rna-MIMI_gp0528	Virus	R1 4hpi	R1	4hpi	1330.68
rna-MIMI_gp0528	Virus	R1 8hpi	R1	8hpi	178.542
rna-MIMI_gp0528	Virus	R2 2hpi	R2	2hpi	6.8079
rna-MIMI_gp0528	Virus	R2 4hpi	R2	4hpi	1792.11
rna-MIMI_gp0528	Virus	R2 8hpi	R2	8hpi	397.525
BAESF_03493.mRNA.1	Host	R1 0hpi	R1	0hpi	96.1612
BAESF_03493.mRNA.1	Host	R1 2hpi	R1	2hpi	83.5994
BAESF_03493.mRNA.1	Host	R1 4hpi	R1	4hpi	43.604
BAESF_03493.mRNA.1	Host	R1 8hpi	R1	8hpi	73.4078
BAESF_03493.mRNA.1	Host	R2 0hpi	R2	0hpi	92.4688
BAESF_03493.mRNA.1	Host	R2 2hpi	R2	2hpi	88.6526
BAESF_03493.mRNA.1	Host	R2 4hpi	R2	4hpi	37.3602
BAESF_03493.mRNA.1	Host	R2 8hpi	R2	8hpi	15.0245
BAESF_01744.mRNA.2	Host	R1 0hpi	R1	0hpi	15.6417
BAESF_01744.mRNA.2	Host	R1 2hpi	R1	2hpi	11.6203
BAESF_01744.mRNA.2	Host	R1 4hpi	R1	4hpi	8.68148
BAESF_01744.mRNA.2	Host	R1 8hpi	R1	8hpi	17.267
BAESF_01744.mRNA.2	Host	R2 0hpi	R2	0hpi	14.0937
BAESF_01744.mRNA.2	Host	R2 2hpi	R2	2hpi	12.286
BAESF_01744.mRNA.2	Host	R2 4hpi	R2	4hpi	7.33121
BAESF_01744.mRNA.2	Host	R2 8hpi	R2	8hpi	2.94148
BAESF_00035.mRNA.2	Host	R1 0hpi	R1	0hpi	5.38219
BAESF_00035.mRNA.2	Host	R1 2hpi	R1	2hpi	3.7114
BAESF_00035.mRNA.2	Host	R1 4hpi	R1	4hpi	1.19743
BAESF_00035.mRNA.2	Host	R1 8hpi	R1	8hpi	2.10558
BAESF_00035.mRNA.2	Host	R2 0hpi	R2	0hpi	4.07641
BAESF_00035.mRNA.2	Host	R2 2hpi	R2	2hpi	4.15484
BAESF_00035.mRNA.2	Host	R2 4hpi	R2	4hpi	1.09679
BAESF_00035.mRNA.2	Host	R2 8hpi	R2	8hpi	0.594082
BAESF_10851.mRNA.1	Host	R1 0hpi	R1	0hpi	29.364
BAESF_10851.mRNA.1	Host	R1 2hpi	R1	2hpi	9.06145
BAESF_10851.mRNA.1	Host	R1 4hpi	R1	4hpi	6.27445
BAESF_10851.mRNA.1	Host	R1 8hpi	R1	8hpi	7.62157
BAESF_10851.mRNA.1	Host	R2 0hpi	R2	0hpi	33.242
BAESF_10851.mRNA.1	Host	R2 2hpi	R2	2hpi	13.3682
BAESF_10851.mRNA.1	Host	R2 4hpi	R2	4hpi	6.98728
BAESF_10851.mRNA.1	Host	R2 8hpi	R2	8hpi	2.00704
BAESF_09077.mRNA.1	Host	R1 0hpi	R1	0hpi	81.9377
BAESF_09077.mRNA.1	Host	R1 2hpi	R1	2hpi	38.2218
BAESF_09077.mRNA.1	Host	R1 4hpi	R1	4hpi	27.3316
BAESF_09077.mRNA.1	Host	R1 8hpi	R1	8hpi	29.0791
BAESF_09077.mRNA.1	Host	R2 0hpi	R2	0hpi	76.5761
BAESF_09077.mRNA.1	Host	R2 2hpi	R2	2hpi	33.9378
BAESF_09077.mRNA.1	Host	R2 4hpi	R2	4hpi	24.7948
BAESF_09077.mRNA.1	Host	R2 8hpi	R2	8hpi	9.84547
BAESF_07161.mRNA.1	Host	R1 0hpi	R1	0hpi	35.608
BAESF_07161.mRNA.1	Host	R1 2hpi	R1	2hpi	19.9322
BAESF_07161.mRNA.1	Host	R1 4hpi	R1	4hpi	13.215
BAESF_07161.mRNA.1	Host	R1 8hpi	R1	8hpi	22.1814
BAESF_07161.mRNA.1	Host	R2 0hpi	R2	0hpi	40.9687
BAESF_07161.mRNA.1	Host	R2 2hpi	R2	2hpi	17.2916
BAESF_07161.mRNA.1	Host	R2 4hpi	R2	4hpi	12.5812
BAESF_07161.mRNA.1	Host	R2 8hpi	R2	8hpi	3.82457
BAESF_05270.mRNA.1	Host	R1 0hpi	R1	0hpi	10.3135
BAESF_05270.mRNA.1	Host	R1 2hpi	R1	2hpi	4.61324
BAESF_05270.mRNA.1	Host	R1 4hpi	R1	4hpi	2.68519
BAESF_05270.mRNA.1	Host	R1 8hpi	R1	8hpi	7.15064
BAESF_05270.mRNA.1	Host	R2 0hpi	R2	0hpi	11.6265
BAESF_05270.mRNA.1	Host	R2 2hpi	R2	2hpi	4.73818
BAESF_05270.mRNA.1	Host	R2 4hpi	R2	4hpi	3.44331
BAESF_05270.mRNA.1	Host	R2 8hpi	R2	8hpi	1.52435
rna-MIMI_gp0529	Virus	R1 2hpi	R1	2hpi	879.627
rna-MIMI_gp0529	Virus	R1 4hpi	R1	4hpi	945.18
rna-MIMI_gp0529	Virus	R1 8hpi	R1	8hpi	140.9
rna-MIMI_gp0529	Virus	R2 2hpi	R2	2hpi	966.988
rna-MIMI_gp0529	Virus	R2 4hpi	R2	4hpi	1214.97
rna-MIMI_gp0529	Virus	R2 8hpi	R2	8hpi	146.904
BAESF_03493.mRNA.2	Host	R1 0hpi	R1	0hpi	96.1612
BAESF_03493.mRNA.2	Host	R1 2hpi	R1	2hpi	83.5994
BAESF_03493.mRNA.2	Host	R1 4hpi	R1	4hpi	43.604
BAESF_03493.mRNA.2	Host	R1 8hpi	R1	8hpi	73.4078
BAESF_03493.mRNA.2	Host	R2 0hpi	R2	0hpi	92.4688
BAESF_03493.mRNA.2	Host	R2 2hpi	R2	2hpi	88.6526
BAESF_03493.mRNA.2	Host	R2 4hpi	R2	4hpi	37.3602
BAESF_03493.mRNA.2	Host	R2 8hpi	R2	8hpi	15.0245
BAESF_01744.mRNA.3	Host	R1 0hpi	R1	0hpi	15.6417
BAESF_01744.mRNA.3	Host	R1 2hpi	R1	2hpi	11.6203
BAESF_01744.mRNA.3	Host	R1 4hpi	R1	4hpi	8.68148
BAESF_01744.mRNA.3	Host	R1 8hpi	R1	8hpi	17.267
BAESF_01744.mRNA.3	Host	R2 0hpi	R2	0hpi	14.0937
BAESF_01744.mRNA.3	Host	R2 2hpi	R2	2hpi	12.286
BAESF_01744.mRNA.3	Host	R2 4hpi	R2	4hpi	7.33121
BAESF_01744.mRNA.3	Host	R2 8hpi	R2	8hpi	2.94148
BAESF_00036.mRNA.1	Host	R1 0hpi	R1	0hpi	4.71615
BAESF_00036.mRNA.1	Host	R1 2hpi	R1	2hpi	9.81522
BAESF_00036.mRNA.1	Host	R1 4hpi	R1	4hpi	9.54701
BAESF_00036.mRNA.1	Host	R1 8hpi	R1	8hpi	4.08034
BAESF_00036.mRNA.1	Host	R2 0hpi	R2	0hpi	6.10171
BAESF_00036.mRNA.1	Host	R2 2hpi	R2	2hpi	10.0197
BAESF_00036.mRNA.1	Host	R2 4hpi	R2	4hpi	5.10103
BAESF_00036.mRNA.1	Host	R2 8hpi	R2	8hpi	1.842
BAESF_10855.mRNA.1	Host	R1 0hpi	R1	0hpi	4.90391
BAESF_10855.mRNA.1	Host	R1 2hpi	R1	2hpi	2.03337
BAESF_10855.mRNA.1	Host	R1 4hpi	R1	4hpi	4.3814
BAESF_10855.mRNA.1	Host	R1 8hpi	R1	8hpi	0.612846
BAESF_10855.mRNA.1	Host	R2 0hpi	R2	0hpi	7.52795
BAESF_10855.mRNA.1	Host	R2 2hpi	R2	2hpi	4.29973
BAESF_10855.mRNA.1	Host	R2 4hpi	R2	4hpi	1.5323
BAESF_10855.mRNA.1	Host	R2 8hpi	R2	8hpi	2.42077
BAESF_09078.mRNA.1	Host	R1 0hpi	R1	0hpi	13.2394
BAESF_09078.mRNA.1	Host	R1 2hpi	R1	2hpi	10.3595
BAESF_09078.mRNA.1	Host	R1 4hpi	R1	4hpi	9.36589
BAESF_09078.mRNA.1	Host	R1 8hpi	R1	8hpi	4.80351
BAESF_09078.mRNA.1	Host	R2 0hpi	R2	0hpi	14.3663
BAESF_09078.mRNA.1	Host	R2 2hpi	R2	2hpi	16.4295
BAESF_09078.mRNA.1	Host	R2 4hpi	R2	4hpi	9.60817
BAESF_09078.mRNA.1	Host	R2 8hpi	R2	8hpi	2.98164
BAESF_07162.mRNA.1	Host	R1 0hpi	R1	0hpi	5.75676
BAESF_07162.mRNA.1	Host	R1 2hpi	R1	2hpi	12.3329
BAESF_07162.mRNA.1	Host	R1 4hpi	R1	4hpi	4.83166
BAESF_07162.mRNA.1	Host	R1 8hpi	R1	8hpi	2.87771
BAESF_07162.mRNA.1	Host	R2 0hpi	R2	0hpi	6.40374
BAESF_07162.mRNA.1	Host	R2 2hpi	R2	2hpi	14.3013
BAESF_07162.mRNA.1	Host	R2 4hpi	R2	4hpi	4.99662
BAESF_07162.mRNA.1	Host	R2 8hpi	R2	8hpi	1.08258
BAESF_05272.mRNA.1	Host	R1 0hpi	R1	0hpi	5.18646
BAESF_05272.mRNA.1	Host	R1 2hpi	R1	2hpi	7.64004
BAESF_05272.mRNA.1	Host	R1 4hpi	R1	4hpi	6.58493
BAESF_05272.mRNA.1	Host	R1 8hpi	R1	8hpi	3.07021
BAESF_05272.mRNA.1	Host	R2 0hpi	R2	0hpi	6.23089
BAESF_05272.mRNA.1	Host	R2 2hpi	R2	2hpi	8.34699
BAESF_05272.mRNA.1	Host	R2 4hpi	R2	4hpi	7.16469
BAESF_05272.mRNA.1	Host	R2 8hpi	R2	8hpi	1.21275
rna-MIMI_gp0530	Virus	R1 2hpi	R1	2hpi	15.2147
rna-MIMI_gp0530	Virus	R1 4hpi	R1	4hpi	297.558
rna-MIMI_gp0530	Virus	R1 8hpi	R1	8hpi	521.66
rna-MIMI_gp0530	Virus	R2 2hpi	R2	2hpi	16.0864
rna-MIMI_gp0530	Virus	R2 4hpi	R2	4hpi	274.558
rna-MIMI_gp0530	Virus	R2 8hpi	R2	8hpi	1081.84
BAESF_03494.mRNA.1	Host	R1 0hpi	R1	0hpi	5.65896
BAESF_03494.mRNA.1	Host	R1 2hpi	R1	2hpi	6.11312
BAESF_03494.mRNA.1	Host	R1 4hpi	R1	4hpi	3.15697
BAESF_03494.mRNA.1	Host	R1 8hpi	R1	8hpi	3.68491
BAESF_03494.mRNA.1	Host	R2 0hpi	R2	0hpi	6.44072
BAESF_03494.mRNA.1	Host	R2 2hpi	R2	2hpi	4.40682
BAESF_03494.mRNA.1	Host	R2 4hpi	R2	4hpi	3.62951
BAESF_03494.mRNA.1	Host	R2 8hpi	R2	8hpi	0.756133
BAESF_01745.mRNA.1	Host	R1 0hpi	R1	0hpi	8.33975
BAESF_01745.mRNA.1	Host	R1 2hpi	R1	2hpi	7.64867
BAESF_01745.mRNA.1	Host	R1 4hpi	R1	4hpi	4.64979
BAESF_01745.mRNA.1	Host	R1 8hpi	R1	8hpi	3.02069
BAESF_01745.mRNA.1	Host	R2 0hpi	R2	0hpi	7.04738
BAESF_01745.mRNA.1	Host	R2 2hpi	R2	2hpi	10.1783
BAESF_01745.mRNA.1	Host	R2 4hpi	R2	4hpi	5.43259
BAESF_01745.mRNA.1	Host	R2 8hpi	R2	8hpi	1.3457
BAESF_00037.mRNA.1	Host	R1 0hpi	R1	0hpi	32.0405
BAESF_00037.mRNA.1	Host	R1 2hpi	R1	2hpi	9.02402
BAESF_00037.mRNA.1	Host	R1 4hpi	R1	4hpi	13.81
BAESF_00037.mRNA.1	Host	R1 8hpi	R1	8hpi	16.1487
BAESF_00037.mRNA.1	Host	R2 0hpi	R2	0hpi	33.4995
BAESF_00037.mRNA.1	Host	R2 2hpi	R2	2hpi	9.39192
BAESF_00037.mRNA.1	Host	R2 4hpi	R2	4hpi	8.64201
BAESF_00037.mRNA.1	Host	R2 8hpi	R2	8hpi	4.12465
BAESF_10858.mRNA.1	Host	R1 0hpi	R1	0hpi	16.4855
BAESF_10858.mRNA.1	Host	R1 2hpi	R1	2hpi	1.75216
BAESF_10858.mRNA.1	Host	R1 4hpi	R1	4hpi	2.28816
BAESF_10858.mRNA.1	Host	R1 8hpi	R1	8hpi	4.69414
BAESF_10858.mRNA.1	Host	R2 0hpi	R2	0hpi	14.2899
BAESF_10858.mRNA.1	Host	R2 2hpi	R2	2hpi	2.05838
BAESF_10858.mRNA.1	Host	R2 4hpi	R2	4hpi	2.73857
BAESF_10858.mRNA.1	Host	R2 8hpi	R2	8hpi	1.45688
BAESF_09079.mRNA.1	Host	R1 0hpi	R1	0hpi	17.7878
BAESF_09079.mRNA.1	Host	R1 2hpi	R1	2hpi	10.6683
BAESF_09079.mRNA.1	Host	R1 4hpi	R1	4hpi	14.1971
BAESF_09079.mRNA.1	Host	R1 8hpi	R1	8hpi	8.37012
BAESF_09079.mRNA.1	Host	R2 0hpi	R2	0hpi	17.8809
BAESF_09079.mRNA.1	Host	R2 2hpi	R2	2hpi	14.3231
BAESF_09079.mRNA.1	Host	R2 4hpi	R2	4hpi	14.122
BAESF_09079.mRNA.1	Host	R2 8hpi	R2	8hpi	3.3408
BAESF_07163.mRNA.1	Host	R1 0hpi	R1	0hpi	32.8933
BAESF_07163.mRNA.1	Host	R1 2hpi	R1	2hpi	96.1287
BAESF_07163.mRNA.1	Host	R1 4hpi	R1	4hpi	59.4963
BAESF_07163.mRNA.1	Host	R1 8hpi	R1	8hpi	13.4388
BAESF_07163.mRNA.1	Host	R2 0hpi	R2	0hpi	28.6247
BAESF_07163.mRNA.1	Host	R2 2hpi	R2	2hpi	112.312
BAESF_07163.mRNA.1	Host	R2 4hpi	R2	4hpi	58.5055
BAESF_07163.mRNA.1	Host	R2 8hpi	R2	8hpi	10.4384
BAESF_05274.mRNA.1	Host	R1 0hpi	R1	0hpi	8.01054
BAESF_05274.mRNA.1	Host	R1 2hpi	R1	2hpi	19.6835
BAESF_05274.mRNA.1	Host	R1 4hpi	R1	4hpi	7.42277
BAESF_05274.mRNA.1	Host	R1 8hpi	R1	8hpi	4.06074
BAESF_05274.mRNA.1	Host	R2 0hpi	R2	0hpi	9.21704
BAESF_05274.mRNA.1	Host	R2 2hpi	R2	2hpi	20.1434
BAESF_05274.mRNA.1	Host	R2 4hpi	R2	4hpi	6.66294
BAESF_05274.mRNA.1	Host	R2 8hpi	R2	8hpi	0.930898
rna-MIMI_gp0531	Virus	R1 2hpi	R1	2hpi	34.8964
rna-MIMI_gp0531	Virus	R1 4hpi	R1	4hpi	150.016
rna-MIMI_gp0531	Virus	R1 8hpi	R1	8hpi	1350.8
rna-MIMI_gp0531	Virus	R2 2hpi	R2	2hpi	15.9549
rna-MIMI_gp0531	Virus	R2 4hpi	R2	4hpi	56.8585
rna-MIMI_gp0531	Virus	R2 8hpi	R2	8hpi	2339.99
BAESF_03495.mRNA.1	Host	R1 0hpi	R1	0hpi	6.8068
BAESF_03495.mRNA.1	Host	R1 2hpi	R1	2hpi	9.11143
BAESF_03495.mRNA.1	Host	R1 4hpi	R1	4hpi	9.08625
BAESF_03495.mRNA.1	Host	R1 8hpi	R1	8hpi	2.66291
BAESF_03495.mRNA.1	Host	R2 0hpi	R2	0hpi	8.17753
BAESF_03495.mRNA.1	Host	R2 2hpi	R2	2hpi	8.46573
BAESF_03495.mRNA.1	Host	R2 4hpi	R2	4hpi	4.99355
BAESF_03495.mRNA.1	Host	R2 8hpi	R2	8hpi	1.87832
BAESF_01746.mRNA.1	Host	R1 0hpi	R1	0hpi	24.7092
BAESF_01746.mRNA.1	Host	R1 2hpi	R1	2hpi	32.6575
BAESF_01746.mRNA.1	Host	R1 4hpi	R1	4hpi	21.4493
BAESF_01746.mRNA.1	Host	R1 8hpi	R1	8hpi	13.3167
BAESF_01746.mRNA.1	Host	R2 0hpi	R2	0hpi	22.573
BAESF_01746.mRNA.1	Host	R2 2hpi	R2	2hpi	32.4974
BAESF_01746.mRNA.1	Host	R2 4hpi	R2	4hpi	11.5811
BAESF_01746.mRNA.1	Host	R2 8hpi	R2	8hpi	3.92061
BAESF_00038.mRNA.1	Host	R1 0hpi	R1	0hpi	45.0312
BAESF_00038.mRNA.1	Host	R1 2hpi	R1	2hpi	43.5487
BAESF_00038.mRNA.1	Host	R1 4hpi	R1	4hpi	22.4806
BAESF_00038.mRNA.1	Host	R1 8hpi	R1	8hpi	15.4415
BAESF_00038.mRNA.1	Host	R2 0hpi	R2	0hpi	34.6368
BAESF_00038.mRNA.1	Host	R2 2hpi	R2	2hpi	48.7521
BAESF_00038.mRNA.1	Host	R2 4hpi	R2	4hpi	24.1946
BAESF_00038.mRNA.1	Host	R2 8hpi	R2	8hpi	2.78833
BAESF_10858.mRNA.2	Host	R1 0hpi	R1	0hpi	16.4855
BAESF_10858.mRNA.2	Host	R1 2hpi	R1	2hpi	1.75216
BAESF_10858.mRNA.2	Host	R1 4hpi	R1	4hpi	2.28816
BAESF_10858.mRNA.2	Host	R1 8hpi	R1	8hpi	4.69414
BAESF_10858.mRNA.2	Host	R2 0hpi	R2	0hpi	14.2899
BAESF_10858.mRNA.2	Host	R2 2hpi	R2	2hpi	2.05838
BAESF_10858.mRNA.2	Host	R2 4hpi	R2	4hpi	2.73857
BAESF_10858.mRNA.2	Host	R2 8hpi	R2	8hpi	1.45688
BAESF_09082.mRNA.1	Host	R1 0hpi	R1	0hpi	82.7893
BAESF_09082.mRNA.1	Host	R1 2hpi	R1	2hpi	31.3017
BAESF_09082.mRNA.1	Host	R1 4hpi	R1	4hpi	15.6076
BAESF_09082.mRNA.1	Host	R1 8hpi	R1	8hpi	34.306
BAESF_09082.mRNA.1	Host	R2 0hpi	R2	0hpi	76.9515
BAESF_09082.mRNA.1	Host	R2 2hpi	R2	2hpi	33.095
BAESF_09082.mRNA.1	Host	R2 4hpi	R2	4hpi	13.8874
BAESF_09082.mRNA.1	Host	R2 8hpi	R2	8hpi	8.29654
BAESF_07163.mRNA.2	Host	R1 0hpi	R1	0hpi	32.8933
BAESF_07163.mRNA.2	Host	R1 2hpi	R1	2hpi	96.1287
BAESF_07163.mRNA.2	Host	R1 4hpi	R1	4hpi	59.4963
BAESF_07163.mRNA.2	Host	R1 8hpi	R1	8hpi	13.4388
BAESF_07163.mRNA.2	Host	R2 0hpi	R2	0hpi	28.6247
BAESF_07163.mRNA.2	Host	R2 2hpi	R2	2hpi	112.312
BAESF_07163.mRNA.2	Host	R2 4hpi	R2	4hpi	58.5055
BAESF_07163.mRNA.2	Host	R2 8hpi	R2	8hpi	10.4384
BAESF_05274.mRNA.2	Host	R1 0hpi	R1	0hpi	8.01054
BAESF_05274.mRNA.2	Host	R1 2hpi	R1	2hpi	19.6835
BAESF_05274.mRNA.2	Host	R1 4hpi	R1	4hpi	7.42277
BAESF_05274.mRNA.2	Host	R1 8hpi	R1	8hpi	4.06074
BAESF_05274.mRNA.2	Host	R2 0hpi	R2	0hpi	9.21704
BAESF_05274.mRNA.2	Host	R2 2hpi	R2	2hpi	20.1434
BAESF_05274.mRNA.2	Host	R2 4hpi	R2	4hpi	6.66294
BAESF_05274.mRNA.2	Host	R2 8hpi	R2	8hpi	0.930898
rna-MIMI_gp0532	Virus	R1 2hpi	R1	2hpi	582.984
rna-MIMI_gp0532	Virus	R1 4hpi	R1	4hpi	2188.56
rna-MIMI_gp0532	Virus	R1 8hpi	R1	8hpi	180.09
rna-MIMI_gp0532	Virus	R2 2hpi	R2	2hpi	592.558
rna-MIMI_gp0532	Virus	R2 4hpi	R2	4hpi	2671.35
rna-MIMI_gp0532	Virus	R2 8hpi	R2	8hpi	249.484
BAESF_03497.mRNA.1	Host	R1 0hpi	R1	0hpi	10.4932
BAESF_03497.mRNA.1	Host	R1 2hpi	R1	2hpi	1.50609
BAESF_03497.mRNA.1	Host	R1 4hpi	R1	4hpi	2.00615
BAESF_03497.mRNA.1	Host	R1 8hpi	R1	8hpi	4.3577
BAESF_03497.mRNA.1	Host	R2 0hpi	R2	0hpi	9.98806
BAESF_03497.mRNA.1	Host	R2 2hpi	R2	2hpi	1.59238
BAESF_03497.mRNA.1	Host	R2 4hpi	R2	4hpi	2.11858
BAESF_03497.mRNA.1	Host	R2 8hpi	R2	8hpi	0.819672
BAESF_01748.mRNA.1	Host	R1 0hpi	R1	0hpi	62.1921
BAESF_01748.mRNA.1	Host	R1 2hpi	R1	2hpi	24.229
BAESF_01748.mRNA.1	Host	R1 4hpi	R1	4hpi	24.9795
BAESF_01748.mRNA.1	Host	R1 8hpi	R1	8hpi	56.8823
BAESF_01748.mRNA.1	Host	R2 0hpi	R2	0hpi	57.4739
BAESF_01748.mRNA.1	Host	R2 2hpi	R2	2hpi	27.6394
BAESF_01748.mRNA.1	Host	R2 4hpi	R2	4hpi	23.7038
BAESF_01748.mRNA.1	Host	R2 8hpi	R2	8hpi	11.7115
BAESF_00039.mRNA.1	Host	R1 0hpi	R1	0hpi	5.56924
BAESF_00039.mRNA.1	Host	R1 2hpi	R1	2hpi	3.835
BAESF_00039.mRNA.1	Host	R1 4hpi	R1	4hpi	3.87728
BAESF_00039.mRNA.1	Host	R1 8hpi	R1	8hpi	1.19313
BAESF_00039.mRNA.1	Host	R2 0hpi	R2	0hpi	4.3012
BAESF_00039.mRNA.1	Host	R2 2hpi	R2	2hpi	3.53152
BAESF_00039.mRNA.1	Host	R2 4hpi	R2	4hpi	2.23739
BAESF_00039.mRNA.1	Host	R2 8hpi	R2	8hpi	0.336637
BAESF_10860.mRNA.1	Host	R1 0hpi	R1	0hpi	23.1847
BAESF_10860.mRNA.1	Host	R1 2hpi	R1	2hpi	14.3185
BAESF_10860.mRNA.1	Host	R1 4hpi	R1	4hpi	15.2772
BAESF_10860.mRNA.1	Host	R1 8hpi	R1	8hpi	10.2838
BAESF_10860.mRNA.1	Host	R2 0hpi	R2	0hpi	19.2229
BAESF_10860.mRNA.1	Host	R2 2hpi	R2	2hpi	10.9515
BAESF_10860.mRNA.1	Host	R2 4hpi	R2	4hpi	12.5502
BAESF_10860.mRNA.1	Host	R2 8hpi	R2	8hpi	3.10878
BAESF_09083.mRNA.1	Host	R1 0hpi	R1	0hpi	10.6516
BAESF_09083.mRNA.1	Host	R1 2hpi	R1	2hpi	9.33509
BAESF_09083.mRNA.1	Host	R1 4hpi	R1	4hpi	6.48862
BAESF_09083.mRNA.1	Host	R1 8hpi	R1	8hpi	3.63037
BAESF_09083.mRNA.1	Host	R2 0hpi	R2	0hpi	8.53102
BAESF_09083.mRNA.1	Host	R2 2hpi	R2	2hpi	14.6456
BAESF_09083.mRNA.1	Host	R2 4hpi	R2	4hpi	5.29492
BAESF_09083.mRNA.1	Host	R2 8hpi	R2	8hpi	0.921865
BAESF_07164.mRNA.1	Host	R1 0hpi	R1	0hpi	16.3146
BAESF_07164.mRNA.1	Host	R1 2hpi	R1	2hpi	10.1471
BAESF_07164.mRNA.1	Host	R1 4hpi	R1	4hpi	7.95068
BAESF_07164.mRNA.1	Host	R1 8hpi	R1	8hpi	6.11654
BAESF_07164.mRNA.1	Host	R2 0hpi	R2	0hpi	16.9866
BAESF_07164.mRNA.1	Host	R2 2hpi	R2	2hpi	16.0926
BAESF_07164.mRNA.1	Host	R2 4hpi	R2	4hpi	3.05863
BAESF_07164.mRNA.1	Host	R2 8hpi	R2	8hpi	3.45151
BAESF_05274.mRNA.3	Host	R1 0hpi	R1	0hpi	8.01054
BAESF_05274.mRNA.3	Host	R1 2hpi	R1	2hpi	19.6835
BAESF_05274.mRNA.3	Host	R1 4hpi	R1	4hpi	7.42277
BAESF_05274.mRNA.3	Host	R1 8hpi	R1	8hpi	4.06074
BAESF_05274.mRNA.3	Host	R2 0hpi	R2	0hpi	9.21704
BAESF_05274.mRNA.3	Host	R2 2hpi	R2	2hpi	20.1434
BAESF_05274.mRNA.3	Host	R2 4hpi	R2	4hpi	6.66294
BAESF_05274.mRNA.3	Host	R2 8hpi	R2	8hpi	0.930898
rna-MIMI_gp0533	Virus	R1 2hpi	R1	2hpi	8.65147
rna-MIMI_gp0533	Virus	R1 4hpi	R1	4hpi	108.461
rna-MIMI_gp0533	Virus	R1 8hpi	R1	8hpi	201.895
rna-MIMI_gp0533	Virus	R2 2hpi	R2	2hpi	3.92019
rna-MIMI_gp0533	Virus	R2 4hpi	R2	4hpi	144.05
rna-MIMI_gp0533	Virus	R2 8hpi	R2	8hpi	449.405
BAESF_03498.mRNA.1	Host	R1 0hpi	R1	0hpi	5.28325
BAESF_03498.mRNA.1	Host	R1 2hpi	R1	2hpi	5.2941
BAESF_03498.mRNA.1	Host	R1 4hpi	R1	4hpi	3.86208
BAESF_03498.mRNA.1	Host	R1 8hpi	R1	8hpi	1.10042
BAESF_03498.mRNA.1	Host	R2 0hpi	R2	0hpi	4.81914
BAESF_03498.mRNA.1	Host	R2 2hpi	R2	2hpi	5.98342
BAESF_03498.mRNA.1	Host	R2 4hpi	R2	4hpi	2.56795
BAESF_03498.mRNA.1	Host	R2 8hpi	R2	8hpi	0.869342
BAESF_01749.mRNA.1	Host	R1 0hpi	R1	0hpi	16.9408
BAESF_01749.mRNA.1	Host	R1 2hpi	R1	2hpi	6.00585
BAESF_01749.mRNA.1	Host	R1 4hpi	R1	4hpi	9.41168
BAESF_01749.mRNA.1	Host	R1 8hpi	R1	8hpi	6.47834
BAESF_01749.mRNA.1	Host	R2 0hpi	R2	0hpi	10.1761
BAESF_01749.mRNA.1	Host	R2 2hpi	R2	2hpi	9.35777
BAESF_01749.mRNA.1	Host	R2 4hpi	R2	4hpi	6.03447
BAESF_01749.mRNA.1	Host	R2 8hpi	R2	8hpi	1.72032
BAESF_00041.mRNA.1	Host	R1 0hpi	R1	0hpi	59.5937
BAESF_00041.mRNA.1	Host	R1 2hpi	R1	2hpi	36.6239
BAESF_00041.mRNA.1	Host	R1 4hpi	R1	4hpi	20.3987
BAESF_00041.mRNA.1	Host	R1 8hpi	R1	8hpi	18.6187
BAESF_00041.mRNA.1	Host	R2 0hpi	R2	0hpi	53.9799
BAESF_00041.mRNA.1	Host	R2 2hpi	R2	2hpi	40.5882
BAESF_00041.mRNA.1	Host	R2 4hpi	R2	4hpi	21.281
BAESF_00041.mRNA.1	Host	R2 8hpi	R2	8hpi	6.60401
BAESF_10861.mRNA.1	Host	R1 0hpi	R1	0hpi	16.5184
BAESF_10861.mRNA.1	Host	R1 2hpi	R1	2hpi	2.40794
BAESF_10861.mRNA.1	Host	R1 4hpi	R1	4hpi	2.83009
BAESF_10861.mRNA.1	Host	R1 8hpi	R1	8hpi	4.06414
BAESF_10861.mRNA.1	Host	R2 0hpi	R2	0hpi	11.6278
BAESF_10861.mRNA.1	Host	R2 2hpi	R2	2hpi	2.80048
BAESF_10861.mRNA.1	Host	R2 4hpi	R2	4hpi	2.66136
BAESF_10861.mRNA.1	Host	R2 8hpi	R2	8hpi	1.31049
BAESF_09084.mRNA.1	Host	R1 0hpi	R1	0hpi	27.7333
BAESF_09084.mRNA.1	Host	R1 2hpi	R1	2hpi	84.4301
BAESF_09084.mRNA.1	Host	R1 4hpi	R1	4hpi	29.8763
BAESF_09084.mRNA.1	Host	R1 8hpi	R1	8hpi	16.4172
BAESF_09084.mRNA.1	Host	R2 0hpi	R2	0hpi	28.9342
BAESF_09084.mRNA.1	Host	R2 2hpi	R2	2hpi	60.4712
BAESF_09084.mRNA.1	Host	R2 4hpi	R2	4hpi	20.524
BAESF_09084.mRNA.1	Host	R2 8hpi	R2	8hpi	7.41129
BAESF_07165.mRNA.1	Host	R1 0hpi	R1	0hpi	3.72077
BAESF_07165.mRNA.1	Host	R1 2hpi	R1	2hpi	5.35156
BAESF_07165.mRNA.1	Host	R1 4hpi	R1	4hpi	6.57309
BAESF_07165.mRNA.1	Host	R1 8hpi	R1	8hpi	2.44119
BAESF_07165.mRNA.1	Host	R2 0hpi	R2	0hpi	3.44566
BAESF_07165.mRNA.1	Host	R2 2hpi	R2	2hpi	9.63415
BAESF_07165.mRNA.1	Host	R2 4hpi	R2	4hpi	5.66772
BAESF_07165.mRNA.1	Host	R2 8hpi	R2	8hpi	1.67273
BAESF_05274.mRNA.4	Host	R1 0hpi	R1	0hpi	7.67207
BAESF_05274.mRNA.4	Host	R1 2hpi	R1	2hpi	17.6836
BAESF_05274.mRNA.4	Host	R1 4hpi	R1	4hpi	6.59802
BAESF_05274.mRNA.4	Host	R1 8hpi	R1	8hpi	3.93384
BAESF_05274.mRNA.4	Host	R2 0hpi	R2	0hpi	8.336
BAESF_05274.mRNA.4	Host	R2 2hpi	R2	2hpi	18.8079
BAESF_05274.mRNA.4	Host	R2 4hpi	R2	4hpi	6.13414
BAESF_05274.mRNA.4	Host	R2 8hpi	R2	8hpi	0.930898
rna-MIMI_gp0534	Virus	R1 2hpi	R1	2hpi	4.8744
rna-MIMI_gp0534	Virus	R1 4hpi	R1	4hpi	10.5031
rna-MIMI_gp0534	Virus	R1 8hpi	R1	8hpi	99.8996
rna-MIMI_gp0534	Virus	R2 2hpi	R2	2hpi	0
rna-MIMI_gp0534	Virus	R2 4hpi	R2	4hpi	6.12203
rna-MIMI_gp0534	Virus	R2 8hpi	R2	8hpi	197.304
BAESF_03499.mRNA.1	Host	R1 0hpi	R1	0hpi	13.1655
BAESF_03499.mRNA.1	Host	R1 2hpi	R1	2hpi	9.7048574560603509
BAESF_03499.mRNA.1	Host	R1 4hpi	R1	4hpi	10.0993
BAESF_03499.mRNA.1	Host	R1 8hpi	R1	8hpi	6.85543
BAESF_03499.mRNA.1	Host	R2 0hpi	R2	0hpi	14.2546
BAESF_03499.mRNA.1	Host	R2 2hpi	R2	2hpi	14.1888
BAESF_03499.mRNA.1	Host	R2 4hpi	R2	4hpi	8.53222
BAESF_03499.mRNA.1	Host	R2 8hpi	R2	8hpi	1.85686
BAESF_01752.mRNA.1	Host	R1 0hpi	R1	0hpi	47.7097
BAESF_01752.mRNA.1	Host	R1 2hpi	R1	2hpi	10.4731
BAESF_01752.mRNA.1	Host	R1 4hpi	R1	4hpi	6.5649
BAESF_01752.mRNA.1	Host	R1 8hpi	R1	8hpi	20.2018
BAESF_01752.mRNA.1	Host	R2 0hpi	R2	0hpi	33.0417
BAESF_01752.mRNA.1	Host	R2 2hpi	R2	2hpi	9.41213
BAESF_01752.mRNA.1	Host	R2 4hpi	R2	4hpi	3.1569
BAESF_01752.mRNA.1	Host	R2 8hpi	R2	8hpi	6.41233
BAESF_00042.mRNA.1	Host	R1 0hpi	R1	0hpi	33.8157
BAESF_00042.mRNA.1	Host	R1 2hpi	R1	2hpi	75.2651
BAESF_00042.mRNA.1	Host	R1 4hpi	R1	4hpi	55.707
BAESF_00042.mRNA.1	Host	R1 8hpi	R1	8hpi	16.9794
BAESF_00042.mRNA.1	Host	R2 0hpi	R2	0hpi	37.7961
BAESF_00042.mRNA.1	Host	R2 2hpi	R2	2hpi	85.0569
BAESF_00042.mRNA.1	Host	R2 4hpi	R2	4hpi	53.7744
BAESF_00042.mRNA.1	Host	R2 8hpi	R2	8hpi	8.20161
BAESF_10862.mRNA.1	Host	R1 0hpi	R1	0hpi	3.89579
BAESF_10862.mRNA.1	Host	R1 2hpi	R1	2hpi	7.95061
BAESF_10862.mRNA.1	Host	R1 4hpi	R1	4hpi	3.91578
BAESF_10862.mRNA.1	Host	R1 8hpi	R1	8hpi	2.46473
BAESF_10862.mRNA.1	Host	R2 0hpi	R2	0hpi	2.63267
BAESF_10862.mRNA.1	Host	R2 2hpi	R2	2hpi	8.88645
BAESF_10862.mRNA.1	Host	R2 4hpi	R2	4hpi	2.28243
BAESF_10862.mRNA.1	Host	R2 8hpi	R2	8hpi	0.772682
BAESF_09085.mRNA.1	Host	R1 0hpi	R1	0hpi	12.8988
BAESF_09085.mRNA.1	Host	R1 2hpi	R1	2hpi	10.6664
BAESF_09085.mRNA.1	Host	R1 4hpi	R1	4hpi	8.35759
BAESF_09085.mRNA.1	Host	R1 8hpi	R1	8hpi	4.94583
BAESF_09085.mRNA.1	Host	R2 0hpi	R2	0hpi	13.5593
BAESF_09085.mRNA.1	Host	R2 2hpi	R2	2hpi	8.96416
BAESF_09085.mRNA.1	Host	R2 4hpi	R2	4hpi	5.77082
BAESF_09085.mRNA.1	Host	R2 8hpi	R2	8hpi	1.48848
BAESF_07166.mRNA.1	Host	R1 0hpi	R1	0hpi	34.371
BAESF_07166.mRNA.1	Host	R1 2hpi	R1	2hpi	73.7911
BAESF_07166.mRNA.1	Host	R1 4hpi	R1	4hpi	44.8018
BAESF_07166.mRNA.1	Host	R1 8hpi	R1	8hpi	7.91797
BAESF_07166.mRNA.1	Host	R2 0hpi	R2	0hpi	41.0437
BAESF_07166.mRNA.1	Host	R2 2hpi	R2	2hpi	76.3847
BAESF_07166.mRNA.1	Host	R2 4hpi	R2	4hpi	33.3837
BAESF_07166.mRNA.1	Host	R2 8hpi	R2	8hpi	3.67957
BAESF_05275.mRNA.1	Host	R1 0hpi	R1	0hpi	6.6588
BAESF_05275.mRNA.1	Host	R1 2hpi	R1	2hpi	1.64444
BAESF_05275.mRNA.1	Host	R1 4hpi	R1	4hpi	1.07374
BAESF_05275.mRNA.1	Host	R1 8hpi	R1	8hpi	3.96498
BAESF_05275.mRNA.1	Host	R2 0hpi	R2	0hpi	6.35272
BAESF_05275.mRNA.1	Host	R2 2hpi	R2	2hpi	1.1591
BAESF_05275.mRNA.1	Host	R2 4hpi	R2	4hpi	0.64255
BAESF_05275.mRNA.1	Host	R2 8hpi	R2	8hpi	1.1187
rna-MIMI_gp0535	Virus	R1 2hpi	R1	2hpi	169.223
rna-MIMI_gp0535	Virus	R1 4hpi	R1	4hpi	2763.19
rna-MIMI_gp0535	Virus	R1 8hpi	R1	8hpi	198.682
rna-MIMI_gp0535	Virus	R2 2hpi	R2	2hpi	188.264
rna-MIMI_gp0535	Virus	R2 4hpi	R2	4hpi	3467.84
rna-MIMI_gp0535	Virus	R2 8hpi	R2	8hpi	340.211
BAESF_03500.mRNA.1	Host	R1 0hpi	R1	0hpi	25.2273
BAESF_03500.mRNA.1	Host	R1 2hpi	R1	2hpi	28.207
BAESF_03500.mRNA.1	Host	R1 4hpi	R1	4hpi	13.0919
BAESF_03500.mRNA.1	Host	R1 8hpi	R1	8hpi	12.5626
BAESF_03500.mRNA.1	Host	R2 0hpi	R2	0hpi	31.1173
BAESF_03500.mRNA.1	Host	R2 2hpi	R2	2hpi	20.8951
BAESF_03500.mRNA.1	Host	R2 4hpi	R2	4hpi	11.7337
BAESF_03500.mRNA.1	Host	R2 8hpi	R2	8hpi	2.44447
BAESF_01754.mRNA.1	Host	R1 0hpi	R1	0hpi	28.7744
BAESF_01754.mRNA.1	Host	R1 2hpi	R1	2hpi	4.88091
BAESF_01754.mRNA.1	Host	R1 4hpi	R1	4hpi	3.55123
BAESF_01754.mRNA.1	Host	R1 8hpi	R1	8hpi	12.1889
BAESF_01754.mRNA.1	Host	R2 0hpi	R2	0hpi	29.6305
BAESF_01754.mRNA.1	Host	R2 2hpi	R2	2hpi	3.31749
BAESF_01754.mRNA.1	Host	R2 4hpi	R2	4hpi	3.15268
BAESF_01754.mRNA.1	Host	R2 8hpi	R2	8hpi	3.08329
BAESF_00043.mRNA.1	Host	R1 0hpi	R1	0hpi	144.694
BAESF_00043.mRNA.1	Host	R1 2hpi	R1	2hpi	219.873
BAESF_00043.mRNA.1	Host	R1 4hpi	R1	4hpi	234.782
BAESF_00043.mRNA.1	Host	R1 8hpi	R1	8hpi	113.427
BAESF_00043.mRNA.1	Host	R2 0hpi	R2	0hpi	144.86
BAESF_00043.mRNA.1	Host	R2 2hpi	R2	2hpi	233.551
BAESF_00043.mRNA.1	Host	R2 4hpi	R2	4hpi	199.343
BAESF_00043.mRNA.1	Host	R2 8hpi	R2	8hpi	48.7002
BAESF_10864.mRNA.1	Host	R1 0hpi	R1	0hpi	9.59735
BAESF_10864.mRNA.1	Host	R1 2hpi	R1	2hpi	3.9173
BAESF_10864.mRNA.1	Host	R1 4hpi	R1	4hpi	1.31544
BAESF_10864.mRNA.1	Host	R1 8hpi	R1	8hpi	2.02397
BAESF_10864.mRNA.1	Host	R2 0hpi	R2	0hpi	14.7728
BAESF_10864.mRNA.1	Host	R2 2hpi	R2	2hpi	3.55004
BAESF_10864.mRNA.1	Host	R2 4hpi	R2	4hpi	3.37368
BAESF_10864.mRNA.1	Host	R2 8hpi	R2	8hpi	0.380703
BAESF_09086.mRNA.1	Host	R1 0hpi	R1	0hpi	15.8133
BAESF_09086.mRNA.1	Host	R1 2hpi	R1	2hpi	31.8201
BAESF_09086.mRNA.1	Host	R1 4hpi	R1	4hpi	20.8526
BAESF_09086.mRNA.1	Host	R1 8hpi	R1	8hpi	6.62608
BAESF_09086.mRNA.1	Host	R2 0hpi	R2	0hpi	16.3902
BAESF_09086.mRNA.1	Host	R2 2hpi	R2	2hpi	44.9593
BAESF_09086.mRNA.1	Host	R2 4hpi	R2	4hpi	15.4046
BAESF_09086.mRNA.1	Host	R2 8hpi	R2	8hpi	1.96792
BAESF_07167.mRNA.1	Host	R1 0hpi	R1	0hpi	18.1961
BAESF_07167.mRNA.1	Host	R1 2hpi	R1	2hpi	14.4477
BAESF_07167.mRNA.1	Host	R1 4hpi	R1	4hpi	25.7538
BAESF_07167.mRNA.1	Host	R1 8hpi	R1	8hpi	12.6278
BAESF_07167.mRNA.1	Host	R2 0hpi	R2	0hpi	24.1859
BAESF_07167.mRNA.1	Host	R2 2hpi	R2	2hpi	19.0942
BAESF_07167.mRNA.1	Host	R2 4hpi	R2	4hpi	24.3151
BAESF_07167.mRNA.1	Host	R2 8hpi	R2	8hpi	2.70289
BAESF_05287.mRNA.1	Host	R1 0hpi	R1	0hpi	41.1762
BAESF_05287.mRNA.1	Host	R1 2hpi	R1	2hpi	28.8114
BAESF_05287.mRNA.1	Host	R1 4hpi	R1	4hpi	30.6788
BAESF_05287.mRNA.1	Host	R1 8hpi	R1	8hpi	15.1406
BAESF_05287.mRNA.1	Host	R2 0hpi	R2	0hpi	35.1984
BAESF_05287.mRNA.1	Host	R2 2hpi	R2	2hpi	32.0241
BAESF_05287.mRNA.1	Host	R2 4hpi	R2	4hpi	25.2373
BAESF_05287.mRNA.1	Host	R2 8hpi	R2	8hpi	4.27186
rna-MIMI_gp0536	Virus	R1 2hpi	R1	2hpi	1044.3
rna-MIMI_gp0536	Virus	R1 4hpi	R1	4hpi	1337.78
rna-MIMI_gp0536	Virus	R1 8hpi	R1	8hpi	163.844
rna-MIMI_gp0536	Virus	R2 2hpi	R2	2hpi	1067.11
rna-MIMI_gp0536	Virus	R2 4hpi	R2	4hpi	1654.31
rna-MIMI_gp0536	Virus	R2 8hpi	R2	8hpi	142.487
BAESF_03501.mRNA.1	Host	R1 0hpi	R1	0hpi	26.3425
BAESF_03501.mRNA.1	Host	R1 2hpi	R1	2hpi	20.9352
BAESF_03501.mRNA.1	Host	R1 4hpi	R1	4hpi	20.6829
BAESF_03501.mRNA.1	Host	R1 8hpi	R1	8hpi	9.87612
BAESF_03501.mRNA.1	Host	R2 0hpi	R2	0hpi	22.8563
BAESF_03501.mRNA.1	Host	R2 2hpi	R2	2hpi	30.796
BAESF_03501.mRNA.1	Host	R2 4hpi	R2	4hpi	20.1204
BAESF_03501.mRNA.1	Host	R2 8hpi	R2	8hpi	4.95379
BAESF_01755.mRNA.1	Host	R1 0hpi	R1	0hpi	13.0539
BAESF_01755.mRNA.1	Host	R1 2hpi	R1	2hpi	15.8851
BAESF_01755.mRNA.1	Host	R1 4hpi	R1	4hpi	12.4466
BAESF_01755.mRNA.1	Host	R1 8hpi	R1	8hpi	6.59634
BAESF_01755.mRNA.1	Host	R2 0hpi	R2	0hpi	10.6823
BAESF_01755.mRNA.1	Host	R2 2hpi	R2	2hpi	11.9432
BAESF_01755.mRNA.1	Host	R2 4hpi	R2	4hpi	12.2366
BAESF_01755.mRNA.1	Host	R2 8hpi	R2	8hpi	2.40146
BAESF_00044.mRNA.1	Host	R1 0hpi	R1	0hpi	49.9527
BAESF_00044.mRNA.1	Host	R1 2hpi	R1	2hpi	41.976
BAESF_00044.mRNA.1	Host	R1 4hpi	R1	4hpi	26.4156
BAESF_00044.mRNA.1	Host	R1 8hpi	R1	8hpi	20.3218
BAESF_00044.mRNA.1	Host	R2 0hpi	R2	0hpi	44.9026
BAESF_00044.mRNA.1	Host	R2 2hpi	R2	2hpi	41.2357
BAESF_00044.mRNA.1	Host	R2 4hpi	R2	4hpi	25.9034
BAESF_00044.mRNA.1	Host	R2 8hpi	R2	8hpi	6.29584
BAESF_10866.mRNA.1	Host	R1 0hpi	R1	0hpi	7.32302
BAESF_10866.mRNA.1	Host	R1 2hpi	R1	2hpi	5.43454
BAESF_10866.mRNA.1	Host	R1 4hpi	R1	4hpi	6.93477
BAESF_10866.mRNA.1	Host	R1 8hpi	R1	8hpi	4.49262
BAESF_10866.mRNA.1	Host	R2 0hpi	R2	0hpi	6.99817
BAESF_10866.mRNA.1	Host	R2 2hpi	R2	2hpi	6.23838
BAESF_10866.mRNA.1	Host	R2 4hpi	R2	4hpi	7.80062
BAESF_10866.mRNA.1	Host	R2 8hpi	R2	8hpi	2.42952
BAESF_09088.mRNA.1	Host	R1 0hpi	R1	0hpi	27.9799
BAESF_09088.mRNA.1	Host	R1 2hpi	R1	2hpi	29.6118
BAESF_09088.mRNA.1	Host	R1 4hpi	R1	4hpi	18.4324
BAESF_09088.mRNA.1	Host	R1 8hpi	R1	8hpi	18.285
BAESF_09088.mRNA.1	Host	R2 0hpi	R2	0hpi	33.6144
BAESF_09088.mRNA.1	Host	R2 2hpi	R2	2hpi	27.7084
BAESF_09088.mRNA.1	Host	R2 4hpi	R2	4hpi	15.4466
BAESF_09088.mRNA.1	Host	R2 8hpi	R2	8hpi	4.14127
BAESF_07168.mRNA.1	Host	R1 0hpi	R1	0hpi	106.375
BAESF_07168.mRNA.1	Host	R1 2hpi	R1	2hpi	42.07
BAESF_07168.mRNA.1	Host	R1 4hpi	R1	4hpi	41.8385
BAESF_07168.mRNA.1	Host	R1 8hpi	R1	8hpi	51.0437
BAESF_07168.mRNA.1	Host	R2 0hpi	R2	0hpi	81.4353
BAESF_07168.mRNA.1	Host	R2 2hpi	R2	2hpi	36.4966
BAESF_07168.mRNA.1	Host	R2 4hpi	R2	4hpi	33.0577
BAESF_07168.mRNA.1	Host	R2 8hpi	R2	8hpi	14.677
BAESF_05288.mRNA.1	Host	R1 0hpi	R1	0hpi	78.943
BAESF_05288.mRNA.1	Host	R1 2hpi	R1	2hpi	63.1283
BAESF_05288.mRNA.1	Host	R1 4hpi	R1	4hpi	48.8749
BAESF_05288.mRNA.1	Host	R1 8hpi	R1	8hpi	18.1205
BAESF_05288.mRNA.1	Host	R2 0hpi	R2	0hpi	60.4849
BAESF_05288.mRNA.1	Host	R2 2hpi	R2	2hpi	65.1557
BAESF_05288.mRNA.1	Host	R2 4hpi	R2	4hpi	49.8372
BAESF_05288.mRNA.1	Host	R2 8hpi	R2	8hpi	9.20271
rna-MIMI_gp0537	Virus	R1 2hpi	R1	2hpi	21.0211
rna-MIMI_gp0537	Virus	R1 4hpi	R1	4hpi	50.0343
rna-MIMI_gp0537	Virus	R1 8hpi	R1	8hpi	537.451
rna-MIMI_gp0537	Virus	R2 2hpi	R2	2hpi	9.64496
rna-MIMI_gp0537	Virus	R2 4hpi	R2	4hpi	12.3539
rna-MIMI_gp0537	Virus	R2 8hpi	R2	8hpi	1038.27
BAESF_03502.mRNA.1	Host	R1 0hpi	R1	0hpi	16.0508
BAESF_03502.mRNA.1	Host	R1 2hpi	R1	2hpi	17.5234
BAESF_03502.mRNA.1	Host	R1 4hpi	R1	4hpi	14.4793
BAESF_03502.mRNA.1	Host	R1 8hpi	R1	8hpi	12.2914
BAESF_03502.mRNA.1	Host	R2 0hpi	R2	0hpi	18.0522
BAESF_03502.mRNA.1	Host	R2 2hpi	R2	2hpi	18.1904
BAESF_03502.mRNA.1	Host	R2 4hpi	R2	4hpi	13.4453
BAESF_03502.mRNA.1	Host	R2 8hpi	R2	8hpi	2.60097
BAESF_01756.mRNA.1	Host	R1 0hpi	R1	0hpi	11.5565
BAESF_01756.mRNA.1	Host	R1 2hpi	R1	2hpi	10.3324
BAESF_01756.mRNA.1	Host	R1 4hpi	R1	4hpi	4.57592
BAESF_01756.mRNA.1	Host	R1 8hpi	R1	8hpi	6.49902
BAESF_01756.mRNA.1	Host	R2 0hpi	R2	0hpi	15.0407
BAESF_01756.mRNA.1	Host	R2 2hpi	R2	2hpi	7.12455
BAESF_01756.mRNA.1	Host	R2 4hpi	R2	4hpi	5.41649
BAESF_01756.mRNA.1	Host	R2 8hpi	R2	8hpi	1.22245
BAESF_00050.mRNA.1	Host	R1 0hpi	R1	0hpi	4.61476
BAESF_00050.mRNA.1	Host	R1 2hpi	R1	2hpi	6.76552
BAESF_00050.mRNA.1	Host	R1 4hpi	R1	4hpi	7.22874
BAESF_00050.mRNA.1	Host	R1 8hpi	R1	8hpi	2.22446
BAESF_00050.mRNA.1	Host	R2 0hpi	R2	0hpi	5.94007
BAESF_00050.mRNA.1	Host	R2 2hpi	R2	2hpi	11.7051
BAESF_00050.mRNA.1	Host	R2 4hpi	R2	4hpi	9.26968
BAESF_00050.mRNA.1	Host	R2 8hpi	R2	8hpi	3.76573
BAESF_10867.mRNA.1	Host	R1 0hpi	R1	0hpi	4.22937
BAESF_10867.mRNA.1	Host	R1 2hpi	R1	2hpi	22.9573
BAESF_10867.mRNA.1	Host	R1 4hpi	R1	4hpi	3.93487
BAESF_10867.mRNA.1	Host	R1 8hpi	R1	8hpi	1.72979
BAESF_10867.mRNA.1	Host	R2 0hpi	R2	0hpi	2.77149
BAESF_10867.mRNA.1	Host	R2 2hpi	R2	2hpi	19.3421
BAESF_10867.mRNA.1	Host	R2 4hpi	R2	4hpi	5.04583
BAESF_10867.mRNA.1	Host	R2 8hpi	R2	8hpi	0.244027
BAESF_09089.mRNA.1	Host	R1 0hpi	R1	0hpi	3.57618
BAESF_09089.mRNA.1	Host	R1 2hpi	R1	2hpi	4.50412
BAESF_09089.mRNA.1	Host	R1 4hpi	R1	4hpi	2.87562
BAESF_09089.mRNA.1	Host	R1 8hpi	R1	8hpi	1.10612
BAESF_09089.mRNA.1	Host	R2 0hpi	R2	0hpi	4.24263
BAESF_09089.mRNA.1	Host	R2 2hpi	R2	2hpi	5.11491
BAESF_09089.mRNA.1	Host	R2 4hpi	R2	4hpi	1.92756
BAESF_09089.mRNA.1	Host	R2 8hpi	R2	8hpi	0.340459
BAESF_07169.mRNA.1	Host	R1 0hpi	R1	0hpi	75.4375
BAESF_07169.mRNA.1	Host	R1 2hpi	R1	2hpi	20.1083
BAESF_07169.mRNA.1	Host	R1 4hpi	R1	4hpi	13.0477
BAESF_07169.mRNA.1	Host	R1 8hpi	R1	8hpi	25.3785
BAESF_07169.mRNA.1	Host	R2 0hpi	R2	0hpi	66.3532
BAESF_07169.mRNA.1	Host	R2 2hpi	R2	2hpi	25.2467
BAESF_07169.mRNA.1	Host	R2 4hpi	R2	4hpi	16.7316
BAESF_07169.mRNA.1	Host	R2 8hpi	R2	8hpi	4.70237
BAESF_05289.mRNA.1	Host	R1 0hpi	R1	0hpi	10.576
BAESF_05289.mRNA.1	Host	R1 2hpi	R1	2hpi	9.07748
BAESF_05289.mRNA.1	Host	R1 4hpi	R1	4hpi	6.33949
BAESF_05289.mRNA.1	Host	R1 8hpi	R1	8hpi	4.87703
BAESF_05289.mRNA.1	Host	R2 0hpi	R2	0hpi	9.91046
BAESF_05289.mRNA.1	Host	R2 2hpi	R2	2hpi	8.03271
BAESF_05289.mRNA.1	Host	R2 4hpi	R2	4hpi	5.84917
BAESF_05289.mRNA.1	Host	R2 8hpi	R2	8hpi	1.87946
rna-MIMI_gp0538	Virus	R1 2hpi	R1	2hpi	199.517
rna-MIMI_gp0538	Virus	R1 4hpi	R1	4hpi	372.617
rna-MIMI_gp0538	Virus	R1 8hpi	R1	8hpi	70.7448
rna-MIMI_gp0538	Virus	R2 2hpi	R2	2hpi	211.94
rna-MIMI_gp0538	Virus	R2 4hpi	R2	4hpi	441.5
rna-MIMI_gp0538	Virus	R2 8hpi	R2	8hpi	105.71
BAESF_03503.mRNA.1	Host	R1 0hpi	R1	0hpi	97.0862
BAESF_03503.mRNA.1	Host	R1 2hpi	R1	2hpi	15.6958
BAESF_03503.mRNA.1	Host	R1 4hpi	R1	4hpi	13.4382
BAESF_03503.mRNA.1	Host	R1 8hpi	R1	8hpi	31.0144
BAESF_03503.mRNA.1	Host	R2 0hpi	R2	0hpi	113.088
BAESF_03503.mRNA.1	Host	R2 2hpi	R2	2hpi	14.3284
BAESF_03503.mRNA.1	Host	R2 4hpi	R2	4hpi	10.0778
BAESF_03503.mRNA.1	Host	R2 8hpi	R2	8hpi	7.60468
BAESF_01757.mRNA.1	Host	R1 0hpi	R1	0hpi	15.5051
BAESF_01757.mRNA.1	Host	R1 2hpi	R1	2hpi	5.22364
BAESF_01757.mRNA.1	Host	R1 4hpi	R1	4hpi	6.92652
BAESF_01757.mRNA.1	Host	R1 8hpi	R1	8hpi	8.23518
BAESF_01757.mRNA.1	Host	R2 0hpi	R2	0hpi	14.7468
BAESF_01757.mRNA.1	Host	R2 2hpi	R2	2hpi	5.09806
BAESF_01757.mRNA.1	Host	R2 4hpi	R2	4hpi	4.8448
BAESF_01757.mRNA.1	Host	R2 8hpi	R2	8hpi	1.91349
BAESF_00051.mRNA.1	Host	R1 0hpi	R1	0hpi	120.947
BAESF_00051.mRNA.1	Host	R1 2hpi	R1	2hpi	95.7176
BAESF_00051.mRNA.1	Host	R1 4hpi	R1	4hpi	50.0173
BAESF_00051.mRNA.1	Host	R1 8hpi	R1	8hpi	44.5368
BAESF_00051.mRNA.1	Host	R2 0hpi	R2	0hpi	113.975
BAESF_00051.mRNA.1	Host	R2 2hpi	R2	2hpi	106.111
BAESF_00051.mRNA.1	Host	R2 4hpi	R2	4hpi	43.3165
BAESF_00051.mRNA.1	Host	R2 8hpi	R2	8hpi	11.8822
BAESF_10868.mRNA.1	Host	R1 0hpi	R1	0hpi	459.71
BAESF_10868.mRNA.1	Host	R1 2hpi	R1	2hpi	107.821
BAESF_10868.mRNA.1	Host	R1 4hpi	R1	4hpi	78.6075
BAESF_10868.mRNA.1	Host	R1 8hpi	R1	8hpi	207.002
BAESF_10868.mRNA.1	Host	R2 0hpi	R2	0hpi	610.699
BAESF_10868.mRNA.1	Host	R2 2hpi	R2	2hpi	87.6787
BAESF_10868.mRNA.1	Host	R2 4hpi	R2	4hpi	49.1199
BAESF_10868.mRNA.1	Host	R2 8hpi	R2	8hpi	44.1734
BAESF_09089.mRNA.2	Host	R1 0hpi	R1	0hpi	3.57618
BAESF_09089.mRNA.2	Host	R1 2hpi	R1	2hpi	4.67094
BAESF_09089.mRNA.2	Host	R1 4hpi	R1	4hpi	2.87562
BAESF_09089.mRNA.2	Host	R1 8hpi	R1	8hpi	1.10612
BAESF_09089.mRNA.2	Host	R2 0hpi	R2	0hpi	4.24263
BAESF_09089.mRNA.2	Host	R2 2hpi	R2	2hpi	5.11491
BAESF_09089.mRNA.2	Host	R2 4hpi	R2	4hpi	1.92756
BAESF_09089.mRNA.2	Host	R2 8hpi	R2	8hpi	0.340459
BAESF_07170.mRNA.1	Host	R1 0hpi	R1	0hpi	7.21453
BAESF_07170.mRNA.1	Host	R1 2hpi	R1	2hpi	7.55343
BAESF_07170.mRNA.1	Host	R1 4hpi	R1	4hpi	5.03946
BAESF_07170.mRNA.1	Host	R1 8hpi	R1	8hpi	3.78674
BAESF_07170.mRNA.1	Host	R2 0hpi	R2	0hpi	10.2082
BAESF_07170.mRNA.1	Host	R2 2hpi	R2	2hpi	7.5908
BAESF_07170.mRNA.1	Host	R2 4hpi	R2	4hpi	5.10971
BAESF_07170.mRNA.1	Host	R2 8hpi	R2	8hpi	0.864907
BAESF_05290.mRNA.1	Host	R1 0hpi	R1	0hpi	6.36657
BAESF_05290.mRNA.1	Host	R1 2hpi	R1	2hpi	5.23257
BAESF_05290.mRNA.1	Host	R1 4hpi	R1	4hpi	2.77023
BAESF_05290.mRNA.1	Host	R1 8hpi	R1	8hpi	2.7279
BAESF_05290.mRNA.1	Host	R2 0hpi	R2	0hpi	7.28443
BAESF_05290.mRNA.1	Host	R2 2hpi	R2	2hpi	4.03712
BAESF_05290.mRNA.1	Host	R2 4hpi	R2	4hpi	2.27352
BAESF_05290.mRNA.1	Host	R2 8hpi	R2	8hpi	1.1545
rna-MIMI_gp0539	Virus	R1 2hpi	R1	2hpi	6.76619
rna-MIMI_gp0539	Virus	R1 4hpi	R1	4hpi	109.125
rna-MIMI_gp0539	Virus	R1 8hpi	R1	8hpi	210.046
rna-MIMI_gp0539	Virus	R2 2hpi	R2	2hpi	5.36536
rna-MIMI_gp0539	Virus	R2 4hpi	R2	4hpi	152.398
rna-MIMI_gp0539	Virus	R2 8hpi	R2	8hpi	415.422
BAESF_03503.mRNA.2	Host	R1 0hpi	R1	0hpi	97.6606
BAESF_03503.mRNA.2	Host	R1 2hpi	R1	2hpi	15.4661
BAESF_03503.mRNA.2	Host	R1 4hpi	R1	4hpi	13.5582
BAESF_03503.mRNA.2	Host	R1 8hpi	R1	8hpi	31.0144
BAESF_03503.mRNA.2	Host	R2 0hpi	R2	0hpi	113.334
BAESF_03503.mRNA.2	Host	R2 2hpi	R2	2hpi	14.2474
BAESF_03503.mRNA.2	Host	R2 4hpi	R2	4hpi	10.0778
BAESF_03503.mRNA.2	Host	R2 8hpi	R2	8hpi	7.60468
BAESF_01760.mRNA.1	Host	R1 0hpi	R1	0hpi	10.5566
BAESF_01760.mRNA.1	Host	R1 2hpi	R1	2hpi	3.70652
BAESF_01760.mRNA.1	Host	R1 4hpi	R1	4hpi	2.98719
BAESF_01760.mRNA.1	Host	R1 8hpi	R1	8hpi	3.31945
BAESF_01760.mRNA.1	Host	R2 0hpi	R2	0hpi	10.3641
BAESF_01760.mRNA.1	Host	R2 2hpi	R2	2hpi	2.91116
BAESF_01760.mRNA.1	Host	R2 4hpi	R2	4hpi	3.51137
BAESF_01760.mRNA.1	Host	R2 8hpi	R2	8hpi	1.58496
BAESF_00051.mRNA.2	Host	R1 0hpi	R1	0hpi	120.947
BAESF_00051.mRNA.2	Host	R1 2hpi	R1	2hpi	95.7176
BAESF_00051.mRNA.2	Host	R1 4hpi	R1	4hpi	50.0173
BAESF_00051.mRNA.2	Host	R1 8hpi	R1	8hpi	44.5368
BAESF_00051.mRNA.2	Host	R2 0hpi	R2	0hpi	113.975
BAESF_00051.mRNA.2	Host	R2 2hpi	R2	2hpi	106.111
BAESF_00051.mRNA.2	Host	R2 4hpi	R2	4hpi	43.3165
BAESF_00051.mRNA.2	Host	R2 8hpi	R2	8hpi	11.8822
BAESF_10868.mRNA.2	Host	R1 0hpi	R1	0hpi	477.873
BAESF_10868.mRNA.2	Host	R1 2hpi	R1	2hpi	112.47
BAESF_10868.mRNA.2	Host	R1 4hpi	R1	4hpi	82.3675
BAESF_10868.mRNA.2	Host	R1 8hpi	R1	8hpi	213.51
BAESF_10868.mRNA.2	Host	R2 0hpi	R2	0hpi	640.244
BAESF_10868.mRNA.2	Host	R2 2hpi	R2	2hpi	93.2279
BAESF_10868.mRNA.2	Host	R2 4hpi	R2	4hpi	50.4759
BAESF_10868.mRNA.2	Host	R2 8hpi	R2	8hpi	46.2138
BAESF_09090.mRNA.1	Host	R1 0hpi	R1	0hpi	9.7462
BAESF_09090.mRNA.1	Host	R1 2hpi	R1	2hpi	6.63521
BAESF_09090.mRNA.1	Host	R1 4hpi	R1	4hpi	5.13479
BAESF_09090.mRNA.1	Host	R1 8hpi	R1	8hpi	3.35771
BAESF_09090.mRNA.1	Host	R2 0hpi	R2	0hpi	9.96835
BAESF_09090.mRNA.1	Host	R2 2hpi	R2	2hpi	6.40907
BAESF_09090.mRNA.1	Host	R2 4hpi	R2	4hpi	3.37457
BAESF_09090.mRNA.1	Host	R2 8hpi	R2	8hpi	1.56036
BAESF_07170.mRNA.2	Host	R1 0hpi	R1	0hpi	7.13437
BAESF_07170.mRNA.2	Host	R1 2hpi	R1	2hpi	7.40385
BAESF_07170.mRNA.2	Host	R1 4hpi	R1	4hpi	4.98086
BAESF_07170.mRNA.2	Host	R1 8hpi	R1	8hpi	3.78674
BAESF_07170.mRNA.2	Host	R2 0hpi	R2	0hpi	10.1119
BAESF_07170.mRNA.2	Host	R2 2hpi	R2	2hpi	7.51173
BAESF_07170.mRNA.2	Host	R2 4hpi	R2	4hpi	5.03457
BAESF_07170.mRNA.2	Host	R2 8hpi	R2	8hpi	0.864907
BAESF_05292.mRNA.1	Host	R1 0hpi	R1	0hpi	4.15069
BAESF_05292.mRNA.1	Host	R1 2hpi	R1	2hpi	7.50272
BAESF_05292.mRNA.1	Host	R1 4hpi	R1	4hpi	7.77506
BAESF_05292.mRNA.1	Host	R1 8hpi	R1	8hpi	2.91777
BAESF_05292.mRNA.1	Host	R2 0hpi	R2	0hpi	4.36322
BAESF_05292.mRNA.1	Host	R2 2hpi	R2	2hpi	6.65311
BAESF_05292.mRNA.1	Host	R2 4hpi	R2	4hpi	7.78165
BAESF_05292.mRNA.1	Host	R2 8hpi	R2	8hpi	1.15253
rna-MIMI_gp0540	Virus	R1 2hpi	R1	2hpi	88.6783
rna-MIMI_gp0540	Virus	R1 4hpi	R1	4hpi	303.793
rna-MIMI_gp0540	Virus	R1 8hpi	R1	8hpi	132.981
rna-MIMI_gp0540	Virus	R2 2hpi	R2	2hpi	96.9727
rna-MIMI_gp0540	Virus	R2 4hpi	R2	4hpi	375.428
rna-MIMI_gp0540	Virus	R2 8hpi	R2	8hpi	252.95
BAESF_03504.mRNA.1	Host	R1 0hpi	R1	0hpi	16.9123
BAESF_03504.mRNA.1	Host	R1 2hpi	R1	2hpi	16.5296
BAESF_03504.mRNA.1	Host	R1 4hpi	R1	4hpi	14.3253
BAESF_03504.mRNA.1	Host	R1 8hpi	R1	8hpi	8.75612
BAESF_03504.mRNA.1	Host	R2 0hpi	R2	0hpi	18.4636
BAESF_03504.mRNA.1	Host	R2 2hpi	R2	2hpi	19.4626
BAESF_03504.mRNA.1	Host	R2 4hpi	R2	4hpi	15.7277
BAESF_03504.mRNA.1	Host	R2 8hpi	R2	8hpi	2.55569
BAESF_01761.mRNA.1	Host	R1 0hpi	R1	0hpi	4.85072
BAESF_01761.mRNA.1	Host	R1 2hpi	R1	2hpi	2.26273
BAESF_01761.mRNA.1	Host	R1 4hpi	R1	4hpi	3.5459
BAESF_01761.mRNA.1	Host	R1 8hpi	R1	8hpi	2.7279
BAESF_01761.mRNA.1	Host	R2 0hpi	R2	0hpi	8.01287
BAESF_01761.mRNA.1	Host	R2 2hpi	R2	2hpi	2.99046
BAESF_01761.mRNA.1	Host	R2 4hpi	R2	4hpi	1.70514
BAESF_01761.mRNA.1	Host	R2 8hpi	R2	8hpi	0
BAESF_00051.mRNA.3	Host	R1 0hpi	R1	0hpi	120.576
BAESF_00051.mRNA.3	Host	R1 2hpi	R1	2hpi	95.6483
BAESF_00051.mRNA.3	Host	R1 4hpi	R1	4hpi	50.1802
BAESF_00051.mRNA.3	Host	R1 8hpi	R1	8hpi	44.2026
BAESF_00051.mRNA.3	Host	R2 0hpi	R2	0hpi	113.663
BAESF_00051.mRNA.3	Host	R2 2hpi	R2	2hpi	106.184
BAESF_00051.mRNA.3	Host	R2 4hpi	R2	4hpi	43.4558
BAESF_00051.mRNA.3	Host	R2 8hpi	R2	8hpi	11.7879
BAESF_10869.mRNA.1	Host	R1 0hpi	R1	0hpi	3.63541
BAESF_10869.mRNA.1	Host	R1 2hpi	R1	2hpi	15.8277
BAESF_10869.mRNA.1	Host	R1 4hpi	R1	4hpi	6.98825
BAESF_10869.mRNA.1	Host	R1 8hpi	R1	8hpi	2.12016
BAESF_10869.mRNA.1	Host	R2 0hpi	R2	0hpi	6.30861
BAESF_10869.mRNA.1	Host	R2 2hpi	R2	2hpi	18.461
BAESF_10869.mRNA.1	Host	R2 4hpi	R2	4hpi	4.29132
BAESF_10869.mRNA.1	Host	R2 8hpi	R2	8hpi	0.512739
BAESF_09091.mRNA.1	Host	R1 0hpi	R1	0hpi	13.5656
BAESF_09091.mRNA.1	Host	R1 2hpi	R1	2hpi	29.6417
BAESF_09091.mRNA.1	Host	R1 4hpi	R1	4hpi	16.1796
BAESF_09091.mRNA.1	Host	R1 8hpi	R1	8hpi	10.038
BAESF_09091.mRNA.1	Host	R2 0hpi	R2	0hpi	13.5097
BAESF_09091.mRNA.1	Host	R2 2hpi	R2	2hpi	25.7057
BAESF_09091.mRNA.1	Host	R2 4hpi	R2	4hpi	14.7241
BAESF_09091.mRNA.1	Host	R2 8hpi	R2	8hpi	3.39862
BAESF_07170.mRNA.3	Host	R1 0hpi	R1	0hpi	6.81372
BAESF_07170.mRNA.3	Host	R1 2hpi	R1	2hpi	7.17949
BAESF_07170.mRNA.3	Host	R1 4hpi	R1	4hpi	4.62927
BAESF_07170.mRNA.3	Host	R1 8hpi	R1	8hpi	3.69658
BAESF_07170.mRNA.3	Host	R2 0hpi	R2	0hpi	9.24518
BAESF_07170.mRNA.3	Host	R2 2hpi	R2	2hpi	6.72102
BAESF_07170.mRNA.3	Host	R2 4hpi	R2	4hpi	4.80914
BAESF_07170.mRNA.3	Host	R2 8hpi	R2	8hpi	0.712277
BAESF_05292.mRNA.2	Host	R1 0hpi	R1	0hpi	4.15069
BAESF_05292.mRNA.2	Host	R1 2hpi	R1	2hpi	7.2607
BAESF_05292.mRNA.2	Host	R1 4hpi	R1	4hpi	7.77506
BAESF_05292.mRNA.2	Host	R1 8hpi	R1	8hpi	2.62599
BAESF_05292.mRNA.2	Host	R2 0hpi	R2	0hpi	4.36322
BAESF_05292.mRNA.2	Host	R2 2hpi	R2	2hpi	6.65311
BAESF_05292.mRNA.2	Host	R2 4hpi	R2	4hpi	7.78165
BAESF_05292.mRNA.2	Host	R2 8hpi	R2	8hpi	1.15253
rna-MIMI_gp0541	Virus	R1 2hpi	R1	2hpi	332.579
rna-MIMI_gp0541	Virus	R1 4hpi	R1	4hpi	230.869
rna-MIMI_gp0541	Virus	R1 8hpi	R1	8hpi	47.3626
rna-MIMI_gp0541	Virus	R2 2hpi	R2	2hpi	391.021
rna-MIMI_gp0541	Virus	R2 4hpi	R2	4hpi	252.495
rna-MIMI_gp0541	Virus	R2 8hpi	R2	8hpi	29.952
BAESF_03505.mRNA.1	Host	R1 0hpi	R1	0hpi	18.2574
BAESF_03505.mRNA.1	Host	R1 2hpi	R1	2hpi	9.90304
BAESF_03505.mRNA.1	Host	R1 4hpi	R1	4hpi	5.17297
BAESF_03505.mRNA.1	Host	R1 8hpi	R1	8hpi	6.52658
BAESF_03505.mRNA.1	Host	R2 0hpi	R2	0hpi	16.5781
BAESF_03505.mRNA.1	Host	R2 2hpi	R2	2hpi	13.6813
BAESF_03505.mRNA.1	Host	R2 4hpi	R2	4hpi	5.17412
BAESF_03505.mRNA.1	Host	R2 8hpi	R2	8hpi	1.97619
BAESF_01765.mRNA.1	Host	R1 0hpi	R1	0hpi	23.6428
BAESF_01765.mRNA.1	Host	R1 2hpi	R1	2hpi	12.4324
BAESF_01765.mRNA.1	Host	R1 4hpi	R1	4hpi	9.58422
BAESF_01765.mRNA.1	Host	R1 8hpi	R1	8hpi	7.9776
BAESF_01765.mRNA.1	Host	R2 0hpi	R2	0hpi	22.594
BAESF_01765.mRNA.1	Host	R2 2hpi	R2	2hpi	13.7807
BAESF_01765.mRNA.1	Host	R2 4hpi	R2	4hpi	13.2976
BAESF_01765.mRNA.1	Host	R2 8hpi	R2	8hpi	1.90981
BAESF_00051.mRNA.4	Host	R1 0hpi	R1	0hpi	120.947
BAESF_00051.mRNA.4	Host	R1 2hpi	R1	2hpi	95.7176
BAESF_00051.mRNA.4	Host	R1 4hpi	R1	4hpi	50.0173
BAESF_00051.mRNA.4	Host	R1 8hpi	R1	8hpi	44.5368
BAESF_00051.mRNA.4	Host	R2 0hpi	R2	0hpi	113.975
BAESF_00051.mRNA.4	Host	R2 2hpi	R2	2hpi	106.111
BAESF_00051.mRNA.4	Host	R2 4hpi	R2	4hpi	43.3165
BAESF_00051.mRNA.4	Host	R2 8hpi	R2	8hpi	11.8822
BAESF_10870.mRNA.1	Host	R1 0hpi	R1	0hpi	4.73173
BAESF_10870.mRNA.1	Host	R1 2hpi	R1	2hpi	8.50192
BAESF_10870.mRNA.1	Host	R1 4hpi	R1	4hpi	4.61189
BAESF_10870.mRNA.1	Host	R1 8hpi	R1	8hpi	4.33641
BAESF_10870.mRNA.1	Host	R2 0hpi	R2	0hpi	5.78986
BAESF_10870.mRNA.1	Host	R2 2hpi	R2	2hpi	7.43321
[truncated: 88,332 more rows]

## Sheet: Fig.1F
Fig. 1F Heatmaps of the Z-score normalized TPM in the RNA-Seq and Ribo-Seq data for amoeba mRNAs at different infection stages. Colour scales indicate the Z-scores.
TPM of amoeba mRNA (RNA-Seq)					TPM of amoeba mRNA (Ribo-Seq)
gene	cluster	sample	TPM		gene	cluster	sample	TPM
BAESF_00001.mRNA.1	2	R1 0hpi	-0.683393		BAESF_00001.mRNA.1	2	R1 0hpi	-1.14783
BAESF_00001.mRNA.1	2	R1 2hpi	1.19495		BAESF_00001.mRNA.1	2	R1 2hpi	0.570593
BAESF_00001.mRNA.1	2	R1 4hpi	0.442154		BAESF_00001.mRNA.1	2	R1 4hpi	1.06008
BAESF_00001.mRNA.1	2	R1 8hpi	-0.953712		BAESF_00001.mRNA.1	2	R1 8hpi	-0.48285
BAESF_00001.mRNA.1	2	R2 0hpi	-1.10556		BAESF_00001.mRNA.1	2	R2 0hpi	-1.09688
BAESF_00001.mRNA.1	2	R2 2hpi	1.21603		BAESF_00001.mRNA.1	2	R2 2hpi	-0.455143
BAESF_00001.mRNA.1	2	R2 4hpi	0.327445		BAESF_00001.mRNA.1	2	R2 4hpi	1.21494
BAESF_00001.mRNA.1	2	R2 8hpi	-0.437918		BAESF_00001.mRNA.1	2	R2 8hpi	0.33708
BAESF_12763.mRNA.1	4	R1 0hpi	0.825662		BAESF_12763.mRNA.1	4	R1 0hpi	1.1801
BAESF_12763.mRNA.1	4	R1 2hpi	-1.13715		BAESF_12763.mRNA.1	4	R1 2hpi	-1.24376
BAESF_12763.mRNA.1	4	R1 4hpi	-0.543066		BAESF_12763.mRNA.1	4	R1 4hpi	0.202698
BAESF_12763.mRNA.1	4	R1 8hpi	0.854551		BAESF_12763.mRNA.1	4	R1 8hpi	-0.139038
BAESF_12763.mRNA.1	4	R2 0hpi	0.027948		BAESF_12763.mRNA.1	4	R2 0hpi	0.638061
BAESF_12763.mRNA.1	4	R2 2hpi	-1.13665		BAESF_12763.mRNA.1	4	R2 2hpi	-1.28513
BAESF_12763.mRNA.1	4	R2 4hpi	-0.184778		BAESF_12763.mRNA.1	4	R2 4hpi	-0.281439
BAESF_12763.mRNA.1	4	R2 8hpi	1.29348		BAESF_12763.mRNA.1	4	R2 8hpi	0.928504
BAESF_10812.mRNA.1	1	R1 0hpi	1.08047		BAESF_10812.mRNA.1	1	R1 0hpi	1.11095
BAESF_10812.mRNA.1	1	R1 2hpi	0.108759		BAESF_10812.mRNA.1	1	R1 2hpi	-0.280911
BAESF_10812.mRNA.1	1	R1 4hpi	-1.34081		BAESF_10812.mRNA.1	1	R1 4hpi	-1.23429
BAESF_10812.mRNA.1	1	R1 8hpi	0.151581		BAESF_10812.mRNA.1	1	R1 8hpi	0.404253
BAESF_10812.mRNA.1	1	R2 0hpi	1.20173		BAESF_10812.mRNA.1	1	R2 0hpi	1.47516
BAESF_10812.mRNA.1	1	R2 2hpi	0.426609		BAESF_10812.mRNA.1	1	R2 2hpi	-0.377052
BAESF_10812.mRNA.1	1	R2 4hpi	-0.659074		BAESF_10812.mRNA.1	1	R2 4hpi	-0.747584
BAESF_10812.mRNA.1	1	R2 8hpi	-0.969265		BAESF_10812.mRNA.1	1	R2 8hpi	-0.350519
BAESF_09048.mRNA.1	4	R1 0hpi	1.14747		BAESF_09048.mRNA.1	4	R1 0hpi	0.611058
BAESF_09048.mRNA.1	4	R1 2hpi	-1.17306		BAESF_09048.mRNA.1	4	R1 2hpi	-0.995947
BAESF_09048.mRNA.1	4	R1 4hpi	-0.378936		BAESF_09048.mRNA.1	4	R1 4hpi	-0.690909
BAESF_09048.mRNA.1	4	R1 8hpi	0.404526		BAESF_09048.mRNA.1	4	R1 8hpi	1.0758
BAESF_09048.mRNA.1	4	R2 0hpi	0.803306		BAESF_09048.mRNA.1	4	R2 0hpi	0.139755
BAESF_09048.mRNA.1	4	R2 2hpi	-1.28054		BAESF_09048.mRNA.1	4	R2 2hpi	-0.839502
BAESF_09048.mRNA.1	4	R2 4hpi	-0.309576		BAESF_09048.mRNA.1	4	R2 4hpi	-0.657817
BAESF_09048.mRNA.1	4	R2 8hpi	0.786812		BAESF_09048.mRNA.1	4	R2 8hpi	1.35756
BAESF_07145.mRNA.1	2	R1 0hpi	-0.525222		BAESF_07145.mRNA.1	2	R1 0hpi	-0.245078
BAESF_07145.mRNA.1	2	R1 2hpi	1.29357		BAESF_07145.mRNA.1	2	R1 2hpi	1.47687
BAESF_07145.mRNA.1	2	R1 4hpi	0.230502		BAESF_07145.mRNA.1	2	R1 4hpi	-0.624472
BAESF_07145.mRNA.1	2	R1 8hpi	-0.998847		BAESF_07145.mRNA.1	2	R1 8hpi	-0.607318
BAESF_07145.mRNA.1	2	R2 0hpi	0.162317		BAESF_07145.mRNA.1	2	R2 0hpi	0.319435
BAESF_07145.mRNA.1	2	R2 2hpi	-0.247378		BAESF_07145.mRNA.1	2	R2 2hpi	1.26473
BAESF_07145.mRNA.1	2	R2 4hpi	-1.16346		BAESF_07145.mRNA.1	2	R2 4hpi	-0.939787
BAESF_07145.mRNA.1	2	R2 8hpi	1.24852		BAESF_07145.mRNA.1	2	R2 8hpi	-0.644378
BAESF_05238.mRNA.1	3	R1 0hpi	-1.20224		BAESF_05238.mRNA.1	3	R1 0hpi	-1.3444
BAESF_05238.mRNA.1	3	R1 2hpi	0.347791		BAESF_05238.mRNA.1	3	R1 2hpi	0.47756
BAESF_05238.mRNA.1	3	R1 4hpi	-0.303744		BAESF_05238.mRNA.1	3	R1 4hpi	-0.109168
BAESF_05238.mRNA.1	3	R1 8hpi	1.15819		BAESF_05238.mRNA.1	3	R1 8hpi	0.976012
BAESF_05238.mRNA.1	3	R2 0hpi	-0.854966		BAESF_05238.mRNA.1	3	R2 0hpi	-1.31816
BAESF_05238.mRNA.1	3	R2 2hpi	-0.236508		BAESF_05238.mRNA.1	3	R2 2hpi	0.755213
BAESF_05238.mRNA.1	3	R2 4hpi	-0.353551		BAESF_05238.mRNA.1	3	R2 4hpi	0.798029
BAESF_05238.mRNA.1	3	R2 8hpi	1.44503		BAESF_05238.mRNA.1	3	R2 8hpi	-0.235084
BAESF_03477.mRNA.1	2	R1 0hpi	-1.27821		BAESF_03477.mRNA.1	2	R1 0hpi	-0.105444
BAESF_03477.mRNA.1	2	R1 2hpi	0.721718		BAESF_03477.mRNA.1	2	R1 2hpi	0.310158
BAESF_03477.mRNA.1	2	R1 4hpi	0.865805		BAESF_03477.mRNA.1	2	R1 4hpi	1.09592
BAESF_03477.mRNA.1	2	R1 8hpi	-0.309308		BAESF_03477.mRNA.1	2	R1 8hpi	-1.30063
BAESF_03477.mRNA.1	2	R2 0hpi	-0.853451		BAESF_03477.mRNA.1	2	R2 0hpi	-1.48977
BAESF_03477.mRNA.1	2	R2 2hpi	1.14836		BAESF_03477.mRNA.1	2	R2 2hpi	0.551787
BAESF_03477.mRNA.1	2	R2 4hpi	0.526862		BAESF_03477.mRNA.1	2	R2 4hpi	0.603536
BAESF_03477.mRNA.1	2	R2 8hpi	-0.821771		BAESF_03477.mRNA.1	2	R2 8hpi	0.334449
BAESF_01718.mRNA.1	2	R1 0hpi	-0.597836		BAESF_01718.mRNA.1	2	R1 0hpi	-0.822117
BAESF_01718.mRNA.1	2	R1 2hpi	0.833853		BAESF_01718.mRNA.1	2	R1 2hpi	1.0651
BAESF_01718.mRNA.1	2	R1 4hpi	0.861641		BAESF_01718.mRNA.1	2	R1 4hpi	0.640145
BAESF_01718.mRNA.1	2	R1 8hpi	-1.09766		BAESF_01718.mRNA.1	2	R1 8hpi	-0.883124
BAESF_01718.mRNA.1	2	R2 0hpi	-1.183		BAESF_01718.mRNA.1	2	R2 0hpi	-1.05768
BAESF_01718.mRNA.1	2	R2 2hpi	0.282698		BAESF_01718.mRNA.1	2	R2 2hpi	0.204695
BAESF_01718.mRNA.1	2	R2 4hpi	1.19692		BAESF_01718.mRNA.1	2	R2 4hpi	1.28545
BAESF_01718.mRNA.1	2	R2 8hpi	-0.296614		BAESF_01718.mRNA.1	2	R2 8hpi	-0.432462
BAESF_00015.mRNA.1	2	R1 0hpi	-0.999729		BAESF_00015.mRNA.1	2	R1 0hpi	-0.873765
BAESF_00015.mRNA.1	2	R1 2hpi	0.158529		BAESF_00015.mRNA.1	2	R1 2hpi	1.28024
BAESF_00015.mRNA.1	2	R1 4hpi	1.32104		BAESF_00015.mRNA.1	2	R1 4hpi	0.304159
BAESF_00015.mRNA.1	2	R1 8hpi	-0.479845		BAESF_00015.mRNA.1	2	R1 8hpi	-0.710636
BAESF_00015.mRNA.1	2	R2 0hpi	-1.12341		BAESF_00015.mRNA.1	2	R2 0hpi	-0.906586
BAESF_00015.mRNA.1	2	R2 2hpi	0.872587		BAESF_00015.mRNA.1	2	R2 2hpi	0.608954
BAESF_00015.mRNA.1	2	R2 4hpi	0.812831		BAESF_00015.mRNA.1	2	R2 4hpi	1.08769
BAESF_00015.mRNA.1	2	R2 8hpi	-0.562012		BAESF_00015.mRNA.1	2	R2 8hpi	-0.790062
BAESF_12765.mRNA.1	3	R1 0hpi	-1.39439		BAESF_12765.mRNA.1	3	R1 0hpi	-0.684002
BAESF_12765.mRNA.1	3	R1 2hpi	0.363438		BAESF_12765.mRNA.1	3	R1 2hpi	0.236669
BAESF_12765.mRNA.1	3	R1 4hpi	0.958277		BAESF_12765.mRNA.1	3	R1 4hpi	1.31364
BAESF_12765.mRNA.1	3	R1 8hpi	0.0726797		BAESF_12765.mRNA.1	3	R1 8hpi	-0.866305
BAESF_12765.mRNA.1	3	R2 0hpi	-1.47514		BAESF_12765.mRNA.1	3	R2 0hpi	-1.0276
BAESF_12765.mRNA.1	3	R2 2hpi	0.258287		BAESF_12765.mRNA.1	3	R2 2hpi	0.22876
BAESF_12765.mRNA.1	3	R2 4hpi	0.700253		BAESF_12765.mRNA.1	3	R2 4hpi	1.28617
BAESF_12765.mRNA.1	3	R2 8hpi	0.516605		BAESF_12765.mRNA.1	3	R2 8hpi	-0.48733
BAESF_10818.mRNA.1	4	R1 0hpi	0.622524		BAESF_10818.mRNA.1	4	R1 0hpi	0.268287
BAESF_10818.mRNA.1	4	R1 2hpi	-0.786302		BAESF_10818.mRNA.1	4	R1 2hpi	-0.724793
BAESF_10818.mRNA.1	4	R1 4hpi	-0.913295		BAESF_10818.mRNA.1	4	R1 4hpi	-0.843777
BAESF_10818.mRNA.1	4	R1 8hpi	1.07707		BAESF_10818.mRNA.1	4	R1 8hpi	1.30028
BAESF_10818.mRNA.1	4	R2 0hpi	1.20749		BAESF_10818.mRNA.1	4	R2 0hpi	0.753259
BAESF_10818.mRNA.1	4	R2 2hpi	-0.518443		BAESF_10818.mRNA.1	4	R2 2hpi	-0.716811
BAESF_10818.mRNA.1	4	R2 4hpi	-1.06417		BAESF_10818.mRNA.1	4	R2 4hpi	-0.99754
BAESF_10818.mRNA.1	4	R2 8hpi	0.375129		BAESF_10818.mRNA.1	4	R2 8hpi	0.961091
BAESF_09048.mRNA.2	4	R1 0hpi	1.09558		BAESF_09048.mRNA.2	4	R1 0hpi	0.635602
BAESF_09048.mRNA.2	4	R1 2hpi	-1.19655		BAESF_09048.mRNA.2	4	R1 2hpi	-0.993831
BAESF_09048.mRNA.2	4	R1 4hpi	-0.375469		BAESF_09048.mRNA.2	4	R1 4hpi	-0.699562
BAESF_09048.mRNA.2	4	R1 8hpi	0.476443		BAESF_09048.mRNA.2	4	R1 8hpi	1.05779
BAESF_09048.mRNA.2	4	R2 0hpi	0.799162		BAESF_09048.mRNA.2	4	R2 0hpi	0.100695
BAESF_09048.mRNA.2	4	R2 2hpi	-1.25946		BAESF_09048.mRNA.2	4	R2 2hpi	-0.791221
BAESF_09048.mRNA.2	4	R2 4hpi	-0.348278		BAESF_09048.mRNA.2	4	R2 4hpi	-0.685614
BAESF_09048.mRNA.2	4	R2 8hpi	0.808578		BAESF_09048.mRNA.2	4	R2 8hpi	1.37614
BAESF_07146.mRNA.1	1	R1 0hpi	0.648614		BAESF_07146.mRNA.1	1	R1 0hpi	0.0119552
BAESF_07146.mRNA.1	1	R1 2hpi	0.87168		BAESF_07146.mRNA.1	1	R1 2hpi	1.40069
BAESF_07146.mRNA.1	1	R1 4hpi	-0.184028		BAESF_07146.mRNA.1	1	R1 4hpi	-0.847982
BAESF_07146.mRNA.1	1	R1 8hpi	-1.33627		BAESF_07146.mRNA.1	1	R1 8hpi	-0.564665
BAESF_07146.mRNA.1	1	R2 0hpi	0.846592		BAESF_07146.mRNA.1	1	R2 0hpi	-0.420455
BAESF_07146.mRNA.1	1	R2 2hpi	0.291627		BAESF_07146.mRNA.1	1	R2 2hpi	1.47874
BAESF_07146.mRNA.1	1	R2 4hpi	-1.44958		BAESF_07146.mRNA.1	1	R2 4hpi	-0.724794
BAESF_07146.mRNA.1	1	R2 8hpi	0.311362		BAESF_07146.mRNA.1	1	R2 8hpi	-0.333492
BAESF_05241.mRNA.1	2	R1 0hpi	-0.962539		BAESF_05241.mRNA.1	2	R1 0hpi	-0.628871
BAESF_05241.mRNA.1	2	R1 2hpi	0.883158		BAESF_05241.mRNA.1	2	R1 2hpi	0.970229
BAESF_05241.mRNA.1	2	R1 4hpi	0.842934		BAESF_05241.mRNA.1	2	R1 4hpi	0.725121
BAESF_05241.mRNA.1	2	R1 8hpi	-0.763553		BAESF_05241.mRNA.1	2	R1 8hpi	-1.06648
BAESF_05241.mRNA.1	2	R2 0hpi	0.193525		BAESF_05241.mRNA.1	2	R2 0hpi	-0.661218
BAESF_05241.mRNA.1	2	R2 2hpi	1.16773		BAESF_05241.mRNA.1	2	R2 2hpi	0.870569
BAESF_05241.mRNA.1	2	R2 4hpi	-0.100779		BAESF_05241.mRNA.1	2	R2 4hpi	0.839514
BAESF_05241.mRNA.1	2	R2 8hpi	-1.26048		BAESF_05241.mRNA.1	2	R2 8hpi	-1.04886
BAESF_03478.mRNA.1	4	R1 0hpi	0.542957		BAESF_03478.mRNA.1	4	R1 0hpi	1.29361
BAESF_03478.mRNA.1	4	R1 2hpi	-1.33513		BAESF_03478.mRNA.1	4	R1 2hpi	-0.771316
BAESF_03478.mRNA.1	4	R1 4hpi	-0.155659		BAESF_03478.mRNA.1	4	R1 4hpi	-0.806696
BAESF_03478.mRNA.1	4	R1 8hpi	0.947834		BAESF_03478.mRNA.1	4	R1 8hpi	0.284401
BAESF_03478.mRNA.1	4	R2 0hpi	1.1244		BAESF_03478.mRNA.1	4	R2 0hpi	1.04735
BAESF_03478.mRNA.1	4	R2 2hpi	-1.28344		BAESF_03478.mRNA.1	4	R2 2hpi	-1.21363
BAESF_03478.mRNA.1	4	R2 4hpi	0.27428		BAESF_03478.mRNA.1	4	R2 4hpi	-0.373115
BAESF_03478.mRNA.1	4	R2 8hpi	-0.115248		BAESF_03478.mRNA.1	4	R2 8hpi	0.539398
BAESF_01719.mRNA.1	2	R1 0hpi	0.400239		BAESF_01719.mRNA.1	2	R1 0hpi	-0.0254197
BAESF_01719.mRNA.1	2	R1 2hpi	1.22248		BAESF_01719.mRNA.1	2	R1 2hpi	1.40502
BAESF_01719.mRNA.1	2	R1 4hpi	-0.691463		BAESF_01719.mRNA.1	2	R1 4hpi	-0.497961
BAESF_01719.mRNA.1	2	R1 8hpi	-0.931254		BAESF_01719.mRNA.1	2	R1 8hpi	-0.881644
BAESF_01719.mRNA.1	2	R2 0hpi	0.59151		BAESF_01719.mRNA.1	2	R2 0hpi	0.833616
BAESF_01719.mRNA.1	2	R2 2hpi	1.10232		BAESF_01719.mRNA.1	2	R2 2hpi	0.897603
BAESF_01719.mRNA.1	2	R2 4hpi	-0.831365		BAESF_01719.mRNA.1	2	R2 4hpi	-0.886016
BAESF_01719.mRNA.1	2	R2 8hpi	-0.862463		BAESF_01719.mRNA.1	2	R2 8hpi	-0.845203
BAESF_00016.mRNA.1	4	R1 0hpi	1.27632		BAESF_00016.mRNA.1	4	R1 0hpi	0.163204
BAESF_00016.mRNA.1	4	R1 2hpi	-1.11102		BAESF_00016.mRNA.1	4	R1 2hpi	-0.365549
BAESF_00016.mRNA.1	4	R1 4hpi	-0.330626		BAESF_00016.mRNA.1	4	R1 4hpi	-1.08611
BAESF_00016.mRNA.1	4	R1 8hpi	0.165333		BAESF_00016.mRNA.1	4	R1 8hpi	1.28845
BAESF_00016.mRNA.1	4	R2 0hpi	1.24675		BAESF_00016.mRNA.1	4	R2 0hpi	-0.0251395
BAESF_00016.mRNA.1	4	R2 2hpi	-0.831501		BAESF_00016.mRNA.1	4	R2 2hpi	-0.678561
BAESF_00016.mRNA.1	4	R2 4hpi	-0.785556		BAESF_00016.mRNA.1	4	R2 4hpi	-0.718506
BAESF_00016.mRNA.1	4	R2 8hpi	0.37031		BAESF_00016.mRNA.1	4	R2 8hpi	1.42221
BAESF_12765.mRNA.2	3	R1 0hpi	-1.35554		BAESF_12765.mRNA.2	3	R1 0hpi	-0.734036
BAESF_12765.mRNA.2	3	R1 2hpi	0.332107		BAESF_12765.mRNA.2	3	R1 2hpi	0.269139
BAESF_12765.mRNA.2	3	R1 4hpi	1.02578		BAESF_12765.mRNA.2	3	R1 4hpi	1.30032
BAESF_12765.mRNA.2	3	R1 8hpi	-0.00234676		BAESF_12765.mRNA.2	3	R1 8hpi	-0.83542
BAESF_12765.mRNA.2	3	R2 0hpi	-1.43866		BAESF_12765.mRNA.2	3	R2 0hpi	-1.11651
BAESF_12765.mRNA.2	3	R2 2hpi	0.122292		BAESF_12765.mRNA.2	3	R2 2hpi	0.14584
BAESF_12765.mRNA.2	3	R2 4hpi	0.814552		BAESF_12765.mRNA.2	3	R2 4hpi	1.27939
BAESF_12765.mRNA.2	3	R2 8hpi	0.501813		BAESF_12765.mRNA.2	3	R2 8hpi	-0.308715
BAESF_10822.mRNA.1	4	R1 0hpi	0.345525		BAESF_10822.mRNA.1	4	R1 0hpi	0.758805
BAESF_10822.mRNA.1	4	R1 2hpi	-1.13924		BAESF_10822.mRNA.1	4	R1 2hpi	-1.32322
BAESF_10822.mRNA.1	4	R1 4hpi	-0.399309		BAESF_10822.mRNA.1	4	R1 4hpi	-0.22476
BAESF_10822.mRNA.1	4	R1 8hpi	1.19302		BAESF_10822.mRNA.1	4	R1 8hpi	0.789172
BAESF_10822.mRNA.1	4	R2 0hpi	0.891231		BAESF_10822.mRNA.1	4	R2 0hpi	0.55219
BAESF_10822.mRNA.1	4	R2 2hpi	-1.33378		BAESF_10822.mRNA.1	4	R2 2hpi	-1.27676
BAESF_10822.mRNA.1	4	R2 4hpi	-0.184186		BAESF_10822.mRNA.1	4	R2 4hpi	-0.271154
BAESF_10822.mRNA.1	4	R2 8hpi	0.626739		BAESF_10822.mRNA.1	4	R2 8hpi	0.995719
BAESF_09052.mRNA.1	4	R1 0hpi	1.39331		BAESF_09052.mRNA.1	4	R1 0hpi	1.1946
BAESF_09052.mRNA.1	4	R1 2hpi	-0.921104		BAESF_09052.mRNA.1	4	R1 2hpi	-1.2514
BAESF_09052.mRNA.1	4	R1 4hpi	-0.458329		BAESF_09052.mRNA.1	4	R1 4hpi	0.0799124
BAESF_09052.mRNA.1	4	R1 8hpi	-0.0138768		BAESF_09052.mRNA.1	4	R1 8hpi	-0.023116
BAESF_09052.mRNA.1	4	R2 0hpi	1.2638		BAESF_09052.mRNA.1	4	R2 0hpi	1.03482
BAESF_09052.mRNA.1	4	R2 2hpi	-1.12053		BAESF_09052.mRNA.1	4	R2 2hpi	-1.30472
BAESF_09052.mRNA.1	4	R2 4hpi	-0.333331		BAESF_09052.mRNA.1	4	R2 4hpi	0.443525
BAESF_09052.mRNA.1	4	R2 8hpi	0.19006		BAESF_09052.mRNA.1	4	R2 8hpi	-0.173621
BAESF_07147.mRNA.1	2	R1 0hpi	-1.48451		BAESF_07147.mRNA.1	2	R1 0hpi	-1.37009
BAESF_07147.mRNA.1	2	R1 2hpi	0.534031		BAESF_07147.mRNA.1	2	R1 2hpi	0.0894669
BAESF_07147.mRNA.1	2	R1 4hpi	0.6475		BAESF_07147.mRNA.1	2	R1 4hpi	1.02427
BAESF_07147.mRNA.1	2	R1 8hpi	0.302976		BAESF_07147.mRNA.1	2	R1 8hpi	0.256359
BAESF_07147.mRNA.1	2	R2 0hpi	-0.708713		BAESF_07147.mRNA.1	2	R2 0hpi	-1.30413
BAESF_07147.mRNA.1	2	R2 2hpi	0.380188		BAESF_07147.mRNA.1	2	R2 2hpi	0.00727294
BAESF_07147.mRNA.1	2	R2 4hpi	1.23646		BAESF_07147.mRNA.1	2	R2 4hpi	1.12711
BAESF_07147.mRNA.1	2	R2 8hpi	-0.907936		BAESF_07147.mRNA.1	2	R2 8hpi	0.169748
BAESF_05243.mRNA.1	2	R1 0hpi	-0.999848		BAESF_05243.mRNA.1	2	R1 0hpi	-0.97335
BAESF_05243.mRNA.1	2	R1 2hpi	0.970001		BAESF_05243.mRNA.1	2	R1 2hpi	0.570571
BAESF_05243.mRNA.1	2	R1 4hpi	0.742576		BAESF_05243.mRNA.1	2	R1 4hpi	1.10856
BAESF_05243.mRNA.1	2	R1 8hpi	-0.712729		BAESF_05243.mRNA.1	2	R1 8hpi	-0.705783
BAESF_05243.mRNA.1	2	R2 0hpi	-0.698288		BAESF_05243.mRNA.1	2	R2 0hpi	-1.44335
BAESF_05243.mRNA.1	2	R2 2hpi	1.00757		BAESF_05243.mRNA.1	2	R2 2hpi	0.149185
BAESF_05243.mRNA.1	2	R2 4hpi	0.696643		BAESF_05243.mRNA.1	2	R2 4hpi	0.815985
BAESF_05243.mRNA.1	2	R2 8hpi	-1.00592		BAESF_05243.mRNA.1	2	R2 8hpi	0.478179
BAESF_03479.mRNA.1	4	R1 0hpi	0.871819		BAESF_03479.mRNA.1	4	R1 0hpi	1.36865
BAESF_03479.mRNA.1	4	R1 2hpi	-1.00846		BAESF_03479.mRNA.1	4	R1 2hpi	-0.925393
BAESF_03479.mRNA.1	4	R1 4hpi	-0.710656		BAESF_03479.mRNA.1	4	R1 4hpi	-0.515053
BAESF_03479.mRNA.1	4	R1 8hpi	0.847296		BAESF_03479.mRNA.1	4	R1 8hpi	0.0717927
BAESF_03479.mRNA.1	4	R2 0hpi	1.34564		BAESF_03479.mRNA.1	4	R2 0hpi	1.16601
BAESF_03479.mRNA.1	4	R2 2hpi	-0.89397		BAESF_03479.mRNA.1	4	R2 2hpi	-0.654251
BAESF_03479.mRNA.1	4	R2 4hpi	-0.60535		BAESF_03479.mRNA.1	4	R2 4hpi	0.479453
BAESF_03479.mRNA.1	4	R2 8hpi	0.153677		BAESF_03479.mRNA.1	4	R2 8hpi	-0.991212
BAESF_01722.mRNA.1	4	R1 0hpi	0.985309		BAESF_01722.mRNA.1	4	R1 0hpi	1.35094
BAESF_01722.mRNA.1	4	R1 2hpi	-1.04434		BAESF_01722.mRNA.1	4	R1 2hpi	-1.00733
BAESF_01722.mRNA.1	4	R1 4hpi	-0.654877		BAESF_01722.mRNA.1	4	R1 4hpi	-0.396771
BAESF_01722.mRNA.1	4	R1 8hpi	0.713906		BAESF_01722.mRNA.1	4	R1 8hpi	0.0531635
BAESF_01722.mRNA.1	4	R2 0hpi	1.36159		BAESF_01722.mRNA.1	4	R2 0hpi	0.161963
BAESF_01722.mRNA.1	4	R2 2hpi	-0.915932		BAESF_01722.mRNA.1	4	R2 2hpi	-1.09404
BAESF_01722.mRNA.1	4	R2 4hpi	-0.545188		BAESF_01722.mRNA.1	4	R2 4hpi	-0.353254
BAESF_01722.mRNA.1	4	R2 8hpi	0.0995282		BAESF_01722.mRNA.1	4	R2 8hpi	1.28533
BAESF_00022.mRNA.1	4	R1 0hpi	1.29535		BAESF_00022.mRNA.1	4	R1 0hpi	0.987079
BAESF_00022.mRNA.1	4	R1 2hpi	-0.857708		BAESF_00022.mRNA.1	4	R1 2hpi	-0.911028
BAESF_00022.mRNA.1	4	R1 4hpi	-0.714124		BAESF_00022.mRNA.1	4	R1 4hpi	-0.810298
BAESF_00022.mRNA.1	4	R1 8hpi	0.276486		BAESF_00022.mRNA.1	4	R1 8hpi	0.734247
BAESF_00022.mRNA.1	4	R2 0hpi	1.41474		BAESF_00022.mRNA.1	4	R2 0hpi	1.05507
BAESF_00022.mRNA.1	4	R2 2hpi	-0.807206		BAESF_00022.mRNA.1	4	R2 2hpi	-1.0207
BAESF_00022.mRNA.1	4	R2 4hpi	-0.588703		BAESF_00022.mRNA.1	4	R2 4hpi	-0.666958
BAESF_00022.mRNA.1	4	R2 8hpi	-0.0188332		BAESF_00022.mRNA.1	4	R2 8hpi	0.63259
BAESF_12769.mRNA.1	4	R1 0hpi	1.28287		BAESF_12769.mRNA.1	4	R1 0hpi	0.390811
BAESF_12769.mRNA.1	4	R1 2hpi	-1.13269		BAESF_12769.mRNA.1	4	R1 2hpi	-1.31775
BAESF_12769.mRNA.1	4	R1 4hpi	0.098069		BAESF_12769.mRNA.1	4	R1 4hpi	-0.120146
BAESF_12769.mRNA.1	4	R1 8hpi	-0.248249		BAESF_12769.mRNA.1	4	R1 8hpi	1.04708
BAESF_12769.mRNA.1	4	R2 0hpi	1.28891		BAESF_12769.mRNA.1	4	R2 0hpi	0.788743
BAESF_12769.mRNA.1	4	R2 2hpi	-1.15194		BAESF_12769.mRNA.1	4	R2 2hpi	-1.43368
BAESF_12769.mRNA.1	4	R2 4hpi	-0.102905		BAESF_12769.mRNA.1	4	R2 4hpi	0.0832068
BAESF_12769.mRNA.1	4	R2 8hpi	-0.0340586		BAESF_12769.mRNA.1	4	R2 8hpi	0.561726
BAESF_10823.mRNA.1	3	R1 0hpi	-1.4883		BAESF_10823.mRNA.1	3	R1 0hpi	-1.21321
BAESF_10823.mRNA.1	3	R1 2hpi	0.391056		BAESF_10823.mRNA.1	3	R1 2hpi	0.473749
BAESF_10823.mRNA.1	3	R1 4hpi	0.42601		BAESF_10823.mRNA.1	3	R1 4hpi	-0.348003
BAESF_10823.mRNA.1	3	R1 8hpi	0.671234		BAESF_10823.mRNA.1	3	R1 8hpi	1.08746
BAESF_10823.mRNA.1	3	R2 0hpi	-1.4523		BAESF_10823.mRNA.1	3	R2 0hpi	-1.38001
BAESF_10823.mRNA.1	3	R2 2hpi	0.699575		BAESF_10823.mRNA.1	3	R2 2hpi	0.753757
BAESF_10823.mRNA.1	3	R2 4hpi	0.133346		BAESF_10823.mRNA.1	3	R2 4hpi	-0.0938811
BAESF_10823.mRNA.1	3	R2 8hpi	0.619382		BAESF_10823.mRNA.1	3	R2 8hpi	0.720138
BAESF_09055.mRNA.1	2	R1 0hpi	-0.0938745		BAESF_09055.mRNA.1	2	R1 0hpi	-0.579838
BAESF_09055.mRNA.1	2	R1 2hpi	1.12911		BAESF_09055.mRNA.1	2	R1 2hpi	1.17042
BAESF_09055.mRNA.1	2	R1 4hpi	0.250638		BAESF_09055.mRNA.1	2	R1 4hpi	0.452876
BAESF_09055.mRNA.1	2	R1 8hpi	-1.28588		BAESF_09055.mRNA.1	2	R1 8hpi	-1.04346
BAESF_09055.mRNA.1	2	R2 0hpi	-0.73354		BAESF_09055.mRNA.1	2	R2 0hpi	-0.83266
BAESF_09055.mRNA.1	2	R2 2hpi	1.23788		BAESF_09055.mRNA.1	2	R2 2hpi	1.37357
BAESF_09055.mRNA.1	2	R2 4hpi	0.381231		BAESF_09055.mRNA.1	2	R2 4hpi	0.0994721
BAESF_09055.mRNA.1	2	R2 8hpi	-0.88557		BAESF_09055.mRNA.1	2	R2 8hpi	-0.640381
BAESF_07148.mRNA.1	2	R1 0hpi	0.0298161		BAESF_07148.mRNA.1	2	R1 0hpi	-0.522287
BAESF_07148.mRNA.1	2	R1 2hpi	0.899177		BAESF_07148.mRNA.1	2	R1 2hpi	0.567182
BAESF_07148.mRNA.1	2	R1 4hpi	0.473341		BAESF_07148.mRNA.1	2	R1 4hpi	1.07403
BAESF_07148.mRNA.1	2	R1 8hpi	-1.40233		BAESF_07148.mRNA.1	2	R1 8hpi	-1.11892
BAESF_07148.mRNA.1	2	R2 0hpi	-0.538306		BAESF_07148.mRNA.1	2	R2 0hpi	-0.898423
BAESF_07148.mRNA.1	2	R2 2hpi	0.975588		BAESF_07148.mRNA.1	2	R2 2hpi	1.18644
BAESF_07148.mRNA.1	2	R2 4hpi	0.693183		BAESF_07148.mRNA.1	2	R2 4hpi	0.465802
BAESF_07148.mRNA.1	2	R2 8hpi	-1.13046		BAESF_07148.mRNA.1	2	R2 8hpi	-0.753814
BAESF_05245.mRNA.1	2	R1 0hpi	-1.10139		BAESF_05245.mRNA.1	2	R1 0hpi	-0.874308
BAESF_05245.mRNA.1	2	R1 2hpi	1.09442		BAESF_05245.mRNA.1	2	R1 2hpi	0.932391
BAESF_05245.mRNA.1	2	R1 4hpi	0.546231		BAESF_05245.mRNA.1	2	R1 4hpi	0.796957
BAESF_05245.mRNA.1	2	R1 8hpi	-0.539264		BAESF_05245.mRNA.1	2	R1 8hpi	-0.85504
BAESF_05245.mRNA.1	2	R2 0hpi	-0.65449		BAESF_05245.mRNA.1	2	R2 0hpi	-1.36512
BAESF_05245.mRNA.1	2	R2 2hpi	1.05421		BAESF_05245.mRNA.1	2	R2 2hpi	0.704073
BAESF_05245.mRNA.1	2	R2 4hpi	0.630924		BAESF_05245.mRNA.1	2	R2 4hpi	0.789998
BAESF_05245.mRNA.1	2	R2 8hpi	-1.03064		BAESF_05245.mRNA.1	2	R2 8hpi	-0.12895
BAESF_03480.mRNA.1	2	R1 0hpi	-0.860795		BAESF_03480.mRNA.1	2	R1 0hpi	-1.02851
BAESF_03480.mRNA.1	2	R1 2hpi	1.35017		BAESF_03480.mRNA.1	2	R1 2hpi	1.01261
BAESF_03480.mRNA.1	2	R1 4hpi	0.153013		BAESF_03480.mRNA.1	2	R1 4hpi	0.684957
BAESF_03480.mRNA.1	2	R1 8hpi	-0.642388		BAESF_03480.mRNA.1	2	R1 8hpi	-0.669052
BAESF_03480.mRNA.1	2	R2 0hpi	-0.860985		BAESF_03480.mRNA.1	2	R2 0hpi	-0.0797176
BAESF_03480.mRNA.1	2	R2 2hpi	1.26621		BAESF_03480.mRNA.1	2	R2 2hpi	1.05889
BAESF_03480.mRNA.1	2	R2 4hpi	0.332785		BAESF_03480.mRNA.1	2	R2 4hpi	0.344976
BAESF_03480.mRNA.1	2	R2 8hpi	-0.738013		BAESF_03480.mRNA.1	2	R2 8hpi	-1.32415
BAESF_01723.mRNA.1	2	R1 0hpi	-0.85704		BAESF_01723.mRNA.1	2	R1 0hpi	-0.767269
BAESF_01723.mRNA.1	2	R1 2hpi	1.04523		BAESF_01723.mRNA.1	2	R1 2hpi	0.819414
BAESF_01723.mRNA.1	2	R1 4hpi	0.665931		BAESF_01723.mRNA.1	2	R1 4hpi	0.906263
BAESF_01723.mRNA.1	2	R1 8hpi	-0.854118		BAESF_01723.mRNA.1	2	R1 8hpi	-0.958409
BAESF_01723.mRNA.1	2	R2 0hpi	-0.687227		BAESF_01723.mRNA.1	2	R2 0hpi	-1.21709
BAESF_01723.mRNA.1	2	R2 2hpi	1.0082		BAESF_01723.mRNA.1	2	R2 2hpi	0.596061
BAESF_01723.mRNA.1	2	R2 4hpi	0.693843		BAESF_01723.mRNA.1	2	R2 4hpi	1.00713
BAESF_01723.mRNA.1	2	R2 8hpi	-1.01481		BAESF_01723.mRNA.1	2	R2 8hpi	-0.3861
BAESF_00023.mRNA.1	4	R1 0hpi	-0.176719		BAESF_00023.mRNA.1	4	R1 0hpi	0.391076
BAESF_00023.mRNA.1	4	R1 2hpi	-1.25152		BAESF_00023.mRNA.1	4	R1 2hpi	-0.998183
BAESF_00023.mRNA.1	4	R1 4hpi	0.276779		BAESF_00023.mRNA.1	4	R1 4hpi	-0.609244
BAESF_00023.mRNA.1	4	R1 8hpi	1.15146		BAESF_00023.mRNA.1	4	R1 8hpi	1.21635
BAESF_00023.mRNA.1	4	R2 0hpi	-0.445919		BAESF_00023.mRNA.1	4	R2 0hpi	-0.114105
BAESF_00023.mRNA.1	4	R2 2hpi	-0.670821		BAESF_00023.mRNA.1	4	R2 2hpi	-1.17875
BAESF_00023.mRNA.1	4	R2 4hpi	-0.371039		BAESF_00023.mRNA.1	4	R2 4hpi	1.26359
BAESF_00023.mRNA.1	4	R2 8hpi	1.48778		BAESF_00023.mRNA.1	4	R2 8hpi	0.0292678
BAESF_12770.mRNA.1	4	R1 0hpi	0.397624		BAESF_12770.mRNA.1	4	R1 0hpi	1.09445
BAESF_12770.mRNA.1	4	R1 2hpi	-0.768576		BAESF_12770.mRNA.1	4	R1 2hpi	-0.943843
BAESF_12770.mRNA.1	4	R1 4hpi	-0.859126		BAESF_12770.mRNA.1	4	R1 4hpi	-0.746121
BAESF_12770.mRNA.1	4	R1 8hpi	1.23008		BAESF_12770.mRNA.1	4	R1 8hpi	0.59551
BAESF_12770.mRNA.1	4	R2 0hpi	1.15423		BAESF_12770.mRNA.1	4	R2 0hpi	0.992435
BAESF_12770.mRNA.1	4	R2 2hpi	-0.737216		BAESF_12770.mRNA.1	4	R2 2hpi	-0.557256
BAESF_12770.mRNA.1	4	R2 4hpi	-0.928685		BAESF_12770.mRNA.1	4	R2 4hpi	-1.11477
BAESF_12770.mRNA.1	4	R2 8hpi	0.511669		BAESF_12770.mRNA.1	4	R2 8hpi	0.679586
BAESF_10823.mRNA.2	3	R1 0hpi	-1.46646		BAESF_10823.mRNA.2	3	R1 0hpi	-1.37576
BAESF_10823.mRNA.2	3	R1 2hpi	0.332349		BAESF_10823.mRNA.2	3	R1 2hpi	0.690715
BAESF_10823.mRNA.2	3	R1 4hpi	0.348017		BAESF_10823.mRNA.2	3	R1 4hpi	-0.102189
BAESF_10823.mRNA.2	3	R1 8hpi	0.786089		BAESF_10823.mRNA.2	3	R1 8hpi	0.787238
BAESF_10823.mRNA.2	3	R2 0hpi	-1.44984		BAESF_10823.mRNA.2	3	R2 0hpi	-1.47629
BAESF_10823.mRNA.2	3	R2 2hpi	0.712994		BAESF_10823.mRNA.2	3	R2 2hpi	0.716636
BAESF_10823.mRNA.2	3	R2 4hpi	0.125397		BAESF_10823.mRNA.2	3	R2 4hpi	0.283773
BAESF_10823.mRNA.2	3	R2 8hpi	0.611451		BAESF_10823.mRNA.2	3	R2 8hpi	0.475884
BAESF_09056.mRNA.1	3	R1 0hpi	0.245748		BAESF_09056.mRNA.1	3	R1 0hpi	-0.314383
BAESF_09056.mRNA.1	3	R1 2hpi	-0.0487231		BAESF_09056.mRNA.1	3	R1 2hpi	0.427241
BAESF_09056.mRNA.1	3	R1 4hpi	1.10934		BAESF_09056.mRNA.1	3	R1 4hpi	1.1081
BAESF_09056.mRNA.1	3	R1 8hpi	-1.30637		BAESF_09056.mRNA.1	3	R1 8hpi	-1.22096
BAESF_09056.mRNA.1	3	R2 0hpi	0.0172848		BAESF_09056.mRNA.1	3	R2 0hpi	-0.767525
BAESF_09056.mRNA.1	3	R2 2hpi	-0.604586		BAESF_09056.mRNA.1	3	R2 2hpi	-0.58669
BAESF_09056.mRNA.1	3	R2 4hpi	1.40309		BAESF_09056.mRNA.1	3	R2 4hpi	1.43531
BAESF_09056.mRNA.1	3	R2 8hpi	-0.81579		BAESF_09056.mRNA.1	3	R2 8hpi	-0.081099
BAESF_07149.mRNA.1	2	R1 0hpi	0.178174		BAESF_07149.mRNA.1	2	R1 0hpi	-1.30384
BAESF_07149.mRNA.1	2	R1 2hpi	1.17905		BAESF_07149.mRNA.1	2	R1 2hpi	0.124067
BAESF_07149.mRNA.1	2	R1 4hpi	-0.105441		BAESF_07149.mRNA.1	2	R1 4hpi	0.0473582
BAESF_07149.mRNA.1	2	R1 8hpi	-1.25179		BAESF_07149.mRNA.1	2	R1 8hpi	1.13242
BAESF_07149.mRNA.1	2	R2 0hpi	-1.42275		BAESF_07149.mRNA.1	2	R2 0hpi	0.531785
BAESF_07149.mRNA.1	2	R2 2hpi	0.700838		BAESF_07149.mRNA.1	2	R2 2hpi	0.936476
BAESF_07149.mRNA.1	2	R2 4hpi	0.0262552		BAESF_07149.mRNA.1	2	R2 4hpi	-0.116748
BAESF_07149.mRNA.1	2	R2 8hpi	0.695653		BAESF_07149.mRNA.1	2	R2 8hpi	-1.35151
BAESF_05249.mRNA.1	2	R1 0hpi	0.67683		BAESF_05249.mRNA.1	2	R1 0hpi	0.332334
BAESF_05249.mRNA.1	2	R1 2hpi	0.56307		BAESF_05249.mRNA.1	2	R1 2hpi	0.493955
BAESF_05249.mRNA.1	2	R1 4hpi	0.233331		BAESF_05249.mRNA.1	2	R1 4hpi	0.660211
BAESF_05249.mRNA.1	2	R1 8hpi	-1.47323		BAESF_05249.mRNA.1	2	R1 8hpi	-1.4865
BAESF_05249.mRNA.1	2	R2 0hpi	-0.798522		BAESF_05249.mRNA.1	2	R2 0hpi	-0.980664
BAESF_05249.mRNA.1	2	R2 2hpi	0.843602		BAESF_05249.mRNA.1	2	R2 2hpi	1.15967
BAESF_05249.mRNA.1	2	R2 4hpi	0.885667		BAESF_05249.mRNA.1	2	R2 4hpi	0.4925
BAESF_05249.mRNA.1	2	R2 8hpi	-0.930748		BAESF_05249.mRNA.1	2	R2 8hpi	-0.671503
BAESF_03481.mRNA.1	4	R1 0hpi	0.818214		BAESF_03481.mRNA.1	4	R1 0hpi	0.208345
BAESF_03481.mRNA.1	4	R1 2hpi	-1.32718		BAESF_03481.mRNA.1	4	R1 2hpi	-1.31911
BAESF_03481.mRNA.1	4	R1 4hpi	-0.214342		BAESF_03481.mRNA.1	4	R1 4hpi	0.00781416
BAESF_03481.mRNA.1	4	R1 8hpi	0.723309		BAESF_03481.mRNA.1	4	R1 8hpi	1.10295
BAESF_03481.mRNA.1	4	R2 0hpi	1.16469		BAESF_03481.mRNA.1	4	R2 0hpi	0.881153
BAESF_03481.mRNA.1	4	R2 2hpi	-1.20029		BAESF_03481.mRNA.1	4	R2 2hpi	-1.00058
BAESF_03481.mRNA.1	4	R2 4hpi	-0.300137		BAESF_03481.mRNA.1	4	R2 4hpi	-0.719793
BAESF_03481.mRNA.1	4	R2 8hpi	0.335738		BAESF_03481.mRNA.1	4	R2 8hpi	0.839224
BAESF_01724.mRNA.1	3	R1 0hpi	-0.753		BAESF_01724.mRNA.1	3	R1 0hpi	-1.2496
BAESF_01724.mRNA.1	3	R1 2hpi	-0.965549		BAESF_01724.mRNA.1	3	R1 2hpi	-0.340583
BAESF_01724.mRNA.1	3	R1 4hpi	0.749727		BAESF_01724.mRNA.1	3	R1 4hpi	0.96561
BAESF_01724.mRNA.1	3	R1 8hpi	0.968822		BAESF_01724.mRNA.1	3	R1 8hpi	0.624576
BAESF_01724.mRNA.1	3	R2 0hpi	0.0099237		BAESF_01724.mRNA.1	3	R2 0hpi	-0.11398
BAESF_01724.mRNA.1	3	R2 2hpi	-0.832167		BAESF_01724.mRNA.1	3	R2 2hpi	-0.989646
BAESF_01724.mRNA.1	3	R2 4hpi	1.40343		BAESF_01724.mRNA.1	3	R2 4hpi	-0.284433
BAESF_01724.mRNA.1	3	R2 8hpi	-0.581188		BAESF_01724.mRNA.1	3	R2 8hpi	1.38806
BAESF_00024.mRNA.1	1	R1 0hpi	-0.397032		BAESF_00024.mRNA.1	1	R1 0hpi	1.37234
BAESF_00024.mRNA.1	1	R1 2hpi	0.6227		BAESF_00024.mRNA.1	1	R1 2hpi	0.101466
BAESF_00024.mRNA.1	1	R1 4hpi	-1.21491		BAESF_00024.mRNA.1	1	R1 4hpi	-0.837692
BAESF_00024.mRNA.1	1	R1 8hpi	0.989243		BAESF_00024.mRNA.1	1	R1 8hpi	-0.636119
BAESF_00024.mRNA.1	1	R2 0hpi	0.931687		BAESF_00024.mRNA.1	1	R2 0hpi	1.30724
BAESF_00024.mRNA.1	1	R2 2hpi	0.7506		BAESF_00024.mRNA.1	1	R2 2hpi	-0.504419
BAESF_00024.mRNA.1	1	R2 4hpi	-0.564091		BAESF_00024.mRNA.1	1	R2 4hpi	-0.999079
BAESF_00024.mRNA.1	1	R2 8hpi	-1.1182		BAESF_00024.mRNA.1	1	R2 8hpi	0.196255
BAESF_12771.mRNA.1	1	R1 0hpi	0.945052		BAESF_12771.mRNA.1	1	R1 0hpi	-0.0831178
BAESF_12771.mRNA.1	1	R1 2hpi	0.639274		BAESF_12771.mRNA.1	1	R1 2hpi	0.420065
BAESF_12771.mRNA.1	1	R1 4hpi	-0.32144		BAESF_12771.mRNA.1	1	R1 4hpi	1.00623
BAESF_12771.mRNA.1	1	R1 8hpi	-1.26289		BAESF_12771.mRNA.1	1	R1 8hpi	-1.34318
BAESF_12771.mRNA.1	1	R2 0hpi	0.46497		BAESF_12771.mRNA.1	1	R2 0hpi	-0.592635
BAESF_12771.mRNA.1	1	R2 2hpi	0.805877		BAESF_12771.mRNA.1	1	R2 2hpi	0.626264
BAESF_12771.mRNA.1	1	R2 4hpi	0.179082		BAESF_12771.mRNA.1	1	R2 4hpi	1.04526
BAESF_12771.mRNA.1	1	R2 8hpi	-1.44993		BAESF_12771.mRNA.1	1	R2 8hpi	-1.07889
BAESF_10824.mRNA.1	2	R1 0hpi	-1.08421		BAESF_10824.mRNA.1	2	R1 0hpi	-0.889649
BAESF_10824.mRNA.1	2	R1 2hpi	1.05326		BAESF_10824.mRNA.1	2	R1 2hpi	0.759555
BAESF_10824.mRNA.1	2	R1 4hpi	0.613246		BAESF_10824.mRNA.1	2	R1 4hpi	0.965919
BAESF_10824.mRNA.1	2	R1 8hpi	-0.582296		BAESF_10824.mRNA.1	2	R1 8hpi	-0.835825
BAESF_10824.mRNA.1	2	R2 0hpi	-0.818118		BAESF_10824.mRNA.1	2	R2 0hpi	-1.24162
BAESF_10824.mRNA.1	2	R2 2hpi	1.2088		BAESF_10824.mRNA.1	2	R2 2hpi	0.305431
BAESF_10824.mRNA.1	2	R2 4hpi	0.434405		BAESF_10824.mRNA.1	2	R2 4hpi	1.14886
BAESF_10824.mRNA.1	2	R2 8hpi	-0.82509		BAESF_10824.mRNA.1	2	R2 8hpi	-0.212672
BAESF_09057.mRNA.1	4	R1 0hpi	0.950362		BAESF_09057.mRNA.1	4	R1 0hpi	1.01958
BAESF_09057.mRNA.1	4	R1 2hpi	-1.06226		BAESF_09057.mRNA.1	4	R1 2hpi	-0.953042
BAESF_09057.mRNA.1	4	R1 4hpi	-0.637642		BAESF_09057.mRNA.1	4	R1 4hpi	-0.757822
BAESF_09057.mRNA.1	4	R1 8hpi	0.749545		BAESF_09057.mRNA.1	4	R1 8hpi	0.691283
BAESF_09057.mRNA.1	4	R2 0hpi	0.949613		BAESF_09057.mRNA.1	4	R2 0hpi	1.34845
BAESF_09057.mRNA.1	4	R2 2hpi	-1.26015		BAESF_09057.mRNA.1	4	R2 2hpi	-1.04106
BAESF_09057.mRNA.1	4	R2 4hpi	-0.325377		BAESF_09057.mRNA.1	4	R2 4hpi	-0.312811
BAESF_09057.mRNA.1	4	R2 8hpi	0.635914		BAESF_09057.mRNA.1	4	R2 8hpi	0.00542759
BAESF_07149.mRNA.2	2	R1 0hpi	0.178174		BAESF_07149.mRNA.2	2	R1 0hpi	-1.30384
BAESF_07149.mRNA.2	2	R1 2hpi	1.17905		BAESF_07149.mRNA.2	2	R1 2hpi	0.124067
BAESF_07149.mRNA.2	2	R1 4hpi	-0.105441		BAESF_07149.mRNA.2	2	R1 4hpi	0.0473582
BAESF_07149.mRNA.2	2	R1 8hpi	-1.25179		BAESF_07149.mRNA.2	2	R1 8hpi	1.13242
BAESF_07149.mRNA.2	2	R2 0hpi	-1.42275		BAESF_07149.mRNA.2	2	R2 0hpi	0.531785
BAESF_07149.mRNA.2	2	R2 2hpi	0.700838		BAESF_07149.mRNA.2	2	R2 2hpi	0.936476
BAESF_07149.mRNA.2	2	R2 4hpi	0.0262552		BAESF_07149.mRNA.2	2	R2 4hpi	-0.116748
BAESF_07149.mRNA.2	2	R2 8hpi	0.695653		BAESF_07149.mRNA.2	2	R2 8hpi	-1.35151
BAESF_05251.mRNA.1	1	R1 0hpi	1.49966		BAESF_05251.mRNA.1	1	R1 0hpi	1.3983
BAESF_05251.mRNA.1	1	R1 2hpi	-0.525334		BAESF_05251.mRNA.1	1	R1 2hpi	-0.154341
BAESF_05251.mRNA.1	1	R1 4hpi	-0.473329		BAESF_05251.mRNA.1	1	R1 4hpi	-0.973561
BAESF_05251.mRNA.1	1	R1 8hpi	-0.500999		BAESF_05251.mRNA.1	1	R1 8hpi	-0.270398
BAESF_05251.mRNA.1	1	R2 0hpi	1.34517		BAESF_05251.mRNA.1	1	R2 0hpi	1.5
BAESF_05251.mRNA.1	1	R2 2hpi	-0.727393		BAESF_05251.mRNA.1	1	R2 2hpi	-0.5
BAESF_05251.mRNA.1	1	R2 4hpi	-0.793961		BAESF_05251.mRNA.1	1	R2 4hpi	-0.5
BAESF_05251.mRNA.1	1	R2 8hpi	0.176182		BAESF_05251.mRNA.1	1	R2 8hpi	-0.5
BAESF_03482.mRNA.1	1	R1 0hpi	1.49148		BAESF_03482.mRNA.1	1	R1 0hpi	1.4771
BAESF_03482.mRNA.1	1	R1 2hpi	-0.625953		BAESF_03482.mRNA.1	1	R1 2hpi	-0.732107
BAESF_03482.mRNA.1	1	R1 4hpi	-0.365286		BAESF_03482.mRNA.1	1	R1 4hpi	-0.420905
BAESF_03482.mRNA.1	1	R1 8hpi	-0.50024		BAESF_03482.mRNA.1	1	R1 8hpi	-0.324089
BAESF_03482.mRNA.1	1	R2 0hpi	1.44689		BAESF_03482.mRNA.1	1	R2 0hpi	0.786929
BAESF_03482.mRNA.1	1	R2 2hpi	-0.84572		BAESF_03482.mRNA.1	1	R2 2hpi	-0.75517
BAESF_03482.mRNA.1	1	R2 4hpi	-0.373305		BAESF_03482.mRNA.1	1	R2 4hpi	0.935424
BAESF_03482.mRNA.1	1	R2 8hpi	-0.227861		BAESF_03482.mRNA.1	1	R2 8hpi	-0.967183
BAESF_01725.mRNA.1	2	R1 0hpi	-1.08381		BAESF_01725.mRNA.1	2	R1 0hpi	-0.897727
BAESF_01725.mRNA.1	2	R1 2hpi	0.84829		BAESF_01725.mRNA.1	2	R1 2hpi	0.773042
BAESF_01725.mRNA.1	2	R1 4hpi	0.851936		BAESF_01725.mRNA.1	2	R1 4hpi	0.953611
BAESF_01725.mRNA.1	2	R1 8hpi	-0.616418		BAESF_01725.mRNA.1	2	R1 8hpi	-0.828926
BAESF_01725.mRNA.1	2	R2 0hpi	-1.26511		BAESF_01725.mRNA.1	2	R2 0hpi	-0.887526
BAESF_01725.mRNA.1	2	R2 2hpi	0.819356		BAESF_01725.mRNA.1	2	R2 2hpi	1.06595
BAESF_01725.mRNA.1	2	R2 4hpi	0.783596		BAESF_01725.mRNA.1	2	R2 4hpi	0.638846
BAESF_01725.mRNA.1	2	R2 8hpi	-0.337846		BAESF_01725.mRNA.1	2	R2 8hpi	-0.817268
BAESF_00024.mRNA.2	1	R1 0hpi	-0.382545		BAESF_00024.mRNA.2	1	R1 0hpi	1.36944
BAESF_00024.mRNA.2	1	R1 2hpi	0.592625		BAESF_00024.mRNA.2	1	R1 2hpi	0.0541508
BAESF_00024.mRNA.2	1	R1 4hpi	-1.21868		BAESF_00024.mRNA.2	1	R1 4hpi	-0.944587
BAESF_00024.mRNA.2	1	R1 8hpi	1.0086		BAESF_00024.mRNA.2	1	R1 8hpi	-0.479007
BAESF_00024.mRNA.2	1	R2 0hpi	0.924445		BAESF_00024.mRNA.2	1	R2 0hpi	1.28828
BAESF_00024.mRNA.2	1	R2 2hpi	0.759062		BAESF_00024.mRNA.2	1	R2 2hpi	-0.501377
BAESF_00024.mRNA.2	1	R2 4hpi	-0.565954		BAESF_00024.mRNA.2	1	R2 4hpi	-1.01769
BAESF_00024.mRNA.2	1	R2 8hpi	-1.11755		BAESF_00024.mRNA.2	1	R2 8hpi	0.23078
BAESF_12772.mRNA.1	1	R1 0hpi	0.518488		BAESF_12772.mRNA.1	1	R1 0hpi	-0.249552
BAESF_12772.mRNA.1	1	R1 2hpi	-0.457161		BAESF_12772.mRNA.1	1	R1 2hpi	1.03182
BAESF_12772.mRNA.1	1	R1 4hpi	-1.15323		BAESF_12772.mRNA.1	1	R1 4hpi	-1.27632
BAESF_12772.mRNA.1	1	R1 8hpi	1.0919		BAESF_12772.mRNA.1	1	R1 8hpi	0.494053
BAESF_12772.mRNA.1	1	R2 0hpi	0.817487		BAESF_12772.mRNA.1	1	R2 0hpi	-0.370921
BAESF_12772.mRNA.1	1	R2 2hpi	0.142993		BAESF_12772.mRNA.1	1	R2 2hpi	0.764112
BAESF_12772.mRNA.1	1	R2 4hpi	0.481532		BAESF_12772.mRNA.1	1	R2 4hpi	0.852511
BAESF_12772.mRNA.1	1	R2 8hpi	-1.44201		BAESF_12772.mRNA.1	1	R2 8hpi	-1.2457
BAESF_10825.mRNA.1	3	R1 0hpi	-1.00625		BAESF_10825.mRNA.1	3	R1 0hpi	-1.45852
BAESF_10825.mRNA.1	3	R1 2hpi	0.018809		BAESF_10825.mRNA.1	3	R1 2hpi	0.581741
BAESF_10825.mRNA.1	3	R1 4hpi	1.35963		BAESF_10825.mRNA.1	3	R1 4hpi	0.164593
BAESF_10825.mRNA.1	3	R1 8hpi	-0.372191		BAESF_10825.mRNA.1	3	R1 8hpi	0.712186
BAESF_10825.mRNA.1	3	R2 0hpi	-1.23135		BAESF_10825.mRNA.1	3	R2 0hpi	-1.4672
BAESF_10825.mRNA.1	3	R2 2hpi	0.159834		BAESF_10825.mRNA.1	3	R2 2hpi	0.266652
BAESF_10825.mRNA.1	3	R2 4hpi	1.20065		BAESF_10825.mRNA.1	3	R2 4hpi	0.76693
BAESF_10825.mRNA.1	3	R2 8hpi	-0.129139		BAESF_10825.mRNA.1	3	R2 8hpi	0.433623
BAESF_09058.mRNA.1	1	R1 0hpi	1.48111		BAESF_09058.mRNA.1	1	R1 0hpi	1.24321
BAESF_09058.mRNA.1	1	R1 2hpi	-0.631388		BAESF_09058.mRNA.1	1	R1 2hpi	-1.04644
BAESF_09058.mRNA.1	1	R1 4hpi	-0.5776		BAESF_09058.mRNA.1	1	R1 4hpi	-0.510716
BAESF_09058.mRNA.1	1	R1 8hpi	-0.272118		BAESF_09058.mRNA.1	1	R1 8hpi	0.31394
BAESF_09058.mRNA.1	1	R2 0hpi	1.41393		BAESF_09058.mRNA.1	1	R2 0hpi	1.04248
BAESF_09058.mRNA.1	1	R2 2hpi	-0.797172		BAESF_09058.mRNA.1	1	R2 2hpi	-1.04648
BAESF_09058.mRNA.1	1	R2 4hpi	-0.604293		BAESF_09058.mRNA.1	1	R2 4hpi	-0.637573
BAESF_09058.mRNA.1	1	R2 8hpi	-0.0124632		BAESF_09058.mRNA.1	1	R2 8hpi	0.641569
BAESF_07149.mRNA.3	2	R1 0hpi	0.178174		BAESF_07149.mRNA.3	2	R1 0hpi	-1.30384
BAESF_07149.mRNA.3	2	R1 2hpi	1.17905		BAESF_07149.mRNA.3	2	R1 2hpi	0.124067
BAESF_07149.mRNA.3	2	R1 4hpi	-0.105441		BAESF_07149.mRNA.3	2	R1 4hpi	0.0473582
BAESF_07149.mRNA.3	2	R1 8hpi	-1.25179		BAESF_07149.mRNA.3	2	R1 8hpi	1.13242
BAESF_07149.mRNA.3	2	R2 0hpi	-1.42275		BAESF_07149.mRNA.3	2	R2 0hpi	0.531785
BAESF_07149.mRNA.3	2	R2 2hpi	0.700838		BAESF_07149.mRNA.3	2	R2 2hpi	0.936476
BAESF_07149.mRNA.3	2	R2 4hpi	0.0262552		BAESF_07149.mRNA.3	2	R2 4hpi	-0.116748
BAESF_07149.mRNA.3	2	R2 8hpi	0.695653		BAESF_07149.mRNA.3	2	R2 8hpi	-1.35151
BAESF_05252.mRNA.1	1	R1 0hpi	1.49897		BAESF_05252.mRNA.1	1	R1 0hpi	1.49649
BAESF_05252.mRNA.1	1	R1 2hpi	-0.542278		BAESF_05252.mRNA.1	1	R1 2hpi	-0.588702
BAESF_05252.mRNA.1	1	R1 4hpi	-0.45212		BAESF_05252.mRNA.1	1	R1 4hpi	-0.484648
BAESF_05252.mRNA.1	1	R1 8hpi	-0.504577		BAESF_05252.mRNA.1	1	R1 8hpi	-0.423144
BAESF_05252.mRNA.1	1	R2 0hpi	1.46017		BAESF_05252.mRNA.1	1	R2 0hpi	0.236458
BAESF_05252.mRNA.1	1	R2 2hpi	-0.317883		BAESF_05252.mRNA.1	1	R2 2hpi	-0.321394
BAESF_05252.mRNA.1	1	R2 4hpi	-0.331914		BAESF_05252.mRNA.1	1	R2 4hpi	-1.14858
BAESF_05252.mRNA.1	1	R2 8hpi	-0.810369		BAESF_05252.mRNA.1	1	R2 8hpi	1.23351
BAESF_03483.mRNA.1	4	R1 0hpi	0.62791		BAESF_03483.mRNA.1	4	R1 0hpi	-0.0273007
BAESF_03483.mRNA.1	4	R1 2hpi	-0.760652		BAESF_03483.mRNA.1	4	R1 2hpi	-0.665171
BAESF_03483.mRNA.1	4	R1 4hpi	-0.938201		BAESF_03483.mRNA.1	4	R1 4hpi	-0.730111
BAESF_03483.mRNA.1	4	R1 8hpi	1.07094		BAESF_03483.mRNA.1	4	R1 8hpi	1.42258
BAESF_03483.mRNA.1	4	R2 0hpi	1.40456		BAESF_03483.mRNA.1	4	R2 0hpi	0.893416
BAESF_03483.mRNA.1	4	R2 2hpi	-0.635242		BAESF_03483.mRNA.1	4	R2 2hpi	-0.889054
BAESF_03483.mRNA.1	4	R2 4hpi	-0.789478		BAESF_03483.mRNA.1	4	R2 4hpi	-0.842235
BAESF_03483.mRNA.1	4	R2 8hpi	0.0201604		BAESF_03483.mRNA.1	4	R2 8hpi	0.837873
BAESF_01728.mRNA.1	2	R1 0hpi	-0.268447		BAESF_01728.mRNA.1	2	R1 0hpi	-0.752532
BAESF_01728.mRNA.1	2	R1 2hpi	1.30049		BAESF_01728.mRNA.1	2	R1 2hpi	1.47338
BAESF_01728.mRNA.1	2	R1 4hpi	0.077319		BAESF_01728.mRNA.1	2	R1 4hpi	-0.321571
BAESF_01728.mRNA.1	2	R1 8hpi	-1.10936		BAESF_01728.mRNA.1	2	R1 8hpi	-0.399282
BAESF_01728.mRNA.1	2	R2 0hpi	-1.06991		BAESF_01728.mRNA.1	2	R2 0hpi	-0.899516
BAESF_01728.mRNA.1	2	R2 2hpi	1.2811		BAESF_01728.mRNA.1	2	R2 2hpi	1.32748
BAESF_01728.mRNA.1	2	R2 4hpi	0.20405		BAESF_01728.mRNA.1	2	R2 4hpi	0.196567
BAESF_01728.mRNA.1	2	R2 8hpi	-0.415245		BAESF_01728.mRNA.1	2	R2 8hpi	-0.624528
BAESF_00024.mRNA.3	1	R1 0hpi	-0.329654		BAESF_00024.mRNA.3	1	R1 0hpi	1.21874
BAESF_00024.mRNA.3	1	R1 2hpi	0.65895		BAESF_00024.mRNA.3	1	R1 2hpi	0.404623
BAESF_00024.mRNA.3	1	R1 4hpi	-1.26075		BAESF_00024.mRNA.3	1	R1 4hpi	-0.682609
BAESF_00024.mRNA.3	1	R1 8hpi	0.931458		BAESF_00024.mRNA.3	1	R1 8hpi	-0.940749
BAESF_00024.mRNA.3	1	R2 0hpi	0.831902		BAESF_00024.mRNA.3	1	R2 0hpi	1.24795
BAESF_00024.mRNA.3	1	R2 2hpi	0.861197		BAESF_00024.mRNA.3	1	R2 2hpi	-0.58993
BAESF_00024.mRNA.3	1	R2 4hpi	-0.588686		BAESF_00024.mRNA.3	1	R2 4hpi	-0.991619
BAESF_00024.mRNA.3	1	R2 8hpi	-1.10441		BAESF_00024.mRNA.3	1	R2 8hpi	0.333596
BAESF_12774.mRNA.1	2	R1 0hpi	-0.657304		BAESF_12774.mRNA.1	2	R1 0hpi	0.874947
BAESF_12774.mRNA.1	2	R1 2hpi	1.20368		BAESF_12774.mRNA.1	2	R1 2hpi	0.857051
BAESF_12774.mRNA.1	2	R1 4hpi	-0.969553		BAESF_12774.mRNA.1	2	R1 4hpi	-0.862564
BAESF_12774.mRNA.1	2	R1 8hpi	0.423181		BAESF_12774.mRNA.1	2	R1 8hpi	-0.869434
BAESF_12774.mRNA.1	2	R2 0hpi	-0.12744		BAESF_12774.mRNA.1	2	R2 0hpi	0.249582
BAESF_12774.mRNA.1	2	R2 2hpi	1.43062		BAESF_12774.mRNA.1	2	R2 2hpi	0.701423
BAESF_12774.mRNA.1	2	R2 4hpi	-0.441887		BAESF_12774.mRNA.1	2	R2 4hpi	-1.47388
BAESF_12774.mRNA.1	2	R2 8hpi	-0.861292		BAESF_12774.mRNA.1	2	R2 8hpi	0.522874
BAESF_10826.mRNA.1	1	R1 0hpi	0.682831		BAESF_10826.mRNA.1	1	R1 0hpi	-0.223761
BAESF_10826.mRNA.1	1	R1 2hpi	0.151344		BAESF_10826.mRNA.1	1	R1 2hpi	0.208123
BAESF_10826.mRNA.1	1	R1 4hpi	0.622843		BAESF_10826.mRNA.1	1	R1 4hpi	1.21333
BAESF_10826.mRNA.1	1	R1 8hpi	-1.45702		BAESF_10826.mRNA.1	1	R1 8hpi	-1.19769
BAESF_10826.mRNA.1	1	R2 0hpi	0.146186		BAESF_10826.mRNA.1	1	R2 0hpi	-0.548768
BAESF_10826.mRNA.1	1	R2 2hpi	-0.369276		BAESF_10826.mRNA.1	1	R2 2hpi	-0.318589
BAESF_10826.mRNA.1	1	R2 4hpi	1.29843		BAESF_10826.mRNA.1	1	R2 4hpi	1.48753
BAESF_10826.mRNA.1	1	R2 8hpi	-1.07534		BAESF_10826.mRNA.1	1	R2 8hpi	-0.620172
BAESF_09059.mRNA.1	2	R1 0hpi	0.0722934		BAESF_09059.mRNA.1	2	R1 0hpi	-0.452509
BAESF_09059.mRNA.1	2	R1 2hpi	0.797336		BAESF_09059.mRNA.1	2	R1 2hpi	0.352146
BAESF_09059.mRNA.1	2	R1 4hpi	0.560399		BAESF_09059.mRNA.1	2	R1 4hpi	1.20478
BAESF_09059.mRNA.1	2	R1 8hpi	-1.43003		BAESF_09059.mRNA.1	2	R1 8hpi	-1.10442
BAESF_09059.mRNA.1	2	R2 0hpi	0.103075		BAESF_09059.mRNA.1	2	R2 0hpi	-0.950672
BAESF_09059.mRNA.1	2	R2 2hpi	0.261613		BAESF_09059.mRNA.1	2	R2 2hpi	0.961799
BAESF_09059.mRNA.1	2	R2 4hpi	1.01232		BAESF_09059.mRNA.1	2	R2 4hpi	0.75965
BAESF_09059.mRNA.1	2	R2 8hpi	-1.37701		BAESF_09059.mRNA.1	2	R2 8hpi	-0.770777
BAESF_07150.mRNA.1	4	R1 0hpi	1.41063		BAESF_07150.mRNA.1	4	R1 0hpi	0.426771
BAESF_07150.mRNA.1	4	R1 2hpi	-0.81242		BAESF_07150.mRNA.1	4	R1 2hpi	-1.49642
BAESF_07150.mRNA.1	4	R1 4hpi	-0.00654035		BAESF_07150.mRNA.1	4	R1 4hpi	0.477778
BAESF_07150.mRNA.1	4	R1 8hpi	-0.591664		BAESF_07150.mRNA.1	4	R1 8hpi	0.591873
BAESF_07150.mRNA.1	4	R2 0hpi	0.226026		BAESF_07150.mRNA.1	4	R2 0hpi	0.233697
BAESF_07150.mRNA.1	4	R2 2hpi	-1.29675		BAESF_07150.mRNA.1	4	R2 2hpi	-1.47369
BAESF_07150.mRNA.1	4	R2 4hpi	-0.053765		BAESF_07150.mRNA.1	4	R2 4hpi	0.669134
BAESF_07150.mRNA.1	4	R2 8hpi	1.12449		BAESF_07150.mRNA.1	4	R2 8hpi	0.57086
BAESF_05253.mRNA.1	2	R1 0hpi	-0.858535		BAESF_05253.mRNA.1	2	R1 0hpi	-0.489599
BAESF_05253.mRNA.1	2	R1 2hpi	1.25577		BAESF_05253.mRNA.1	2	R1 2hpi	1.23213
BAESF_05253.mRNA.1	2	R1 4hpi	0.352313		BAESF_05253.mRNA.1	2	R1 4hpi	0.323894
BAESF_05253.mRNA.1	2	R1 8hpi	-0.749551		BAESF_05253.mRNA.1	2	R1 8hpi	-1.06642
BAESF_05253.mRNA.1	2	R2 0hpi	-1.12531		BAESF_05253.mRNA.1	2	R2 0hpi	-0.797809
BAESF_05253.mRNA.1	2	R2 2hpi	1.17366		BAESF_05253.mRNA.1	2	R2 2hpi	1.37548
BAESF_05253.mRNA.1	2	R2 4hpi	0.397143		BAESF_05253.mRNA.1	2	R2 4hpi	-0.679161
BAESF_05253.mRNA.1	2	R2 8hpi	-0.445498		BAESF_05253.mRNA.1	2	R2 8hpi	0.101492
BAESF_03484.mRNA.1	3	R1 0hpi	-0.992015		BAESF_03484.mRNA.1	3	R1 0hpi	-0.77387
BAESF_03484.mRNA.1	3	R1 2hpi	0.342582		BAESF_03484.mRNA.1	3	R1 2hpi	-0.341933
BAESF_03484.mRNA.1	3	R1 4hpi	1.24332		BAESF_03484.mRNA.1	3	R1 4hpi	1.46941
BAESF_03484.mRNA.1	3	R1 8hpi	-0.593886		BAESF_03484.mRNA.1	3	R1 8hpi	-0.353608
BAESF_03484.mRNA.1	3	R2 0hpi	-1.45701		BAESF_03484.mRNA.1	3	R2 0hpi	-0.944405
BAESF_03484.mRNA.1	3	R2 2hpi	0.249763		BAESF_03484.mRNA.1	3	R2 2hpi	0.237927
BAESF_03484.mRNA.1	3	R2 4hpi	0.811002		BAESF_03484.mRNA.1	3	R2 4hpi	1.30243
BAESF_03484.mRNA.1	3	R2 8hpi	0.396246		BAESF_03484.mRNA.1	3	R2 8hpi	-0.595955
BAESF_01729.mRNA.1	2	R1 0hpi	-0.895976		BAESF_01729.mRNA.1	2	R1 0hpi	-0.593818
BAESF_01729.mRNA.1	2	R1 2hpi	1.21891		BAESF_01729.mRNA.1	2	R1 2hpi	0.83478
BAESF_01729.mRNA.1	2	R1 4hpi	0.412704		BAESF_01729.mRNA.1	2	R1 4hpi	0.859696
BAESF_01729.mRNA.1	2	R1 8hpi	-0.735638		BAESF_01729.mRNA.1	2	R1 8hpi	-1.10066
BAESF_01729.mRNA.1	2	R2 0hpi	-0.876279		BAESF_01729.mRNA.1	2	R2 0hpi	-1.03876
BAESF_01729.mRNA.1	2	R2 2hpi	1.1641		BAESF_01729.mRNA.1	2	R2 2hpi	1.16207
BAESF_01729.mRNA.1	2	R2 4hpi	0.502464		BAESF_01729.mRNA.1	2	R2 4hpi	0.468897
BAESF_01729.mRNA.1	2	R2 8hpi	-0.790282		BAESF_01729.mRNA.1	2	R2 8hpi	-0.59221
BAESF_00025.mRNA.1	2	R1 0hpi	-0.657841		BAESF_00025.mRNA.1	2	R1 0hpi	-0.629356
BAESF_00025.mRNA.1	2	R1 2hpi	1.40094		BAESF_00025.mRNA.1	2	R1 2hpi	1.30639
BAESF_00025.mRNA.1	2	R1 4hpi	0.0337419		BAESF_00025.mRNA.1	2	R1 4hpi	0.239435
BAESF_00025.mRNA.1	2	R1 8hpi	-0.776839		BAESF_00025.mRNA.1	2	R1 8hpi	-0.916472
BAESF_00025.mRNA.1	2	R2 0hpi	-0.520054		BAESF_00025.mRNA.1	2	R2 0hpi	-0.60796
BAESF_00025.mRNA.1	2	R2 2hpi	1.3511		BAESF_00025.mRNA.1	2	R2 2hpi	1.32277
BAESF_00025.mRNA.1	2	R2 4hpi	0.11303		BAESF_00025.mRNA.1	2	R2 4hpi	0.2017
BAESF_00025.mRNA.1	2	R2 8hpi	-0.94408		BAESF_00025.mRNA.1	2	R2 8hpi	-0.916508
BAESF_12774.mRNA.2	2	R1 0hpi	-0.657304		BAESF_12774.mRNA.2	2	R1 0hpi	0.874947
BAESF_12774.mRNA.2	2	R1 2hpi	1.20368		BAESF_12774.mRNA.2	2	R1 2hpi	0.857051
BAESF_12774.mRNA.2	2	R1 4hpi	-0.969553		BAESF_12774.mRNA.2	2	R1 4hpi	-0.862564
BAESF_12774.mRNA.2	2	R1 8hpi	0.423181		BAESF_12774.mRNA.2	2	R1 8hpi	-0.869434
BAESF_12774.mRNA.2	2	R2 0hpi	-0.12744		BAESF_12774.mRNA.2	2	R2 0hpi	0.249582
BAESF_12774.mRNA.2	2	R2 2hpi	1.43062		BAESF_12774.mRNA.2	2	R2 2hpi	0.701423
BAESF_12774.mRNA.2	2	R2 4hpi	-0.441887		BAESF_12774.mRNA.2	2	R2 4hpi	-1.47388
BAESF_12774.mRNA.2	2	R2 8hpi	-0.861292		BAESF_12774.mRNA.2	2	R2 8hpi	0.522874
BAESF_10828.mRNA.1	1	R1 0hpi	1.49561		BAESF_10828.mRNA.1	1	R1 0hpi	-0.43348
BAESF_10828.mRNA.1	1	R1 2hpi	-0.508516		BAESF_10828.mRNA.1	1	R1 2hpi	1.27203
BAESF_10828.mRNA.1	1	R1 4hpi	-0.400332		BAESF_10828.mRNA.1	1	R1 4hpi	0.229746
BAESF_10828.mRNA.1	1	R1 8hpi	-0.586764		BAESF_10828.mRNA.1	1	R1 8hpi	-1.0683
BAESF_10828.mRNA.1	1	R2 0hpi	0.561606		BAESF_10828.mRNA.1	1	R2 0hpi	-0.569268
BAESF_10828.mRNA.1	1	R2 2hpi	0.627336		BAESF_10828.mRNA.1	1	R2 2hpi	1.48435
BAESF_10828.mRNA.1	1	R2 4hpi	0.295545		BAESF_10828.mRNA.1	1	R2 4hpi	-0.621798
BAESF_10828.mRNA.1	1	R2 8hpi	-1.48449		BAESF_10828.mRNA.1	1	R2 8hpi	-0.293281
BAESF_09062.mRNA.1	1	R1 0hpi	0.594793		BAESF_09062.mRNA.1	1	R1 0hpi	-0.130148
BAESF_09062.mRNA.1	1	R1 2hpi	-0.245384		BAESF_09062.mRNA.1	1	R1 2hpi	-0.261707
BAESF_09062.mRNA.1	1	R1 4hpi	0.948898		BAESF_09062.mRNA.1	1	R1 4hpi	1.3871
BAESF_09062.mRNA.1	1	R1 8hpi	-1.29831		BAESF_09062.mRNA.1	1	R1 8hpi	-0.995248
BAESF_09062.mRNA.1	1	R2 0hpi	0.37943		BAESF_09062.mRNA.1	1	R2 0hpi	-0.323586
BAESF_09062.mRNA.1	1	R2 2hpi	0.447504		BAESF_09062.mRNA.1	1	R2 2hpi	0.748185
BAESF_09062.mRNA.1	1	R2 4hpi	0.66214		BAESF_09062.mRNA.1	1	R2 4hpi	0.847269
BAESF_09062.mRNA.1	1	R2 8hpi	-1.48907		BAESF_09062.mRNA.1	1	R2 8hpi	-1.27187
BAESF_07151.mRNA.1	2	R1 0hpi	-0.891931		BAESF_07151.mRNA.1	2	R1 0hpi	-0.901765
BAESF_07151.mRNA.1	2	R1 2hpi	1.21756		BAESF_07151.mRNA.1	2	R1 2hpi	1.01346
BAESF_07151.mRNA.1	2	R1 4hpi	0.415536		BAESF_07151.mRNA.1	2	R1 4hpi	0.703591
BAESF_07151.mRNA.1	2	R1 8hpi	-0.741169		BAESF_07151.mRNA.1	2	R1 8hpi	-0.815282
BAESF_07151.mRNA.1	2	R2 0hpi	-1.00996		BAESF_07151.mRNA.1	2	R2 0hpi	-1.19974
BAESF_07151.mRNA.1	2	R2 2hpi	1.18389		BAESF_07151.mRNA.1	2	R2 2hpi	0.913701
BAESF_07151.mRNA.1	2	R2 4hpi	0.443722		BAESF_07151.mRNA.1	2	R2 4hpi	0.728196
BAESF_07151.mRNA.1	2	R2 8hpi	-0.617652		BAESF_07151.mRNA.1	2	R2 8hpi	-0.442155
BAESF_05254.mRNA.1	2	R1 0hpi	-1.03471		BAESF_05254.mRNA.1	2	R1 0hpi	-1.07154
BAESF_05254.mRNA.1	2	R1 2hpi	1.22688		BAESF_05254.mRNA.1	2	R1 2hpi	0.948405
BAESF_05254.mRNA.1	2	R1 4hpi	0.354295		BAESF_05254.mRNA.1	2	R1 4hpi	0.748861
BAESF_05254.mRNA.1	2	R1 8hpi	-0.546465		BAESF_05254.mRNA.1	2	R1 8hpi	-0.625723
BAESF_05254.mRNA.1	2	R2 0hpi	-0.961732		BAESF_05254.mRNA.1	2	R2 0hpi	-1.20373
BAESF_05254.mRNA.1	2	R2 2hpi	1.13202		BAESF_05254.mRNA.1	2	R2 2hpi	0.646041
BAESF_05254.mRNA.1	2	R2 4hpi	0.538997		BAESF_05254.mRNA.1	2	R2 4hpi	0.978186
BAESF_05254.mRNA.1	2	R2 8hpi	-0.709285		BAESF_05254.mRNA.1	2	R2 8hpi	-0.420496
BAESF_03485.mRNA.1	2	R1 0hpi	-0.69579		BAESF_03485.mRNA.1	2	R1 0hpi	-0.595468
BAESF_03485.mRNA.1	2	R1 2hpi	1.42197		BAESF_03485.mRNA.1	2	R1 2hpi	1.47471
BAESF_03485.mRNA.1	2	R1 4hpi	-0.0238262		BAESF_03485.mRNA.1	2	R1 4hpi	-0.234524
BAESF_03485.mRNA.1	2	R1 8hpi	-0.702356		BAESF_03485.mRNA.1	2	R1 8hpi	-0.644715
BAESF_03485.mRNA.1	2	R2 0hpi	-0.803176		BAESF_03485.mRNA.1	2	R2 0hpi	-0.737648
BAESF_03485.mRNA.1	2	R2 2hpi	1.45462		BAESF_03485.mRNA.1	2	R2 2hpi	1.47442
BAESF_03485.mRNA.1	2	R2 4hpi	-0.209962		BAESF_03485.mRNA.1	2	R2 4hpi	-0.29584
BAESF_03485.mRNA.1	2	R2 8hpi	-0.441481		BAESF_03485.mRNA.1	2	R2 8hpi	-0.440937
BAESF_01730.mRNA.1	1	R1 0hpi	1.3943		BAESF_01730.mRNA.1	1	R1 0hpi	0.796483
BAESF_01730.mRNA.1	1	R1 2hpi	-0.37187		BAESF_01730.mRNA.1	1	R1 2hpi	-0.385714
BAESF_01730.mRNA.1	1	R1 4hpi	-0.0668367		BAESF_01730.mRNA.1	1	R1 4hpi	0.827203
BAESF_01730.mRNA.1	1	R1 8hpi	-0.955597		BAESF_01730.mRNA.1	1	R1 8hpi	-1.23797
BAESF_01730.mRNA.1	1	R2 0hpi	1.17444		BAESF_01730.mRNA.1	1	R2 0hpi	-0.718396
BAESF_01730.mRNA.1	1	R2 2hpi	-0.735805		BAESF_01730.mRNA.1	1	R2 2hpi	-0.387209
BAESF_01730.mRNA.1	1	R2 4hpi	0.481786		BAESF_01730.mRNA.1	1	R2 4hpi	-0.375312
BAESF_01730.mRNA.1	1	R2 8hpi	-0.920419		BAESF_01730.mRNA.1	1	R2 8hpi	1.48092
BAESF_00026.mRNA.1	3	R1 0hpi	-0.658771		BAESF_00026.mRNA.1	3	R1 0hpi	-0.437509
BAESF_00026.mRNA.1	3	R1 2hpi	-1.04928		BAESF_00026.mRNA.1	3	R1 2hpi	-1.0672
BAESF_00026.mRNA.1	3	R1 4hpi	0.910158		BAESF_00026.mRNA.1	3	R1 4hpi	1.27081
BAESF_00026.mRNA.1	3	R1 8hpi	0.797896		BAESF_00026.mRNA.1	3	R1 8hpi	0.233905
BAESF_00026.mRNA.1	3	R2 0hpi	-0.769691		BAESF_00026.mRNA.1	3	R2 0hpi	-0.43688
BAESF_00026.mRNA.1	3	R2 2hpi	-0.956582		BAESF_00026.mRNA.1	3	R2 2hpi	-1.16841
BAESF_00026.mRNA.1	3	R2 4hpi	0.898604		BAESF_00026.mRNA.1	3	R2 4hpi	1.08147
BAESF_00026.mRNA.1	3	R2 8hpi	0.827669		BAESF_00026.mRNA.1	3	R2 8hpi	0.523811
BAESF_12775.mRNA.1	3	R1 0hpi	-0.156887		BAESF_12775.mRNA.1	3	R1 0hpi	-0.918055
BAESF_12775.mRNA.1	3	R1 2hpi	-0.32233		BAESF_12775.mRNA.1	3	R1 2hpi	1.3433
BAESF_12775.mRNA.1	3	R1 4hpi	1.41363		BAESF_12775.mRNA.1	3	R1 4hpi	0.149527
BAESF_12775.mRNA.1	3	R1 8hpi	-0.934416		BAESF_12775.mRNA.1	3	R1 8hpi	-0.574771
BAESF_12775.mRNA.1	3	R2 0hpi	-0.401575		BAESF_12775.mRNA.1	3	R2 0hpi	-1.19806
BAESF_12775.mRNA.1	3	R2 2hpi	0.412445		BAESF_12775.mRNA.1	3	R2 2hpi	0.2095
BAESF_12775.mRNA.1	3	R2 4hpi	1.14968		BAESF_12775.mRNA.1	3	R2 4hpi	1.21266
BAESF_12775.mRNA.1	3	R2 8hpi	-1.16055		BAESF_12775.mRNA.1	3	R2 8hpi	-0.2241
BAESF_10830.mRNA.1	4	R1 0hpi	1.2796		BAESF_10830.mRNA.1	4	R1 0hpi	1.31756
BAESF_10830.mRNA.1	4	R1 2hpi	-0.835069		BAESF_10830.mRNA.1	4	R1 2hpi	-0.833463
BAESF_10830.mRNA.1	4	R1 4hpi	-0.754467		BAESF_10830.mRNA.1	4	R1 4hpi	-0.717553
BAESF_10830.mRNA.1	4	R1 8hpi	0.309934		BAESF_10830.mRNA.1	4	R1 8hpi	0.233461
BAESF_10830.mRNA.1	4	R2 0hpi	1.44871		BAESF_10830.mRNA.1	4	R2 0hpi	1.38106
BAESF_10830.mRNA.1	4	R2 2hpi	-0.733361		BAESF_10830.mRNA.1	4	R2 2hpi	-0.800626
BAESF_10830.mRNA.1	4	R2 4hpi	-0.589579		BAESF_10830.mRNA.1	4	R2 4hpi	-0.66653
BAESF_10830.mRNA.1	4	R2 8hpi	-0.125769		BAESF_10830.mRNA.1	4	R2 8hpi	0.0860986
BAESF_09069.mRNA.1	2	R1 0hpi	-0.523242		BAESF_09069.mRNA.1	2	R1 0hpi	-0.992917
BAESF_09069.mRNA.1	2	R1 2hpi	1.48787		BAESF_09069.mRNA.1	2	R1 2hpi	0.33041
BAESF_09069.mRNA.1	2	R1 4hpi	-0.328648		BAESF_09069.mRNA.1	2	R1 4hpi	-0.586757
BAESF_09069.mRNA.1	2	R1 8hpi	-0.635976		BAESF_09069.mRNA.1	2	R1 8hpi	1.24926
BAESF_09069.mRNA.1	2	R2 0hpi	-0.63443		BAESF_09069.mRNA.1	2	R2 0hpi	-0.665522
BAESF_09069.mRNA.1	2	R2 2hpi	1.15517		BAESF_09069.mRNA.1	2	R2 2hpi	0.879456
BAESF_09069.mRNA.1	2	R2 4hpi	-1.0112		BAESF_09069.mRNA.1	2	R2 4hpi	-1.04525
BAESF_09069.mRNA.1	2	R2 8hpi	0.490468		BAESF_09069.mRNA.1	2	R2 8hpi	0.831317
BAESF_07152.mRNA.1	2	R1 0hpi	-1.27209		BAESF_07152.mRNA.1	2	R1 0hpi	-1.17289
BAESF_07152.mRNA.1	2	R1 2hpi	1.02507		BAESF_07152.mRNA.1	2	R1 2hpi	1.01089
BAESF_07152.mRNA.1	2	R1 4hpi	0.51114		BAESF_07152.mRNA.1	2	R1 4hpi	0.623817
BAESF_07152.mRNA.1	2	R1 8hpi	-0.264114		BAESF_07152.mRNA.1	2	R1 8hpi	-0.461827
BAESF_07152.mRNA.1	2	R2 0hpi	-0.978006		BAESF_07152.mRNA.1	2	R2 0hpi	-1.25352
BAESF_07152.mRNA.1	2	R2 2hpi	1.19863		BAESF_07152.mRNA.1	2	R2 2hpi	1.04327
BAESF_07152.mRNA.1	2	R2 4hpi	0.429346		BAESF_07152.mRNA.1	2	R2 4hpi	-0.293737
BAESF_07152.mRNA.1	2	R2 8hpi	-0.649968		BAESF_07152.mRNA.1	2	R2 8hpi	0.503978
BAESF_05255.mRNA.1	3	R1 0hpi	0.0476487		BAESF_05255.mRNA.1	3	R1 0hpi	-0.660252
BAESF_05255.mRNA.1	3	R1 2hpi	-0.438534		BAESF_05255.mRNA.1	3	R1 2hpi	-0.0687348
BAESF_05255.mRNA.1	3	R1 4hpi	1.36357		BAESF_05255.mRNA.1	3	R1 4hpi	1.43539
BAESF_05255.mRNA.1	3	R1 8hpi	-0.972681		BAESF_05255.mRNA.1	3	R1 8hpi	-0.706402
BAESF_05255.mRNA.1	3	R2 0hpi	-1.28831		BAESF_05255.mRNA.1	3	R2 0hpi	-0.976273
BAESF_05255.mRNA.1	3	R2 2hpi	-0.291644		BAESF_05255.mRNA.1	3	R2 2hpi	-0.286452
BAESF_05255.mRNA.1	3	R2 4hpi	0.730469		BAESF_05255.mRNA.1	3	R2 4hpi	-0.132706
BAESF_05255.mRNA.1	3	R2 8hpi	0.849483		BAESF_05255.mRNA.1	3	R2 8hpi	1.39543
BAESF_03486.mRNA.1	1	R1 0hpi	1.13528		BAESF_03486.mRNA.1	1	R1 0hpi	1.19857
BAESF_03486.mRNA.1	1	R1 2hpi	0.208345		BAESF_03486.mRNA.1	1	R1 2hpi	0.0954417
BAESF_03486.mRNA.1	1	R1 4hpi	-0.0533157		BAESF_03486.mRNA.1	1	R1 4hpi	-0.0482227
BAESF_03486.mRNA.1	1	R1 8hpi	-1.29031		BAESF_03486.mRNA.1	1	R1 8hpi	-1.24579
BAESF_03486.mRNA.1	1	R2 0hpi	0.854388		BAESF_03486.mRNA.1	1	R2 0hpi	0.884711
BAESF_03486.mRNA.1	1	R2 2hpi	0.64706		BAESF_03486.mRNA.1	1	R2 2hpi	0.265234
BAESF_03486.mRNA.1	1	R2 4hpi	-0.148993		BAESF_03486.mRNA.1	1	R2 4hpi	-1.43687
BAESF_03486.mRNA.1	1	R2 8hpi	-1.35246		BAESF_03486.mRNA.1	1	R2 8hpi	0.28693
BAESF_01731.mRNA.1	4	R1 0hpi	1.25176		BAESF_01731.mRNA.1	4	R1 0hpi	1.00267
BAESF_01731.mRNA.1	4	R1 2hpi	-0.716656		BAESF_01731.mRNA.1	4	R1 2hpi	-1.10332
BAESF_01731.mRNA.1	4	R1 4hpi	-0.890579		BAESF_01731.mRNA.1	4	R1 4hpi	-0.571069
BAESF_01731.mRNA.1	4	R1 8hpi	0.355472		BAESF_01731.mRNA.1	4	R1 8hpi	0.671728
BAESF_01731.mRNA.1	4	R2 0hpi	0.734382		BAESF_01731.mRNA.1	4	R2 0hpi	0.762473
BAESF_01731.mRNA.1	4	R2 2hpi	-0.955713		BAESF_01731.mRNA.1	4	R2 2hpi	-1.41567
BAESF_01731.mRNA.1	4	R2 4hpi	-0.761917		BAESF_01731.mRNA.1	4	R2 4hpi	0.00944474
BAESF_01731.mRNA.1	4	R2 8hpi	0.983249		BAESF_01731.mRNA.1	4	R2 8hpi	0.643754
BAESF_00027.mRNA.1	2	R1 0hpi	0.246972		BAESF_00027.mRNA.1	2	R1 0hpi	-0.842155
BAESF_00027.mRNA.1	2	R1 2hpi	0.679558		BAESF_00027.mRNA.1	2	R1 2hpi	-0.128706
BAESF_00027.mRNA.1	2	R1 4hpi	0.548658		BAESF_00027.mRNA.1	2	R1 4hpi	1.43488
BAESF_00027.mRNA.1	2	R1 8hpi	-1.47519		BAESF_00027.mRNA.1	2	R1 8hpi	-0.464023
BAESF_00027.mRNA.1	2	R2 0hpi	0.00629784		BAESF_00027.mRNA.1	2	R2 0hpi	-1.10437
BAESF_00027.mRNA.1	2	R2 2hpi	-0.159412		BAESF_00027.mRNA.1	2	R2 2hpi	0.898445
BAESF_00027.mRNA.1	2	R2 4hpi	1.29369		BAESF_00027.mRNA.1	2	R2 4hpi	0.792877
BAESF_00027.mRNA.1	2	R2 8hpi	-1.14058		BAESF_00027.mRNA.1	2	R2 8hpi	-0.586957
BAESF_12776.mRNA.1	4	R1 0hpi	-0.619823		BAESF_12776.mRNA.1	4	R1 0hpi	-0.475343
BAESF_12776.mRNA.1	4	R1 2hpi	-0.995791		BAESF_12776.mRNA.1	4	R1 2hpi	-0.878127
BAESF_12776.mRNA.1	4	R1 4hpi	1.20725		BAESF_12776.mRNA.1	4	R1 4hpi	-0.0604891
BAESF_12776.mRNA.1	4	R1 8hpi	0.40836		BAESF_12776.mRNA.1	4	R1 8hpi	1.41396
BAESF_12776.mRNA.1	4	R2 0hpi	1.27421		BAESF_12776.mRNA.1	4	R2 0hpi	-0.271345
BAESF_12776.mRNA.1	4	R2 2hpi	-0.0234696		BAESF_12776.mRNA.1	4	R2 2hpi	1.06788
BAESF_12776.mRNA.1	4	R2 4hpi	-1.17019		BAESF_12776.mRNA.1	4	R2 4hpi	-1.25523
BAESF_12776.mRNA.1	4	R2 8hpi	-0.0805454		BAESF_12776.mRNA.1	4	R2 8hpi	0.458697
BAESF_10832.mRNA.1	2	R1 0hpi	0.347279		BAESF_10832.mRNA.1	2	R1 0hpi	-1.04089
BAESF_10832.mRNA.1	2	R1 2hpi	0.556615		BAESF_10832.mRNA.1	2	R1 2hpi	0.746241
BAESF_10832.mRNA.1	2	R1 4hpi	0.58754		BAESF_10832.mRNA.1	2	R1 4hpi	0.958578
BAESF_10832.mRNA.1	2	R1 8hpi	-1.49143		BAESF_10832.mRNA.1	2	R1 8hpi	-0.663929
BAESF_10832.mRNA.1	2	R2 0hpi	-0.831159		BAESF_10832.mRNA.1	2	R2 0hpi	-0.622508
BAESF_10832.mRNA.1	2	R2 2hpi	1.00958		BAESF_10832.mRNA.1	2	R2 2hpi	0.370872
BAESF_10832.mRNA.1	2	R2 4hpi	0.708911		BAESF_10832.mRNA.1	2	R2 4hpi	1.2311
BAESF_10832.mRNA.1	2	R2 8hpi	-0.887335		BAESF_10832.mRNA.1	2	R2 8hpi	-0.97946
BAESF_09071.mRNA.1	1	R1 0hpi	1.37788		BAESF_09071.mRNA.1	1	R1 0hpi	-0.420809
BAESF_09071.mRNA.1	1	R1 2hpi	-0.683862		BAESF_09071.mRNA.1	1	R1 2hpi	0.712382
BAESF_09071.mRNA.1	1	R1 4hpi	0.096236		BAESF_09071.mRNA.1	1	R1 4hpi	0.920263
BAESF_09071.mRNA.1	1	R1 8hpi	-0.790258		BAESF_09071.mRNA.1	1	R1 8hpi	-1.21184
BAESF_09071.mRNA.1	1	R2 0hpi	0.391978		BAESF_09071.mRNA.1	1	R2 0hpi	-0.448612
BAESF_09071.mRNA.1	1	R2 2hpi	-1.40116		BAESF_09071.mRNA.1	1	R2 2hpi	-1.12329
BAESF_09071.mRNA.1	1	R2 4hpi	0.936952		BAESF_09071.mRNA.1	1	R2 4hpi	0.397679
BAESF_09071.mRNA.1	1	R2 8hpi	0.0722327		BAESF_09071.mRNA.1	1	R2 8hpi	1.17423
BAESF_07152.mRNA.2	2	R1 0hpi	-1.26525		BAESF_07152.mRNA.2	2	R1 0hpi	-1.24603
BAESF_07152.mRNA.2	2	R1 2hpi	1.0282		BAESF_07152.mRNA.2	2	R1 2hpi	1.00779
BAESF_07152.mRNA.2	2	R1 4hpi	0.514664		BAESF_07152.mRNA.2	2	R1 4hpi	0.568215
BAESF_07152.mRNA.2	2	R1 8hpi	-0.277618		BAESF_07152.mRNA.2	2	R1 8hpi	-0.329975
BAESF_07152.mRNA.2	2	R2 0hpi	-0.960576		BAESF_07152.mRNA.2	2	R2 0hpi	-1.31676
BAESF_07152.mRNA.2	2	R2 2hpi	1.26299		BAESF_07152.mRNA.2	2	R2 2hpi	0.798553
BAESF_07152.mRNA.2	2	R2 4hpi	0.315921		BAESF_07152.mRNA.2	2	R2 4hpi	-0.237978
BAESF_07152.mRNA.2	2	R2 8hpi	-0.618337		BAESF_07152.mRNA.2	2	R2 8hpi	0.756187
BAESF_05256.mRNA.1	4	R1 0hpi	-0.297988		BAESF_05256.mRNA.1	4	R1 0hpi	-0.0952963
BAESF_05256.mRNA.1	4	R1 2hpi	-0.741141		BAESF_05256.mRNA.1	4	R1 2hpi	-0.825174
BAESF_05256.mRNA.1	4	R1 4hpi	-0.434904		BAESF_05256.mRNA.1	4	R1 4hpi	-0.510943
BAESF_05256.mRNA.1	4	R1 8hpi	1.47403		BAESF_05256.mRNA.1	4	R1 8hpi	1.43141
BAESF_05256.mRNA.1	4	R2 0hpi	0.208081		BAESF_05256.mRNA.1	4	R2 0hpi	0.147446
BAESF_05256.mRNA.1	4	R2 2hpi	-0.965042		BAESF_05256.mRNA.1	4	R2 2hpi	-0.732123
BAESF_05256.mRNA.1	4	R2 4hpi	-0.553963		BAESF_05256.mRNA.1	4	R2 4hpi	-0.773338
BAESF_05256.mRNA.1	4	R2 8hpi	1.31092		BAESF_05256.mRNA.1	4	R2 8hpi	1.35801
BAESF_03486.mRNA.2	1	R1 0hpi	1.17731		BAESF_03486.mRNA.2	1	R1 0hpi	1.28575
BAESF_03486.mRNA.2	1	R1 2hpi	0.102719		BAESF_03486.mRNA.2	1	R1 2hpi	0.0151797
BAESF_03486.mRNA.2	1	R1 4hpi	-0.0138469		BAESF_03486.mRNA.2	1	R1 4hpi	-0.150266
BAESF_03486.mRNA.2	1	R1 8hpi	-1.26618		BAESF_03486.mRNA.2	1	R1 8hpi	-1.15067
BAESF_03486.mRNA.2	1	R2 0hpi	0.875155		BAESF_03486.mRNA.2	1	R2 0hpi	0.863611
BAESF_03486.mRNA.2	1	R2 2hpi	0.656716		BAESF_03486.mRNA.2	1	R2 2hpi	0.215915
BAESF_03486.mRNA.2	1	R2 4hpi	-0.204903		BAESF_03486.mRNA.2	1	R2 4hpi	-1.44111
BAESF_03486.mRNA.2	1	R2 8hpi	-1.32697		BAESF_03486.mRNA.2	1	R2 8hpi	0.361588
BAESF_01732.mRNA.1	1	R1 0hpi	1.264		BAESF_01732.mRNA.1	1	R1 0hpi	1.28159
BAESF_01732.mRNA.1	1	R1 2hpi	0.0873419		BAESF_01732.mRNA.1	1	R1 2hpi	-0.0312487
BAESF_01732.mRNA.1	1	R1 4hpi	-0.184946		BAESF_01732.mRNA.1	1	R1 4hpi	-0.0890504
BAESF_01732.mRNA.1	1	R1 8hpi	-1.16639		BAESF_01732.mRNA.1	1	R1 8hpi	-1.1613
BAESF_01732.mRNA.1	1	R2 0hpi	0.864017		BAESF_01732.mRNA.1	1	R2 0hpi	0.715661
BAESF_01732.mRNA.1	1	R2 2hpi	0.565068		BAESF_01732.mRNA.1	1	R2 2hpi	0.466706
BAESF_01732.mRNA.1	1	R2 4hpi	-0.0388839		BAESF_01732.mRNA.1	1	R2 4hpi	0.295106
BAESF_01732.mRNA.1	1	R2 8hpi	-1.3902		BAESF_01732.mRNA.1	1	R2 8hpi	-1.47747
BAESF_00028.mRNA.1	2	R1 0hpi	-0.850691		BAESF_00028.mRNA.1	2	R1 0hpi	-0.609548
BAESF_00028.mRNA.1	2	R1 2hpi	1.31638		BAESF_00028.mRNA.1	2	R1 2hpi	1.02401
BAESF_00028.mRNA.1	2	R1 4hpi	0.233542		BAESF_00028.mRNA.1	2	R1 4hpi	0.657045
BAESF_00028.mRNA.1	2	R1 8hpi	-0.699231		BAESF_00028.mRNA.1	2	R1 8hpi	-1.07151
BAESF_00028.mRNA.1	2	R2 0hpi	-0.931108		BAESF_00028.mRNA.1	2	R2 0hpi	-0.865153
BAESF_00028.mRNA.1	2	R2 2hpi	1.27095		BAESF_00028.mRNA.1	2	R2 2hpi	1.33579
BAESF_00028.mRNA.1	2	R2 4hpi	0.30965		BAESF_00028.mRNA.1	2	R2 4hpi	-0.657467
BAESF_00028.mRNA.1	2	R2 8hpi	-0.649492		BAESF_00028.mRNA.1	2	R2 8hpi	0.186827
BAESF_12777.mRNA.1	2	R1 0hpi	-0.947971		BAESF_12777.mRNA.1	2	R1 0hpi	-1.10612
BAESF_12777.mRNA.1	2	R1 2hpi	1.15021		BAESF_12777.mRNA.1	2	R1 2hpi	0.998711
BAESF_12777.mRNA.1	2	R1 4hpi	0.514475		BAESF_12777.mRNA.1	2	R1 4hpi	0.67552
BAESF_12777.mRNA.1	2	R1 8hpi	-0.716715		BAESF_12777.mRNA.1	2	R1 8hpi	-0.568114
BAESF_12777.mRNA.1	2	R2 0hpi	-0.929218		BAESF_12777.mRNA.1	2	R2 0hpi	-1.02002
BAESF_12777.mRNA.1	2	R2 2hpi	1.28565		BAESF_12777.mRNA.1	2	R2 2hpi	1.23983
BAESF_12777.mRNA.1	2	R2 4hpi	0.280113		BAESF_12777.mRNA.1	2	R2 4hpi	0.336309
BAESF_12777.mRNA.1	2	R2 8hpi	-0.636547		BAESF_12777.mRNA.1	2	R2 8hpi	-0.556117
BAESF_10833.mRNA.1	3	R1 0hpi	-0.645352		BAESF_10833.mRNA.1	3	R1 0hpi	-0.769982
BAESF_10833.mRNA.1	3	R1 2hpi	0.433403		BAESF_10833.mRNA.1	3	R1 2hpi	0.217558
BAESF_10833.mRNA.1	3	R1 4hpi	1.19529		BAESF_10833.mRNA.1	3	R1 4hpi	1.32674
BAESF_10833.mRNA.1	3	R1 8hpi	-0.983342		BAESF_10833.mRNA.1	3	R1 8hpi	-0.774314
BAESF_10833.mRNA.1	3	R2 0hpi	-0.85428		BAESF_10833.mRNA.1	3	R2 0hpi	-1.21591
BAESF_10833.mRNA.1	3	R2 2hpi	0.112971		BAESF_10833.mRNA.1	3	R2 2hpi	-0.318069
BAESF_10833.mRNA.1	3	R2 4hpi	1.36631		BAESF_10833.mRNA.1	3	R2 4hpi	1.11618
BAESF_10833.mRNA.1	3	R2 8hpi	-0.625005		BAESF_10833.mRNA.1	3	R2 8hpi	0.417796
BAESF_09073.mRNA.1	2	R1 0hpi	-0.82392		BAESF_09073.mRNA.1	2	R1 0hpi	-0.514684
BAESF_09073.mRNA.1	2	R1 2hpi	1.35164		BAESF_09073.mRNA.1	2	R1 2hpi	1.25808
BAESF_09073.mRNA.1	2	R1 4hpi	0.157428		BAESF_09073.mRNA.1	2	R1 4hpi	0.290123
BAESF_09073.mRNA.1	2	R1 8hpi	-0.685151		BAESF_09073.mRNA.1	2	R1 8hpi	-1.03352
BAESF_09073.mRNA.1	2	R2 0hpi	-0.753873		BAESF_09073.mRNA.1	2	R2 0hpi	-1.099
BAESF_09073.mRNA.1	2	R2 2hpi	1.4688		BAESF_09073.mRNA.1	2	R2 2hpi	1.27812
BAESF_09073.mRNA.1	2	R2 4hpi	-0.260632		BAESF_09073.mRNA.1	2	R2 4hpi	0.177448
BAESF_09073.mRNA.1	2	R2 8hpi	-0.454293		BAESF_09073.mRNA.1	2	R2 8hpi	-0.356568
BAESF_07153.mRNA.1	2	R1 0hpi	-1.09145		BAESF_07153.mRNA.1	2	R1 0hpi	-0.99646
BAESF_07153.mRNA.1	2	R1 2hpi	1.22781		BAESF_07153.mRNA.1	2	R1 2hpi	1.14812
BAESF_07153.mRNA.1	2	R1 4hpi	0.313873		BAESF_07153.mRNA.1	2	R1 4hpi	0.506137
BAESF_07153.mRNA.1	2	R1 8hpi	-0.450227		BAESF_07153.mRNA.1	2	R1 8hpi	-0.657801
BAESF_07153.mRNA.1	2	R2 0hpi	-1.0578		BAESF_07153.mRNA.1	2	R2 0hpi	-0.972432
BAESF_07153.mRNA.1	2	R2 2hpi	1.28483		BAESF_07153.mRNA.1	2	R2 2hpi	1.17684
BAESF_07153.mRNA.1	2	R2 4hpi	0.20625		BAESF_07153.mRNA.1	2	R2 4hpi	0.467232
BAESF_07153.mRNA.1	2	R2 8hpi	-0.433283		BAESF_07153.mRNA.1	2	R2 8hpi	-0.671645
BAESF_05257.mRNA.1	2	R1 0hpi	-0.588608		BAESF_05257.mRNA.1	2	R1 0hpi	-1.05513
BAESF_05257.mRNA.1	2	R1 2hpi	0.709222		BAESF_05257.mRNA.1	2	R1 2hpi	0.963442
BAESF_05257.mRNA.1	2	R1 4hpi	0.974891		BAESF_05257.mRNA.1	2	R1 4hpi	0.736598
BAESF_05257.mRNA.1	2	R1 8hpi	-1.09551		BAESF_05257.mRNA.1	2	R1 8hpi	-0.644914
BAESF_05257.mRNA.1	2	R2 0hpi	-0.495397		BAESF_05257.mRNA.1	2	R2 0hpi	-1.02302
BAESF_05257.mRNA.1	2	R2 2hpi	0.853276		BAESF_05257.mRNA.1	2	R2 2hpi	1.02231
BAESF_05257.mRNA.1	2	R2 4hpi	0.811632		BAESF_05257.mRNA.1	2	R2 4hpi	0.674266
BAESF_05257.mRNA.1	2	R2 8hpi	-1.16951		BAESF_05257.mRNA.1	2	R2 8hpi	-0.673551
BAESF_03486.mRNA.3	1	R1 0hpi	1.41507		BAESF_03486.mRNA.3	1	R1 0hpi	1.38557
BAESF_03486.mRNA.3	1	R1 2hpi	-0.218082		BAESF_03486.mRNA.3	1	R1 2hpi	0.0793769
BAESF_03486.mRNA.3	1	R1 4hpi	-0.256698		BAESF_03486.mRNA.3	1	R1 4hpi	-0.711588
BAESF_03486.mRNA.3	1	R1 8hpi	-0.940285		BAESF_03486.mRNA.3	1	R1 8hpi	-0.753356
BAESF_03486.mRNA.3	1	R2 0hpi	0.805584		BAESF_03486.mRNA.3	1	R2 0hpi	0.903685
BAESF_03486.mRNA.3	1	R2 2hpi	0.675654		BAESF_03486.mRNA.3	1	R2 2hpi	-0.000292263
BAESF_03486.mRNA.3	1	R2 4hpi	-0.109156		BAESF_03486.mRNA.3	1	R2 4hpi	-1.39385
BAESF_03486.mRNA.3	1	R2 8hpi	-1.37208		BAESF_03486.mRNA.3	1	R2 8hpi	0.490454
BAESF_01735.mRNA.1	3	R1 0hpi	1.30083		BAESF_01735.mRNA.1	3	R1 0hpi	0.207243
BAESF_01735.mRNA.1	3	R1 2hpi	-0.398281		BAESF_01735.mRNA.1	3	R1 2hpi	0.316232
BAESF_01735.mRNA.1	3	R1 4hpi	0.157788		BAESF_01735.mRNA.1	3	R1 4hpi	0.904461
BAESF_01735.mRNA.1	3	R1 8hpi	-1.06034		BAESF_01735.mRNA.1	3	R1 8hpi	-1.42794
BAESF_01735.mRNA.1	3	R2 0hpi	-0.860526		BAESF_01735.mRNA.1	3	R2 0hpi	-0.0998892
BAESF_01735.mRNA.1	3	R2 2hpi	-0.871466		BAESF_01735.mRNA.1	3	R2 2hpi	-1.35624
BAESF_01735.mRNA.1	3	R2 4hpi	0.857609		BAESF_01735.mRNA.1	3	R2 4hpi	0.940744
BAESF_01735.mRNA.1	3	R2 8hpi	0.874384		BAESF_01735.mRNA.1	3	R2 8hpi	0.515389
BAESF_00029.mRNA.1	4	R1 0hpi	0.10087		BAESF_00029.mRNA.1	4	R1 0hpi	1.22704
BAESF_00029.mRNA.1	4	R1 2hpi	-0.526829		BAESF_00029.mRNA.1	4	R1 2hpi	-0.976754
BAESF_00029.mRNA.1	4	R1 4hpi	-0.931912		BAESF_00029.mRNA.1	4	R1 4hpi	-0.629622
BAESF_00029.mRNA.1	4	R1 8hpi	1.35787		BAESF_00029.mRNA.1	4	R1 8hpi	0.379332
BAESF_00029.mRNA.1	4	R2 0hpi	1.43417		BAESF_00029.mRNA.1	4	R2 0hpi	1.32622
BAESF_00029.mRNA.1	4	R2 2hpi	-0.516914		BAESF_00029.mRNA.1	4	R2 2hpi	-0.494712
BAESF_00029.mRNA.1	4	R2 4hpi	-0.101376		BAESF_00029.mRNA.1	4	R2 4hpi	0.154641
BAESF_00029.mRNA.1	4	R2 8hpi	-0.815884		BAESF_00029.mRNA.1	4	R2 8hpi	-0.986149
BAESF_12778.mRNA.1	3	R1 0hpi	-0.407503		BAESF_12778.mRNA.1	3	R1 0hpi	-0.21858
BAESF_12778.mRNA.1	3	R1 2hpi	-0.854438		BAESF_12778.mRNA.1	3	R1 2hpi	-0.817782
BAESF_12778.mRNA.1	3	R1 4hpi	1.43956		BAESF_12778.mRNA.1	3	R1 4hpi	1.45264
BAESF_12778.mRNA.1	3	R1 8hpi	-0.177617		BAESF_12778.mRNA.1	3	R1 8hpi	-0.41628
BAESF_12778.mRNA.1	3	R2 0hpi	-0.739564		BAESF_12778.mRNA.1	3	R2 0hpi	-0.367351
BAESF_12778.mRNA.1	3	R2 2hpi	-0.939143		BAESF_12778.mRNA.1	3	R2 2hpi	-0.957599
BAESF_12778.mRNA.1	3	R2 4hpi	0.554725		BAESF_12778.mRNA.1	3	R2 4hpi	1.39402
BAESF_12778.mRNA.1	3	R2 8hpi	1.12398		BAESF_12778.mRNA.1	3	R2 8hpi	-0.0690681
BAESF_10834.mRNA.1	3	R1 0hpi	-0.889198		BAESF_10834.mRNA.1	3	R1 0hpi	0.673555
BAESF_10834.mRNA.1	3	R1 2hpi	0.208489		BAESF_10834.mRNA.1	3	R1 2hpi	-0.473752
BAESF_10834.mRNA.1	3	R1 4hpi	1.32376		BAESF_10834.mRNA.1	3	R1 4hpi	0.972927
BAESF_10834.mRNA.1	3	R1 8hpi	-0.643052		BAESF_10834.mRNA.1	3	R1 8hpi	-1.17273
BAESF_10834.mRNA.1	3	R2 0hpi	-0.626543		BAESF_10834.mRNA.1	3	R2 0hpi	-0.11047
BAESF_10834.mRNA.1	3	R2 2hpi	-0.448957		BAESF_10834.mRNA.1	3	R2 2hpi	-0.717203
BAESF_10834.mRNA.1	3	R2 4hpi	1.49366		BAESF_10834.mRNA.1	3	R2 4hpi	1.44604
BAESF_10834.mRNA.1	3	R2 8hpi	-0.418161		BAESF_10834.mRNA.1	3	R2 8hpi	-0.618368
BAESF_09074.mRNA.1	3	R1 0hpi	0.0194611		BAESF_09074.mRNA.1	3	R1 0hpi	-0.932104
BAESF_09074.mRNA.1	3	R1 2hpi	-0.0918316		BAESF_09074.mRNA.1	3	R1 2hpi	0.376997
BAESF_09074.mRNA.1	3	R1 4hpi	1.25859		BAESF_09074.mRNA.1	3	R1 4hpi	1.23541
BAESF_09074.mRNA.1	3	R1 8hpi	-1.18622		BAESF_09074.mRNA.1	3	R1 8hpi	-0.680304
BAESF_09074.mRNA.1	3	R2 0hpi	-0.326348		BAESF_09074.mRNA.1	3	R2 0hpi	-1.36573
BAESF_09074.mRNA.1	3	R2 2hpi	0.294368		BAESF_09074.mRNA.1	3	R2 2hpi	0.457244
BAESF_09074.mRNA.1	3	R2 4hpi	1.20054		BAESF_09074.mRNA.1	3	R2 4hpi	0.960723
BAESF_09074.mRNA.1	3	R2 8hpi	-1.16856		BAESF_09074.mRNA.1	3	R2 8hpi	-0.0522388
BAESF_07154.mRNA.1	4	R1 0hpi	0.510835		BAESF_07154.mRNA.1	4	R1 0hpi	0.193106
BAESF_07154.mRNA.1	4	R1 2hpi	-1.49933		BAESF_07154.mRNA.1	4	R1 2hpi	-1.20626
BAESF_07154.mRNA.1	4	R1 4hpi	0.529682		BAESF_07154.mRNA.1	4	R1 4hpi	-0.198544
BAESF_07154.mRNA.1	4	R1 8hpi	0.458809		BAESF_07154.mRNA.1	4	R1 8hpi	1.2117
BAESF_07154.mRNA.1	4	R2 0hpi	-0.079793		BAESF_07154.mRNA.1	4	R2 0hpi	-0.288532
BAESF_07154.mRNA.1	4	R2 2hpi	-1.32645		BAESF_07154.mRNA.1	4	R2 2hpi	-0.702416
BAESF_07154.mRNA.1	4	R2 4hpi	0.352832		BAESF_07154.mRNA.1	4	R2 4hpi	1.47842
BAESF_07154.mRNA.1	4	R2 8hpi	1.05341		BAESF_07154.mRNA.1	4	R2 8hpi	-0.487473
BAESF_05258.mRNA.1	4	R1 0hpi	1.23873		BAESF_05258.mRNA.1	4	R1 0hpi	1.30292
BAESF_05258.mRNA.1	4	R1 2hpi	-1.05625		BAESF_05258.mRNA.1	4	R1 2hpi	-1.13472
BAESF_05258.mRNA.1	4	R1 4hpi	-0.49943		BAESF_05258.mRNA.1	4	R1 4hpi	-0.0657632
BAESF_05258.mRNA.1	4	R1 8hpi	0.316951		BAESF_05258.mRNA.1	4	R1 8hpi	-0.102433
BAESF_05258.mRNA.1	4	R2 0hpi	1.25697		BAESF_05258.mRNA.1	4	R2 0hpi	0.875218
BAESF_05258.mRNA.1	4	R2 2hpi	-1.1354		BAESF_05258.mRNA.1	4	R2 2hpi	-1.30063
BAESF_05258.mRNA.1	4	R2 4hpi	-0.309291		BAESF_05258.mRNA.1	4	R2 4hpi	-0.262616
BAESF_05258.mRNA.1	4	R2 8hpi	0.187717		BAESF_05258.mRNA.1	4	R2 8hpi	0.688029
BAESF_03487.mRNA.1	1	R1 0hpi	1.48751		BAESF_03487.mRNA.1	1	R1 0hpi	1.46104
BAESF_03487.mRNA.1	1	R1 2hpi	-0.32103		BAESF_03487.mRNA.1	1	R1 2hpi	-0.278454
BAESF_03487.mRNA.1	1	R1 4hpi	-0.539084		BAESF_03487.mRNA.1	1	R1 4hpi	-0.38086
BAESF_03487.mRNA.1	1	R1 8hpi	-0.6274		BAESF_03487.mRNA.1	1	R1 8hpi	-0.801728
BAESF_03487.mRNA.1	1	R2 0hpi	1.49976		BAESF_03487.mRNA.1	1	R2 0hpi	1.49706
BAESF_03487.mRNA.1	1	R2 2hpi	-0.522154		BAESF_03487.mRNA.1	1	R2 2hpi	-0.452462
BAESF_03487.mRNA.1	1	R2 4hpi	-0.478561		BAESF_03487.mRNA.1	1	R2 4hpi	-0.457099
BAESF_03487.mRNA.1	1	R2 8hpi	-0.499047		BAESF_03487.mRNA.1	1	R2 8hpi	-0.587499
BAESF_01736.mRNA.1	2	R1 0hpi	0.116498		BAESF_01736.mRNA.1	2	R1 0hpi	-0.431039
BAESF_01736.mRNA.1	2	R1 2hpi	1.3202		BAESF_01736.mRNA.1	2	R1 2hpi	1.48765
BAESF_01736.mRNA.1	2	R1 4hpi	-0.393212		BAESF_01736.mRNA.1	2	R1 4hpi	-0.381866
BAESF_01736.mRNA.1	2	R1 8hpi	-1.04349		BAESF_01736.mRNA.1	2	R1 8hpi	-0.674745
BAESF_01736.mRNA.1	2	R2 0hpi	0.651949		BAESF_01736.mRNA.1	2	R2 0hpi	0.102417
BAESF_01736.mRNA.1	2	R2 2hpi	1.02105		BAESF_01736.mRNA.1	2	R2 2hpi	1.36673
BAESF_01736.mRNA.1	2	R2 4hpi	-0.578671		BAESF_01736.mRNA.1	2	R2 4hpi	-0.589051
BAESF_01736.mRNA.1	2	R2 8hpi	-1.09433		BAESF_01736.mRNA.1	2	R2 8hpi	-0.880099
BAESF_00029.mRNA.2	4	R1 0hpi	0.143703		BAESF_00029.mRNA.2	4	R1 0hpi	1.19499
BAESF_00029.mRNA.2	4	R1 2hpi	-0.521848		BAESF_00029.mRNA.2	4	R1 2hpi	-0.959347
BAESF_00029.mRNA.2	4	R1 4hpi	-0.958867		BAESF_00029.mRNA.2	4	R1 4hpi	-0.676341
BAESF_00029.mRNA.2	4	R1 8hpi	1.33701		BAESF_00029.mRNA.2	4	R1 8hpi	0.440697
BAESF_00029.mRNA.2	4	R2 0hpi	1.45268		BAESF_00029.mRNA.2	4	R2 0hpi	1.22961
BAESF_00029.mRNA.2	4	R2 2hpi	-0.484713		BAESF_00029.mRNA.2	4	R2 2hpi	-0.426605
BAESF_00029.mRNA.2	4	R2 4hpi	-0.178789		BAESF_00029.mRNA.2	4	R2 4hpi	0.299808
BAESF_00029.mRNA.2	4	R2 8hpi	-0.78918		BAESF_00029.mRNA.2	4	R2 8hpi	-1.10281
BAESF_12778.mRNA.2	3	R1 0hpi	-0.407503		BAESF_12778.mRNA.2	3	R1 0hpi	-0.21858
BAESF_12778.mRNA.2	3	R1 2hpi	-0.854438		BAESF_12778.mRNA.2	3	R1 2hpi	-0.817782
BAESF_12778.mRNA.2	3	R1 4hpi	1.43956		BAESF_12778.mRNA.2	3	R1 4hpi	1.45264
BAESF_12778.mRNA.2	3	R1 8hpi	-0.177617		BAESF_12778.mRNA.2	3	R1 8hpi	-0.41628
BAESF_12778.mRNA.2	3	R2 0hpi	-0.739564		BAESF_12778.mRNA.2	3	R2 0hpi	-0.367351
BAESF_12778.mRNA.2	3	R2 2hpi	-0.939143		BAESF_12778.mRNA.2	3	R2 2hpi	-0.957599
BAESF_12778.mRNA.2	3	R2 4hpi	0.554725		BAESF_12778.mRNA.2	3	R2 4hpi	1.39402
BAESF_12778.mRNA.2	3	R2 8hpi	1.12398		BAESF_12778.mRNA.2	3	R2 8hpi	-0.0690681
BAESF_10838.mRNA.1	1	R1 0hpi	1.48591		BAESF_10838.mRNA.1	1	R1 0hpi	1.33171
BAESF_10838.mRNA.1	1	R1 2hpi	-0.548631		BAESF_10838.mRNA.1	1	R1 2hpi	-0.447205
BAESF_10838.mRNA.1	1	R1 4hpi	-0.307634		BAESF_10838.mRNA.1	1	R1 4hpi	-1.0059
BAESF_10838.mRNA.1	1	R1 8hpi	-0.629641		BAESF_10838.mRNA.1	1	R1 8hpi	0.121395
BAESF_10838.mRNA.1	1	R2 0hpi	1.41147		BAESF_10838.mRNA.1	1	R2 0hpi	0.646162
BAESF_10838.mRNA.1	1	R2 2hpi	-0.807009		BAESF_10838.mRNA.1	1	R2 2hpi	-0.0260787
BAESF_10838.mRNA.1	1	R2 4hpi	-0.597028		BAESF_10838.mRNA.1	1	R2 4hpi	-1.4031
BAESF_10838.mRNA.1	1	R2 8hpi	-0.00742985		BAESF_10838.mRNA.1	1	R2 8hpi	0.783015
BAESF_09074.mRNA.2	3	R1 0hpi	0.0248443		BAESF_09074.mRNA.2	3	R1 0hpi	-0.932104
BAESF_09074.mRNA.2	3	R1 2hpi	-0.107957		BAESF_09074.mRNA.2	3	R1 2hpi	0.376997
BAESF_09074.mRNA.2	3	R1 4hpi	1.26309		BAESF_09074.mRNA.2	3	R1 4hpi	1.23541
BAESF_09074.mRNA.2	3	R1 8hpi	-1.17997		BAESF_09074.mRNA.2	3	R1 8hpi	-0.680304
BAESF_09074.mRNA.2	3	R2 0hpi	-0.326348		BAESF_09074.mRNA.2	3	R2 0hpi	-1.36573
BAESF_09074.mRNA.2	3	R2 2hpi	0.294368		BAESF_09074.mRNA.2	3	R2 2hpi	0.457244
BAESF_09074.mRNA.2	3	R2 4hpi	1.20054		BAESF_09074.mRNA.2	3	R2 4hpi	0.960723
BAESF_09074.mRNA.2	3	R2 8hpi	-1.16856		BAESF_09074.mRNA.2	3	R2 8hpi	-0.0522388
BAESF_07155.mRNA.1	2	R1 0hpi	-1.07196		BAESF_07155.mRNA.1	2	R1 0hpi	-0.417712
BAESF_07155.mRNA.1	2	R1 2hpi	1.1203		BAESF_07155.mRNA.1	2	R1 2hpi	0.449043
BAESF_07155.mRNA.1	2	R1 4hpi	0.521112		BAESF_07155.mRNA.1	2	R1 4hpi	1.12963
BAESF_07155.mRNA.1	2	R1 8hpi	-0.569445		BAESF_07155.mRNA.1	2	R1 8hpi	-1.16096
BAESF_07155.mRNA.1	2	R2 0hpi	-0.622964		BAESF_07155.mRNA.1	2	R2 0hpi	-0.889985
BAESF_07155.mRNA.1	2	R2 2hpi	1.20033		BAESF_07155.mRNA.1	2	R2 2hpi	0.528469
BAESF_07155.mRNA.1	2	R2 4hpi	0.419998		BAESF_07155.mRNA.1	2	R2 4hpi	1.14598
BAESF_07155.mRNA.1	2	R2 8hpi	-0.997362		BAESF_07155.mRNA.1	2	R2 8hpi	-0.784462
BAESF_05261.mRNA.1	2	R1 0hpi	-1.25705		BAESF_05261.mRNA.1	2	R1 0hpi	-1.03425
BAESF_05261.mRNA.1	2	R1 2hpi	0.976374		BAESF_05261.mRNA.1	2	R1 2hpi	0.543241
BAESF_05261.mRNA.1	2	R1 4hpi	0.602464		BAESF_05261.mRNA.1	2	R1 4hpi	1.11575
BAESF_05261.mRNA.1	2	R1 8hpi	-0.321784		BAESF_05261.mRNA.1	2	R1 8hpi	-0.624742
BAESF_05261.mRNA.1	2	R2 0hpi	-1.13666		BAESF_05261.mRNA.1	2	R2 0hpi	-1.21561
BAESF_05261.mRNA.1	2	R2 2hpi	1.09342		BAESF_05261.mRNA.1	2	R2 2hpi	0.615113
BAESF_05261.mRNA.1	2	R2 4hpi	0.527345		BAESF_05261.mRNA.1	2	R2 4hpi	0.994376
BAESF_05261.mRNA.1	2	R2 8hpi	-0.484106		BAESF_05261.mRNA.1	2	R2 8hpi	-0.393875
BAESF_03488.mRNA.1	1	R1 0hpi	-0.0617471		BAESF_03488.mRNA.1	1	R1 0hpi	0.115072
BAESF_03488.mRNA.1	1	R1 2hpi	0.581058		BAESF_03488.mRNA.1	1	R1 2hpi	-0.654996
BAESF_03488.mRNA.1	1	R1 4hpi	0.863669		BAESF_03488.mRNA.1	1	R1 4hpi	1.36814
BAESF_03488.mRNA.1	1	R1 8hpi	-1.38298		BAESF_03488.mRNA.1	1	R1 8hpi	-0.828214
BAESF_03488.mRNA.1	1	R2 0hpi	1.09957		BAESF_03488.mRNA.1	1	R2 0hpi	-0.272551
BAESF_03488.mRNA.1	1	R2 2hpi	-0.321039		BAESF_03488.mRNA.1	1	R2 2hpi	-0.737273
BAESF_03488.mRNA.1	1	R2 4hpi	0.442842		BAESF_03488.mRNA.1	1	R2 4hpi	1.47245
BAESF_03488.mRNA.1	1	R2 8hpi	-1.22138		BAESF_03488.mRNA.1	1	R2 8hpi	-0.462629
BAESF_01737.mRNA.1	1	R1 0hpi	1.49834		BAESF_01737.mRNA.1	1	R1 0hpi	1.46134
BAESF_01737.mRNA.1	1	R1 2hpi	-0.451803		BAESF_01737.mRNA.1	1	R1 2hpi	-0.397134
BAESF_01737.mRNA.1	1	R1 4hpi	-0.483179		BAESF_01737.mRNA.1	1	R1 4hpi	-0.797158
BAESF_01737.mRNA.1	1	R1 8hpi	-0.563362		BAESF_01737.mRNA.1	1	R1 8hpi	-0.267047
BAESF_01737.mRNA.1	1	R2 0hpi	1.43319		BAESF_01737.mRNA.1	1	R2 0hpi	1.43167
BAESF_01737.mRNA.1	1	R2 2hpi	-0.0751143		BAESF_01737.mRNA.1	1	R2 2hpi	-0.502375
BAESF_01737.mRNA.1	1	R2 4hpi	-0.58383		BAESF_01737.mRNA.1	1	R2 4hpi	-0.829438
BAESF_01737.mRNA.1	1	R2 8hpi	-0.774248		BAESF_01737.mRNA.1	1	R2 8hpi	-0.0998579
BAESF_00031.mRNA.1	2	R1 0hpi	-1.34602		BAESF_00031.mRNA.1	2	R1 0hpi	-1.08942
BAESF_00031.mRNA.1	2	R1 2hpi	0.566227		BAESF_00031.mRNA.1	2	R1 2hpi	0.884692
BAESF_00031.mRNA.1	2	R1 4hpi	0.92073		BAESF_00031.mRNA.1	2	R1 4hpi	0.81283
BAESF_00031.mRNA.1	2	R1 8hpi	-0.140933		BAESF_00031.mRNA.1	2	R1 8hpi	-0.608097
BAESF_00031.mRNA.1	2	R2 0hpi	-1.09591		BAESF_00031.mRNA.1	2	R2 0hpi	-0.202601
BAESF_00031.mRNA.1	2	R2 2hpi	1.02124		BAESF_00031.mRNA.1	2	R2 2hpi	0.6714
BAESF_00031.mRNA.1	2	R2 4hpi	0.651035		BAESF_00031.mRNA.1	2	R2 4hpi	0.860655
BAESF_00031.mRNA.1	2	R2 8hpi	-0.576369		BAESF_00031.mRNA.1	2	R2 8hpi	-1.32945
BAESF_12779.mRNA.1	1	R1 0hpi	1.45227		BAESF_12779.mRNA.1	1	R1 0hpi	1.35884
BAESF_12779.mRNA.1	1	R1 2hpi	-0.465477		BAESF_12779.mRNA.1	1	R1 2hpi	-1.04444
BAESF_12779.mRNA.1	1	R1 4hpi	-0.187328		BAESF_12779.mRNA.1	1	R1 4hpi	-0.0756933
BAESF_12779.mRNA.1	1	R1 8hpi	-0.799466		BAESF_12779.mRNA.1	1	R1 8hpi	-0.23871
BAESF_12779.mRNA.1	1	R2 0hpi	1.32674		BAESF_12779.mRNA.1	1	R2 0hpi	0.90619
BAESF_12779.mRNA.1	1	R2 2hpi	-0.959658		BAESF_12779.mRNA.1	1	R2 2hpi	-0.735186
BAESF_12779.mRNA.1	1	R2 4hpi	0.171023		BAESF_12779.mRNA.1	1	R2 4hpi	0.815525
BAESF_12779.mRNA.1	1	R2 8hpi	-0.538109		BAESF_12779.mRNA.1	1	R2 8hpi	-0.986529
BAESF_10845.mRNA.1	2	R1 0hpi	-1.30869		BAESF_10845.mRNA.1	2	R1 0hpi	-0.796307
BAESF_10845.mRNA.1	2	R1 2hpi	1.01139		BAESF_10845.mRNA.1	2	R1 2hpi	0.276959
BAESF_10845.mRNA.1	2	R1 4hpi	0.480481		BAESF_10845.mRNA.1	2	R1 4hpi	1.29754
BAESF_10845.mRNA.1	2	R1 8hpi	-0.183174		BAESF_10845.mRNA.1	2	R1 8hpi	-0.778191
BAESF_10845.mRNA.1	2	R2 0hpi	-0.871664		BAESF_10845.mRNA.1	2	R2 0hpi	-0.23137
BAESF_10845.mRNA.1	2	R2 2hpi	1.21553		BAESF_10845.mRNA.1	2	R2 2hpi	-0.644071
BAESF_10845.mRNA.1	2	R2 4hpi	0.421187		BAESF_10845.mRNA.1	2	R2 4hpi	1.47417
BAESF_10845.mRNA.1	2	R2 8hpi	-0.765049		BAESF_10845.mRNA.1	2	R2 8hpi	-0.598726
BAESF_09074.mRNA.3	3	R1 0hpi	0.0248443		BAESF_09074.mRNA.3	3	R1 0hpi	-0.932104
BAESF_09074.mRNA.3	3	R1 2hpi	-0.107957		BAESF_09074.mRNA.3	3	R1 2hpi	0.376997
BAESF_09074.mRNA.3	3	R1 4hpi	1.26309		BAESF_09074.mRNA.3	3	R1 4hpi	1.23541
BAESF_09074.mRNA.3	3	R1 8hpi	-1.17997		BAESF_09074.mRNA.3	3	R1 8hpi	-0.680304
BAESF_09074.mRNA.3	3	R2 0hpi	-0.326348		BAESF_09074.mRNA.3	3	R2 0hpi	-1.36573
BAESF_09074.mRNA.3	3	R2 2hpi	0.294368		BAESF_09074.mRNA.3	3	R2 2hpi	0.457244
BAESF_09074.mRNA.3	3	R2 4hpi	1.20054		BAESF_09074.mRNA.3	3	R2 4hpi	0.960723
BAESF_09074.mRNA.3	3	R2 8hpi	-1.16856		BAESF_09074.mRNA.3	3	R2 8hpi	-0.0522388
BAESF_07156.mRNA.1	2	R1 0hpi	-1.33604		BAESF_07156.mRNA.1	2	R1 0hpi	-1.31219
BAESF_07156.mRNA.1	2	R1 2hpi	1.0794		BAESF_07156.mRNA.1	2	R1 2hpi	1.11237
BAESF_07156.mRNA.1	2	R1 4hpi	0.220398		BAESF_07156.mRNA.1	2	R1 4hpi	-0.00216934
BAESF_07156.mRNA.1	2	R1 8hpi	0.0362498		BAESF_07156.mRNA.1	2	R1 8hpi	0.201992
BAESF_07156.mRNA.1	2	R2 0hpi	-1.24222		BAESF_07156.mRNA.1	2	R2 0hpi	-1.36832
BAESF_07156.mRNA.1	2	R2 2hpi	1.12858		BAESF_07156.mRNA.1	2	R2 2hpi	0.904884
BAESF_07156.mRNA.1	2	R2 4hpi	0.35409		BAESF_07156.mRNA.1	2	R2 4hpi	0.54913
BAESF_07156.mRNA.1	2	R2 8hpi	-0.240448		BAESF_07156.mRNA.1	2	R2 8hpi	-0.0856948
BAESF_05264.mRNA.1	2	R1 0hpi	-0.499837		BAESF_05264.mRNA.1	2	R1 0hpi	0.649642
BAESF_05264.mRNA.1	2	R1 2hpi	1.48135		BAESF_05264.mRNA.1	2	R1 2hpi	0.820526
BAESF_05264.mRNA.1	2	R1 4hpi	-0.298302		BAESF_05264.mRNA.1	2	R1 4hpi	-0.0932093
BAESF_05264.mRNA.1	2	R1 8hpi	-0.683211		BAESF_05264.mRNA.1	2	R1 8hpi	-1.37696
BAESF_05264.mRNA.1	2	R2 0hpi	0.0158483		BAESF_05264.mRNA.1	2	R2 0hpi	-0.365814
BAESF_05264.mRNA.1	2	R2 2hpi	1.33281		BAESF_05264.mRNA.1	2	R2 2hpi	0.32175
BAESF_05264.mRNA.1	2	R2 4hpi	-0.278149		BAESF_05264.mRNA.1	2	R2 4hpi	1.19712
BAESF_05264.mRNA.1	2	R2 8hpi	-1.07051		BAESF_05264.mRNA.1	2	R2 8hpi	-1.15306
BAESF_03489.mRNA.1	3	R1 0hpi	-0.744123		BAESF_03489.mRNA.1	3	R1 0hpi	-0.569851
BAESF_03489.mRNA.1	3	R1 2hpi	-0.388947		BAESF_03489.mRNA.1	3	R1 2hpi	-0.569539
BAESF_03489.mRNA.1	3	R1 4hpi	1.47568		BAESF_03489.mRNA.1	3	R1 4hpi	1.49213
BAESF_03489.mRNA.1	3	R1 8hpi	-0.342606		BAESF_03489.mRNA.1	3	R1 8hpi	-0.352744
BAESF_03489.mRNA.1	3	R2 0hpi	-0.936627		BAESF_03489.mRNA.1	3	R2 0hpi	-0.839383
BAESF_03489.mRNA.1	3	R2 2hpi	-0.622763		BAESF_03489.mRNA.1	3	R2 2hpi	-0.733218
BAESF_03489.mRNA.1	3	R2 4hpi	1.28913		BAESF_03489.mRNA.1	3	R2 4hpi	1.29683
BAESF_03489.mRNA.1	3	R2 8hpi	0.27026		BAESF_03489.mRNA.1	3	R2 8hpi	0.275767
BAESF_01739.mRNA.1	2	R1 0hpi	-0.569229		BAESF_01739.mRNA.1	2	R1 0hpi	-0.987784
BAESF_01739.mRNA.1	2	R1 2hpi	1.26292		BAESF_01739.mRNA.1	2	R1 2hpi	1.2507
BAESF_01739.mRNA.1	2	R1 4hpi	0.301394		BAESF_01739.mRNA.1	2	R1 4hpi	0.329766
BAESF_01739.mRNA.1	2	R1 8hpi	-0.99508		BAESF_01739.mRNA.1	2	R1 8hpi	-0.592686
BAESF_01739.mRNA.1	2	R2 0hpi	-0.721132		BAESF_01739.mRNA.1	2	R2 0hpi	-0.892013
BAESF_01739.mRNA.1	2	R2 2hpi	1.26995		BAESF_01739.mRNA.1	2	R2 2hpi	1.40848
BAESF_01739.mRNA.1	2	R2 4hpi	0.324174		BAESF_01739.mRNA.1	2	R2 4hpi	-0.0495014
BAESF_01739.mRNA.1	2	R2 8hpi	-0.87299		BAESF_01739.mRNA.1	2	R2 8hpi	-0.466963
BAESF_00032.mRNA.1	2	R1 0hpi	-0.574563		BAESF_00032.mRNA.1	2	R1 0hpi	-0.828036
BAESF_00032.mRNA.1	2	R1 2hpi	0.990657		BAESF_00032.mRNA.1	2	R1 2hpi	1.30707
BAESF_00032.mRNA.1	2	R1 4hpi	-1.10301		BAESF_00032.mRNA.1	2	R1 4hpi	0.256057
BAESF_00032.mRNA.1	2	R1 8hpi	0.686913		BAESF_00032.mRNA.1	2	R1 8hpi	-0.735091
BAESF_00032.mRNA.1	2	R2 0hpi	-0.268814		BAESF_00032.mRNA.1	2	R2 0hpi	0.0608347
BAESF_00032.mRNA.1	2	R2 2hpi	1.32698		BAESF_00032.mRNA.1	2	R2 2hpi	1.01936
BAESF_00032.mRNA.1	2	R2 4hpi	0.0218273		BAESF_00032.mRNA.1	2	R2 4hpi	0.288694
BAESF_00032.mRNA.1	2	R2 8hpi	-1.07999		BAESF_00032.mRNA.1	2	R2 8hpi	-1.36889
BAESF_12781.mRNA.1	3	R1 0hpi	-0.993271		BAESF_12781.mRNA.1	3	R1 0hpi	-0.748535
BAESF_12781.mRNA.1	3	R1 2hpi	1.12104		BAESF_12781.mRNA.1	3	R1 2hpi	1.24142
BAESF_12781.mRNA.1	3	R1 4hpi	0.54789		BAESF_12781.mRNA.1	3	R1 4hpi	0.37689
BAESF_12781.mRNA.1	3	R1 8hpi	-0.675655		BAESF_12781.mRNA.1	3	R1 8hpi	-0.869779
BAESF_12781.mRNA.1	3	R2 0hpi	-1.33318		BAESF_12781.mRNA.1	3	R2 0hpi	-0.971027
BAESF_12781.mRNA.1	3	R2 2hpi	0.335358		BAESF_12781.mRNA.1	3	R2 2hpi	0.868622
BAESF_12781.mRNA.1	3	R2 4hpi	-0.0544114		BAESF_12781.mRNA.1	3	R2 4hpi	0.856609
BAESF_12781.mRNA.1	3	R2 8hpi	1.05224		BAESF_12781.mRNA.1	3	R2 8hpi	-0.754203
BAESF_10847.mRNA.1	1	R1 0hpi	1.40085		BAESF_10847.mRNA.1	1	R1 0hpi	1.20437
BAESF_10847.mRNA.1	1	R1 2hpi	-0.159932		BAESF_10847.mRNA.1	1	R1 2hpi	0.2642
BAESF_10847.mRNA.1	1	R1 4hpi	-0.272534		BAESF_10847.mRNA.1	1	R1 4hpi	-0.286331
BAESF_10847.mRNA.1	1	R1 8hpi	-0.968384		BAESF_10847.mRNA.1	1	R1 8hpi	-1.18224
BAESF_10847.mRNA.1	1	R2 0hpi	1.49093		BAESF_10847.mRNA.1	1	R2 0hpi	-1.0764
BAESF_10847.mRNA.1	1	R2 2hpi	-0.421193		BAESF_10847.mRNA.1	1	R2 2hpi	0.413604
BAESF_10847.mRNA.1	1	R2 4hpi	-0.41749		BAESF_10847.mRNA.1	1	R2 4hpi	1.18306
BAESF_10847.mRNA.1	1	R2 8hpi	-0.652248		BAESF_10847.mRNA.1	1	R2 8hpi	-0.520262
BAESF_09075.mRNA.1	3	R1 0hpi	-1.28837		BAESF_09075.mRNA.1	3	R1 0hpi	-0.75106
BAESF_09075.mRNA.1	3	R1 2hpi	-0.268923		BAESF_09075.mRNA.1	3	R1 2hpi	0.849461
BAESF_09075.mRNA.1	3	R1 4hpi	0.612509		BAESF_09075.mRNA.1	3	R1 4hpi	0.875322
BAESF_09075.mRNA.1	3	R1 8hpi	0.944783		BAESF_09075.mRNA.1	3	R1 8hpi	-0.973723
BAESF_09075.mRNA.1	3	R2 0hpi	-0.890911		BAESF_09075.mRNA.1	3	R2 0hpi	-0.948207
BAESF_09075.mRNA.1	3	R2 2hpi	-0.29117		BAESF_09075.mRNA.1	3	R2 2hpi	0.787461
BAESF_09075.mRNA.1	3	R2 4hpi	-0.252416		BAESF_09075.mRNA.1	3	R2 4hpi	0.937079
BAESF_09075.mRNA.1	3	R2 8hpi	1.4345		BAESF_09075.mRNA.1	3	R2 8hpi	-0.776332
BAESF_07157.mRNA.1	2	R1 0hpi	-0.672144		BAESF_07157.mRNA.1	2	R1 0hpi	-0.49817
BAESF_07157.mRNA.1	2	R1 2hpi	1.42664		BAESF_07157.mRNA.1	2	R1 2hpi	1.49991
BAESF_07157.mRNA.1	2	R1 4hpi	-0.0393941		BAESF_07157.mRNA.1	2	R1 4hpi	-0.514337
BAESF_07157.mRNA.1	2	R1 8hpi	-0.715101		BAESF_07157.mRNA.1	2	R1 8hpi	-0.487402
BAESF_07157.mRNA.1	2	R2 0hpi	-1.33566		BAESF_07157.mRNA.1	2	R2 0hpi	-0.307493
BAESF_07157.mRNA.1	2	R2 2hpi	0.88362		BAESF_07157.mRNA.1	2	R2 2hpi	1.32813
BAESF_07157.mRNA.1	2	R2 4hpi	-0.182049		BAESF_07157.mRNA.1	2	R2 4hpi	0.0467526
BAESF_07157.mRNA.1	2	R2 8hpi	0.634093		BAESF_07157.mRNA.1	2	R2 8hpi	-1.06739
BAESF_05265.mRNA.1	1	R1 0hpi	1.21986		BAESF_05265.mRNA.1	1	R1 0hpi	0.105205
BAESF_05265.mRNA.1	1	R1 2hpi	0.0283374		BAESF_05265.mRNA.1	1	R1 2hpi	0.966563
BAESF_05265.mRNA.1	1	R1 4hpi	-0.0190563		BAESF_05265.mRNA.1	1	R1 4hpi	0.324449
BAESF_05265.mRNA.1	1	R1 8hpi	-1.22914		BAESF_05265.mRNA.1	1	R1 8hpi	-1.39622
BAESF_05265.mRNA.1	1	R2 0hpi	1.01462		BAESF_05265.mRNA.1	1	R2 0hpi	-0.818617
BAESF_05265.mRNA.1	1	R2 2hpi	-0.850813		BAESF_05265.mRNA.1	1	R2 2hpi	0.500143
BAESF_05265.mRNA.1	1	R2 4hpi	0.703351		BAESF_05265.mRNA.1	1	R2 4hpi	1.16646
BAESF_05265.mRNA.1	1	R2 8hpi	-0.867157		BAESF_05265.mRNA.1	1	R2 8hpi	-0.847989
BAESF_03490.mRNA.1	1	R1 0hpi	1.13243		BAESF_03490.mRNA.1	1	R1 0hpi	0.306111
BAESF_03490.mRNA.1	1	R1 2hpi	-0.397287		BAESF_03490.mRNA.1	1	R1 2hpi	1.06678
BAESF_03490.mRNA.1	1	R1 4hpi	0.435401		BAESF_03490.mRNA.1	1	R1 4hpi	-1.32905
BAESF_03490.mRNA.1	1	R1 8hpi	-1.17055		BAESF_03490.mRNA.1	1	R1 8hpi	-0.0438401
BAESF_03490.mRNA.1	1	R2 0hpi	1.29397		BAESF_03490.mRNA.1	1	R2 0hpi	-1.00928
BAESF_03490.mRNA.1	1	R2 2hpi	-0.499145		BAESF_03490.mRNA.1	1	R2 2hpi	-0.420857
BAESF_03490.mRNA.1	1	R2 4hpi	0.219284		BAESF_03490.mRNA.1	1	R2 4hpi	1.34021
BAESF_03490.mRNA.1	1	R2 8hpi	-1.01411		BAESF_03490.mRNA.1	1	R2 8hpi	0.0899267
BAESF_01742.mRNA.1	4	R1 0hpi	1.33483		BAESF_01742.mRNA.1	4	R1 0hpi	1.28454
BAESF_01742.mRNA.1	4	R1 2hpi	-0.854623		BAESF_01742.mRNA.1	4	R1 2hpi	-1.02387
BAESF_01742.mRNA.1	4	R1 4hpi	-0.671698		BAESF_01742.mRNA.1	4	R1 4hpi	-0.496175
BAESF_01742.mRNA.1	4	R1 8hpi	0.191491		BAESF_01742.mRNA.1	4	R1 8hpi	0.235507
BAESF_01742.mRNA.1	4	R2 0hpi	1.29758		BAESF_01742.mRNA.1	4	R2 0hpi	1.03102
BAESF_01742.mRNA.1	4	R2 2hpi	-1.02104		BAESF_01742.mRNA.1	4	R2 2hpi	-1.35635
BAESF_01742.mRNA.1	4	R2 4hpi	-0.481431		BAESF_01742.mRNA.1	4	R2 4hpi	0.0136486
BAESF_01742.mRNA.1	4	R2 8hpi	0.204893		BAESF_01742.mRNA.1	4	R2 8hpi	0.311681
BAESF_00033.mRNA.1	2	R1 0hpi	-1.14068		BAESF_00033.mRNA.1	2	R1 0hpi	-0.886825
BAESF_00033.mRNA.1	2	R1 2hpi	1.16063		BAESF_00033.mRNA.1	2	R1 2hpi	-0.10373
BAESF_00033.mRNA.1	2	R1 4hpi	0.409308		BAESF_00033.mRNA.1	2	R1 4hpi	1.42053
BAESF_00033.mRNA.1	2	R1 8hpi	-0.429257		BAESF_00033.mRNA.1	2	R1 8hpi	-0.429975
BAESF_00033.mRNA.1	2	R2 0hpi	-0.766087		BAESF_00033.mRNA.1	2	R2 0hpi	-0.532037
BAESF_00033.mRNA.1	2	R2 2hpi	1.27927		BAESF_00033.mRNA.1	2	R2 2hpi	0.863255
BAESF_00033.mRNA.1	2	R2 4hpi	0.311256		BAESF_00033.mRNA.1	2	R2 4hpi	0.813389
BAESF_00033.mRNA.1	2	R2 8hpi	-0.824439		BAESF_00033.mRNA.1	2	R2 8hpi	-1.14461
BAESF_12782.mRNA.1	4	R1 0hpi	0.489549		BAESF_12782.mRNA.1	4	R1 0hpi	0.25889
BAESF_12782.mRNA.1	4	R1 2hpi	-1.47916		BAESF_12782.mRNA.1	4	R1 2hpi	-1.43826
BAESF_12782.mRNA.1	4	R1 4hpi	0.698222		BAESF_12782.mRNA.1	4	R1 4hpi	0.299043
BAESF_12782.mRNA.1	4	R1 8hpi	0.29139		BAESF_12782.mRNA.1	4	R1 8hpi	0.880323
BAESF_12782.mRNA.1	4	R2 0hpi	0.202763		BAESF_12782.mRNA.1	4	R2 0hpi	-0.209396
BAESF_12782.mRNA.1	4	R2 2hpi	-1.44683		BAESF_12782.mRNA.1	4	R2 2hpi	-1.32874
BAESF_12782.mRNA.1	4	R2 4hpi	0.836173		BAESF_12782.mRNA.1	4	R2 4hpi	0.707088
BAESF_12782.mRNA.1	4	R2 8hpi	0.407896		BAESF_12782.mRNA.1	4	R2 8hpi	0.831046
BAESF_10849.mRNA.1	4	R1 0hpi	1.17612		BAESF_10849.mRNA.1	4	R1 0hpi	1.29879
BAESF_10849.mRNA.1	4	R1 2hpi	-0.787331		BAESF_10849.mRNA.1	4	R1 2hpi	-0.630203
BAESF_10849.mRNA.1	4	R1 4hpi	-0.873098		BAESF_10849.mRNA.1	4	R1 4hpi	-0.922713
BAESF_10849.mRNA.1	4	R1 8hpi	0.484312		BAESF_10849.mRNA.1	4	R1 8hpi	0.254122
BAESF_10849.mRNA.1	4	R2 0hpi	1.41485		BAESF_10849.mRNA.1	4	R2 0hpi	0.950784
BAESF_10849.mRNA.1	4	R2 2hpi	-0.69255		BAESF_10849.mRNA.1	4	R2 2hpi	-0.747557
BAESF_10849.mRNA.1	4	R2 4hpi	-0.720119		BAESF_10849.mRNA.1	4	R2 4hpi	-0.972394
BAESF_10849.mRNA.1	4	R2 8hpi	-0.00218075		BAESF_10849.mRNA.1	4	R2 8hpi	0.769167
BAESF_09075.mRNA.2	3	R1 0hpi	-1.29701		BAESF_09075.mRNA.2	3	R1 0hpi	-0.746899
BAESF_09075.mRNA.2	3	R1 2hpi	-0.255393		BAESF_09075.mRNA.2	3	R1 2hpi	0.854481
BAESF_09075.mRNA.2	3	R1 4hpi	0.621982		BAESF_09075.mRNA.2	3	R1 4hpi	0.869848
BAESF_09075.mRNA.2	3	R1 8hpi	0.93042		BAESF_09075.mRNA.2	3	R1 8hpi	-0.97743
BAESF_09075.mRNA.2	3	R2 0hpi	-0.884601		BAESF_09075.mRNA.2	3	R2 0hpi	-0.952003
BAESF_09075.mRNA.2	3	R2 2hpi	-0.299752		BAESF_09075.mRNA.2	3	R2 2hpi	0.79297
BAESF_09075.mRNA.2	3	R2 4hpi	-0.252301		BAESF_09075.mRNA.2	3	R2 4hpi	0.931644
BAESF_09075.mRNA.2	3	R2 8hpi	1.43665		BAESF_09075.mRNA.2	3	R2 8hpi	-0.772611
BAESF_07158.mRNA.1	4	R1 0hpi	0.854418		BAESF_07158.mRNA.1	4	R1 0hpi	1.45723
BAESF_07158.mRNA.1	4	R1 2hpi	-1.15429		BAESF_07158.mRNA.1	4	R1 2hpi	-0.819845
BAESF_07158.mRNA.1	4	R1 4hpi	-0.518125		BAESF_07158.mRNA.1	4	R1 4hpi	-0.294036
BAESF_07158.mRNA.1	4	R1 8hpi	0.818		BAESF_07158.mRNA.1	4	R1 8hpi	-0.343346
BAESF_07158.mRNA.1	4	R2 0hpi	1.49284		BAESF_07158.mRNA.1	4	R2 0hpi	0.95982
BAESF_07158.mRNA.1	4	R2 2hpi	-0.362741		BAESF_07158.mRNA.1	4	R2 2hpi	-1.39993
BAESF_07158.mRNA.1	4	R2 4hpi	-0.539802		BAESF_07158.mRNA.1	4	R2 4hpi	0.325178
BAESF_07158.mRNA.1	4	R2 8hpi	-0.5903		BAESF_07158.mRNA.1	4	R2 8hpi	0.11493
BAESF_05266.mRNA.1	2	R1 0hpi	-0.174958		BAESF_05266.mRNA.1	2	R1 0hpi	-0.806762
BAESF_05266.mRNA.1	2	R1 2hpi	1.12694		BAESF_05266.mRNA.1	2	R1 2hpi	0.670243
BAESF_05266.mRNA.1	2	R1 4hpi	0.313399		BAESF_05266.mRNA.1	2	R1 4hpi	1.04052
BAESF_05266.mRNA.1	2	R1 8hpi	-1.26538		BAESF_05266.mRNA.1	2	R1 8hpi	-0.904004
BAESF_05266.mRNA.1	2	R2 0hpi	-0.366468		BAESF_05266.mRNA.1	2	R2 0hpi	-0.868551
BAESF_05266.mRNA.1	2	R2 2hpi	1.44402		BAESF_05266.mRNA.1	2	R2 2hpi	1.04184
BAESF_05266.mRNA.1	2	R2 4hpi	-0.222584		BAESF_05266.mRNA.1	2	R2 4hpi	0.670049
BAESF_05266.mRNA.1	2	R2 8hpi	-0.854966		BAESF_05266.mRNA.1	2	R2 8hpi	-0.843339
BAESF_03491.mRNA.1	4	R1 0hpi	1.27783		BAESF_03491.mRNA.1	4	R1 0hpi	0.785908
BAESF_03491.mRNA.1	4	R1 2hpi	-1.15714		BAESF_03491.mRNA.1	4	R1 2hpi	-1.44795
BAESF_03491.mRNA.1	4	R1 4hpi	-0.16256		BAESF_03491.mRNA.1	4	R1 4hpi	0.513572
BAESF_03491.mRNA.1	4	R1 8hpi	0.0418751		BAESF_03491.mRNA.1	4	R1 8hpi	0.148467
BAESF_03491.mRNA.1	4	R2 0hpi	1.11585		BAESF_03491.mRNA.1	4	R2 0hpi	0.413046
BAESF_03491.mRNA.1	4	R2 2hpi	-1.2833		BAESF_03491.mRNA.1	4	R2 2hpi	-1.47777
BAESF_03491.mRNA.1	4	R2 4hpi	0.300537		BAESF_03491.mRNA.1	4	R2 4hpi	0.333922
BAESF_03491.mRNA.1	4	R2 8hpi	-0.13309		BAESF_03491.mRNA.1	4	R2 8hpi	0.730805
BAESF_01743.mRNA.1	1	R1 0hpi	1.27283		BAESF_01743.mRNA.1	1	R1 0hpi	1.36827
BAESF_01743.mRNA.1	1	R1 2hpi	0.29496		BAESF_01743.mRNA.1	1	R1 2hpi	-0.506834
BAESF_01743.mRNA.1	1	R1 4hpi	-0.962675		BAESF_01743.mRNA.1	1	R1 4hpi	-0.930673
BAESF_01743.mRNA.1	1	R1 8hpi	-0.605114		BAESF_01743.mRNA.1	1	R1 8hpi	0.069233
BAESF_01743.mRNA.1	1	R2 0hpi	0.803673		BAESF_01743.mRNA.1	1	R2 0hpi	1.29729
BAESF_01743.mRNA.1	1	R2 2hpi	0.923684		BAESF_01743.mRNA.1	1	R2 2hpi	-0.0590228
BAESF_01743.mRNA.1	1	R2 4hpi	-0.796463		BAESF_01743.mRNA.1	1	R2 4hpi	-0.0962123
BAESF_01743.mRNA.1	1	R2 8hpi	-0.930895		BAESF_01743.mRNA.1	1	R2 8hpi	-1.14206
BAESF_00034.mRNA.1	1	R1 0hpi	0.523043		BAESF_00034.mRNA.1	1	R1 0hpi	0.356328
BAESF_00034.mRNA.1	1	R1 2hpi	-0.830678		BAESF_00034.mRNA.1	1	R1 2hpi	-1.45523
BAESF_00034.mRNA.1	1	R1 4hpi	1.15108		BAESF_00034.mRNA.1	1	R1 4hpi	0.274187
BAESF_00034.mRNA.1	1	R1 8hpi	-0.843449		BAESF_00034.mRNA.1	1	R1 8hpi	0.824716
BAESF_00034.mRNA.1	1	R2 0hpi	0.606606		BAESF_00034.mRNA.1	1	R2 0hpi	-0.301743
BAESF_00034.mRNA.1	1	R2 2hpi	-0.965043		BAESF_00034.mRNA.1	1	R2 2hpi	-1.24258
BAESF_00034.mRNA.1	1	R2 4hpi	1.08379		BAESF_00034.mRNA.1	1	R2 4hpi	1.06584
BAESF_00034.mRNA.1	1	R2 8hpi	-0.725348		BAESF_00034.mRNA.1	1	R2 8hpi	0.478477
BAESF_12784.mRNA.1	1	R1 0hpi	1.1184		BAESF_12784.mRNA.1	1	R1 0hpi	0.319942
BAESF_12784.mRNA.1	1	R1 2hpi	0.148401		BAESF_12784.mRNA.1	1	R1 2hpi	-0.924
BAESF_12784.mRNA.1	1	R1 4hpi	0.0465803		BAESF_12784.mRNA.1	1	R1 4hpi	1.26676
BAESF_12784.mRNA.1	1	R1 8hpi	-1.31339		BAESF_12784.mRNA.1	1	R1 8hpi	-0.662704
BAESF_12784.mRNA.1	1	R2 0hpi	0.766197		BAESF_12784.mRNA.1	1	R2 0hpi	-0.605201
BAESF_12784.mRNA.1	1	R2 2hpi	-1.25272		BAESF_12784.mRNA.1	1	R2 2hpi	-1.08404
BAESF_12784.mRNA.1	1	R2 4hpi	0.845457		BAESF_12784.mRNA.1	1	R2 4hpi	0.970756
BAESF_12784.mRNA.1	1	R2 8hpi	-0.358932		BAESF_12784.mRNA.1	1	R2 8hpi	0.718485
BAESF_10849.mRNA.2	4	R1 0hpi	1.16921		BAESF_10849.mRNA.2	4	R1 0hpi	1.29907
BAESF_10849.mRNA.2	4	R1 2hpi	-0.776029		BAESF_10849.mRNA.2	4	R1 2hpi	-0.668233
BAESF_10849.mRNA.2	4	R1 4hpi	-0.887036		BAESF_10849.mRNA.2	4	R1 4hpi	-0.892869
BAESF_10849.mRNA.2	4	R1 8hpi	0.493854		BAESF_10849.mRNA.2	4	R1 8hpi	0.26203
BAESF_10849.mRNA.2	4	R2 0hpi	1.41533		BAESF_10849.mRNA.2	4	R2 0hpi	0.988332
BAESF_10849.mRNA.2	4	R2 2hpi	-0.671876		BAESF_10849.mRNA.2	4	R2 2hpi	-0.821761
BAESF_10849.mRNA.2	4	R2 4hpi	-0.738508		BAESF_10849.mRNA.2	4	R2 4hpi	-0.899997
BAESF_10849.mRNA.2	4	R2 8hpi	-0.00494733		BAESF_10849.mRNA.2	4	R2 8hpi	0.733426
BAESF_09075.mRNA.3	3	R1 0hpi	-1.35113		BAESF_09075.mRNA.3	3	R1 0hpi	-0.7665
BAESF_09075.mRNA.3	3	R1 2hpi	-0.157174		BAESF_09075.mRNA.3	3	R1 2hpi	0.867254
BAESF_09075.mRNA.3	3	R1 4hpi	0.675849		BAESF_09075.mRNA.3	3	R1 4hpi	0.859368
BAESF_09075.mRNA.3	3	R1 8hpi	0.832453		BAESF_09075.mRNA.3	3	R1 8hpi	-0.960122
BAESF_09075.mRNA.3	3	R2 0hpi	-0.924137		BAESF_09075.mRNA.3	3	R2 0hpi	-0.93304
BAESF_09075.mRNA.3	3	R2 2hpi	-0.267935		BAESF_09075.mRNA.3	3	R2 2hpi	0.749313
BAESF_09075.mRNA.3	3	R2 4hpi	-0.229694		BAESF_09075.mRNA.3	3	R2 4hpi	0.972513
BAESF_09075.mRNA.3	3	R2 8hpi	1.42177		BAESF_09075.mRNA.3	3	R2 8hpi	-0.788786
BAESF_07159.mRNA.1	3	R1 0hpi	-1.2181		BAESF_07159.mRNA.1	3	R1 0hpi	-1.18324
BAESF_07159.mRNA.1	3	R1 2hpi	-0.405892		BAESF_07159.mRNA.1	3	R1 2hpi	-0.335366
BAESF_07159.mRNA.1	3	R1 4hpi	0.940111		BAESF_07159.mRNA.1	3	R1 4hpi	1.16819
BAESF_07159.mRNA.1	3	R1 8hpi	0.683877		BAESF_07159.mRNA.1	3	R1 8hpi	0.350417
BAESF_07159.mRNA.1	3	R2 0hpi	-1.26594		BAESF_07159.mRNA.1	3	R2 0hpi	-0.943112
BAESF_07159.mRNA.1	3	R2 2hpi	-0.22019		BAESF_07159.mRNA.1	3	R2 2hpi	-0.546024
BAESF_07159.mRNA.1	3	R2 4hpi	0.393326		BAESF_07159.mRNA.1	3	R2 4hpi	0.151427
BAESF_07159.mRNA.1	3	R2 8hpi	1.0928		BAESF_07159.mRNA.1	3	R2 8hpi	1.33771
BAESF_05267.mRNA.1	4	R1 0hpi	1.31089		BAESF_05267.mRNA.1	4	R1 0hpi	0.950517
BAESF_05267.mRNA.1	4	R1 2hpi	-0.518571		BAESF_05267.mRNA.1	4	R1 2hpi	-0.228497
BAESF_05267.mRNA.1	4	R1 4hpi	-0.987245		BAESF_05267.mRNA.1	4	R1 4hpi	-1.30537
BAESF_05267.mRNA.1	4	R1 8hpi	0.194925		BAESF_05267.mRNA.1	4	R1 8hpi	0.583354
BAESF_05267.mRNA.1	4	R2 0hpi	1.20792		BAESF_05267.mRNA.1	4	R2 0hpi	1.18874
BAESF_05267.mRNA.1	4	R2 2hpi	-0.600223		BAESF_05267.mRNA.1	4	R2 2hpi	-0.0484697
BAESF_05267.mRNA.1	4	R2 4hpi	-1.00954		BAESF_05267.mRNA.1	4	R2 4hpi	-1.25367
BAESF_05267.mRNA.1	4	R2 8hpi	0.401845		BAESF_05267.mRNA.1	4	R2 8hpi	0.113401
BAESF_03492.mRNA.1	4	R1 0hpi	0.445433		BAESF_03492.mRNA.1	4	R1 0hpi	0.174988
BAESF_03492.mRNA.1	4	R1 2hpi	-1.30966		BAESF_03492.mRNA.1	4	R1 2hpi	-1.27591
BAESF_03492.mRNA.1	4	R1 4hpi	-0.164943		BAESF_03492.mRNA.1	4	R1 4hpi	-0.0559244
BAESF_03492.mRNA.1	4	R1 8hpi	1.02917		BAESF_03492.mRNA.1	4	R1 8hpi	1.15685
BAESF_03492.mRNA.1	4	R2 0hpi	0.610445		BAESF_03492.mRNA.1	4	R2 0hpi	0.423946
BAESF_03492.mRNA.1	4	R2 2hpi	-1.36901		BAESF_03492.mRNA.1	4	R2 2hpi	-1.41903
BAESF_03492.mRNA.1	4	R2 4hpi	-0.103147		BAESF_03492.mRNA.1	4	R2 4hpi	0.10287
BAESF_03492.mRNA.1	4	R2 8hpi	0.861708		BAESF_03492.mRNA.1	4	R2 8hpi	0.892214
BAESF_01744.mRNA.1	3	R1 0hpi	-0.61075		BAESF_01744.mRNA.1	3	R1 0hpi	-0.649556
BAESF_01744.mRNA.1	3	R1 2hpi	-0.585144		BAESF_01744.mRNA.1	3	R1 2hpi	-0.488291
BAESF_01744.mRNA.1	3	R1 4hpi	-0.287916		BAESF_01744.mRNA.1	3	R1 4hpi	-0.35094
BAESF_01744.mRNA.1	3	R1 8hpi	1.48381		BAESF_01744.mRNA.1	3	R1 8hpi	1.48879
BAESF_01744.mRNA.1	3	R2 0hpi	-0.69895		BAESF_01744.mRNA.1	3	R2 0hpi	-1.16456
BAESF_01744.mRNA.1	3	R2 2hpi	-0.912036		BAESF_01744.mRNA.1	3	R2 2hpi	-0.170288
BAESF_01744.mRNA.1	3	R2 4hpi	1.24254		BAESF_01744.mRNA.1	3	R2 4hpi	0.0658087
BAESF_01744.mRNA.1	3	R2 8hpi	0.368446		BAESF_01744.mRNA.1	3	R2 8hpi	1.26904
BAESF_00035.mRNA.1	2	R1 0hpi	-1.17011		BAESF_00035.mRNA.1	2	R1 0hpi	0.234061
BAESF_00035.mRNA.1	2	R1 2hpi	0.99512		BAESF_00035.mRNA.1	2	R1 2hpi	0.844777
BAESF_00035.mRNA.1	2	R1 4hpi	-0.47164		BAESF_00035.mRNA.1	2	R1 4hpi	-1.44761
BAESF_00035.mRNA.1	2	R1 8hpi	0.646632		BAESF_00035.mRNA.1	2	R1 8hpi	0.368772
BAESF_00035.mRNA.1	2	R2 0hpi	-1.10628		BAESF_00035.mRNA.1	2	R2 0hpi	0.0930084
BAESF_00035.mRNA.1	2	R2 2hpi	1.32378		BAESF_00035.mRNA.1	2	R2 2hpi	1.15335
BAESF_00035.mRNA.1	2	R2 4hpi	-0.115509		BAESF_00035.mRNA.1	2	R2 4hpi	-1.28817
BAESF_00035.mRNA.1	2	R2 8hpi	-0.101996		BAESF_00035.mRNA.1	2	R2 8hpi	0.0418052
BAESF_12786.mRNA.1	2	R1 0hpi	-1.36746		BAESF_12786.mRNA.1	2	R1 0hpi	-0.351619
BAESF_12786.mRNA.1	2	R1 2hpi	0.690014		BAESF_12786.mRNA.1	2	R1 2hpi	-0.374314
BAESF_12786.mRNA.1	2	R1 4hpi	0.799407		BAESF_12786.mRNA.1	2	R1 4hpi	1.47489
BAESF_12786.mRNA.1	2	R1 8hpi	-0.121958		BAESF_12786.mRNA.1	2	R1 8hpi	-0.74896
BAESF_12786.mRNA.1	2	R2 0hpi	-0.985864		BAESF_12786.mRNA.1	2	R2 0hpi	-1.2278
BAESF_12786.mRNA.1	2	R2 2hpi	0.823366		BAESF_12786.mRNA.1	2	R2 2hpi	-0.366092
BAESF_12786.mRNA.1	2	R2 4hpi	0.898848		BAESF_12786.mRNA.1	2	R2 4hpi	1.007
BAESF_12786.mRNA.1	2	R2 8hpi	-0.736351		BAESF_12786.mRNA.1	2	R2 8hpi	0.586886
BAESF_10850.mRNA.1	2	R1 0hpi	-0.612942		BAESF_10850.mRNA.1	2	R1 0hpi	-1.15858
BAESF_10850.mRNA.1	2	R1 2hpi	0.171564		BAESF_10850.mRNA.1	2	R1 2hpi	0.307133
BAESF_10850.mRNA.1	2	R1 4hpi	1.33815		BAESF_10850.mRNA.1	2	R1 4hpi	1.2006
BAESF_10850.mRNA.1	2	R1 8hpi	-0.896777		BAESF_10850.mRNA.1	2	R1 8hpi	-0.349151
BAESF_10850.mRNA.1	2	R2 0hpi	-0.715446		BAESF_10850.mRNA.1	2	R2 0hpi	-0.961124
BAESF_10850.mRNA.1	2	R2 2hpi	0.810746		BAESF_10850.mRNA.1	2	R2 2hpi	-0.733722
BAESF_10850.mRNA.1	2	R2 4hpi	0.907935		BAESF_10850.mRNA.1	2	R2 4hpi	0.621988
BAESF_10850.mRNA.1	2	R2 8hpi	-1.00324		BAESF_10850.mRNA.1	2	R2 8hpi	1.07286
BAESF_09076.mRNA.1	4	R1 0hpi	1.4568		BAESF_09076.mRNA.1	4	R1 0hpi	1.03187
BAESF_09076.mRNA.1	4	R1 2hpi	-0.642046		BAESF_09076.mRNA.1	4	R1 2hpi	-0.905843
BAESF_09076.mRNA.1	4	R1 4hpi	-0.665825		BAESF_09076.mRNA.1	4	R1 4hpi	-0.806906
BAESF_09076.mRNA.1	4	R1 8hpi	-0.148931		BAESF_09076.mRNA.1	4	R1 8hpi	0.680884
BAESF_09076.mRNA.1	4	R2 0hpi	1.18229		BAESF_09076.mRNA.1	4	R2 0hpi	1.49141
BAESF_09076.mRNA.1	4	R2 2hpi	-0.99479		BAESF_09076.mRNA.1	4	R2 2hpi	-0.440972
BAESF_09076.mRNA.1	4	R2 4hpi	-0.639189		BAESF_09076.mRNA.1	4	R2 4hpi	-0.403679
BAESF_09076.mRNA.1	4	R2 8hpi	0.451692		BAESF_09076.mRNA.1	4	R2 8hpi	-0.646756
BAESF_07160.mRNA.1	2	R1 0hpi	0.543953		BAESF_07160.mRNA.1	2	R1 0hpi	-0.246842
BAESF_07160.mRNA.1	2	R1 2hpi	0.654929		BAESF_07160.mRNA.1	2	R1 2hpi	-0.253946
BAESF_07160.mRNA.1	2	R1 4hpi	0.28275		BAESF_07160.mRNA.1	2	R1 4hpi	1.42282
BAESF_07160.mRNA.1	2	R1 8hpi	-1.48163		BAESF_07160.mRNA.1	2	R1 8hpi	-0.922036
BAESF_07160.mRNA.1	2	R2 0hpi	-0.0275127		BAESF_07160.mRNA.1	2	R2 0hpi	-0.887248
BAESF_07160.mRNA.1	2	R2 2hpi	0.612256		BAESF_07160.mRNA.1	2	R2 2hpi	0.632248
BAESF_07160.mRNA.1	2	R2 4hpi	0.815199		BAESF_07160.mRNA.1	2	R2 4hpi	1.07104
BAESF_07160.mRNA.1	2	R2 8hpi	-1.39994		BAESF_07160.mRNA.1	2	R2 8hpi	-0.816042
BAESF_05268.mRNA.1	2	R1 0hpi	-0.836445		BAESF_05268.mRNA.1	2	R1 0hpi	-0.87954
BAESF_05268.mRNA.1	2	R1 2hpi	1.18		BAESF_05268.mRNA.1	2	R1 2hpi	0.876229
BAESF_05268.mRNA.1	2	R1 4hpi	0.479739		BAESF_05268.mRNA.1	2	R1 4hpi	0.855654
BAESF_05268.mRNA.1	2	R1 8hpi	-0.823293		BAESF_05268.mRNA.1	2	R1 8hpi	-0.852343
BAESF_05268.mRNA.1	2	R2 0hpi	-0.925958		BAESF_05268.mRNA.1	2	R2 0hpi	-1.18614
BAESF_05268.mRNA.1	2	R2 2hpi	1.24607		BAESF_05268.mRNA.1	2	R2 2hpi	0.909268
BAESF_05268.mRNA.1	2	R2 4hpi	0.358922		BAESF_05268.mRNA.1	2	R2 4hpi	0.74175
BAESF_05268.mRNA.1	2	R2 8hpi	-0.679034		BAESF_05268.mRNA.1	2	R2 8hpi	-0.464878
BAESF_03493.mRNA.1	2	R1 0hpi	-0.448359		BAESF_03493.mRNA.1	2	R1 0hpi	-0.723973
BAESF_03493.mRNA.1	2	R1 2hpi	1.0222		BAESF_03493.mRNA.1	2	R1 2hpi	0.237574
BAESF_03493.mRNA.1	2	R1 4hpi	-1.17839		BAESF_03493.mRNA.1	2	R1 4hpi	-0.829444
BAESF_03493.mRNA.1	2	R1 8hpi	0.604548		BAESF_03493.mRNA.1	2	R1 8hpi	1.31584
BAESF_03493.mRNA.1	2	R2 0hpi	0.0954279		BAESF_03493.mRNA.1	2	R2 0hpi	-0.855689
BAESF_03493.mRNA.1	2	R2 2hpi	1.37107		BAESF_03493.mRNA.1	2	R2 2hpi	1.21538
BAESF_03493.mRNA.1	2	R2 4hpi	-0.599558		BAESF_03493.mRNA.1	2	R2 4hpi	-0.782324
BAESF_03493.mRNA.1	2	R2 8hpi	-0.866941		BAESF_03493.mRNA.1	2	R2 8hpi	0.422635
BAESF_01744.mRNA.2	3	R1 0hpi	-0.343014		BAESF_01744.mRNA.2	3	R1 0hpi	-0.649556
BAESF_01744.mRNA.2	3	R1 2hpi	-0.823439		BAESF_01744.mRNA.2	3	R1 2hpi	-0.488291
BAESF_01744.mRNA.2	3	R1 4hpi	-0.289695		BAESF_01744.mRNA.2	3	R1 4hpi	-0.35094
BAESF_01744.mRNA.2	3	R1 8hpi	1.45615		BAESF_01744.mRNA.2	3	R1 8hpi	1.48879
BAESF_01744.mRNA.2	3	R2 0hpi	-0.582179		BAESF_01744.mRNA.2	3	R2 0hpi	-1.20043
BAESF_01744.mRNA.2	3	R2 2hpi	-0.917888		BAESF_01744.mRNA.2	3	R2 2hpi	-0.0811181
BAESF_01744.mRNA.2	3	R2 4hpi	1.33887		BAESF_01744.mRNA.2	3	R2 4hpi	0.0361311
BAESF_01744.mRNA.2	3	R2 8hpi	0.161199		BAESF_01744.mRNA.2	3	R2 8hpi	1.24542
BAESF_00035.mRNA.2	2	R1 0hpi	-1.20209		BAESF_00035.mRNA.2	2	R1 0hpi	0.671844
BAESF_00035.mRNA.2	2	R1 2hpi	1.02259		BAESF_00035.mRNA.2	2	R1 2hpi	0.755608
BAESF_00035.mRNA.2	2	R1 4hpi	-0.406821		BAESF_00035.mRNA.2	2	R1 4hpi	-1.40614
BAESF_00035.mRNA.2	2	R1 8hpi	0.586321		BAESF_00035.mRNA.2	2	R1 8hpi	-0.0213126
BAESF_00035.mRNA.2	2	R2 0hpi	-1.02107		BAESF_00035.mRNA.2	2	R2 0hpi	-0.214149
BAESF_00035.mRNA.2	2	R2 2hpi	1.3147		BAESF_00035.mRNA.2	2	R2 2hpi	1.24587
BAESF_00035.mRNA.2	2	R2 4hpi	0.158044		BAESF_00035.mRNA.2	2	R2 4hpi	-1.1753
BAESF_00035.mRNA.2	2	R2 8hpi	-0.451672		BAESF_00035.mRNA.2	2	R2 8hpi	0.143584
BAESF_12787.mRNA.1	3	R1 0hpi	-1.34012		BAESF_12787.mRNA.1	3	R1 0hpi	-0.898116
BAESF_12787.mRNA.1	3	R1 2hpi	-0.067323		BAESF_12787.mRNA.1	3	R1 2hpi	-0.652098
BAESF_12787.mRNA.1	3	R1 4hpi	0.380398		BAESF_12787.mRNA.1	3	R1 4hpi	1.30735
BAESF_12787.mRNA.1	3	R1 8hpi	1.02705		BAESF_12787.mRNA.1	3	R1 8hpi	0.24286
BAESF_12787.mRNA.1	3	R2 0hpi	-1.31045		BAESF_12787.mRNA.1	3	R2 0hpi	-0.921478
BAESF_12787.mRNA.1	3	R2 2hpi	0.579814		BAESF_12787.mRNA.1	3	R2 2hpi	-0.673003
BAESF_12787.mRNA.1	3	R2 4hpi	0.94825		BAESF_12787.mRNA.1	3	R2 4hpi	1.25917
BAESF_12787.mRNA.1	3	R2 8hpi	-0.217612		BAESF_12787.mRNA.1	3	R2 8hpi	0.335309
BAESF_10851.mRNA.1	1	R1 0hpi	1.48009		BAESF_10851.mRNA.1	1	R1 0hpi	1.47962
BAESF_10851.mRNA.1	1	R1 2hpi	-0.359135		BAESF_10851.mRNA.1	1	R1 2hpi	-0.608205
BAESF_10851.mRNA.1	1	R1 4hpi	-0.399106		BAESF_10851.mRNA.1	1	R1 4hpi	-0.610525
BAESF_10851.mRNA.1	1	R1 8hpi	-0.721851		BAESF_10851.mRNA.1	1	R1 8hpi	-0.260892
BAESF_10851.mRNA.1	1	R2 0hpi	1.4763		BAESF_10851.mRNA.1	1	R2 0hpi	1.46639
BAESF_10851.mRNA.1	1	R2 2hpi	-0.246317		BAESF_10851.mRNA.1	1	R2 2hpi	-0.232358
BAESF_10851.mRNA.1	1	R2 4hpi	-0.573639		BAESF_10851.mRNA.1	1	R2 4hpi	-0.486035
BAESF_10851.mRNA.1	1	R2 8hpi	-0.656348		BAESF_10851.mRNA.1	1	R2 8hpi	-0.747992
BAESF_09077.mRNA.1	4	R1 0hpi	1.34674		BAESF_09077.mRNA.1	4	R1 0hpi	1.4793
BAESF_09077.mRNA.1	4	R1 2hpi	-1.0593		BAESF_09077.mRNA.1	4	R1 2hpi	-0.677249
BAESF_09077.mRNA.1	4	R1 4hpi	-0.250618		BAESF_09077.mRNA.1	4	R1 4hpi	-0.526265
BAESF_09077.mRNA.1	4	R1 8hpi	-0.0368272		BAESF_09077.mRNA.1	4	R1 8hpi	-0.275785
BAESF_09077.mRNA.1	4	R2 0hpi	1.26386		BAESF_09077.mRNA.1	4	R2 0hpi	0.826295
BAESF_09077.mRNA.1	4	R2 2hpi	-1.17908		BAESF_09077.mRNA.1	4	R2 2hpi	-1.28516
BAESF_09077.mRNA.1	4	R2 4hpi	-0.108816		BAESF_09077.mRNA.1	4	R2 4hpi	-0.299874
BAESF_09077.mRNA.1	4	R2 8hpi	0.0240408		BAESF_09077.mRNA.1	4	R2 8hpi	0.758737
BAESF_07161.mRNA.1	4	R1 0hpi	1.16159		BAESF_07161.mRNA.1	4	R1 0hpi	0.0682166
BAESF_07161.mRNA.1	4	R1 2hpi	-1.23444		BAESF_07161.mRNA.1	4	R1 2hpi	-0.651413
BAESF_07161.mRNA.1	4	R1 4hpi	-0.212792		BAESF_07161.mRNA.1	4	R1 4hpi	-0.804063
BAESF_07161.mRNA.1	4	R1 8hpi	0.285639		BAESF_07161.mRNA.1	4	R1 8hpi	1.38726
BAESF_07161.mRNA.1	4	R2 0hpi	1.34058		BAESF_07161.mRNA.1	4	R2 0hpi	1.38027
BAESF_07161.mRNA.1	4	R2 2hpi	-1.05674		BAESF_07161.mRNA.1	4	R2 2hpi	-0.980369
BAESF_07161.mRNA.1	4	R2 4hpi	0.00952597		BAESF_07161.mRNA.1	4	R2 4hpi	-0.0360059
BAESF_07161.mRNA.1	4	R2 8hpi	-0.293367		BAESF_07161.mRNA.1	4	R2 8hpi	-0.3639
BAESF_05270.mRNA.1	4	R1 0hpi	0.765737		BAESF_05270.mRNA.1	4	R1 0hpi	0.195879
BAESF_05270.mRNA.1	4	R1 2hpi	-0.537418		BAESF_05270.mRNA.1	4	R1 2hpi	-0.631944
BAESF_05270.mRNA.1	4	R1 4hpi	-1.13855		BAESF_05270.mRNA.1	4	R1 4hpi	-0.892643
BAESF_05270.mRNA.1	4	R1 8hpi	0.910234		BAESF_05270.mRNA.1	4	R1 8hpi	1.32871
BAESF_05270.mRNA.1	4	R2 0hpi	1.47632		BAESF_05270.mRNA.1	4	R2 0hpi	0.806434
BAESF_05270.mRNA.1	4	R2 2hpi	-0.477252		BAESF_05270.mRNA.1	4	R2 2hpi	-1.18998
BAESF_05270.mRNA.1	4	R2 4hpi	-0.715897		BAESF_05270.mRNA.1	4	R2 4hpi	-0.463999
BAESF_05270.mRNA.1	4	R2 8hpi	-0.283175		BAESF_05270.mRNA.1	4	R2 8hpi	0.847541
BAESF_03493.mRNA.2	2	R1 0hpi	-0.448359		BAESF_03493.mRNA.2	2	R1 0hpi	-0.723973
BAESF_03493.mRNA.2	2	R1 2hpi	1.0222		BAESF_03493.mRNA.2	2	R1 2hpi	0.237574
BAESF_03493.mRNA.2	2	R1 4hpi	-1.17839		BAESF_03493.mRNA.2	2	R1 4hpi	-0.829444
BAESF_03493.mRNA.2	2	R1 8hpi	0.604548		BAESF_03493.mRNA.2	2	R1 8hpi	1.31584
BAESF_03493.mRNA.2	2	R2 0hpi	0.0954279		BAESF_03493.mRNA.2	2	R2 0hpi	-0.855689
BAESF_03493.mRNA.2	2	R2 2hpi	1.37107		BAESF_03493.mRNA.2	2	R2 2hpi	1.21538
BAESF_03493.mRNA.2	2	R2 4hpi	-0.599558		BAESF_03493.mRNA.2	2	R2 4hpi	-0.782324
BAESF_03493.mRNA.2	2	R2 8hpi	-0.866941		BAESF_03493.mRNA.2	2	R2 8hpi	0.422635
BAESF_01744.mRNA.3	3	R1 0hpi	-0.343014		BAESF_01744.mRNA.3	3	R1 0hpi	-0.649556
BAESF_01744.mRNA.3	3	R1 2hpi	-0.823439		BAESF_01744.mRNA.3	3	R1 2hpi	-0.488291
BAESF_01744.mRNA.3	3	R1 4hpi	-0.289695		BAESF_01744.mRNA.3	3	R1 4hpi	-0.35094
BAESF_01744.mRNA.3	3	R1 8hpi	1.45615		BAESF_01744.mRNA.3	3	R1 8hpi	1.48879
BAESF_01744.mRNA.3	3	R2 0hpi	-0.582179		BAESF_01744.mRNA.3	3	R2 0hpi	-1.20043
BAESF_01744.mRNA.3	3	R2 2hpi	-0.917888		BAESF_01744.mRNA.3	3	R2 2hpi	-0.0811181
BAESF_01744.mRNA.3	3	R2 4hpi	1.33887		BAESF_01744.mRNA.3	3	R2 4hpi	0.0361311
BAESF_01744.mRNA.3	3	R2 8hpi	0.161199		BAESF_01744.mRNA.3	3	R2 8hpi	1.24542
BAESF_00036.mRNA.1	2	R1 0hpi	-1.02932		BAESF_00036.mRNA.1	2	R1 0hpi	-1.0699
BAESF_00036.mRNA.1	2	R1 2hpi	0.905163		BAESF_00036.mRNA.1	2	R1 2hpi	0.360291
BAESF_00036.mRNA.1	2	R1 4hpi	0.808226		BAESF_00036.mRNA.1	2	R1 4hpi	1.21321
BAESF_00036.mRNA.1	2	R1 8hpi	-0.684069		BAESF_00036.mRNA.1	2	R1 8hpi	-0.503602
BAESF_00036.mRNA.1	2	R2 0hpi	-0.567067		BAESF_00036.mRNA.1	2	R2 0hpi	-1.47005
BAESF_00036.mRNA.1	2	R2 2hpi	0.694129		BAESF_00036.mRNA.1	2	R2 2hpi	0.689955
BAESF_00036.mRNA.1	2	R2 4hpi	0.982544		BAESF_00036.mRNA.1	2	R2 4hpi	0.218792
BAESF_00036.mRNA.1	2	R2 8hpi	-1.10961		BAESF_00036.mRNA.1	2	R2 8hpi	0.5613
BAESF_12788.mRNA.1	2	R1 0hpi	-1.30405		BAESF_12788.mRNA.1	2	R1 0hpi	-0.730049
BAESF_12788.mRNA.1	2	R1 2hpi	0.919451		BAESF_12788.mRNA.1	2	R1 2hpi	1.46517
BAESF_12788.mRNA.1	2	R1 4hpi	0.628246		BAESF_12788.mRNA.1	2	R1 4hpi	-0.209279
BAESF_12788.mRNA.1	2	R1 8hpi	-0.243644		BAESF_12788.mRNA.1	2	R1 8hpi	-0.525841
BAESF_12788.mRNA.1	2	R2 0hpi	-0.989592		BAESF_12788.mRNA.1	2	R2 0hpi	-0.842995
BAESF_12788.mRNA.1	2	R2 2hpi	1.3795		BAESF_12788.mRNA.1	2	R2 2hpi	1.32396
BAESF_12788.mRNA.1	2	R2 4hpi	-0.050593		BAESF_12788.mRNA.1	2	R2 4hpi	0.218217
BAESF_12788.mRNA.1	2	R2 8hpi	-0.339313		BAESF_12788.mRNA.1	2	R2 8hpi	-0.699186
BAESF_10855.mRNA.1	1	R1 0hpi	1.22514		BAESF_10855.mRNA.1	1	R1 0hpi	0.0756153
BAESF_10855.mRNA.1	1	R1 2hpi	-0.516455		BAESF_10855.mRNA.1	1	R1 2hpi	-0.46936
BAESF_10855.mRNA.1	1	R1 4hpi	0.346077		BAESF_10855.mRNA.1	1	R1 4hpi	1.35801
BAESF_10855.mRNA.1	1	R1 8hpi	-1.05476		BAESF_10855.mRNA.1	1	R1 8hpi	-0.964262
BAESF_10855.mRNA.1	1	R2 0hpi	1.14928		BAESF_10855.mRNA.1	1	R2 0hpi	-0.236008
BAESF_10855.mRNA.1	1	R2 2hpi	-1.03838		BAESF_10855.mRNA.1	1	R2 2hpi	-0.423923
BAESF_10855.mRNA.1	1	R2 4hpi	0.48988		BAESF_10855.mRNA.1	1	R2 4hpi	-0.798492
BAESF_10855.mRNA.1	1	R2 8hpi	-0.600786		BAESF_10855.mRNA.1	1	R2 8hpi	1.45842
BAESF_09078.mRNA.1	1	R1 0hpi	1.19779		BAESF_09078.mRNA.1	1	R1 0hpi	-0.347046
BAESF_09078.mRNA.1	1	R1 2hpi	0.250342		BAESF_09078.mRNA.1	1	R1 2hpi	0.159838
BAESF_09078.mRNA.1	1	R1 4hpi	-0.247575		BAESF_09078.mRNA.1	1	R1 4hpi	1.2845
BAESF_09078.mRNA.1	1	R1 8hpi	-1.20056		BAESF_09078.mRNA.1	1	R1 8hpi	-1.0973
BAESF_09078.mRNA.1	1	R2 0hpi	1.12547		BAESF_09078.mRNA.1	1	R2 0hpi	-1.48975
BAESF_09078.mRNA.1	1	R2 2hpi	-1.31006		BAESF_09078.mRNA.1	1	R2 2hpi	0.573108
BAESF_09078.mRNA.1	1	R2 4hpi	0.0883212		BAESF_09078.mRNA.1	1	R2 4hpi	0.584982
BAESF_09078.mRNA.1	1	R2 8hpi	0.0962665		BAESF_09078.mRNA.1	1	R2 8hpi	0.331657
BAESF_07162.mRNA.1	2	R1 0hpi	-0.690158		BAESF_07162.mRNA.1	2	R1 0hpi	-0.745892
BAESF_07162.mRNA.1	2	R1 2hpi	1.01524		BAESF_07162.mRNA.1	2	R1 2hpi	1.40099
BAESF_07162.mRNA.1	2	R1 4hpi	0.686023		BAESF_07162.mRNA.1	2	R1 4hpi	0.0373541
BAESF_07162.mRNA.1	2	R1 8hpi	-1.01111		BAESF_07162.mRNA.1	2	R1 8hpi	-0.692449
BAESF_07162.mRNA.1	2	R2 0hpi	-1.3338		BAESF_07162.mRNA.1	2	R2 0hpi	-0.874943
BAESF_07162.mRNA.1	2	R2 2hpi	1.00619		BAESF_07162.mRNA.1	2	R2 2hpi	1.37671
BAESF_07162.mRNA.1	2	R2 4hpi	0.442084		BAESF_07162.mRNA.1	2	R2 4hpi	0.0756509
BAESF_07162.mRNA.1	2	R2 8hpi	-0.114471		BAESF_07162.mRNA.1	2	R2 8hpi	-0.57742
BAESF_05272.mRNA.1	2	R1 0hpi	-1.06973		BAESF_05272.mRNA.1	2	R1 0hpi	-0.981616
BAESF_05272.mRNA.1	2	R1 2hpi	0.766066		BAESF_05272.mRNA.1	2	R1 2hpi	0.495059
BAESF_05272.mRNA.1	2	R1 4hpi	0.933725		BAESF_05272.mRNA.1	2	R1 4hpi	1.15788
BAESF_05272.mRNA.1	2	R1 8hpi	-0.63006		BAESF_05272.mRNA.1	2	R1 8hpi	-0.671319
BAESF_05272.mRNA.1	2	R2 0hpi	-1.08156		BAESF_05272.mRNA.1	2	R2 0hpi	-1.0418
BAESF_05272.mRNA.1	2	R2 2hpi	0.908014		BAESF_05272.mRNA.1	2	R2 2hpi	0.156666
BAESF_05272.mRNA.1	2	R2 4hpi	0.790579		BAESF_05272.mRNA.1	2	R2 4hpi	1.30812
BAESF_05272.mRNA.1	2	R2 8hpi	-0.617037		BAESF_05272.mRNA.1	2	R2 8hpi	-0.422992
BAESF_03494.mRNA.1	3	R1 0hpi	-0.89378		BAESF_03494.mRNA.1	3	R1 0hpi	-1.13698
BAESF_03494.mRNA.1	3	R1 2hpi	0.24135		BAESF_03494.mRNA.1	3	R1 2hpi	1.20557
BAESF_03494.mRNA.1	3	R1 4hpi	1.30858		BAESF_03494.mRNA.1	3	R1 4hpi	-0.388922
BAESF_03494.mRNA.1	3	R1 8hpi	-0.656149		BAESF_03494.mRNA.1	3	R1 8hpi	0.32033
BAESF_03494.mRNA.1	3	R2 0hpi	-0.980793		BAESF_03494.mRNA.1	3	R2 0hpi	-0.350759
BAESF_03494.mRNA.1	3	R2 2hpi	0.0623234		BAESF_03494.mRNA.1	3	R2 2hpi	-0.341007
BAESF_03494.mRNA.1	3	R2 4hpi	1.35711		BAESF_03494.mRNA.1	3	R2 4hpi	1.46869
BAESF_03494.mRNA.1	3	R2 8hpi	-0.438643		BAESF_03494.mRNA.1	3	R2 8hpi	-0.776929
BAESF_01745.mRNA.1	2	R1 0hpi	-0.488642		BAESF_01745.mRNA.1	2	R1 0hpi	-0.305834
BAESF_01745.mRNA.1	2	R1 2hpi	1.07169		BAESF_01745.mRNA.1	2	R1 2hpi	1.09521
BAESF_01745.mRNA.1	2	R1 4hpi	0.557807		BAESF_01745.mRNA.1	2	R1 4hpi	0.440602
BAESF_01745.mRNA.1	2	R1 8hpi	-1.14086		BAESF_01745.mRNA.1	2	R1 8hpi	-1.22998
BAESF_01745.mRNA.1	2	R2 0hpi	-1.30847		BAESF_01745.mRNA.1	2	R2 0hpi	-1.25805
BAESF_01745.mRNA.1	2	R2 2hpi	0.928974		BAESF_01745.mRNA.1	2	R2 2hpi	0.970181
BAESF_01745.mRNA.1	2	R2 4hpi	0.609816		BAESF_01745.mRNA.1	2	R2 4hpi	0.610105
BAESF_01745.mRNA.1	2	R2 8hpi	-0.230324		BAESF_01745.mRNA.1	2	R2 8hpi	-0.32224
BAESF_00037.mRNA.1	1	R1 0hpi	1.35959		BAESF_00037.mRNA.1	1	R1 0hpi	0.508987
BAESF_00037.mRNA.1	1	R1 2hpi	-1.04226		BAESF_00037.mRNA.1	1	R1 2hpi	-1.47043
BAESF_00037.mRNA.1	1	R1 4hpi	-0.0724358		BAESF_00037.mRNA.1	1	R1 4hpi	0.239266
BAESF_00037.mRNA.1	1	R1 8hpi	-0.244894		BAESF_00037.mRNA.1	1	R1 8hpi	0.722173
BAESF_00037.mRNA.1	1	R2 0hpi	1.22619		BAESF_00037.mRNA.1	1	R2 0hpi	0.904333
BAESF_00037.mRNA.1	1	R2 2hpi	-1.21454		BAESF_00037.mRNA.1	1	R2 2hpi	-1.23865
BAESF_00037.mRNA.1	1	R2 4hpi	0.0973282		BAESF_00037.mRNA.1	1	R2 4hpi	-0.376921
BAESF_00037.mRNA.1	1	R2 8hpi	-0.108987		BAESF_00037.mRNA.1	1	R2 8hpi	0.711238
BAESF_12788.mRNA.2	2	R1 0hpi	-1.32311		BAESF_12788.mRNA.2	2	R1 0hpi	-0.813485
BAESF_12788.mRNA.2	2	R1 2hpi	0.881796		BAESF_12788.mRNA.2	2	R1 2hpi	1.45798
BAESF_12788.mRNA.2	2	R1 4hpi	0.653347		BAESF_12788.mRNA.2	2	R1 4hpi	-0.371419
BAESF_12788.mRNA.2	2	R1 8hpi	-0.212035		BAESF_12788.mRNA.2	2	R1 8hpi	-0.27308
BAESF_12788.mRNA.2	2	R2 0hpi	-1.03618		BAESF_12788.mRNA.2	2	R2 0hpi	-0.821562
BAESF_12788.mRNA.2	2	R2 2hpi	1.36048		BAESF_12788.mRNA.2	2	R2 2hpi	1.32884
BAESF_12788.mRNA.2	2	R2 4hpi	-0.0552475		BAESF_12788.mRNA.2	2	R2 4hpi	0.210349
BAESF_12788.mRNA.2	2	R2 8hpi	-0.269049		BAESF_12788.mRNA.2	2	R2 8hpi	-0.717624
BAESF_10858.mRNA.1	4	R1 0hpi	1.29684		BAESF_10858.mRNA.1	4	R1 0hpi	1.3029
BAESF_10858.mRNA.1	4	R1 2hpi	-0.834873		BAESF_10858.mRNA.1	4	R1 2hpi	-0.954002
BAESF_10858.mRNA.1	4	R1 4hpi	-0.738174		BAESF_10858.mRNA.1	4	R1 4hpi	-0.581551
BAESF_10858.mRNA.1	4	R1 8hpi	0.276205		BAESF_10858.mRNA.1	4	R1 8hpi	0.232651
BAESF_10858.mRNA.1	4	R2 0hpi	1.39405		BAESF_10858.mRNA.1	4	R2 0hpi	1.10297
BAESF_10858.mRNA.1	4	R2 2hpi	-0.886182		BAESF_10858.mRNA.1	4	R2 2hpi	-1.18142
BAESF_10858.mRNA.1	4	R2 4hpi	-0.520704		BAESF_10858.mRNA.1	4	R2 4hpi	-0.399314
BAESF_10858.mRNA.1	4	R2 8hpi	0.0128329		BAESF_10858.mRNA.1	4	R2 8hpi	0.477762
BAESF_09079.mRNA.1	1	R1 0hpi	1.40179		BAESF_09079.mRNA.1	1	R1 0hpi	-0.389258
BAESF_09079.mRNA.1	1	R1 2hpi	-0.921998		BAESF_09079.mRNA.1	1	R1 2hpi	-0.686937
BAESF_09079.mRNA.1	1	R1 4hpi	-0.0530965		BAESF_09079.mRNA.1	1	R1 4hpi	1.48612
BAESF_09079.mRNA.1	1	R1 8hpi	-0.4267		BAESF_09079.mRNA.1	1	R1 8hpi	-0.409926
BAESF_09079.mRNA.1	1	R2 0hpi	0.404296		BAESF_09079.mRNA.1	1	R2 0hpi	-0.928121
BAESF_09079.mRNA.1	1	R2 2hpi	-1.30581		BAESF_09079.mRNA.1	1	R2 2hpi	-0.524154
BAESF_09079.mRNA.1	1	R2 4hpi	1.05285		BAESF_09079.mRNA.1	1	R2 4hpi	1.36226
BAESF_09079.mRNA.1	1	R2 8hpi	-0.151338		BAESF_09079.mRNA.1	1	R2 8hpi	0.0900153
BAESF_07163.mRNA.1	2	R1 0hpi	-1.00105		BAESF_07163.mRNA.1	2	R1 0hpi	-0.823312
BAESF_07163.mRNA.1	2	R1 2hpi	1.02822		BAESF_07163.mRNA.1	2	R1 2hpi	0.987373
BAESF_07163.mRNA.1	2	R1 4hpi	0.672085		BAESF_07163.mRNA.1	2	R1 4hpi	0.734607
BAESF_07163.mRNA.1	2	R1 8hpi	-0.699258		BAESF_07163.mRNA.1	2	R1 8hpi	-0.898668
BAESF_07163.mRNA.1	2	R2 0hpi	-1.2569		BAESF_07163.mRNA.1	2	R2 0hpi	-1.22206
BAESF_07163.mRNA.1	2	R2 2hpi	0.930087		BAESF_07163.mRNA.1	2	R2 2hpi	0.950177
BAESF_07163.mRNA.1	2	R2 4hpi	0.66427		BAESF_07163.mRNA.1	2	R2 4hpi	0.668279
BAESF_07163.mRNA.1	2	R2 8hpi	-0.337452		BAESF_07163.mRNA.1	2	R2 8hpi	-0.39639
BAESF_05274.mRNA.1	2	R1 0hpi	-1.03456		BAESF_05274.mRNA.1	2	R1 0hpi	-0.750202
BAESF_05274.mRNA.1	2	R1 2hpi	1.15054		BAESF_05274.mRNA.1	2	R1 2hpi	1.39758
BAESF_05274.mRNA.1	2	R1 4hpi	0.489372		BAESF_05274.mRNA.1	2	R1 4hpi	0.0467171
BAESF_05274.mRNA.1	2	R1 8hpi	-0.605349		BAESF_05274.mRNA.1	2	R1 8hpi	-0.694099
BAESF_05274.mRNA.1	2	R2 0hpi	-1.24258		BAESF_05274.mRNA.1	2	R2 0hpi	-0.636541
BAESF_05274.mRNA.1	2	R2 2hpi	1.19054		BAESF_05274.mRNA.1	2	R2 2hpi	1.3703
BAESF_05274.mRNA.1	2	R2 4hpi	-0.110432		BAESF_05274.mRNA.1	2	R2 4hpi	0.106341
BAESF_05274.mRNA.1	2	R2 8hpi	0.162472		BAESF_05274.mRNA.1	2	R2 8hpi	-0.840104
BAESF_03495.mRNA.1	2	R1 0hpi	0.270607		BAESF_03495.mRNA.1	2	R1 0hpi	-0.706377
BAESF_03495.mRNA.1	2	R1 2hpi	0.718471		BAESF_03495.mRNA.1	2	R1 2hpi	0.337682
BAESF_03495.mRNA.1	2	R1 4hpi	0.485622		BAESF_03495.mRNA.1	2	R1 4hpi	1.26116
BAESF_03495.mRNA.1	2	R1 8hpi	-1.4747		BAESF_03495.mRNA.1	2	R1 8hpi	-0.892462
BAESF_03495.mRNA.1	2	R2 0hpi	-0.775859		BAESF_03495.mRNA.1	2	R2 0hpi	-1.40348
BAESF_03495.mRNA.1	2	R2 2hpi	1.2006		BAESF_03495.mRNA.1	2	R2 2hpi	0.193017
BAESF_03495.mRNA.1	2	R2 4hpi	0.445805		BAESF_03495.mRNA.1	2	R2 4hpi	0.244401
BAESF_03495.mRNA.1	2	R2 8hpi	-0.870549		BAESF_03495.mRNA.1	2	R2 8hpi	0.966058
BAESF_01746.mRNA.1	2	R1 0hpi	-0.770359		BAESF_01746.mRNA.1	2	R1 0hpi	-0.996774
BAESF_01746.mRNA.1	2	R1 2hpi	1.02288		BAESF_01746.mRNA.1	2	R1 2hpi	0.96275
BAESF_01746.mRNA.1	2	R1 4hpi	0.688718		BAESF_01746.mRNA.1	2	R1 4hpi	0.75151
BAESF_01746.mRNA.1	2	R1 8hpi	-0.941239		BAESF_01746.mRNA.1	2	R1 8hpi	-0.717486
BAESF_01746.mRNA.1	2	R2 0hpi	-0.746028		BAESF_01746.mRNA.1	2	R2 0hpi	-0.913363
BAESF_01746.mRNA.1	2	R2 2hpi	0.967049		BAESF_01746.mRNA.1	2	R2 2hpi	1.42476
BAESF_01746.mRNA.1	2	R2 4hpi	0.750836		BAESF_01746.mRNA.1	2	R2 4hpi	-0.306002
BAESF_01746.mRNA.1	2	R2 8hpi	-0.971856		BAESF_01746.mRNA.1	2	R2 8hpi	-0.205397
BAESF_00038.mRNA.1	2	R1 0hpi	-0.840087		BAESF_00038.mRNA.1	2	R1 0hpi	-0.189672
BAESF_00038.mRNA.1	2	R1 2hpi	1.25144		BAESF_00038.mRNA.1	2	R1 2hpi	1.29089
BAESF_00038.mRNA.1	2	R1 4hpi	0.361567		BAESF_00038.mRNA.1	2	R1 4hpi	0.0373022
BAESF_00038.mRNA.1	2	R1 8hpi	-0.772923		BAESF_00038.mRNA.1	2	R1 8hpi	-1.13852
BAESF_00038.mRNA.1	2	R2 0hpi	-0.789912		BAESF_00038.mRNA.1	2	R2 0hpi	-0.539434
BAESF_00038.mRNA.1	2	R2 2hpi	0.872697		BAESF_00038.mRNA.1	2	R2 2hpi	1.0576
BAESF_00038.mRNA.1	2	R2 4hpi	0.856107		BAESF_00038.mRNA.1	2	R2 4hpi	0.594215
BAESF_00038.mRNA.1	2	R2 8hpi	-0.938892		BAESF_00038.mRNA.1	2	R2 8hpi	-1.11238
BAESF_12791.mRNA.1	3	R1 0hpi	-1.24965		BAESF_12791.mRNA.1	3	R1 0hpi	-0.760095
BAESF_12791.mRNA.1	3	R1 2hpi	-0.282357		BAESF_12791.mRNA.1	3	R1 2hpi	1.05559
BAESF_12791.mRNA.1	3	R1 4hpi	1.07023		BAESF_12791.mRNA.1	3	R1 4hpi	0.647344
BAESF_12791.mRNA.1	3	R1 8hpi	0.461781		BAESF_12791.mRNA.1	3	R1 8hpi	-0.942835
BAESF_12791.mRNA.1	3	R2 0hpi	-1.19075		BAESF_12791.mRNA.1	3	R2 0hpi	-0.574376
BAESF_12791.mRNA.1	3	R2 2hpi	-0.375238		BAESF_12791.mRNA.1	3	R2 2hpi	-0.0999269
BAESF_12791.mRNA.1	3	R2 4hpi	0.454995		BAESF_12791.mRNA.1	3	R2 4hpi	1.44005
BAESF_12791.mRNA.1	3	R2 8hpi	1.11099		BAESF_12791.mRNA.1	3	R2 8hpi	-0.765746
BAESF_10858.mRNA.2	4	R1 0hpi	1.29684		BAESF_10858.mRNA.2	4	R1 0hpi	1.3029
BAESF_10858.mRNA.2	4	R1 2hpi	-0.834873		BAESF_10858.mRNA.2	4	R1 2hpi	-0.954002
BAESF_10858.mRNA.2	4	R1 4hpi	-0.738174		BAESF_10858.mRNA.2	4	R1 4hpi	-0.581551
BAESF_10858.mRNA.2	4	R1 8hpi	0.276205		BAESF_10858.mRNA.2	4	R1 8hpi	0.232651
BAESF_10858.mRNA.2	4	R2 0hpi	1.39405		BAESF_10858.mRNA.2	4	R2 0hpi	1.10297
BAESF_10858.mRNA.2	4	R2 2hpi	-0.886182		BAESF_10858.mRNA.2	4	R2 2hpi	-1.18142
BAESF_10858.mRNA.2	4	R2 4hpi	-0.520704		BAESF_10858.mRNA.2	4	R2 4hpi	-0.399314
BAESF_10858.mRNA.2	4	R2 8hpi	0.0128329		BAESF_10858.mRNA.2	4	R2 8hpi	0.477762
BAESF_09082.mRNA.1	1	R1 0hpi	1.39164		BAESF_09082.mRNA.1	1	R1 0hpi	1.05547
BAESF_09082.mRNA.1	1	R1 2hpi	-0.317441		BAESF_09082.mRNA.1	1	R1 2hpi	-0.541244
BAESF_09082.mRNA.1	1	R1 4hpi	-0.976194		BAESF_09082.mRNA.1	1	R1 4hpi	-1.11175
BAESF_09082.mRNA.1	1	R1 8hpi	-0.0980077		BAESF_09082.mRNA.1	1	R1 8hpi	0.597529
BAESF_09082.mRNA.1	1	R2 0hpi	1.48795		BAESF_09082.mRNA.1	1	R2 0hpi	1.14441
BAESF_09082.mRNA.1	1	R2 2hpi	-0.49081		BAESF_09082.mRNA.1	1	R2 2hpi	-0.412732
BAESF_09082.mRNA.1	1	R2 4hpi	-0.653452		BAESF_09082.mRNA.1	1	R2 4hpi	-1.15714
BAESF_09082.mRNA.1	1	R2 8hpi	-0.343685		BAESF_09082.mRNA.1	1	R2 8hpi	0.425463
BAESF_07163.mRNA.2	2	R1 0hpi	-1.00077		BAESF_07163.mRNA.2	2	R1 0hpi	-0.823312
BAESF_07163.mRNA.2	2	R1 2hpi	1.02874		BAESF_07163.mRNA.2	2	R1 2hpi	0.987373
BAESF_07163.mRNA.2	2	R1 4hpi	0.671498		BAESF_07163.mRNA.2	2	R1 4hpi	0.734607
BAESF_07163.mRNA.2	2	R1 8hpi	-0.699463		BAESF_07163.mRNA.2	2	R1 8hpi	-0.898668
BAESF_07163.mRNA.2	2	R2 0hpi	-1.25927		BAESF_07163.mRNA.2	2	R2 0hpi	-1.22206
BAESF_07163.mRNA.2	2	R2 2hpi	0.929297		BAESF_07163.mRNA.2	2	R2 2hpi	0.950177
BAESF_07163.mRNA.2	2	R2 4hpi	0.66309		BAESF_07163.mRNA.2	2	R2 4hpi	0.668279
BAESF_07163.mRNA.2	2	R2 8hpi	-0.33312		BAESF_07163.mRNA.2	2	R2 8hpi	-0.39639
BAESF_05274.mRNA.2	2	R1 0hpi	-1.03313		BAESF_05274.mRNA.2	2	R1 0hpi	-0.750202
BAESF_05274.mRNA.2	2	R1 2hpi	1.14821		BAESF_05274.mRNA.2	2	R1 2hpi	1.39758
BAESF_05274.mRNA.2	2	R1 4hpi	0.493655		BAESF_05274.mRNA.2	2	R1 4hpi	0.0467171
BAESF_05274.mRNA.2	2	R1 8hpi	-0.608733		BAESF_05274.mRNA.2	2	R1 8hpi	-0.694099
BAESF_05274.mRNA.2	2	R2 0hpi	-1.24137		BAESF_05274.mRNA.2	2	R2 0hpi	-0.636541
BAESF_05274.mRNA.2	2	R2 2hpi	1.19092		BAESF_05274.mRNA.2	2	R2 2hpi	1.3703
BAESF_05274.mRNA.2	2	R2 4hpi	-0.115167		BAESF_05274.mRNA.2	2	R2 4hpi	0.106341
BAESF_05274.mRNA.2	2	R2 8hpi	0.165619		BAESF_05274.mRNA.2	2	R2 8hpi	-0.840104
BAESF_03497.mRNA.1	4	R1 0hpi	0.903204		BAESF_03497.mRNA.1	4	R1 0hpi	1.00388
BAESF_03497.mRNA.1	4	R1 2hpi	-0.891967		BAESF_03497.mRNA.1	4	R1 2hpi	-1.09934
BAESF_03497.mRNA.1	4	R1 4hpi	-0.838852		BAESF_03497.mRNA.1	4	R1 4hpi	-0.576411
BAESF_03497.mRNA.1	4	R1 8hpi	0.827615		BAESF_03497.mRNA.1	4	R1 8hpi	0.671877
BAESF_03497.mRNA.1	4	R2 0hpi	1.22267		BAESF_03497.mRNA.1	4	R2 0hpi	1.26753
BAESF_03497.mRNA.1	4	R2 2hpi	-0.939829		BAESF_03497.mRNA.1	4	R2 2hpi	-1.15698
BAESF_03497.mRNA.1	4	R2 4hpi	-0.680775		BAESF_03497.mRNA.1	4	R2 4hpi	-0.211244
BAESF_03497.mRNA.1	4	R2 8hpi	0.397938		BAESF_03497.mRNA.1	4	R2 8hpi	0.100694
BAESF_01748.mRNA.1	4	R1 0hpi	0.0431163		BAESF_01748.mRNA.1	4	R1 0hpi	-0.155153
BAESF_01748.mRNA.1	4	R1 2hpi	-0.67405		BAESF_01748.mRNA.1	4	R1 2hpi	-0.87772
BAESF_01748.mRNA.1	4	R1 4hpi	-0.767298		BAESF_01748.mRNA.1	4	R1 4hpi	-0.397927
BAESF_01748.mRNA.1	4	R1 8hpi	1.39823		BAESF_01748.mRNA.1	4	R1 8hpi	1.4308
BAESF_01748.mRNA.1	4	R2 0hpi	1.34815		BAESF_01748.mRNA.1	4	R2 0hpi	-0.213725
BAESF_01748.mRNA.1	4	R2 2hpi	-0.805853		BAESF_01748.mRNA.1	4	R2 2hpi	-1.03704
BAESF_01748.mRNA.1	4	R2 4hpi	-0.710499		BAESF_01748.mRNA.1	4	R2 4hpi	-0.115116
BAESF_01748.mRNA.1	4	R2 8hpi	0.168206		BAESF_01748.mRNA.1	4	R2 8hpi	1.36588
BAESF_00039.mRNA.1	3	R1 0hpi	-0.0550358		BAESF_00039.mRNA.1	3	R1 0hpi	0.0245592
BAESF_00039.mRNA.1	3	R1 2hpi	-1.00104		BAESF_00039.mRNA.1	3	R1 2hpi	0.071155
BAESF_00039.mRNA.1	3	R1 4hpi	1.37575		BAESF_00039.mRNA.1	3	R1 4hpi	1.17479
BAESF_00039.mRNA.1	3	R1 8hpi	-0.319679		BAESF_00039.mRNA.1	3	R1 8hpi	-1.27051
BAESF_00039.mRNA.1	3	R2 0hpi	-0.565428		BAESF_00039.mRNA.1	3	R2 0hpi	-0.0888252
BAESF_00039.mRNA.1	3	R2 2hpi	-0.526345		BAESF_00039.mRNA.1	3	R2 2hpi	0.562926
BAESF_00039.mRNA.1	3	R2 4hpi	-0.40471		BAESF_00039.mRNA.1	3	R2 4hpi	0.894948
BAESF_00039.mRNA.1	3	R2 8hpi	1.49648		BAESF_00039.mRNA.1	3	R2 8hpi	-1.36905
BAESF_12794.mRNA.1	3	R1 0hpi	-0.477204		BAESF_12794.mRNA.1	3	R1 0hpi	-1.23041
BAESF_12794.mRNA.1	3	R1 2hpi	0.411304		BAESF_12794.mRNA.1	3	R1 2hpi	0.259066
BAESF_12794.mRNA.1	3	R1 4hpi	1.17333		BAESF_12794.mRNA.1	3	R1 4hpi	1.17387
BAESF_12794.mRNA.1	3	R1 8hpi	-1.10743		BAESF_12794.mRNA.1	3	R1 8hpi	-0.202525
BAESF_12794.mRNA.1	3	R2 0hpi	-1.03363		BAESF_12794.mRNA.1	3	R2 0hpi	-0.967161
BAESF_12794.mRNA.1	3	R2 2hpi	0.0724103		BAESF_12794.mRNA.1	3	R2 2hpi	-0.256358
BAESF_12794.mRNA.1	3	R2 4hpi	1.33629		BAESF_12794.mRNA.1	3	R2 4hpi	1.40245
BAESF_12794.mRNA.1	3	R2 8hpi	-0.375073		BAESF_12794.mRNA.1	3	R2 8hpi	-0.178931
BAESF_10860.mRNA.1	3	R1 0hpi	-0.744576		BAESF_10860.mRNA.1	3	R1 0hpi	-0.277687
BAESF_10860.mRNA.1	3	R1 2hpi	-0.761305		BAESF_10860.mRNA.1	3	R1 2hpi	-0.646652
BAESF_10860.mRNA.1	3	R1 4hpi	1.35799		BAESF_10860.mRNA.1	3	R1 4hpi	1.48137
BAESF_10860.mRNA.1	3	R1 8hpi	0.147887		BAESF_10860.mRNA.1	3	R1 8hpi	-0.557029
BAESF_10860.mRNA.1	3	R2 0hpi	-0.253887		BAESF_10860.mRNA.1	3	R2 0hpi	-0.513007
BAESF_10860.mRNA.1	3	R2 2hpi	-0.548087		BAESF_10860.mRNA.1	3	R2 2hpi	-0.98646
BAESF_10860.mRNA.1	3	R2 4hpi	1.47652		BAESF_10860.mRNA.1	3	R2 4hpi	1.31521
BAESF_10860.mRNA.1	3	R2 8hpi	-0.674551		BAESF_10860.mRNA.1	3	R2 8hpi	0.18426
BAESF_09083.mRNA.1	2	R1 0hpi	-0.0899985		BAESF_09083.mRNA.1	2	R1 0hpi	-0.28474
BAESF_09083.mRNA.1	2	R1 2hpi	1.28713		BAESF_09083.mRNA.1	2	R1 2hpi	0.783349
BAESF_09083.mRNA.1	2	R1 4hpi	-0.042409		BAESF_09083.mRNA.1	2	R1 4hpi	0.794961
BAESF_09083.mRNA.1	2	R1 8hpi	-1.15473		BAESF_09083.mRNA.1	2	R1 8hpi	-1.29357
BAESF_09083.mRNA.1	2	R2 0hpi	-0.725494		BAESF_09083.mRNA.1	2	R2 0hpi	-0.627126
BAESF_09083.mRNA.1	2	R2 2hpi	1.4666		BAESF_09083.mRNA.1	2	R2 2hpi	1.36854
BAESF_09083.mRNA.1	2	R2 4hpi	-0.525648		BAESF_09083.mRNA.1	2	R2 4hpi	0.108326
BAESF_09083.mRNA.1	2	R2 8hpi	-0.215462		BAESF_09083.mRNA.1	2	R2 8hpi	-0.849744
BAESF_07164.mRNA.1	3	R1 0hpi	-1.4891		BAESF_07164.mRNA.1	3	R1 0hpi	0.561438
BAESF_07164.mRNA.1	3	R1 2hpi	0.349421		BAESF_07164.mRNA.1	3	R1 2hpi	-0.154885
BAESF_07164.mRNA.1	3	R1 4hpi	0.495434		BAESF_07164.mRNA.1	3	R1 4hpi	0.932099
BAESF_07164.mRNA.1	3	R1 8hpi	0.644241		BAESF_07164.mRNA.1	3	R1 8hpi	-1.33865
BAESF_07164.mRNA.1	3	R2 0hpi	-1.0127		BAESF_07164.mRNA.1	3	R2 0hpi	-0.204396
BAESF_07164.mRNA.1	3	R2 2hpi	-0.340014		BAESF_07164.mRNA.1	3	R2 2hpi	0.583355
BAESF_07164.mRNA.1	3	R2 4hpi	1.36334		BAESF_07164.mRNA.1	3	R2 4hpi	-1.31778
BAESF_07164.mRNA.1	3	R2 8hpi	-0.0106263		BAESF_07164.mRNA.1	3	R2 8hpi	0.938818
BAESF_05274.mRNA.3	2	R1 0hpi	-1.03313		BAESF_05274.mRNA.3	2	R1 0hpi	-0.750202
BAESF_05274.mRNA.3	2	R1 2hpi	1.14821		BAESF_05274.mRNA.3	2	R1 2hpi	1.39758
BAESF_05274.mRNA.3	2	R1 4hpi	0.493655		BAESF_05274.mRNA.3	2	R1 4hpi	0.0467171
BAESF_05274.mRNA.3	2	R1 8hpi	-0.608733		BAESF_05274.mRNA.3	2	R1 8hpi	-0.694099
BAESF_05274.mRNA.3	2	R2 0hpi	-1.24137		BAESF_05274.mRNA.3	2	R2 0hpi	-0.636541
BAESF_05274.mRNA.3	2	R2 2hpi	1.19092		BAESF_05274.mRNA.3	2	R2 2hpi	1.3703
BAESF_05274.mRNA.3	2	R2 4hpi	-0.115167		BAESF_05274.mRNA.3	2	R2 4hpi	0.106341
BAESF_05274.mRNA.3	2	R2 8hpi	0.165619		BAESF_05274.mRNA.3	2	R2 8hpi	-0.840104
BAESF_03498.mRNA.1	2	R1 0hpi	-0.287476		BAESF_03498.mRNA.1	2	R1 0hpi	-0.233768
BAESF_03498.mRNA.1	2	R1 2hpi	1.12152		BAESF_03498.mRNA.1	2	R1 2hpi	0.700366
BAESF_03498.mRNA.1	2	R1 4hpi	0.392829		BAESF_03498.mRNA.1	2	R1 4hpi	0.849748
BAESF_03498.mRNA.1	2	R1 8hpi	-1.22688		BAESF_03498.mRNA.1	2	R1 8hpi	-1.31635
BAESF_03498.mRNA.1	2	R2 0hpi	-0.751866		BAESF_03498.mRNA.1	2	R2 0hpi	-1.1489
BAESF_03498.mRNA.1	2	R2 2hpi	0.666377		BAESF_03498.mRNA.1	2	R2 2hpi	1.2882
BAESF_03498.mRNA.1	2	R2 4hpi	1.03949		BAESF_03498.mRNA.1	2	R2 4hpi	-0.143406
BAESF_03498.mRNA.1	2	R2 8hpi	-0.953997		BAESF_03498.mRNA.1	2	R2 8hpi	0.00410348
BAESF_01749.mRNA.1	1	R1 0hpi	0.218978		BAESF_01749.mRNA.1	1	R1 0hpi	0.426226
BAESF_01749.mRNA.1	1	R1 2hpi	-0.927337		BAESF_01749.mRNA.1	1	R1 2hpi	-1.25374
BAESF_01749.mRNA.1	1	R1 4hpi	1.31366		BAESF_01749.mRNA.1	1	R1 4hpi	1.0861
BAESF_01749.mRNA.1	1	R1 8hpi	-0.605302		BAESF_01749.mRNA.1	1	R1 8hpi	-0.258584
BAESF_01749.mRNA.1	1	R2 0hpi	0.97607		BAESF_01749.mRNA.1	1	R2 0hpi	-1.3812
BAESF_01749.mRNA.1	1	R2 2hpi	-0.923013		BAESF_01749.mRNA.1	1	R2 2hpi	0.306569
BAESF_01749.mRNA.1	1	R2 4hpi	0.746106		BAESF_01749.mRNA.1	1	R2 4hpi	0.996061
BAESF_01749.mRNA.1	1	R2 8hpi	-0.799162		BAESF_01749.mRNA.1	1	R2 8hpi	0.0785665
BAESF_00041.mRNA.1	3	R1 0hpi	0.124819		BAESF_00041.mRNA.1	3	R1 0hpi	1.11202
BAESF_00041.mRNA.1	3	R1 2hpi	0.435522		BAESF_00041.mRNA.1	3	R1 2hpi	0.540653
BAESF_00041.mRNA.1	3	R1 4hpi	0.868253		BAESF_00041.mRNA.1	3	R1 4hpi	-0.59671
BAESF_00041.mRNA.1	3	R1 8hpi	-1.42859		BAESF_00041.mRNA.1	3	R1 8hpi	-1.05596
BAESF_00041.mRNA.1	3	R2 0hpi	-0.808255		BAESF_00041.mRNA.1	3	R2 0hpi	-0.118727
BAESF_00041.mRNA.1	3	R2 2hpi	-0.830615		BAESF_00041.mRNA.1	3	R2 2hpi	1.38574
BAESF_00041.mRNA.1	3	R2 4hpi	0.423294		BAESF_00041.mRNA.1	3	R2 4hpi	-0.270908
BAESF_00041.mRNA.1	3	R2 8hpi	1.21558		BAESF_00041.mRNA.1	3	R2 8hpi	-0.996108
BAESF_12794.mRNA.2	3	R1 0hpi	-0.387678		BAESF_12794.mRNA.2	3	R1 0hpi	-1.26335
BAESF_12794.mRNA.2	3	R1 2hpi	0.391493		BAESF_12794.mRNA.2	3	R1 2hpi	0.238326
BAESF_12794.mRNA.2	3	R1 4hpi	1.15922		BAESF_12794.mRNA.2	3	R1 4hpi	1.15353
BAESF_12794.mRNA.2	3	R1 8hpi	-1.16303		BAESF_12794.mRNA.2	3	R1 8hpi	-0.128504
BAESF_12794.mRNA.2	3	R2 0hpi	-1.05867		BAESF_12794.mRNA.2	3	R2 0hpi	-0.925726
BAESF_12794.mRNA.2	3	R2 2hpi	0.175963		BAESF_12794.mRNA.2	3	R2 2hpi	-0.37769
BAESF_12794.mRNA.2	3	R2 4hpi	1.29536		BAESF_12794.mRNA.2	3	R2 4hpi	1.4103
BAESF_12794.mRNA.2	3	R2 8hpi	-0.412651		BAESF_12794.mRNA.2	3	R2 8hpi	-0.106888
BAESF_10861.mRNA.1	1	R1 0hpi	1.48799		BAESF_10861.mRNA.1	1	R1 0hpi	1.39716
BAESF_10861.mRNA.1	1	R1 2hpi	-0.576161		BAESF_10861.mRNA.1	1	R1 2hpi	-0.910005
BAESF_10861.mRNA.1	1	R1 4hpi	-0.317692		BAESF_10861.mRNA.1	1	R1 4hpi	-0.468489
BAESF_10861.mRNA.1	1	R1 8hpi	-0.594137		BAESF_10861.mRNA.1	1	R1 8hpi	-0.0186686
BAESF_10861.mRNA.1	1	R2 0hpi	1.49838		BAESF_10861.mRNA.1	1	R2 0hpi	1.0359
BAESF_10861.mRNA.1	1	R2 2hpi	-0.526289		BAESF_10861.mRNA.1	1	R2 2hpi	-1.18806
BAESF_10861.mRNA.1	1	R2 4hpi	-0.434088		BAESF_10861.mRNA.1	1	R2 4hpi	-0.425846
BAESF_10861.mRNA.1	1	R2 8hpi	-0.538002		BAESF_10861.mRNA.1	1	R2 8hpi	0.578001
BAESF_09084.mRNA.1	3	R1 0hpi	-1.34111		BAESF_09084.mRNA.1	3	R1 0hpi	-0.790856
BAESF_09084.mRNA.1	3	R1 2hpi	0.677231		BAESF_09084.mRNA.1	3	R1 2hpi	1.40359
BAESF_09084.mRNA.1	3	R1 4hpi	0.843029		BAESF_09084.mRNA.1	3	R1 4hpi	0.0228323
BAESF_09084.mRNA.1	3	R1 8hpi	-0.179153		BAESF_09084.mRNA.1	3	R1 8hpi	-0.635571
BAESF_09084.mRNA.1	3	R2 0hpi	-1.2528		BAESF_09084.mRNA.1	3	R2 0hpi	-1.12142
BAESF_09084.mRNA.1	3	R2 2hpi	0.0821634		BAESF_09084.mRNA.1	3	R2 2hpi	1.30421
BAESF_09084.mRNA.1	3	R2 4hpi	-0.0223561		BAESF_09084.mRNA.1	3	R2 4hpi	-0.202642
BAESF_09084.mRNA.1	3	R2 8hpi	1.19299		BAESF_09084.mRNA.1	3	R2 8hpi	0.0198506
BAESF_07165.mRNA.1	3	R1 0hpi	-0.744497		BAESF_07165.mRNA.1	3	R1 0hpi	-0.873005
BAESF_07165.mRNA.1	3	R1 2hpi	0.337596		BAESF_07165.mRNA.1	3	R1 2hpi	0.0474837
BAESF_07165.mRNA.1	3	R1 4hpi	1.26387		BAESF_07165.mRNA.1	3	R1 4hpi	1.38612
BAESF_07165.mRNA.1	3	R1 8hpi	-0.856967		BAESF_07165.mRNA.1	3	R1 8hpi	-0.5606
BAESF_07165.mRNA.1	3	R2 0hpi	-1.16704		BAESF_07165.mRNA.1	3	R2 0hpi	-1.48931
BAESF_07165.mRNA.1	3	R2 2hpi	-0.124291		BAESF_07165.mRNA.1	3	R2 2hpi	0.569185
BAESF_07165.mRNA.1	3	R2 4hpi	1.27368		BAESF_07165.mRNA.1	3	R2 4hpi	0.591752
BAESF_07165.mRNA.1	3	R2 8hpi	0.0176597		BAESF_07165.mRNA.1	3	R2 8hpi	0.32837
BAESF_05274.mRNA.4	2	R1 0hpi	-1.043		BAESF_05274.mRNA.4	2	R1 0hpi	-0.744267
BAESF_05274.mRNA.4	2	R1 2hpi	1.14549		BAESF_05274.mRNA.4	2	R1 2hpi	1.4124
BAESF_05274.mRNA.4	2	R1 4hpi	0.494083		BAESF_05274.mRNA.4	2	R1 4hpi	0.00355985
BAESF_05274.mRNA.4	2	R1 8hpi	-0.596569		BAESF_05274.mRNA.4	2	R1 8hpi	-0.671695
BAESF_05274.mRNA.4	2	R2 0hpi	-1.24078		BAESF_05274.mRNA.4	2	R2 0hpi	-0.670282
BAESF_05274.mRNA.4	2	R2 2hpi	1.16104		BAESF_05274.mRNA.4	2	R2 2hpi	1.38203
BAESF_05274.mRNA.4	2	R2 4hpi	-0.193858		BAESF_05274.mRNA.4	2	R2 4hpi	0.0842467
BAESF_05274.mRNA.4	2	R2 8hpi	0.273596		BAESF_05274.mRNA.4	2	R2 8hpi	-0.795997
BAESF_03499.mRNA.1	2	R1 0hpi	-0.333208		BAESF_03499.mRNA.1	2	R1 0hpi	-0.711199
BAESF_03499.mRNA.1	2	R1 2hpi	0.507633		BAESF_03499.mRNA.1	2	R1 2hpi	-0.396461
BAESF_03499.mRNA.1	2	R1 4hpi	1.05648		BAESF_03499.mRNA.1	2	R1 4hpi	1.48215
BAESF_03499.mRNA.1	2	R1 8hpi	-1.23091		BAESF_03499.mRNA.1	2	R1 8hpi	-0.37449
BAESF_03499.mRNA.1	2	R2 0hpi	-0.940013		BAESF_03499.mRNA.1	2	R2 0hpi	-0.867392
BAESF_03499.mRNA.1	2	R2 2hpi	0.552002		BAESF_03499.mRNA.1	2	R2 2hpi	0.783648
BAESF_03499.mRNA.1	2	R2 4hpi	1.12578		BAESF_03499.mRNA.1	2	R2 4hpi	0.944651
BAESF_03499.mRNA.1	2	R2 8hpi	-0.737765		BAESF_03499.mRNA.1	2	R2 8hpi	-0.860907
BAESF_01752.mRNA.1	4	R1 0hpi	1.24524		BAESF_01752.mRNA.1	4	R1 0hpi	1.00401
BAESF_01752.mRNA.1	4	R1 2hpi	-0.912224		BAESF_01752.mRNA.1	4	R1 2hpi	-0.817378
BAESF_01752.mRNA.1	4	R1 4hpi	-0.696499		BAESF_01752.mRNA.1	4	R1 4hpi	-0.901536
BAESF_01752.mRNA.1	4	R1 8hpi	0.363487		BAESF_01752.mRNA.1	4	R1 8hpi	0.714902
BAESF_01752.mRNA.1	4	R2 0hpi	1.32336		BAESF_01752.mRNA.1	4	R2 0hpi	0.372141
BAESF_01752.mRNA.1	4	R2 2hpi	-0.958105		BAESF_01752.mRNA.1	4	R2 2hpi	-0.647904
BAESF_01752.mRNA.1	4	R2 4hpi	-0.545982		BAESF_01752.mRNA.1	4	R2 4hpi	-0.958409
BAESF_01752.mRNA.1	4	R2 8hpi	0.180731		BAESF_01752.mRNA.1	4	R2 8hpi	1.23417
BAESF_00042.mRNA.1	2	R1 0hpi	-0.417408		BAESF_00042.mRNA.1	2	R1 0hpi	-0.885366
BAESF_00042.mRNA.1	2	R1 2hpi	0.895815		BAESF_00042.mRNA.1	2	R1 2hpi	0.783177
BAESF_00042.mRNA.1	2	R1 4hpi	0.737743		BAESF_00042.mRNA.1	2	R1 4hpi	0.944834
BAESF_00042.mRNA.1	2	R1 8hpi	-1.21615		BAESF_00042.mRNA.1	2	R1 8hpi	-0.842645
BAESF_00042.mRNA.1	2	R2 0hpi	-1.13051		BAESF_00042.mRNA.1	2	R2 0hpi	-1.10944
BAESF_00042.mRNA.1	2	R2 2hpi	0.645201		BAESF_00042.mRNA.1	2	R2 2hpi	0.731035
BAESF_00042.mRNA.1	2	R2 4hpi	1.01334		BAESF_00042.mRNA.1	2	R2 4hpi	0.95181
BAESF_00042.mRNA.1	2	R2 8hpi	-0.528025		BAESF_00042.mRNA.1	2	R2 8hpi	-0.573406
BAESF_12794.mRNA.3	3	R1 0hpi	-0.608287		BAESF_12794.mRNA.3	3	R1 0hpi	-1.16896
BAESF_12794.mRNA.3	3	R1 2hpi	0.331803		BAESF_12794.mRNA.3	3	R1 2hpi	0.35272
BAESF_12794.mRNA.3	3	R1 4hpi	1.25217		BAESF_12794.mRNA.3	3	R1 4hpi	1.17493
BAESF_12794.mRNA.3	3	R1 8hpi	-0.975686		BAESF_12794.mRNA.3	3	R1 8hpi	-0.358689
BAESF_12794.mRNA.3	3	R2 0hpi	-0.84992		BAESF_12794.mRNA.3	3	R2 0hpi	-0.857674
BAESF_12794.mRNA.3	3	R2 2hpi	0.114368		BAESF_12794.mRNA.3	3	R2 2hpi	-0.445841
BAESF_12794.mRNA.3	3	R2 4hpi	1.36628		BAESF_12794.mRNA.3	3	R2 4hpi	1.43152
BAESF_12794.mRNA.3	3	R2 8hpi	-0.630733		BAESF_12794.mRNA.3	3	R2 8hpi	-0.128001
BAESF_10862.mRNA.1	2	R1 0hpi	-0.606817		BAESF_10862.mRNA.1	2	R1 0hpi	-0.969457
BAESF_10862.mRNA.1	2	R1 2hpi	1.452		BAESF_10862.mRNA.1	2	R1 2hpi	1.26908
BAESF_10862.mRNA.1	2	R1 4hpi	-0.134233		BAESF_10862.mRNA.1	2	R1 4hpi	0.300013
BAESF_10862.mRNA.1	2	R1 8hpi	-0.71095		BAESF_10862.mRNA.1	2	R1 8hpi	-0.599641
BAESF_10862.mRNA.1	2	R2 0hpi	-0.675763		BAESF_10862.mRNA.1	2	R2 0hpi	-0.955595
BAESF_10862.mRNA.1	2	R2 2hpi	1.28233		BAESF_10862.mRNA.1	2	R2 2hpi	1.40827
BAESF_10862.mRNA.1	2	R2 4hpi	0.294637		BAESF_10862.mRNA.1	2	R2 4hpi	-0.250494
BAESF_10862.mRNA.1	2	R2 8hpi	-0.901203		BAESF_10862.mRNA.1	2	R2 8hpi	-0.202178
BAESF_09085.mRNA.1	3	R1 0hpi	-0.144457		BAESF_09085.mRNA.1	3	R1 0hpi	-0.413144
BAESF_09085.mRNA.1	3	R1 2hpi	0.00414897		BAESF_09085.mRNA.1	3	R1 2hpi	0.476903
BAESF_09085.mRNA.1	3	R1 4hpi	1.28861		BAESF_09085.mRNA.1	3	R1 4hpi	1.10826
BAESF_09085.mRNA.1	3	R1 8hpi	-1.1483		BAESF_09085.mRNA.1	3	R1 8hpi	-1.17202
BAESF_09085.mRNA.1	3	R2 0hpi	-1.28222		BAESF_09085.mRNA.1	3	R2 0hpi	0.316805
BAESF_09085.mRNA.1	3	R2 2hpi	-0.223681		BAESF_09085.mRNA.1	3	R2 2hpi	-0.0201349
BAESF_09085.mRNA.1	3	R2 4hpi	1.04621		BAESF_09085.mRNA.1	3	R2 4hpi	1.04649
BAESF_09085.mRNA.1	3	R2 8hpi	0.459699		BAESF_09085.mRNA.1	3	R2 8hpi	-1.34316
BAESF_07166.mRNA.1	2	R1 0hpi	-0.498411		BAESF_07166.mRNA.1	2	R1 0hpi	-0.653528
BAESF_07166.mRNA.1	2	R1 2hpi	1.08802		BAESF_07166.mRNA.1	2	R1 2hpi	0.998204
BAESF_07166.mRNA.1	2	R1 4hpi	0.540059		BAESF_07166.mRNA.1	2	R1 4hpi	0.698606
BAESF_07166.mRNA.1	2	R1 8hpi	-1.12966		BAESF_07166.mRNA.1	2	R1 8hpi	-1.04328
BAESF_07166.mRNA.1	2	R2 0hpi	-0.361703		BAESF_07166.mRNA.1	2	R2 0hpi	-0.653486
BAESF_07166.mRNA.1	2	R2 2hpi	1.10517		BAESF_07166.mRNA.1	2	R2 2hpi	1.18246
BAESF_07166.mRNA.1	2	R2 4hpi	0.456342		BAESF_07166.mRNA.1	2	R2 4hpi	0.45483
BAESF_07166.mRNA.1	2	R2 8hpi	-1.1998		BAESF_07166.mRNA.1	2	R2 8hpi	-0.983805
BAESF_05275.mRNA.1	4	R1 0hpi	0.492389		BAESF_05275.mRNA.1	4	R1 0hpi	0.564243
BAESF_05275.mRNA.1	4	R1 2hpi	-0.679676		BAESF_05275.mRNA.1	4	R1 2hpi	-0.819869
BAESF_05275.mRNA.1	4	R1 4hpi	-0.973609		BAESF_05275.mRNA.1	4	R1 4hpi	-0.866364
BAESF_05275.mRNA.1	4	R1 8hpi	1.1609		BAESF_05275.mRNA.1	4	R1 8hpi	1.12199
BAESF_05275.mRNA.1	4	R2 0hpi	1.06794		BAESF_05275.mRNA.1	4	R2 0hpi	0.512448
BAESF_05275.mRNA.1	4	R2 2hpi	-0.823179		BAESF_05275.mRNA.1	4	R2 2hpi	-0.823191
BAESF_05275.mRNA.1	4	R2 4hpi	-0.881303		BAESF_05275.mRNA.1	4	R2 4hpi	-0.847493
BAESF_05275.mRNA.1	4	R2 8hpi	0.636543		BAESF_05275.mRNA.1	4	R2 8hpi	1.15824
BAESF_03500.mRNA.1	2	R1 0hpi	-0.91163		BAESF_03500.mRNA.1	2	R1 0hpi	-0.668023
BAESF_03500.mRNA.1	2	R1 2hpi	1.33774		BAESF_03500.mRNA.1	2	R1 2hpi	1.48407
BAESF_03500.mRNA.1	2	R1 4hpi	-0.592923		BAESF_03500.mRNA.1	2	R1 4hpi	-0.3123
BAESF_03500.mRNA.1	2	R1 8hpi	0.166814		BAESF_03500.mRNA.1	2	R1 8hpi	-0.503745
BAESF_03500.mRNA.1	2	R2 0hpi	-0.453672		BAESF_03500.mRNA.1	2	R2 0hpi	0.620348
BAESF_03500.mRNA.1	2	R2 2hpi	1.48889		BAESF_03500.mRNA.1	2	R2 2hpi	0.532914
BAESF_03500.mRNA.1	2	R2 4hpi	-0.373469		BAESF_03500.mRNA.1	2	R2 4hpi	0.336102
BAESF_03500.mRNA.1	2	R2 8hpi	-0.661748		BAESF_03500.mRNA.1	2	R2 8hpi	-1.48936
BAESF_01754.mRNA.1	4	R1 0hpi	1.20412		BAESF_01754.mRNA.1	4	R1 0hpi	0.994157
BAESF_01754.mRNA.1	4	R1 2hpi	-0.837742		BAESF_01754.mRNA.1	4	R1 2hpi	-0.876294
BAESF_01754.mRNA.1	4	R1 4hpi	-0.808153		BAESF_01754.mRNA.1	4	R1 4hpi	-0.84532
BAESF_01754.mRNA.1	4	R1 8hpi	0.44177		BAESF_01754.mRNA.1	4	R1 8hpi	0.727457
BAESF_01754.mRNA.1	4	R2 0hpi	1.2313		BAESF_01754.mRNA.1	4	R2 0hpi	1.08972
BAESF_01754.mRNA.1	4	R2 2hpi	-0.884678		BAESF_01754.mRNA.1	4	R2 2hpi	-0.970655
BAESF_01754.mRNA.1	4	R2 4hpi	-0.739516		BAESF_01754.mRNA.1	4	R2 4hpi	-0.716513
BAESF_01754.mRNA.1	4	R2 8hpi	0.392896		BAESF_01754.mRNA.1	4	R2 8hpi	0.597446
BAESF_00043.mRNA.1	3	R1 0hpi	-0.884412		BAESF_00043.mRNA.1	3	R1 0hpi	-1.04186
BAESF_00043.mRNA.1	3	R1 2hpi	0.527888		BAESF_00043.mRNA.1	3	R1 2hpi	0.150777
BAESF_00043.mRNA.1	3	R1 4hpi	1.14666		BAESF_00043.mRNA.1	3	R1 4hpi	1.31006
BAESF_00043.mRNA.1	3	R1 8hpi	-0.790138		BAESF_00043.mRNA.1	3	R1 8hpi	-0.418973
BAESF_00043.mRNA.1	3	R2 0hpi	-1.08864		BAESF_00043.mRNA.1	3	R2 0hpi	-1.32881
BAESF_00043.mRNA.1	3	R2 2hpi	-0.0156697		BAESF_00043.mRNA.1	3	R2 2hpi	0.0109767
BAESF_00043.mRNA.1	3	R2 4hpi	1.32832		BAESF_00043.mRNA.1	3	R2 4hpi	1.08659
BAESF_00043.mRNA.1	3	R2 8hpi	-0.224014		BAESF_00043.mRNA.1	3	R2 8hpi	0.231239
BAESF_12797.mRNA.1	2	R1 0hpi	-0.290042		BAESF_12797.mRNA.1	2	R1 0hpi	0.167791
BAESF_12797.mRNA.1	2	R1 2hpi	1.4178		BAESF_12797.mRNA.1	2	R1 2hpi	-1.42585
BAESF_12797.mRNA.1	2	R1 4hpi	-0.93116		BAESF_12797.mRNA.1	2	R1 4hpi	0.357499
BAESF_12797.mRNA.1	2	R1 8hpi	-0.1966		BAESF_12797.mRNA.1	2	R1 8hpi	0.900557
BAESF_12797.mRNA.1	2	R2 0hpi	0.745423		BAESF_12797.mRNA.1	2	R2 0hpi	1.33944
BAESF_12797.mRNA.1	2	R2 2hpi	0.728253		BAESF_12797.mRNA.1	2	R2 2hpi	-0.759885
BAESF_12797.mRNA.1	2	R2 4hpi	-0.0933596		BAESF_12797.mRNA.1	2	R2 4hpi	0.190087
BAESF_12797.mRNA.1	2	R2 8hpi	-1.38032		BAESF_12797.mRNA.1	2	R2 8hpi	-0.769641
BAESF_10864.mRNA.1	1	R1 0hpi	1.47744		BAESF_10864.mRNA.1	1	R1 0hpi	1.36248
BAESF_10864.mRNA.1	1	R1 2hpi	-0.509872		BAESF_10864.mRNA.1	1	R1 2hpi	0.062343
BAESF_10864.mRNA.1	1	R1 4hpi	-0.69487		BAESF_10864.mRNA.1	1	R1 4hpi	-0.962122
BAESF_10864.mRNA.1	1	R1 8hpi	-0.272695		BAESF_10864.mRNA.1	1	R1 8hpi	-0.462699
BAESF_10864.mRNA.1	1	R2 0hpi	1.49789		BAESF_10864.mRNA.1	1	R2 0hpi	1.34574
BAESF_10864.mRNA.1	1	R2 2hpi	-0.475225		BAESF_10864.mRNA.1	1	R2 2hpi	-0.51314
BAESF_10864.mRNA.1	1	R2 4hpi	-0.449818		BAESF_10864.mRNA.1	1	R2 4hpi	0.12177
BAESF_10864.mRNA.1	1	R2 8hpi	-0.572846		BAESF_10864.mRNA.1	1	R2 8hpi	-0.954374
BAESF_09086.mRNA.1	2	R1 0hpi	-0.83481		BAESF_09086.mRNA.1	2	R1 0hpi	-0.812351
BAESF_09086.mRNA.1	2	R1 2hpi	1.19149		BAESF_09086.mRNA.1	2	R1 2hpi	0.935904
BAESF_09086.mRNA.1	2	R1 4hpi	0.46191		BAESF_09086.mRNA.1	2	R1 4hpi	0.79161
BAESF_09086.mRNA.1	2	R1 8hpi	-0.818588		BAESF_09086.mRNA.1	2	R1 8hpi	-0.915163
BAESF_09086.mRNA.1	2	R2 0hpi	-1.26686		BAESF_09086.mRNA.1	2	R2 0hpi	-0.739747
BAESF_09086.mRNA.1	2	R2 2hpi	1.05885		BAESF_09086.mRNA.1	2	R2 2hpi	1.33661
BAESF_09086.mRNA.1	2	R2 4hpi	0.459162		BAESF_09086.mRNA.1	2	R2 4hpi	0.195606
BAESF_09086.mRNA.1	2	R2 8hpi	-0.251148		BAESF_09086.mRNA.1	2	R2 8hpi	-0.792464
BAESF_07167.mRNA.1	3	R1 0hpi	0.847478		BAESF_07167.mRNA.1	3	R1 0hpi	-0.71959
BAESF_07167.mRNA.1	3	R1 2hpi	-0.849023		BAESF_07167.mRNA.1	3	R1 2hpi	-0.529509
BAESF_07167.mRNA.1	3	R1 4hpi	0.884215		BAESF_07167.mRNA.1	3	R1 4hpi	1.46766
BAESF_07167.mRNA.1	3	R1 8hpi	-0.882669		BAESF_07167.mRNA.1	3	R1 8hpi	-0.218567
BAESF_07167.mRNA.1	3	R2 0hpi	-0.190809		BAESF_07167.mRNA.1	3	R2 0hpi	-0.500616
BAESF_07167.mRNA.1	3	R2 2hpi	-0.770927		BAESF_07167.mRNA.1	3	R2 2hpi	-0.297206
BAESF_07167.mRNA.1	3	R2 4hpi	1.45729		BAESF_07167.mRNA.1	3	R2 4hpi	1.48122
BAESF_07167.mRNA.1	3	R2 8hpi	-0.495552		BAESF_07167.mRNA.1	3	R2 8hpi	-0.683399
BAESF_05287.mRNA.1	2	R1 0hpi	0.278189		BAESF_05287.mRNA.1	2	R1 0hpi	-0.290382
BAESF_05287.mRNA.1	2	R1 2hpi	0.974342		BAESF_05287.mRNA.1	2	R1 2hpi	-0.186083
BAESF_05287.mRNA.1	2	R1 4hpi	0.144724		BAESF_05287.mRNA.1	2	R1 4hpi	1.41457
BAESF_05287.mRNA.1	2	R1 8hpi	-1.39726		BAESF_05287.mRNA.1	2	R1 8hpi	-0.938105
BAESF_05287.mRNA.1	2	R2 0hpi	-0.16643		BAESF_05287.mRNA.1	2	R2 0hpi	-0.672601
BAESF_05287.mRNA.1	2	R2 2hpi	0.47455		BAESF_05287.mRNA.1	2	R2 2hpi	0.166975
BAESF_05287.mRNA.1	2	R2 4hpi	1.00776		BAESF_05287.mRNA.1	2	R2 4hpi	1.34641
BAESF_05287.mRNA.1	2	R2 8hpi	-1.31588		BAESF_05287.mRNA.1	2	R2 8hpi	-0.840781
BAESF_03501.mRNA.1	2	R1 0hpi	-0.548861		BAESF_03501.mRNA.1	2	R1 0hpi	-0.425715
BAESF_03501.mRNA.1	2	R1 2hpi	0.710194		BAESF_03501.mRNA.1	2	R1 2hpi	0.0417317
BAESF_03501.mRNA.1	2	R1 4hpi	0.96369		BAESF_03501.mRNA.1	2	R1 4hpi	1.36317
BAESF_03501.mRNA.1	2	R1 8hpi	-1.12502		BAESF_03501.mRNA.1	2	R1 8hpi	-0.979184
BAESF_03501.mRNA.1	2	R2 0hpi	-0.523026		BAESF_03501.mRNA.1	2	R2 0hpi	-1.35853
BAESF_03501.mRNA.1	2	R2 2hpi	0.902728		BAESF_03501.mRNA.1	2	R2 2hpi	0.497581
BAESF_03501.mRNA.1	2	R2 4hpi	0.769169		BAESF_03501.mRNA.1	2	R2 4hpi	0.948255
BAESF_03501.mRNA.1	2	R2 8hpi	-1.14887		BAESF_03501.mRNA.1	2	R2 8hpi	-0.0873052
BAESF_01755.mRNA.1	2	R1 0hpi	-1.22305		BAESF_01755.mRNA.1	2	R1 0hpi	-0.913002
BAESF_01755.mRNA.1	2	R1 2hpi	0.746302		BAESF_01755.mRNA.1	2	R1 2hpi	0.625338
BAESF_01755.mRNA.1	2	R1 4hpi	0.883948		BAESF_01755.mRNA.1	2	R1 4hpi	1.07496
BAESF_01755.mRNA.1	2	R1 8hpi	-0.407196		BAESF_01755.mRNA.1	2	R1 8hpi	-0.787298
BAESF_01755.mRNA.1	2	R2 0hpi	-1.05862		BAESF_01755.mRNA.1	2	R2 0hpi	-1.03834
BAESF_01755.mRNA.1	2	R2 2hpi	0.866348		BAESF_01755.mRNA.1	2	R2 2hpi	-0.221491
BAESF_01755.mRNA.1	2	R2 4hpi	0.841213		BAESF_01755.mRNA.1	2	R2 4hpi	1.36449
BAESF_01755.mRNA.1	2	R2 8hpi	-0.648943		BAESF_01755.mRNA.1	2	R2 8hpi	-0.104669
BAESF_00044.mRNA.1	2	R1 0hpi	-0.664995		BAESF_00044.mRNA.1	2	R1 0hpi	-0.347635
BAESF_00044.mRNA.1	2	R1 2hpi	1.04918		BAESF_00044.mRNA.1	2	R1 2hpi	1.11924
BAESF_00044.mRNA.1	2	R1 4hpi	0.639539		BAESF_00044.mRNA.1	2	R1 4hpi	0.429296
BAESF_00044.mRNA.1	2	R1 8hpi	-1.02372		BAESF_00044.mRNA.1	2	R1 8hpi	-1.2009
BAESF_00044.mRNA.1	2	R2 0hpi	-0.413848		BAESF_00044.mRNA.1	2	R2 0hpi	-1.02267
BAESF_00044.mRNA.1	2	R2 2hpi	0.792437		BAESF_00044.mRNA.1	2	R2 2hpi	0.597064
BAESF_00044.mRNA.1	2	R2 4hpi	0.842479		BAESF_00044.mRNA.1	2	R2 4hpi	1.08087
BAESF_00044.mRNA.1	2	R2 8hpi	-1.22107		BAESF_00044.mRNA.1	2	R2 8hpi	-0.655269
BAESF_12798.mRNA.1	2	R1 0hpi	0.276806		BAESF_12798.mRNA.1	2	R1 0hpi	-0.8738
BAESF_12798.mRNA.1	2	R1 2hpi	0.561695		BAESF_12798.mRNA.1	2	R1 2hpi	-0.282748
BAESF_12798.mRNA.1	2	R1 4hpi	0.642902		BAESF_12798.mRNA.1	2	R1 4hpi	-0.2842
BAESF_12798.mRNA.1	2	R1 8hpi	-1.4814		BAESF_12798.mRNA.1	2	R1 8hpi	1.44075
BAESF_12798.mRNA.1	2	R2 0hpi	0.0162491		BAESF_12798.mRNA.1	2	R2 0hpi	-0.308096
BAESF_12798.mRNA.1	2	R2 2hpi	-0.0291169		BAESF_12798.mRNA.1	2	R2 2hpi	-0.505293
BAESF_12798.mRNA.1	2	R2 4hpi	1.23093		BAESF_12798.mRNA.1	2	R2 4hpi	1.48348
BAESF_12798.mRNA.1	2	R2 8hpi	-1.21807		BAESF_12798.mRNA.1	2	R2 8hpi	-0.670096
BAESF_10866.mRNA.1	3	R1 0hpi	-0.418417		BAESF_10866.mRNA.1	3	R1 0hpi	-0.765403
BAESF_10866.mRNA.1	3	R1 2hpi	-0.815443		BAESF_10866.mRNA.1	3	R1 2hpi	-0.551289
BAESF_10866.mRNA.1	3	R1 4hpi	1.45322		BAESF_10866.mRNA.1	3	R1 4hpi	1.44683
BAESF_10866.mRNA.1	3	R1 8hpi	-0.219364		BAESF_10866.mRNA.1	3	R1 8hpi	-0.130134
BAESF_10866.mRNA.1	3	R2 0hpi	-0.881926		BAESF_10866.mRNA.1	3	R2 0hpi	-1.0223
BAESF_10866.mRNA.1	3	R2 2hpi	-0.669948		BAESF_10866.mRNA.1	3	R2 2hpi	-0.691011
BAESF_10866.mRNA.1	3	R2 4hpi	1.30943		BAESF_10866.mRNA.1	3	R2 4hpi	0.926276
BAESF_10866.mRNA.1	3	R2 8hpi	0.242448		BAESF_10866.mRNA.1	3	R2 8hpi	0.787034
BAESF_09088.mRNA.1	3	R1 0hpi	-1.15306		BAESF_09088.mRNA.1	3	R1 0hpi	-1.40716
BAESF_09088.mRNA.1	3	R1 2hpi	-0.430496		BAESF_09088.mRNA.1	3	R1 2hpi	0.953887
BAESF_09088.mRNA.1	3	R1 4hpi	1.13186		BAESF_09088.mRNA.1	3	R1 4hpi	0.28698
BAESF_09088.mRNA.1	3	R1 8hpi	0.451694		BAESF_09088.mRNA.1	3	R1 8hpi	0.166291
BAESF_09088.mRNA.1	3	R2 0hpi	-1.09702		BAESF_09088.mRNA.1	3	R2 0hpi	-0.625673
BAESF_09088.mRNA.1	3	R2 2hpi	-0.365514		BAESF_09088.mRNA.1	3	R2 2hpi	1.05688
BAESF_09088.mRNA.1	3	R2 4hpi	0.186549		BAESF_09088.mRNA.1	3	R2 4hpi	0.620633
BAESF_09088.mRNA.1	3	R2 8hpi	1.27599		BAESF_09088.mRNA.1	3	R2 8hpi	-1.05184
BAESF_07168.mRNA.1	4	R1 0hpi	0.958575		BAESF_07168.mRNA.1	4	R1 0hpi	0.708085
BAESF_07168.mRNA.1	4	R1 2hpi	-1.16295		BAESF_07168.mRNA.1	4	R1 2hpi	-1.37834
BAESF_07168.mRNA.1	4	R1 4hpi	-0.492711		BAESF_07168.mRNA.1	4	R1 4hpi	-0.0974096
BAESF_07168.mRNA.1	4	R1 8hpi	0.697083		BAESF_07168.mRNA.1	4	R1 8hpi	0.767664
BAESF_07168.mRNA.1	4	R2 0hpi	1.31226		BAESF_07168.mRNA.1	4	R2 0hpi	-0.0516955
BAESF_07168.mRNA.1	4	R2 2hpi	-1.11741		BAESF_07168.mRNA.1	4	R2 2hpi	-1.20438
BAESF_07168.mRNA.1	4	R2 4hpi	-0.0253206		BAESF_07168.mRNA.1	4	R2 4hpi	0.0124354
BAESF_07168.mRNA.1	4	R2 8hpi	-0.169525		BAESF_07168.mRNA.1	4	R2 8hpi	1.24364
BAESF_05288.mRNA.1	2	R1 0hpi	-0.093262		BAESF_05288.mRNA.1	2	R1 0hpi	0.00645325
BAESF_05288.mRNA.1	2	R1 2hpi	0.694202		BAESF_05288.mRNA.1	2	R1 2hpi	0.508377
BAESF_05288.mRNA.1	2	R1 4hpi	0.778608		BAESF_05288.mRNA.1	2	R1 4hpi	0.884729
BAESF_05288.mRNA.1	2	R1 8hpi	-1.37955		BAESF_05288.mRNA.1	2	R1 8hpi	-1.39956
BAESF_05288.mRNA.1	2	R2 0hpi	-0.909592		BAESF_05288.mRNA.1	2	R2 0hpi	-0.954059
BAESF_05288.mRNA.1	2	R2 2hpi	0.532207		BAESF_05288.mRNA.1	2	R2 2hpi	0.259991
BAESF_05288.mRNA.1	2	R2 4hpi	1.14216		BAESF_05288.mRNA.1	2	R2 4hpi	1.29078
BAESF_05288.mRNA.1	2	R2 8hpi	-0.764771		BAESF_05288.mRNA.1	2	R2 8hpi	-0.596711
BAESF_03502.mRNA.1	3	R1 0hpi	-0.124288		BAESF_03502.mRNA.1	3	R1 0hpi	-1.38908
BAESF_03502.mRNA.1	3	R1 2hpi	-0.123511		BAESF_03502.mRNA.1	3	R1 2hpi	0.198702
BAESF_03502.mRNA.1	3	R1 4hpi	1.33605		BAESF_03502.mRNA.1	3	R1 4hpi	0.996729
BAESF_03502.mRNA.1	3	R1 8hpi	-1.08825		BAESF_03502.mRNA.1	3	R1 8hpi	0.193651
BAESF_03502.mRNA.1	3	R2 0hpi	-0.711879		BAESF_03502.mRNA.1	3	R2 0hpi	-0.921816
BAESF_03502.mRNA.1	3	R2 2hpi	0.268688		BAESF_03502.mRNA.1	3	R2 2hpi	0.285396
BAESF_03502.mRNA.1	3	R2 4hpi	1.29928		BAESF_03502.mRNA.1	3	R2 4hpi	1.2842
BAESF_03502.mRNA.1	3	R2 8hpi	-0.856094		BAESF_03502.mRNA.1	3	R2 8hpi	-0.647784
BAESF_01756.mRNA.1	1	R1 0hpi	1.14783		BAESF_01756.mRNA.1	1	R1 0hpi	-0.424187
BAESF_01756.mRNA.1	1	R1 2hpi	0.289802		BAESF_01756.mRNA.1	1	R1 2hpi	1.12206
BAESF_01756.mRNA.1	1	R1 4hpi	-0.18726		BAESF_01756.mRNA.1	1	R1 4hpi	-1.16058
BAESF_01756.mRNA.1	1	R1 8hpi	-1.25037		BAESF_01756.mRNA.1	1	R1 8hpi	0.462715
BAESF_01756.mRNA.1	1	R2 0hpi	0.298416		BAESF_01756.mRNA.1	1	R2 0hpi	1.10579
BAESF_01756.mRNA.1	1	R2 2hpi	0.740096		BAESF_01756.mRNA.1	1	R2 2hpi	-0.637007
BAESF_01756.mRNA.1	1	R2 4hpi	-1.47423		BAESF_01756.mRNA.1	1	R2 4hpi	0.559833
BAESF_01756.mRNA.1	1	R2 8hpi	0.435719		BAESF_01756.mRNA.1	1	R2 8hpi	-1.02861
BAESF_00050.mRNA.1	2	R1 0hpi	-1.33401		BAESF_00050.mRNA.1	2	R1 0hpi	-0.789723
BAESF_00050.mRNA.1	2	R1 2hpi	0.463733		BAESF_00050.mRNA.1	2	R1 2hpi	0.257284
BAESF_00050.mRNA.1	2	R1 4hpi	0.994907		BAESF_00050.mRNA.1	2	R1 4hpi	1.30747
BAESF_00050.mRNA.1	2	R1 8hpi	-0.124631		BAESF_00050.mRNA.1	2	R1 8hpi	-0.775029
BAESF_00050.mRNA.1	2	R2 0hpi	-1.1055		BAESF_00050.mRNA.1	2	R2 0hpi	-1.30795
BAESF_00050.mRNA.1	2	R2 2hpi	0.908348		BAESF_00050.mRNA.1	2	R2 2hpi	-0.170878
BAESF_00050.mRNA.1	2	R2 4hpi	0.781707		BAESF_00050.mRNA.1	2	R2 4hpi	0.45078
BAESF_00050.mRNA.1	2	R2 8hpi	-0.584552		BAESF_00050.mRNA.1	2	R2 8hpi	1.02804
BAESF_12799.mRNA.1	4	R1 0hpi	1.05896		BAESF_12799.mRNA.1	4	R1 0hpi	0.598969
BAESF_12799.mRNA.1	4	R1 2hpi	-0.84126		BAESF_12799.mRNA.1	4	R1 2hpi	-0.827224
BAESF_12799.mRNA.1	4	R1 4hpi	-0.86621		BAESF_12799.mRNA.1	4	R1 4hpi	-0.868442
BAESF_12799.mRNA.1	4	R1 8hpi	0.648511		BAESF_12799.mRNA.1	4	R1 8hpi	1.0967
BAESF_12799.mRNA.1	4	R2 0hpi	1.24681		BAESF_12799.mRNA.1	4	R2 0hpi	0.702597
BAESF_12799.mRNA.1	4	R2 2hpi	-0.801963		BAESF_12799.mRNA.1	4	R2 2hpi	-0.786868
BAESF_12799.mRNA.1	4	R2 4hpi	-0.815455		BAESF_12799.mRNA.1	4	R2 4hpi	-0.92834
BAESF_12799.mRNA.1	4	R2 8hpi	0.370606		BAESF_12799.mRNA.1	4	R2 8hpi	1.01261
BAESF_10867.mRNA.1	2	R1 0hpi	-0.1336		BAESF_10867.mRNA.1	2	R1 0hpi	-0.577524
BAESF_10867.mRNA.1	2	R1 2hpi	1.25522		BAESF_10867.mRNA.1	2	R1 2hpi	1.48377
BAESF_10867.mRNA.1	2	R1 4hpi	0.0627032		BAESF_10867.mRNA.1	2	R1 4hpi	-0.288432
BAESF_10867.mRNA.1	2	R1 8hpi	-1.18433		BAESF_10867.mRNA.1	2	R1 8hpi	-0.617815
BAESF_10867.mRNA.1	2	R2 0hpi	-0.733709		BAESF_10867.mRNA.1	2	R2 0hpi	-0.702807
BAESF_10867.mRNA.1	2	R2 2hpi	1.4725		BAESF_10867.mRNA.1	2	R2 2hpi	1.37626
BAESF_10867.mRNA.1	2	R2 4hpi	-0.268125		BAESF_10867.mRNA.1	2	R2 4hpi	0.102135
BAESF_10867.mRNA.1	2	R2 8hpi	-0.470665		BAESF_10867.mRNA.1	2	R2 8hpi	-0.775589
BAESF_09089.mRNA.1	2	R1 0hpi	0.0997394		BAESF_09089.mRNA.1	2	R1 0hpi	-0.53388
BAESF_09089.mRNA.1	2	R1 2hpi	1.14007		BAESF_09089.mRNA.1	2	R1 2hpi	0.96236
BAESF_09089.mRNA.1	2	R1 4hpi	0.0589732		BAESF_09089.mRNA.1	2	R1 4hpi	0.706911
BAESF_09089.mRNA.1	2	R1 8hpi	-1.29878		BAESF_09089.mRNA.1	2	R1 8hpi	-1.13539
BAESF_09089.mRNA.1	2	R2 0hpi	-1.12011		BAESF_09089.mRNA.1	2	R2 0hpi	-0.274096
BAESF_09089.mRNA.1	2	R2 2hpi	0.780233		BAESF_09089.mRNA.1	2	R2 2hpi	1.32946
BAESF_09089.mRNA.1	2	R2 4hpi	0.904387		BAESF_09089.mRNA.1	2	R2 4hpi	0.0202746
BAESF_09089.mRNA.1	2	R2 8hpi	-0.56451		BAESF_09089.mRNA.1	2	R2 8hpi	-1.07564
BAESF_07169.mRNA.1	4	R1 0hpi	0.94018		BAESF_07169.mRNA.1	4	R1 0hpi	1.28178
BAESF_07169.mRNA.1	4	R1 2hpi	-0.560726		BAESF_07169.mRNA.1	4	R1 2hpi	-0.751198
BAESF_07169.mRNA.1	4	R1 4hpi	-1.11969		BAESF_07169.mRNA.1	4	R1 4hpi	-0.836248
BAESF_07169.mRNA.1	4	R1 8hpi	0.740234		BAESF_07169.mRNA.1	4	R1 8hpi	0.305666
BAESF_07169.mRNA.1	4	R2 0hpi	1.48105		BAESF_07169.mRNA.1	4	R2 0hpi	1.47506
BAESF_07169.mRNA.1	4	R2 2hpi	-0.306771		BAESF_07169.mRNA.1	4	R2 2hpi	-0.590285
BAESF_07169.mRNA.1	4	R2 4hpi	-0.69415		BAESF_07169.mRNA.1	4	R2 4hpi	-0.237021
BAESF_07169.mRNA.1	4	R2 8hpi	-0.480133		BAESF_07169.mRNA.1	4	R2 8hpi	-0.647753
BAESF_05289.mRNA.1	2	R1 0hpi	-0.418228		BAESF_05289.mRNA.1	2	R1 0hpi	-0.781443
BAESF_05289.mRNA.1	2	R1 2hpi	1.19392		BAESF_05289.mRNA.1	2	R1 2hpi	0.836344
BAESF_05289.mRNA.1	2	R1 4hpi	0.353363		BAESF_05289.mRNA.1	2	R1 4hpi	0.891345
BAESF_05289.mRNA.1	2	R1 8hpi	-1.12906		BAESF_05289.mRNA.1	2	R1 8hpi	-0.946245
BAESF_05289.mRNA.1	2	R2 0hpi	-0.845899		BAESF_05289.mRNA.1	2	R2 0hpi	-1.22229
BAESF_05289.mRNA.1	2	R2 2hpi	1.38919		BAESF_05289.mRNA.1	2	R2 2hpi	-0.410266
BAESF_05289.mRNA.1	2	R2 4hpi	0.0500826		BAESF_05289.mRNA.1	2	R2 4hpi	0.866686
BAESF_05289.mRNA.1	2	R2 8hpi	-0.593375		BAESF_05289.mRNA.1	2	R2 8hpi	0.765866
BAESF_03503.mRNA.1	4	R1 0hpi	1.31443		BAESF_03503.mRNA.1	4	R1 0hpi	1.26008
BAESF_03503.mRNA.1	4	R1 2hpi	-0.805436		BAESF_03503.mRNA.1	4	R1 2hpi	-0.879998
BAESF_03503.mRNA.1	4	R1 4hpi	-0.751492		BAESF_03503.mRNA.1	4	R1 4hpi	-0.721814
BAESF_03503.mRNA.1	4	R1 8hpi	0.242496		BAESF_03503.mRNA.1	4	R1 8hpi	0.341728
BAESF_03503.mRNA.1	4	R2 0hpi	1.43768		BAESF_03503.mRNA.1	4	R2 0hpi	1.37868
BAESF_03503.mRNA.1	4	R2 2hpi	-0.708386		BAESF_03503.mRNA.1	4	R2 2hpi	-0.787309
BAESF_03503.mRNA.1	4	R2 4hpi	-0.65216		BAESF_03503.mRNA.1	4	R2 4hpi	-0.685889
BAESF_03503.mRNA.1	4	R2 8hpi	-0.0771357		BAESF_03503.mRNA.1	4	R2 8hpi	0.0945145
BAESF_01757.mRNA.1	4	R1 0hpi	1.1759		BAESF_01757.mRNA.1	4	R1 0hpi	0.392431
BAESF_01757.mRNA.1	4	R1 2hpi	-1.26272		BAESF_01757.mRNA.1	4	R1 2hpi	-1.44961
BAESF_01757.mRNA.1	4	R1 4hpi	-0.0541201		BAESF_01757.mRNA.1	4	R1 4hpi	0.223772
BAESF_01757.mRNA.1	4	R1 8hpi	0.140946		BAESF_01757.mRNA.1	4	R1 8hpi	0.833404
BAESF_01757.mRNA.1	4	R2 0hpi	1.15722		BAESF_01757.mRNA.1	4	R2 0hpi	0.72221
BAESF_01757.mRNA.1	4	R2 2hpi	-1.2851		BAESF_01757.mRNA.1	4	R2 2hpi	-1.40314
BAESF_01757.mRNA.1	4	R2 4hpi	0.0880943		BAESF_01757.mRNA.1	4	R2 4hpi	-0.032206
BAESF_01757.mRNA.1	4	R2 8hpi	0.0397862		BAESF_01757.mRNA.1	4	R2 8hpi	0.713139
BAESF_00051.mRNA.1	2	R1 0hpi	0.130342		BAESF_00051.mRNA.1	2	R1 0hpi	0.248411
BAESF_00051.mRNA.1	2	R1 2hpi	0.994121		BAESF_00051.mRNA.1	2	R1 2hpi	1.26356
BAESF_00051.mRNA.1	2	R1 4hpi	-1.38762		BAESF_00051.mRNA.1	2	R1 4hpi	-0.440791
BAESF_00051.mRNA.1	2	R1 8hpi	0.263155		BAESF_00051.mRNA.1	2	R1 8hpi	-1.07118
BAESF_00051.mRNA.1	2	R2 0hpi	-0.92922		BAESF_00051.mRNA.1	2	R2 0hpi	-0.125552
BAESF_00051.mRNA.1	2	R2 2hpi	0.958092		BAESF_00051.mRNA.1	2	R2 2hpi	1.40182
BAESF_00051.mRNA.1	2	R2 4hpi	-0.794883		BAESF_00051.mRNA.1	2	R2 4hpi	-0.318202
BAESF_00051.mRNA.1	2	R2 8hpi	0.766011		BAESF_00051.mRNA.1	2	R2 8hpi	-0.958065
BAESF_12799.mRNA.2	4	R1 0hpi	1.04789		BAESF_12799.mRNA.2	4	R1 0hpi	0.562492
BAESF_12799.mRNA.2	4	R1 2hpi	-0.847818		BAESF_12799.mRNA.2	4	R1 2hpi	-0.822055
BAESF_12799.mRNA.2	4	R1 4hpi	-0.862635		BAESF_12799.mRNA.2	4	R1 4hpi	-0.863733
BAESF_12799.mRNA.2	4	R1 8hpi	0.662558		BAESF_12799.mRNA.2	4	R1 8hpi	1.1233
BAESF_12799.mRNA.2	4	R2 0hpi	1.25991		BAESF_12799.mRNA.2	4	R2 0hpi	0.680985
BAESF_12799.mRNA.2	4	R2 2hpi	-0.770552		BAESF_12799.mRNA.2	4	R2 2hpi	-0.784349
BAESF_12799.mRNA.2	4	R2 4hpi	-0.835928		BAESF_12799.mRNA.2	4	R2 4hpi	-0.92702
BAESF_12799.mRNA.2	4	R2 8hpi	0.346574		BAESF_12799.mRNA.2	4	R2 8hpi	1.03038
BAESF_10868.mRNA.1	4	R1 0hpi	0.998028		BAESF_10868.mRNA.1	4	R1 0hpi	0.934983
BAESF_10868.mRNA.1	4	R1 2hpi	-0.893101		BAESF_10868.mRNA.1	4	R1 2hpi	-0.889404
BAESF_10868.mRNA.1	4	R1 4hpi	-0.82732		BAESF_10868.mRNA.1	4	R1 4hpi	-0.839407
BAESF_10868.mRNA.1	4	R1 8hpi	0.722393		BAESF_10868.mRNA.1	4	R1 8hpi	0.793829
BAESF_10868.mRNA.1	4	R2 0hpi	0.364972		BAESF_10868.mRNA.1	4	R2 0hpi	1.34825
BAESF_10868.mRNA.1	4	R2 2hpi	-0.840966		BAESF_10868.mRNA.1	4	R2 2hpi	-0.748155
BAESF_10868.mRNA.1	4	R2 4hpi	-0.773508		BAESF_10868.mRNA.1	4	R2 4hpi	-0.770386
BAESF_10868.mRNA.1	4	R2 8hpi	1.2495		BAESF_10868.mRNA.1	4	R2 8hpi	0.170294
BAESF_09089.mRNA.2	2	R1 0hpi	0.0872821		BAESF_09089.mRNA.2	2	R1 0hpi	-0.542412
BAESF_09089.mRNA.2	2	R1 2hpi	1.16716		BAESF_09089.mRNA.2	2	R1 2hpi	1.01215
BAESF_09089.mRNA.2	2	R1 4hpi	0.0221234		BAESF_09089.mRNA.2	2	R1 4hpi	0.651419
BAESF_09089.mRNA.2	2	R1 8hpi	-1.27657		BAESF_09089.mRNA.2	2	R1 8hpi	-1.12116
BAESF_09089.mRNA.2	2	R2 0hpi	-1.15488		BAESF_09089.mRNA.2	2	R2 0hpi	-0.274096
BAESF_09089.mRNA.2	2	R2 2hpi	0.847152		BAESF_09089.mRNA.2	2	R2 2hpi	1.32946
BAESF_09089.mRNA.2	2	R2 4hpi	0.825147		BAESF_09089.mRNA.2	2	R2 4hpi	0.0202746
BAESF_09089.mRNA.2	2	R2 8hpi	-0.517424		BAESF_09089.mRNA.2	2	R2 8hpi	-1.07564
BAESF_07170.mRNA.1	4	R1 0hpi	0.214633		BAESF_07170.mRNA.1	4	R1 0hpi	-1.04615
BAESF_07170.mRNA.1	4	R1 2hpi	-1.12057		BAESF_07170.mRNA.1	4	R1 2hpi	0.958283
BAESF_07170.mRNA.1	4	R1 4hpi	-0.349491		BAESF_07170.mRNA.1	4	R1 4hpi	0.745148
BAESF_07170.mRNA.1	4	R1 8hpi	1.25543		BAESF_07170.mRNA.1	4	R1 8hpi	-0.65728
BAESF_07170.mRNA.1	4	R2 0hpi	-0.517971		BAESF_07170.mRNA.1	4	R2 0hpi	0.00251842
BAESF_07170.mRNA.1	4	R2 2hpi	-0.593486		BAESF_07170.mRNA.1	4	R2 2hpi	0.352237
BAESF_07170.mRNA.1	4	R2 4hpi	-0.382838		BAESF_07170.mRNA.1	4	R2 4hpi	1.00858
BAESF_07170.mRNA.1	4	R2 8hpi	1.49429		BAESF_07170.mRNA.1	4	R2 8hpi	-1.36334
BAESF_05290.mRNA.1	1	R1 0hpi	1.10518		BAESF_05290.mRNA.1	1	R1 0hpi	-0.0876666
BAESF_05290.mRNA.1	1	R1 2hpi	0.580152		BAESF_05290.mRNA.1	1	R1 2hpi	1.43712
BAESF_05290.mRNA.1	1	R1 4hpi	-0.738174		BAESF_05290.mRNA.1	1	R1 4hpi	-0.583988
BAESF_05290.mRNA.1	1	R1 8hpi	-0.947156		BAESF_05290.mRNA.1	1	R1 8hpi	-0.76547
BAESF_05290.mRNA.1	1	R2 0hpi	-0.418961		BAESF_05290.mRNA.1	1	R2 0hpi	0.230771
BAESF_05290.mRNA.1	1	R2 2hpi	-0.391593		BAESF_05290.mRNA.1	1	R2 2hpi	-0.704252
BAESF_05290.mRNA.1	1	R2 4hpi	-0.676996		BAESF_05290.mRNA.1	1	R2 4hpi	-0.844621
BAESF_05290.mRNA.1	1	R2 8hpi	1.48755		BAESF_05290.mRNA.1	1	R2 8hpi	1.3181
BAESF_03503.mRNA.2	4	R1 0hpi	1.31551		BAESF_03503.mRNA.2	4	R1 0hpi	1.26291
BAESF_03503.mRNA.2	4	R1 2hpi	-0.804346		BAESF_03503.mRNA.2	4	R1 2hpi	-0.886207
BAESF_03503.mRNA.2	4	R1 4hpi	-0.75147		BAESF_03503.mRNA.2	4	R1 4hpi	-0.712153
BAESF_03503.mRNA.2	4	R1 8hpi	0.240304		BAESF_03503.mRNA.2	4	R1 8hpi	0.335447
BAESF_03503.mRNA.2	4	R2 0hpi	1.43677		BAESF_03503.mRNA.2	4	R2 0hpi	1.37904
BAESF_03503.mRNA.2	4	R2 2hpi	-0.708753		BAESF_03503.mRNA.2	4	R2 2hpi	-0.788173
BAESF_03503.mRNA.2	4	R2 4hpi	-0.654146		BAESF_03503.mRNA.2	4	R2 4hpi	-0.684316
BAESF_03503.mRNA.2	4	R2 8hpi	-0.0738704		BAESF_03503.mRNA.2	4	R2 8hpi	0.093445
BAESF_01760.mRNA.1	4	R1 0hpi	0.886788		BAESF_01760.mRNA.1	4	R1 0hpi	1.4404
BAESF_01760.mRNA.1	4	R1 2hpi	-1.21021		BAESF_01760.mRNA.1	4	R1 2hpi	-0.840492
BAESF_01760.mRNA.1	4	R1 4hpi	-0.428503		BAESF_01760.mRNA.1	4	R1 4hpi	-0.439364
BAESF_01760.mRNA.1	4	R1 8hpi	0.751923		BAESF_01760.mRNA.1	4	R1 8hpi	-0.160546
BAESF_01760.mRNA.1	4	R2 0hpi	0.92286		BAESF_01760.mRNA.1	4	R2 0hpi	0.429582
BAESF_01760.mRNA.1	4	R2 2hpi	-1.20016		BAESF_01760.mRNA.1	4	R2 2hpi	-1.37024
BAESF_01760.mRNA.1	4	R2 4hpi	-0.439933		BAESF_01760.mRNA.1	4	R2 4hpi	-0.0274024
BAESF_01760.mRNA.1	4	R2 8hpi	0.717228		BAESF_01760.mRNA.1	4	R2 8hpi	0.968062
BAESF_00051.mRNA.2	2	R1 0hpi	0.130342		BAESF_00051.mRNA.2	2	R1 0hpi	0.248411
BAESF_00051.mRNA.2	2	R1 2hpi	0.994121		BAESF_00051.mRNA.2	2	R1 2hpi	1.26356
BAESF_00051.mRNA.2	2	R1 4hpi	-1.38762		BAESF_00051.mRNA.2	2	R1 4hpi	-0.440791
BAESF_00051.mRNA.2	2	R1 8hpi	0.263155		BAESF_00051.mRNA.2	2	R1 8hpi	-1.07118
BAESF_00051.mRNA.2	2	R2 0hpi	-0.92922		BAESF_00051.mRNA.2	2	R2 0hpi	-0.125552
BAESF_00051.mRNA.2	2	R2 2hpi	0.958092		BAESF_00051.mRNA.2	2	R2 2hpi	1.40182
BAESF_00051.mRNA.2	2	R2 4hpi	-0.794883		BAESF_00051.mRNA.2	2	R2 4hpi	-0.318202
BAESF_00051.mRNA.2	2	R2 8hpi	0.766011		BAESF_00051.mRNA.2	2	R2 8hpi	-0.958065
BAESF_12800.mRNA.1	4	R1 0hpi	-0.335207		BAESF_12800.mRNA.1	4	R1 0hpi	0.740033
BAESF_12800.mRNA.1	4	R1 2hpi	-1.20895		BAESF_12800.mRNA.1	4	R1 2hpi	-1.14081
BAESF_12800.mRNA.1	4	R1 4hpi	0.430116		BAESF_12800.mRNA.1	4	R1 4hpi	0.932027
BAESF_12800.mRNA.1	4	R1 8hpi	1.11404		BAESF_12800.mRNA.1	4	R1 8hpi	-0.531249
BAESF_12800.mRNA.1	4	R2 0hpi	1.02306		BAESF_12800.mRNA.1	4	R2 0hpi	-0.0396624
BAESF_12800.mRNA.1	4	R2 2hpi	-0.778593		BAESF_12800.mRNA.1	4	R2 2hpi	-1.10319
BAESF_12800.mRNA.1	4	R2 4hpi	0.689331		BAESF_12800.mRNA.1	4	R2 4hpi	-0.179691
BAESF_12800.mRNA.1	4	R2 8hpi	-0.933795		BAESF_12800.mRNA.1	4	R2 8hpi	1.32254
BAESF_10868.mRNA.2	4	R1 0hpi	1.04095		BAESF_10868.mRNA.2	4	R1 0hpi	0.945468
BAESF_10868.mRNA.2	4	R1 2hpi	-0.882017		BAESF_10868.mRNA.2	4	R1 2hpi	-0.891522
BAESF_10868.mRNA.2	4	R1 4hpi	-0.829745		BAESF_10868.mRNA.2	4	R1 4hpi	-0.836239
BAESF_10868.mRNA.2	4	R1 8hpi	0.670807		BAESF_10868.mRNA.2	4	R1 8hpi	0.782293
BAESF_10868.mRNA.2	4	R2 0hpi	0.342968		BAESF_10868.mRNA.2	4	R2 0hpi	1.34888
BAESF_10868.mRNA.2	4	R2 2hpi	-0.838879		BAESF_10868.mRNA.2	4	R2 2hpi	-0.738329
BAESF_10868.mRNA.2	4	R2 4hpi	-0.765872		BAESF_10868.mRNA.2	4	R2 4hpi	-0.779097
BAESF_10868.mRNA.2	4	R2 8hpi	1.26178		BAESF_10868.mRNA.2	4	R2 8hpi	0.168549
BAESF_09090.mRNA.1	1	R1 0hpi	1.41004		BAESF_09090.mRNA.1	1	R1 0hpi	0.207295
BAESF_09090.mRNA.1	1	R1 2hpi	-0.496904		BAESF_09090.mRNA.1	1	R1 2hpi	0.255632
BAESF_09090.mRNA.1	1	R1 4hpi	-0.0394445		BAESF_09090.mRNA.1	1	R1 4hpi	0.94848
BAESF_09090.mRNA.1	1	R1 8hpi	-0.873687		BAESF_09090.mRNA.1	1	R1 8hpi	-1.41141
BAESF_09090.mRNA.1	1	R2 0hpi	1.28102		BAESF_09090.mRNA.1	1	R2 0hpi	0.00757109
BAESF_09090.mRNA.1	1	R2 2hpi	-0.646678		BAESF_09090.mRNA.1	1	R2 2hpi	-0.380737
BAESF_09090.mRNA.1	1	R2 4hpi	0.290939		BAESF_09090.mRNA.1	1	R2 4hpi	-0.993535
BAESF_09090.mRNA.1	1	R2 8hpi	-0.925282		BAESF_09090.mRNA.1	1	R2 8hpi	1.3667
BAESF_07170.mRNA.2	4	R1 0hpi	0.205712		BAESF_07170.mRNA.2	4	R1 0hpi	-1.07231
BAESF_07170.mRNA.2	4	R1 2hpi	-1.12419		BAESF_07170.mRNA.2	4	R1 2hpi	0.934822
BAESF_07170.mRNA.2	4	R1 4hpi	-0.338287		BAESF_07170.mRNA.2	4	R1 4hpi	0.764017
BAESF_07170.mRNA.2	4	R1 8hpi	1.25676		BAESF_07170.mRNA.2	4	R1 8hpi	-0.626531
BAESF_07170.mRNA.2	4	R2 0hpi	-0.512493		BAESF_07170.mRNA.2	4	R2 0hpi	0.00413434
BAESF_07170.mRNA.2	4	R2 2hpi	-0.619652		BAESF_07170.mRNA.2	4	R2 2hpi	0.356797
BAESF_07170.mRNA.2	4	R2 4hpi	-0.359267		BAESF_07170.mRNA.2	4	R2 4hpi	1.00434
BAESF_07170.mRNA.2	4	R2 8hpi	1.49141		BAESF_07170.mRNA.2	4	R2 8hpi	-1.36527
BAESF_05292.mRNA.1	2	R1 0hpi	-0.560581		BAESF_05292.mRNA.1	2	R1 0hpi	-0.96212
BAESF_05292.mRNA.1	2	R1 2hpi	0.928371		BAESF_05292.mRNA.1	2	R1 2hpi	0.288503
BAESF_05292.mRNA.1	2	R1 4hpi	0.753186		BAESF_05292.mRNA.1	2	R1 4hpi	1.27601
BAESF_05292.mRNA.1	2	R1 8hpi	-1.12098		BAESF_05292.mRNA.1	2	R1 8hpi	-0.602397
BAESF_05292.mRNA.1	2	R2 0hpi	-1.04824		BAESF_05292.mRNA.1	2	R2 0hpi	-0.980271
BAESF_05292.mRNA.1	2	R2 2hpi	0.673454		BAESF_05292.mRNA.1	2	R2 2hpi	-0.137978
BAESF_05292.mRNA.1	2	R2 4hpi	1.01728		BAESF_05292.mRNA.1	2	R2 4hpi	1.39423
BAESF_05292.mRNA.1	2	R2 8hpi	-0.642495		BAESF_05292.mRNA.1	2	R2 8hpi	-0.275978
BAESF_03504.mRNA.1	3	R1 0hpi	-1.04774		BAESF_03504.mRNA.1	3	R1 0hpi	-0.913061
BAESF_03504.mRNA.1	3	R1 2hpi	0.304182		BAESF_03504.mRNA.1	3	R1 2hpi	0.298819
BAESF_03504.mRNA.1	3	R1 4hpi	1.24736		BAESF_03504.mRNA.1	3	R1 4hpi	1.27882
BAESF_03504.mRNA.1	3	R1 8hpi	-0.503795		BAESF_03504.mRNA.1	3	R1 8hpi	-0.664574
BAESF_03504.mRNA.1	3	R2 0hpi	-1.0359		BAESF_03504.mRNA.1	3	R2 0hpi	-0.828718
BAESF_03504.mRNA.1	3	R2 2hpi	0.352428		BAESF_03504.mRNA.1	3	R2 2hpi	0.203547
BAESF_03504.mRNA.1	3	R2 4hpi	1.22749		BAESF_03504.mRNA.1	3	R2 4hpi	1.3315
BAESF_03504.mRNA.1	3	R2 8hpi	-0.544018		BAESF_03504.mRNA.1	3	R2 8hpi	-0.706329
BAESF_01761.mRNA.1	4	R1 0hpi	1.32858		BAESF_01761.mRNA.1	4	R1 0hpi	-0.30085
BAESF_01761.mRNA.1	4	R1 2hpi	-1.09651		BAESF_01761.mRNA.1	4	R1 2hpi	-1.1506
BAESF_01761.mRNA.1	4	R1 4hpi	-0.0630616		BAESF_01761.mRNA.1	4	R1 4hpi	1.2416
BAESF_01761.mRNA.1	4	R1 8hpi	-0.169004		BAESF_01761.mRNA.1	4	R1 8hpi	0.209853
BAESF_01761.mRNA.1	4	R2 0hpi	1.24267		BAESF_01761.mRNA.1	4	R2 0hpi	1.17319
BAESF_01761.mRNA.1	4	R2 2hpi	-1.19816		BAESF_01761.mRNA.1	4	R2 2hpi	0.0646564
BAESF_01761.mRNA.1	4	R2 4hpi	-0.120226		BAESF_01761.mRNA.1	4	R2 4hpi	0.0342609
BAESF_01761.mRNA.1	4	R2 8hpi	0.0757207		BAESF_01761.mRNA.1	4	R2 8hpi	-1.27211
BAESF_00051.mRNA.3	2	R1 0hpi	0.168649		BAESF_00051.mRNA.3	2	R1 0hpi	0.238892
BAESF_00051.mRNA.3	2	R1 2hpi	0.96447		BAESF_00051.mRNA.3	2	R1 2hpi	1.26063
BAESF_00051.mRNA.3	2	R1 4hpi	-1.40303		BAESF_00051.mRNA.3	2	R1 4hpi	-0.41104
BAESF_00051.mRNA.3	2	R1 8hpi	0.269914		BAESF_00051.mRNA.3	2	R1 8hpi	-1.08848
BAESF_00051.mRNA.3	2	R2 0hpi	-0.926283		BAESF_00051.mRNA.3	2	R2 0hpi	-0.13046
BAESF_00051.mRNA.3	2	R2 2hpi	0.961766		BAESF_00051.mRNA.3	2	R2 2hpi	1.3977
BAESF_00051.mRNA.3	2	R2 4hpi	-0.797605		BAESF_00051.mRNA.3	2	R2 4hpi	-0.297118
BAESF_00051.mRNA.3	2	R2 8hpi	0.762123		BAESF_00051.mRNA.3	2	R2 8hpi	-0.970122
BAESF_12800.mRNA.2	4	R1 0hpi	-0.515418		BAESF_12800.mRNA.2	4	R1 0hpi	1.15005
BAESF_12800.mRNA.2	4	R1 2hpi	-1.12322		BAESF_12800.mRNA.2	4	R1 2hpi	-0.925256
BAESF_12800.mRNA.2	4	R1 4hpi	0.564201		BAESF_12800.mRNA.2	4	R1 4hpi	0.518481
BAESF_12800.mRNA.2	4	R1 8hpi	1.07443		BAESF_12800.mRNA.2	4	R1 8hpi	-0.743276
BAESF_12800.mRNA.2	4	R2 0hpi	0.732944		BAESF_12800.mRNA.2	4	R2 0hpi	-0.0329643
[truncated: 82,603 more rows]

## Sheet: Fig.1G
Fig. 1F Heatmaps of the Z-score normalized TPM in the RNA-Seq and Ribo-Seq data for APMV mRNAs at different infection stages. Colour scales indicate the Z-scores.
TPM of APMV mRNA (RNA-Seq)					TPM of APMV mRNA (Ribo-Seq)
gene	cluster	sample	TPM		gene	cluster	sample	TPM
rna-MIMI_gp0001	3	R1 2hpi	-1.15465		rna-MIMI_gp0001	3	R1 2hpi	-0.552956
rna-MIMI_gp0001	3	R1 4hpi	0.586683		rna-MIMI_gp0001	3	R1 4hpi	1.15436
rna-MIMI_gp0001	3	R1 8hpi	0.567967		rna-MIMI_gp0001	3	R1 8hpi	-0.601406
rna-MIMI_gp0001	3	R2 2hpi	-1.15212		rna-MIMI_gp0001	3	R2 2hpi	-0.557562
rna-MIMI_gp0001	3	R2 4hpi	0.509193		rna-MIMI_gp0001	3	R2 4hpi	1.15448
rna-MIMI_gp0001	3	R2 8hpi	0.642923		rna-MIMI_gp0001	3	R2 8hpi	-0.596915
rna-MIMI_gp0422	2	R1 2hpi	-1.14568		rna-MIMI_gp0422	2	R1 2hpi	-0.663839
rna-MIMI_gp0422	2	R1 4hpi	0.697622		rna-MIMI_gp0422	2	R1 4hpi	1.15014
rna-MIMI_gp0422	2	R1 8hpi	0.448053		rna-MIMI_gp0422	2	R1 8hpi	-0.486304
rna-MIMI_gp0422	2	R2 2hpi	-1.11106		rna-MIMI_gp0422	2	R2 2hpi	-0.603349
rna-MIMI_gp0422	2	R2 4hpi	0.827859		rna-MIMI_gp0422	2	R2 4hpi	1.1543
rna-MIMI_gp0422	2	R2 8hpi	0.283198		rna-MIMI_gp0422	2	R2 8hpi	-0.550955
rna-MIMI_gp0842	3	R1 2hpi	-0.694377		rna-MIMI_gp0842	3	R1 2hpi	-0.672867
rna-MIMI_gp0842	3	R1 4hpi	-0.451799		rna-MIMI_gp0842	3	R1 4hpi	-0.476239
rna-MIMI_gp0842	3	R1 8hpi	1.14618		rna-MIMI_gp0842	3	R1 8hpi	1.14911
rna-MIMI_gp0842	3	R2 2hpi	-0.700931		rna-MIMI_gp0842	3	R2 2hpi	-0.677035
rna-MIMI_gp0842	3	R2 4hpi	-0.444218		rna-MIMI_gp0842	3	R2 4hpi	-0.471555
rna-MIMI_gp0842	3	R2 8hpi	1.14515		rna-MIMI_gp0842	3	R2 8hpi	1.14859
rna-MIMI_gp0145	1	R1 2hpi	0.99983		rna-MIMI_gp0145	1	R1 2hpi	1.00331
rna-MIMI_gp0145	1	R1 4hpi	0.000340584		rna-MIMI_gp0145	1	R1 4hpi	-0.0066519
rna-MIMI_gp0145	1	R1 8hpi	-1.00017		rna-MIMI_gp0145	1	R1 8hpi	-0.996657
rna-MIMI_gp0145	1	R2 2hpi	1.00871		rna-MIMI_gp0145	1	R2 2hpi	0.945565
rna-MIMI_gp0145	1	R2 4hpi	-0.017644		rna-MIMI_gp0145	1	R2 4hpi	0.101178
rna-MIMI_gp0145	1	R2 8hpi	-0.991061		rna-MIMI_gp0145	1	R2 8hpi	-1.04674
rna-MIMI_gp0560	3	R1 2hpi	-0.735905		rna-MIMI_gp0560	3	R1 2hpi	-0.759692
rna-MIMI_gp0560	3	R1 4hpi	-0.402653		rna-MIMI_gp0560	3	R1 4hpi	-0.373248
rna-MIMI_gp0560	3	R1 8hpi	1.13856		rna-MIMI_gp0560	3	R1 8hpi	1.13294
rna-MIMI_gp0560	3	R2 2hpi	-0.732133		rna-MIMI_gp0560	3	R2 2hpi	-0.685505
rna-MIMI_gp0560	3	R2 4hpi	-0.407229		rna-MIMI_gp0560	3	R2 4hpi	-0.46196
rna-MIMI_gp0560	3	R2 8hpi	1.13936		rna-MIMI_gp0560	3	R2 8hpi	1.14746
rna-MIMI_gp0468	1	R1 2hpi	0.840671		rna-MIMI_gp0468	1	R1 2hpi	-0.659437
rna-MIMI_gp0468	1	R1 4hpi	-1.10587		rna-MIMI_gp0468	1	R1 4hpi	-0.491169
rna-MIMI_gp0468	1	R1 8hpi	0.265197		rna-MIMI_gp0468	1	R1 8hpi	1.15061
rna-MIMI_gp0468	1	R2 2hpi	0.605109		rna-MIMI_gp0468	1	R2 2hpi	-0.647752
rna-MIMI_gp0468	1	R2 4hpi	-1.15425		rna-MIMI_gp0468	1	R2 4hpi	-0.503961
rna-MIMI_gp0468	1	R2 8hpi	0.549139		rna-MIMI_gp0468	1	R2 8hpi	1.15171
rna-MIMI_gp0285	2	R1 2hpi	-0.459569		rna-MIMI_gp0285	2	R1 2hpi	-0.134547
rna-MIMI_gp0285	2	R1 4hpi	1.14717		rna-MIMI_gp0285	2	R1 4hpi	1.06046
rna-MIMI_gp0285	2	R1 8hpi	-0.687601		rna-MIMI_gp0285	2	R1 8hpi	-0.925915
rna-MIMI_gp0285	2	R2 2hpi	-0.42112		rna-MIMI_gp0285	2	R2 2hpi	0.164237
rna-MIMI_gp0285	2	R2 4hpi	1.14168		rna-MIMI_gp0285	2	R2 4hpi	0.907714
rna-MIMI_gp0285	2	R2 8hpi	-0.720565		rna-MIMI_gp0285	2	R2 8hpi	-1.07195
rna-MIMI_gp0700	2	R1 2hpi	-1.05036		rna-MIMI_gp0700	2	R1 2hpi	-0.704289
rna-MIMI_gp0700	2	R1 4hpi	0.940583		rna-MIMI_gp0700	2	R1 4hpi	1.1446
rna-MIMI_gp0700	2	R1 8hpi	0.109775		rna-MIMI_gp0700	2	R1 8hpi	-0.440309
rna-MIMI_gp0700	2	R2 2hpi	-0.945514		rna-MIMI_gp0700	2	R2 2hpi	-0.666929
rna-MIMI_gp0700	2	R2 4hpi	1.04678		rna-MIMI_gp0700	2	R2 4hpi	1.1498
rna-MIMI_gp0700	2	R2 8hpi	-0.101265		rna-MIMI_gp0700	2	R2 8hpi	-0.482871
rna-MIMI_gp0002	2	R1 2hpi	-0.764613		rna-MIMI_gp0002	2	R1 2hpi	-0.712728
rna-MIMI_gp0002	2	R1 4hpi	1.13166		rna-MIMI_gp0002	2	R1 4hpi	1.14314
rna-MIMI_gp0002	2	R1 8hpi	-0.367043		rna-MIMI_gp0002	2	R1 8hpi	-0.430411
rna-MIMI_gp0002	2	R2 2hpi	-0.753481		rna-MIMI_gp0002	2	R2 2hpi	-0.67765
rna-MIMI_gp0002	2	R2 4hpi	1.1345		rna-MIMI_gp0002	2	R2 4hpi	1.14851
rna-MIMI_gp0002	2	R2 8hpi	-0.38102		rna-MIMI_gp0002	2	R2 8hpi	-0.470862
rna-MIMI_gp0423	2	R1 2hpi	-0.652872		rna-MIMI_gp0423	2	R1 2hpi	-0.673102
rna-MIMI_gp0423	2	R1 4hpi	1.15125		rna-MIMI_gp0423	2	R1 4hpi	1.14908
rna-MIMI_gp0423	2	R1 8hpi	-0.498378		rna-MIMI_gp0423	2	R1 8hpi	-0.475976
rna-MIMI_gp0423	2	R2 2hpi	-0.659808		rna-MIMI_gp0423	2	R2 2hpi	-0.672543
rna-MIMI_gp0423	2	R2 4hpi	1.15057		rna-MIMI_gp0423	2	R2 4hpi	1.14915
rna-MIMI_gp0423	2	R2 8hpi	-0.49076		rna-MIMI_gp0423	2	R2 8hpi	-0.476603
rna-MIMI_gp0844	1	R1 2hpi	1.14886		rna-MIMI_gp0844	1	R1 2hpi	1.14071
rna-MIMI_gp0844	1	R1 4hpi	-0.474005		rna-MIMI_gp0844	1	R1 4hpi	-0.415182
rna-MIMI_gp0844	1	R1 8hpi	-0.674858		rna-MIMI_gp0844	1	R1 8hpi	-0.725532
rna-MIMI_gp0844	1	R2 2hpi	1.13311		rna-MIMI_gp0844	1	R2 2hpi	1.1541
rna-MIMI_gp0844	1	R2 4hpi	-0.374071		rna-MIMI_gp0844	1	R2 4hpi	-0.544718
rna-MIMI_gp0844	1	R2 8hpi	-0.759037		rna-MIMI_gp0844	1	R2 8hpi	-0.609379
rna-MIMI_gp0146	1	R1 2hpi	1.14501		rna-MIMI_gp0146	1	R1 2hpi	1.13633
rna-MIMI_gp0146	1	R1 4hpi	-0.443249		rna-MIMI_gp0146	1	R1 4hpi	-0.390475
rna-MIMI_gp0146	1	R1 8hpi	-0.701765		rna-MIMI_gp0146	1	R1 8hpi	-0.745851
rna-MIMI_gp0146	1	R2 2hpi	1.14536		rna-MIMI_gp0146	1	R2 2hpi	1.13004
rna-MIMI_gp0146	1	R2 4hpi	-0.445724		rna-MIMI_gp0146	1	R2 4hpi	-0.359446
rna-MIMI_gp0146	1	R2 8hpi	-0.699633		rna-MIMI_gp0146	1	R2 8hpi	-0.770592
rna-MIMI_gp0561	3	R1 2hpi	-1.07476		rna-MIMI_gp0561	3	R1 2hpi	-1.04767
rna-MIMI_gp0561	3	R1 4hpi	0.17178		rna-MIMI_gp0561	3	R1 4hpi	0.944301
rna-MIMI_gp0561	3	R1 8hpi	0.902983		rna-MIMI_gp0561	3	R1 8hpi	0.103369
rna-MIMI_gp0561	3	R2 2hpi	-1.06416		rna-MIMI_gp0561	3	R2 2hpi	-1.13585
rna-MIMI_gp0561	3	R2 4hpi	0.143911		rna-MIMI_gp0561	3	R2 4hpi	0.747895
rna-MIMI_gp0561	3	R2 8hpi	0.920248		rna-MIMI_gp0561	3	R2 8hpi	0.387951
rna-MIMI_gp0469	3	R1 2hpi	-0.212107		rna-MIMI_gp0469	3	R1 2hpi	-0.632136
rna-MIMI_gp0469	3	R1 4hpi	-0.87693		rna-MIMI_gp0469	3	R1 4hpi	-0.520773
rna-MIMI_gp0469	3	R1 8hpi	1.08904		rna-MIMI_gp0469	3	R1 8hpi	1.15291
rna-MIMI_gp0469	3	R2 2hpi	-0.0275099		rna-MIMI_gp0469	3	R2 2hpi	-0.684154
rna-MIMI_gp0469	3	R2 4hpi	-0.985961		rna-MIMI_gp0469	3	R2 4hpi	-0.463498
rna-MIMI_gp0469	3	R2 8hpi	1.01347		rna-MIMI_gp0469	3	R2 8hpi	1.14765
rna-MIMI_gp0286	2	R1 2hpi	-0.763194		rna-MIMI_gp0286	2	R1 2hpi	-0.64301
rna-MIMI_gp0286	2	R1 4hpi	1.13203		rna-MIMI_gp0286	2	R1 4hpi	1.15211
rna-MIMI_gp0286	2	R1 8hpi	-0.368837		rna-MIMI_gp0286	2	R1 8hpi	-0.5091
rna-MIMI_gp0286	2	R2 2hpi	-0.726648		rna-MIMI_gp0286	2	R2 2hpi	-0.621834
rna-MIMI_gp0286	2	R2 4hpi	1.14049		rna-MIMI_gp0286	2	R2 4hpi	1.15353
rna-MIMI_gp0286	2	R2 8hpi	-0.413842		rna-MIMI_gp0286	2	R2 8hpi	-0.531694
rna-MIMI_gp0701	2	R1 2hpi	-1.13275		rna-MIMI_gp0701	2	R1 2hpi	1.03186
rna-MIMI_gp0701	2	R1 4hpi	0.760431		rna-MIMI_gp0701	2	R1 4hpi	-0.964757
rna-MIMI_gp0701	2	R1 8hpi	0.37232		rna-MIMI_gp0701	2	R1 8hpi	-0.0671062
rna-MIMI_gp0701	2	R2 2hpi	-1.15345		rna-MIMI_gp0701	2	R2 2hpi	1.08806
rna-MIMI_gp0701	2	R2 4hpi	0.623281		rna-MIMI_gp0701	2	R2 4hpi	-0.87884
rna-MIMI_gp0701	2	R2 8hpi	0.530168		rna-MIMI_gp0701	2	R2 8hpi	-0.209217
rna-MIMI_gp0003	2	R1 2hpi	-0.66429		rna-MIMI_gp0003	2	R1 2hpi	-0.651597
rna-MIMI_gp0003	2	R1 4hpi	1.15009		rna-MIMI_gp0003	2	R1 4hpi	1.15137
rna-MIMI_gp0003	2	R1 8hpi	-0.485803		rna-MIMI_gp0003	2	R1 8hpi	-0.499771
rna-MIMI_gp0003	2	R2 2hpi	-0.647291		rna-MIMI_gp0003	2	R2 2hpi	-0.625989
rna-MIMI_gp0003	2	R2 4hpi	1.15175		rna-MIMI_gp0003	2	R2 4hpi	1.15329
rna-MIMI_gp0003	2	R2 8hpi	-0.504461		rna-MIMI_gp0003	2	R2 8hpi	-0.527305
rna-MIMI_gp0424	1	R1 2hpi	0.794143		rna-MIMI_gp0424	1	R1 2hpi	0.76125
rna-MIMI_gp0424	1	R1 4hpi	0.328878		rna-MIMI_gp0424	1	R1 4hpi	0.371288
rna-MIMI_gp0424	1	R1 8hpi	-1.12302		rna-MIMI_gp0424	1	R1 8hpi	-1.13254
rna-MIMI_gp0424	1	R2 2hpi	0.762261		rna-MIMI_gp0424	1	R2 2hpi	0.665191
rna-MIMI_gp0424	1	R2 4hpi	0.370015		rna-MIMI_gp0424	1	R2 4hpi	0.484803
rna-MIMI_gp0424	1	R2 8hpi	-1.13228		rna-MIMI_gp0424	1	R2 8hpi	-1.14999
rna-MIMI_gp0845	1	R1 2hpi	1.1432		rna-MIMI_gp0845	1	R1 2hpi	1.10328
rna-MIMI_gp0845	1	R1 4hpi	-0.430826		rna-MIMI_gp0845	1	R1 4hpi	-0.256532
rna-MIMI_gp0845	1	R1 8hpi	-0.712376		rna-MIMI_gp0845	1	R1 8hpi	-0.846743
rna-MIMI_gp0845	1	R2 2hpi	1.13524		rna-MIMI_gp0845	1	R2 2hpi	1.02999
rna-MIMI_gp0845	1	R2 4hpi	-0.384824		rna-MIMI_gp0845	1	R2 4hpi	-0.0629627
rna-MIMI_gp0845	1	R2 8hpi	-0.75042		rna-MIMI_gp0845	1	R2 8hpi	-0.967031
rna-MIMI_gp0147	3	R1 2hpi	-0.59079		rna-MIMI_gp0147	3	R1 2hpi	-0.567448
rna-MIMI_gp0147	3	R1 4hpi	-0.563805		rna-MIMI_gp0147	3	R1 4hpi	-0.587197
rna-MIMI_gp0147	3	R1 8hpi	1.1546		rna-MIMI_gp0147	3	R1 8hpi	1.15464
rna-MIMI_gp0147	3	R2 2hpi	-0.6233		rna-MIMI_gp0147	3	R2 2hpi	-0.585933
rna-MIMI_gp0147	3	R2 4hpi	-0.530147		rna-MIMI_gp0147	3	R2 4hpi	-0.568724
rna-MIMI_gp0147	3	R2 8hpi	1.15345		rna-MIMI_gp0147	3	R2 8hpi	1.15466
rna-MIMI_gp0562	1	R1 2hpi	1.12515		rna-MIMI_gp0562	1	R1 2hpi	1.107
rna-MIMI_gp0562	1	R1 4hpi	-0.337801		rna-MIMI_gp0562	1	R1 4hpi	-0.269033
rna-MIMI_gp0562	1	R1 8hpi	-0.787351		rna-MIMI_gp0562	1	R1 8hpi	-0.837963
rna-MIMI_gp0562	1	R2 2hpi	1.12252		rna-MIMI_gp0562	1	R2 2hpi	1.06873
rna-MIMI_gp0562	1	R2 4hpi	-0.326829		rna-MIMI_gp0562	1	R2 4hpi	-0.155721
rna-MIMI_gp0562	1	R2 8hpi	-0.795693		rna-MIMI_gp0562	1	R2 8hpi	-0.913004
rna-MIMI_gp0471	1	R1 2hpi	1.1535		rna-MIMI_gp0471	1	R1 2hpi	1.14661
rna-MIMI_gp0471	1	R1 4hpi	-0.531216		rna-MIMI_gp0471	1	R1 4hpi	-0.455149
rna-MIMI_gp0471	1	R1 8hpi	-0.622287		rna-MIMI_gp0471	1	R1 8hpi	-0.691463
rna-MIMI_gp0471	1	R2 2hpi	1.14425		rna-MIMI_gp0471	1	R2 2hpi	1.13448
rna-MIMI_gp0471	1	R2 4hpi	-0.437906		rna-MIMI_gp0471	1	R2 4hpi	-0.380908
rna-MIMI_gp0471	1	R2 8hpi	-0.706346		rna-MIMI_gp0471	1	R2 8hpi	-0.75357
rna-MIMI_gp0287	2	R1 2hpi	-1.1507		rna-MIMI_gp0287	2	R1 2hpi	-0.897309
rna-MIMI_gp0287	2	R1 4hpi	0.65852		rna-MIMI_gp0287	2	R1 4hpi	1.07804
rna-MIMI_gp0287	2	R1 8hpi	0.49218		rna-MIMI_gp0287	2	R1 8hpi	-0.180732
rna-MIMI_gp0287	2	R2 2hpi	-1.1424		rna-MIMI_gp0287	2	R2 2hpi	-0.951988
rna-MIMI_gp0287	2	R2 4hpi	0.716774		rna-MIMI_gp0287	2	R2 4hpi	1.04193
rna-MIMI_gp0287	2	R2 8hpi	0.425626		rna-MIMI_gp0287	2	R2 8hpi	-0.0899464
rna-MIMI_gp0702	2	R1 2hpi	-1.12249		rna-MIMI_gp0702	2	R1 2hpi	-0.838071
rna-MIMI_gp0702	2	R1 4hpi	0.795802		rna-MIMI_gp0702	2	R1 4hpi	1.10695
rna-MIMI_gp0702	2	R1 8hpi	0.326684		rna-MIMI_gp0702	2	R1 8hpi	-0.26888
rna-MIMI_gp0702	2	R2 2hpi	-1.13252		rna-MIMI_gp0702	2	R2 2hpi	-0.919078
rna-MIMI_gp0702	2	R2 4hpi	0.761337		rna-MIMI_gp0702	2	R2 4hpi	1.06491
rna-MIMI_gp0702	2	R2 8hpi	0.371178		rna-MIMI_gp0702	2	R2 8hpi	-0.14583
rna-MIMI_gp0004	1	R1 2hpi	1.12301		rna-MIMI_gp0004	1	R1 2hpi	1.06986
rna-MIMI_gp0004	1	R1 4hpi	-0.328853		rna-MIMI_gp0004	1	R1 4hpi	-0.158699
rna-MIMI_gp0004	1	R1 8hpi	-0.794162		rna-MIMI_gp0004	1	R1 8hpi	-0.911161
rna-MIMI_gp0004	1	R2 2hpi	1.11677		rna-MIMI_gp0004	1	R2 2hpi	1.0505
rna-MIMI_gp0004	1	R2 4hpi	-0.304188		rna-MIMI_gp0004	1	R2 4hpi	-0.110106
rna-MIMI_gp0004	1	R2 8hpi	-0.812583		rna-MIMI_gp0004	1	R2 8hpi	-0.94039
rna-MIMI_gp0425	1	R1 2hpi	0.827379		rna-MIMI_gp0425	1	R1 2hpi	0.457561
rna-MIMI_gp0425	1	R1 4hpi	0.283866		rna-MIMI_gp0425	1	R1 4hpi	0.689358
rna-MIMI_gp0425	1	R1 8hpi	-1.11124		rna-MIMI_gp0425	1	R1 8hpi	-1.14692
rna-MIMI_gp0425	1	R2 2hpi	0.743986		rna-MIMI_gp0425	1	R2 2hpi	0.309711
rna-MIMI_gp0425	1	R2 4hpi	0.392771		rna-MIMI_gp0425	1	R2 4hpi	0.808503
rna-MIMI_gp0425	1	R2 8hpi	-1.13676		rna-MIMI_gp0425	1	R2 8hpi	-1.11821
rna-MIMI_gp0846	1	R1 2hpi	1.13077		rna-MIMI_gp0846	1	R1 2hpi	1.06861
rna-MIMI_gp0846	1	R1 4hpi	-0.362834		rna-MIMI_gp0846	1	R1 4hpi	-0.155422
rna-MIMI_gp0846	1	R1 8hpi	-0.767932		rna-MIMI_gp0846	1	R1 8hpi	-0.913189
rna-MIMI_gp0846	1	R2 2hpi	1.11997		rna-MIMI_gp0846	1	R2 2hpi	1.0431
rna-MIMI_gp0846	1	R2 4hpi	-0.316557		rna-MIMI_gp0846	1	R2 4hpi	-0.0926581
rna-MIMI_gp0846	1	R2 8hpi	-0.80341		rna-MIMI_gp0846	1	R2 8hpi	-0.950446
rna-MIMI_gp0149	3	R1 2hpi	0.584932		rna-MIMI_gp0149	3	R1 2hpi	1.13627
rna-MIMI_gp0149	3	R1 4hpi	-1.15467		rna-MIMI_gp0149	3	R1 4hpi	-0.746094
rna-MIMI_gp0149	3	R1 8hpi	0.569735		rna-MIMI_gp0149	3	R1 8hpi	-0.390175
rna-MIMI_gp0149	3	R2 2hpi	0.51028		rna-MIMI_gp0149	3	R2 2hpi	1.15397
rna-MIMI_gp0149	3	R2 4hpi	-1.1522		rna-MIMI_gp0149	3	R2 4hpi	-0.541443
rna-MIMI_gp0149	3	R2 8hpi	0.641917		rna-MIMI_gp0149	3	R2 8hpi	-0.612528
rna-MIMI_gp0563	1	R1 2hpi	1.13274		rna-MIMI_gp0563	1	R1 2hpi	-0.647387
rna-MIMI_gp0563	1	R1 4hpi	-0.372272		rna-MIMI_gp0563	1	R1 4hpi	-0.504357
rna-MIMI_gp0563	1	R1 8hpi	-0.760468		rna-MIMI_gp0563	1	R1 8hpi	1.15174
rna-MIMI_gp0563	1	R2 2hpi	1.12879		rna-MIMI_gp0563	1	R2 2hpi	-0.571713
rna-MIMI_gp0563	1	R2 4hpi	-0.353744		rna-MIMI_gp0563	1	R2 4hpi	-0.582969
rna-MIMI_gp0563	1	R2 8hpi	-0.775046		rna-MIMI_gp0563	1	R2 8hpi	1.15468
rna-MIMI_gp0472	3	R1 2hpi	-1.07332		rna-MIMI_gp0472	3	R1 2hpi	-1.12301
rna-MIMI_gp0472	3	R1 4hpi	0.167901		rna-MIMI_gp0472	3	R1 4hpi	0.794173
rna-MIMI_gp0472	3	R1 8hpi	0.905422		rna-MIMI_gp0472	3	R1 8hpi	0.328838
rna-MIMI_gp0472	3	R2 2hpi	-1.10966		rna-MIMI_gp0472	3	R2 2hpi	-1.14216
rna-MIMI_gp0472	3	R2 4hpi	0.27826		rna-MIMI_gp0472	3	R2 4hpi	0.718061
rna-MIMI_gp0472	3	R2 8hpi	0.8314		rna-MIMI_gp0472	3	R2 8hpi	0.424099
rna-MIMI_gp0288	3	R1 2hpi	-0.624634		rna-MIMI_gp0288	3	R1 2hpi	-0.632273
rna-MIMI_gp0288	3	R1 4hpi	-0.528738		rna-MIMI_gp0288	3	R1 4hpi	-0.520627
rna-MIMI_gp0288	3	R1 8hpi	1.15337		rna-MIMI_gp0288	3	R1 8hpi	1.1529
rna-MIMI_gp0288	3	R2 2hpi	-0.617693		rna-MIMI_gp0288	3	R2 2hpi	-0.590838
rna-MIMI_gp0288	3	R2 4hpi	-0.536045		rna-MIMI_gp0288	3	R2 4hpi	-0.563757
rna-MIMI_gp0288	3	R2 8hpi	1.15374		rna-MIMI_gp0288	3	R2 8hpi	1.15459
rna-MIMI_gp0703	3	R1 2hpi	-0.777237		rna-MIMI_gp0703	3	R1 2hpi	-0.632045
rna-MIMI_gp0703	3	R1 4hpi	-0.350926		rna-MIMI_gp0703	3	R1 4hpi	-0.52087
rna-MIMI_gp0703	3	R1 8hpi	1.12816		rna-MIMI_gp0703	3	R1 8hpi	1.15292
rna-MIMI_gp0703	3	R2 2hpi	-0.745874		rna-MIMI_gp0703	3	R2 2hpi	-0.574506
rna-MIMI_gp0703	3	R2 4hpi	-0.390446		rna-MIMI_gp0703	3	R2 4hpi	-0.58019
rna-MIMI_gp0703	3	R2 8hpi	1.13632		rna-MIMI_gp0703	3	R2 8hpi	1.1547
rna-MIMI_gp0005	2	R1 2hpi	-0.631199		rna-MIMI_gp0005	2	R1 2hpi	-0.619952
rna-MIMI_gp0005	2	R1 4hpi	1.15297		rna-MIMI_gp0005	2	R1 4hpi	1.15363
rna-MIMI_gp0005	2	R1 8hpi	-0.521771		rna-MIMI_gp0005	2	R1 8hpi	-0.533673
rna-MIMI_gp0005	2	R2 2hpi	-0.615912		rna-MIMI_gp0005	2	R2 2hpi	-0.600265
rna-MIMI_gp0005	2	R2 4hpi	1.15382		rna-MIMI_gp0005	2	R2 4hpi	1.15439
rna-MIMI_gp0005	2	R2 8hpi	-0.53791		rna-MIMI_gp0005	2	R2 8hpi	-0.554128
rna-MIMI_gp0426	2	R1 2hpi	-0.756764		rna-MIMI_gp0426	2	R1 2hpi	-0.601698
rna-MIMI_gp0426	2	R1 4hpi	1.13368		rna-MIMI_gp0426	2	R1 4hpi	1.15435
rna-MIMI_gp0426	2	R1 8hpi	-0.37692		rna-MIMI_gp0426	2	R1 8hpi	-0.552655
rna-MIMI_gp0426	2	R2 2hpi	-0.722062		rna-MIMI_gp0426	2	R2 2hpi	-0.564345
rna-MIMI_gp0426	2	R2 4hpi	1.1414		rna-MIMI_gp0426	2	R2 4hpi	1.1546
rna-MIMI_gp0426	2	R2 8hpi	-0.419334		rna-MIMI_gp0426	2	R2 8hpi	-0.590259
rna-MIMI_gp0847	1	R1 2hpi	1.13858		rna-MIMI_gp0847	1	R1 2hpi	1.09117
rna-MIMI_gp0847	1	R1 4hpi	-0.402793		rna-MIMI_gp0847	1	R1 4hpi	-0.21846
rna-MIMI_gp0847	1	R1 8hpi	-0.73579		rna-MIMI_gp0847	1	R1 8hpi	-0.87271
rna-MIMI_gp0847	1	R2 2hpi	1.12464		rna-MIMI_gp0847	1	R2 2hpi	1.12215
rna-MIMI_gp0847	1	R2 4hpi	-0.335619		rna-MIMI_gp0847	1	R2 4hpi	-0.325294
rna-MIMI_gp0847	1	R2 8hpi	-0.789018		rna-MIMI_gp0847	1	R2 8hpi	-0.796852
rna-MIMI_gp0150	3	R1 2hpi	-0.67685		rna-MIMI_gp0150	3	R1 2hpi	-0.671528
rna-MIMI_gp0150	3	R1 4hpi	-0.471763		rna-MIMI_gp0150	3	R1 4hpi	-0.477739
rna-MIMI_gp0150	3	R1 8hpi	1.14861		rna-MIMI_gp0150	3	R1 8hpi	1.14927
rna-MIMI_gp0150	3	R2 2hpi	-0.674625		rna-MIMI_gp0150	3	R2 2hpi	-0.642588
rna-MIMI_gp0150	3	R2 4hpi	-0.474267		rna-MIMI_gp0150	3	R2 4hpi	-0.509555
rna-MIMI_gp0150	3	R2 8hpi	1.14889		rna-MIMI_gp0150	3	R2 8hpi	1.15214
rna-MIMI_gp0564	1	R1 2hpi	1.14125		rna-MIMI_gp0564	1	R1 2hpi	1.04631
rna-MIMI_gp0564	1	R1 4hpi	-0.41842		rna-MIMI_gp0564	1	R1 4hpi	-0.100167
rna-MIMI_gp0564	1	R1 8hpi	-0.722827		rna-MIMI_gp0564	1	R1 8hpi	-0.946147
rna-MIMI_gp0564	1	R2 2hpi	1.12534		rna-MIMI_gp0564	1	R2 2hpi	1.00693
rna-MIMI_gp0564	1	R2 4hpi	-0.338616		rna-MIMI_gp0564	1	R2 4hpi	-0.0140018
rna-MIMI_gp0564	1	R2 8hpi	-0.786728		rna-MIMI_gp0564	1	R2 8hpi	-0.992926
rna-MIMI_gp0473	3	R1 2hpi	-1.12937		rna-MIMI_gp0473	3	R1 2hpi	-0.930728
rna-MIMI_gp0473	3	R1 4hpi	0.356369		rna-MIMI_gp0473	3	R1 4hpi	1.05723
rna-MIMI_gp0473	3	R1 8hpi	0.772999		rna-MIMI_gp0473	3	R1 8hpi	-0.126505
rna-MIMI_gp0473	3	R2 2hpi	-1.12848		rna-MIMI_gp0473	3	R2 2hpi	-0.825416
rna-MIMI_gp0473	3	R2 4hpi	0.352331		rna-MIMI_gp0473	3	R2 4hpi	1.11201
rna-MIMI_gp0473	3	R2 8hpi	0.776146		rna-MIMI_gp0473	3	R2 8hpi	-0.286589
rna-MIMI_gp0289	3	R1 2hpi	-0.893512		rna-MIMI_gp0289	3	R1 2hpi	-0.771442
rna-MIMI_gp0289	3	R1 4hpi	-0.186668		rna-MIMI_gp0289	3	R1 4hpi	-0.358361
rna-MIMI_gp0289	3	R1 8hpi	1.08018		rna-MIMI_gp0289	3	R1 8hpi	1.1298
rna-MIMI_gp0289	3	R2 2hpi	-0.864616		rna-MIMI_gp0289	3	R2 2hpi	-0.711006
rna-MIMI_gp0289	3	R2 4hpi	-0.230511		rna-MIMI_gp0289	3	R2 4hpi	-0.432439
rna-MIMI_gp0289	3	R2 8hpi	1.09513		rna-MIMI_gp0289	3	R2 8hpi	1.14345
rna-MIMI_gp0704	2	R1 2hpi	-0.642304		rna-MIMI_gp0704	2	R1 2hpi	-0.676509
rna-MIMI_gp0704	2	R1 4hpi	1.15217		rna-MIMI_gp0704	2	R1 4hpi	1.14866
rna-MIMI_gp0704	2	R1 8hpi	-0.509862		rna-MIMI_gp0704	2	R1 8hpi	-0.472147
rna-MIMI_gp0704	2	R2 2hpi	-0.647134		rna-MIMI_gp0704	2	R2 2hpi	-0.672509
rna-MIMI_gp0704	2	R2 4hpi	1.15177		rna-MIMI_gp0704	2	R2 4hpi	1.14915
rna-MIMI_gp0704	2	R2 8hpi	-0.504632		rna-MIMI_gp0704	2	R2 8hpi	-0.47664
rna-MIMI_gp0006	2	R1 2hpi	-0.800572		rna-MIMI_gp0006	2	R1 2hpi	-0.623945
rna-MIMI_gp0006	2	R1 4hpi	1.12092		rna-MIMI_gp0006	2	R1 4hpi	1.15341
rna-MIMI_gp0006	2	R1 8hpi	-0.320348		rna-MIMI_gp0006	2	R1 8hpi	-0.529467
rna-MIMI_gp0006	2	R2 2hpi	-0.793137		rna-MIMI_gp0006	2	R2 2hpi	-0.591069
rna-MIMI_gp0006	2	R2 4hpi	1.12334		rna-MIMI_gp0006	2	R2 4hpi	1.15459
rna-MIMI_gp0006	2	R2 8hpi	-0.330205		rna-MIMI_gp0006	2	R2 8hpi	-0.563522
rna-MIMI_gp0427	1	R1 2hpi	1.1396		rna-MIMI_gp0427	1	R1 2hpi	1.03019
rna-MIMI_gp0427	1	R1 4hpi	-0.730982		rna-MIMI_gp0427	1	R1 4hpi	-0.0634052
rna-MIMI_gp0427	1	R1 8hpi	-0.40862		rna-MIMI_gp0427	1	R1 8hpi	-0.966789
rna-MIMI_gp0427	1	R2 2hpi	0.935857		rna-MIMI_gp0427	1	R2 2hpi	1.15413
rna-MIMI_gp0427	1	R2 4hpi	-1.0537		rna-MIMI_gp0427	1	R2 4hpi	-0.54561
rna-MIMI_gp0427	1	R2 8hpi	0.117844		rna-MIMI_gp0427	1	R2 8hpi	-0.608519
rna-MIMI_gp0848	1	R1 2hpi	1.1547		rna-MIMI_gp0848	1	R1 2hpi	1.10432
rna-MIMI_gp0848	1	R1 4hpi	-0.574534		rna-MIMI_gp0848	1	R1 4hpi	-0.260009
rna-MIMI_gp0848	1	R1 8hpi	-0.580162		rna-MIMI_gp0848	1	R1 8hpi	-0.844314
rna-MIMI_gp0848	1	R2 2hpi	1.14907		rna-MIMI_gp0848	1	R2 2hpi	1.08911
rna-MIMI_gp0848	1	R2 4hpi	-0.475881		rna-MIMI_gp0848	1	R2 4hpi	-0.212321
rna-MIMI_gp0848	1	R2 8hpi	-0.673187		rna-MIMI_gp0848	1	R2 8hpi	-0.876789
rna-MIMI_gp0151	1	R1 2hpi	1.02964		rna-MIMI_gp0151	1	R1 2hpi	1.138
rna-MIMI_gp0151	1	R1 4hpi	-0.967458		rna-MIMI_gp0151	1	R1 4hpi	-0.399545
rna-MIMI_gp0151	1	R1 8hpi	-0.0621814		rna-MIMI_gp0151	1	R1 8hpi	-0.738456
rna-MIMI_gp0151	1	R2 2hpi	0.929914		rna-MIMI_gp0151	1	R2 2hpi	1.12185
rna-MIMI_gp0151	1	R2 4hpi	-1.05779		rna-MIMI_gp0151	1	R2 4hpi	-0.324095
rna-MIMI_gp0151	1	R2 8hpi	0.127871		rna-MIMI_gp0151	1	R2 8hpi	-0.797756
rna-MIMI_gp0565	1	R1 2hpi	0.782432		rna-MIMI_gp0565	1	R1 2hpi	1.12194
rna-MIMI_gp0565	1	R1 4hpi	-1.12664		rna-MIMI_gp0565	1	R1 4hpi	-0.797491
rna-MIMI_gp0565	1	R1 8hpi	0.344209		rna-MIMI_gp0565	1	R1 8hpi	-0.324446
rna-MIMI_gp0565	1	R2 2hpi	0.788959		rna-MIMI_gp0565	1	R2 2hpi	1.1536
rna-MIMI_gp0565	1	R2 4hpi	-1.12466		rna-MIMI_gp0565	1	R2 4hpi	-0.533203
rna-MIMI_gp0565	1	R2 8hpi	0.335697		rna-MIMI_gp0565	1	R2 8hpi	-0.620399
rna-MIMI_gp0474	3	R1 2hpi	-0.922367		rna-MIMI_gp0474	3	R1 2hpi	-1.02223
rna-MIMI_gp0474	3	R1 4hpi	-0.140422		rna-MIMI_gp0474	3	R1 4hpi	0.0460449
rna-MIMI_gp0474	3	R1 8hpi	1.06279		rna-MIMI_gp0474	3	R1 8hpi	0.976182
rna-MIMI_gp0474	3	R2 2hpi	-0.877488		rna-MIMI_gp0474	3	R2 2hpi	-0.98262
rna-MIMI_gp0474	3	R2 4hpi	-0.211265		rna-MIMI_gp0474	3	R2 4hpi	-0.0338981
rna-MIMI_gp0474	3	R2 8hpi	1.08875		rna-MIMI_gp0474	3	R2 8hpi	1.01652
rna-MIMI_gp0290	2	R1 2hpi	-0.655097		rna-MIMI_gp0290	2	R1 2hpi	-0.635481
rna-MIMI_gp0290	2	R1 4hpi	1.15104		rna-MIMI_gp0290	2	R1 4hpi	1.15268
rna-MIMI_gp0290	2	R1 8hpi	-0.495942		rna-MIMI_gp0290	2	R1 8hpi	-0.517198
rna-MIMI_gp0290	2	R2 2hpi	-0.639227		rna-MIMI_gp0290	2	R2 2hpi	-0.641935
rna-MIMI_gp0290	2	R2 4hpi	1.1524		rna-MIMI_gp0290	2	R2 4hpi	1.1522
rna-MIMI_gp0290	2	R2 8hpi	-0.513178		rna-MIMI_gp0290	2	R2 8hpi	-0.51026
rna-MIMI_gp0705	2	R1 2hpi	-0.709072		rna-MIMI_gp0705	2	R1 2hpi	-0.688676
rna-MIMI_gp0705	2	R1 4hpi	1.14378		rna-MIMI_gp0705	2	R1 4hpi	1.14702
rna-MIMI_gp0705	2	R1 8hpi	-0.434712		rna-MIMI_gp0705	2	R1 8hpi	-0.458341
rna-MIMI_gp0705	2	R2 2hpi	-0.71547		rna-MIMI_gp0705	2	R2 2hpi	-0.704518
rna-MIMI_gp0705	2	R2 4hpi	1.14264		rna-MIMI_gp0705	2	R2 4hpi	1.14456
rna-MIMI_gp0705	2	R2 8hpi	-0.427171		rna-MIMI_gp0705	2	R2 8hpi	-0.440042
rna-MIMI_gp0007	2	R1 2hpi	0.148145		rna-MIMI_gp0007	2	R1 2hpi	-0.167133
rna-MIMI_gp0007	2	R1 4hpi	0.917663		rna-MIMI_gp0007	2	R1 4hpi	1.07304
rna-MIMI_gp0007	2	R1 8hpi	-1.06581		rna-MIMI_gp0007	2	R1 8hpi	-0.905903
rna-MIMI_gp0007	2	R2 2hpi	0.105092		rna-MIMI_gp0007	2	R2 2hpi	-0.158432
rna-MIMI_gp0007	2	R2 4hpi	0.943304		rna-MIMI_gp0007	2	R2 4hpi	1.06976
rna-MIMI_gp0007	2	R2 8hpi	-1.0484		rna-MIMI_gp0007	2	R2 8hpi	-0.911327
rna-MIMI_gp0428	3	R1 2hpi	-0.726108		rna-MIMI_gp0428	3	R1 2hpi	-0.800884
rna-MIMI_gp0428	3	R1 4hpi	-0.41449		rna-MIMI_gp0428	3	R1 4hpi	-0.319932
rna-MIMI_gp0428	3	R1 8hpi	1.1406		rna-MIMI_gp0428	3	R1 8hpi	1.12082
rna-MIMI_gp0428	3	R2 2hpi	-0.696015		rna-MIMI_gp0428	3	R2 2hpi	-0.827276
rna-MIMI_gp0428	3	R2 4hpi	-0.449909		rna-MIMI_gp0428	3	R2 4hpi	-0.284008
rna-MIMI_gp0428	3	R2 8hpi	1.14592		rna-MIMI_gp0428	3	R2 8hpi	1.11128
rna-MIMI_gp0849	1	R1 2hpi	1.15276		rna-MIMI_gp0849	1	R1 2hpi	1.15058
rna-MIMI_gp0849	1	R1 4hpi	-0.518506		rna-MIMI_gp0849	1	R1 4hpi	-0.490877
rna-MIMI_gp0849	1	R1 8hpi	-0.634259		rna-MIMI_gp0849	1	R1 8hpi	-0.659702
rna-MIMI_gp0849	1	R2 2hpi	1.15371		rna-MIMI_gp0849	1	R2 2hpi	1.14471
rna-MIMI_gp0849	1	R2 4hpi	-0.535491		rna-MIMI_gp0849	1	R2 4hpi	-0.441099
rna-MIMI_gp0849	1	R2 8hpi	-0.618221		rna-MIMI_gp0849	1	R2 8hpi	-0.703612
rna-MIMI_gp0153	3	R1 2hpi	-0.582142		rna-MIMI_gp0153	3	R1 2hpi	-0.606368
rna-MIMI_gp0153	3	R1 4hpi	-0.572545		rna-MIMI_gp0153	3	R1 4hpi	-0.547838
rna-MIMI_gp0153	3	R1 8hpi	1.15469		rna-MIMI_gp0153	3	R1 8hpi	1.15421
rna-MIMI_gp0153	3	R2 2hpi	-0.581421		rna-MIMI_gp0153	3	R2 2hpi	-0.569335
rna-MIMI_gp0153	3	R2 4hpi	-0.57327		rna-MIMI_gp0153	3	R2 4hpi	-0.585329
rna-MIMI_gp0153	3	R2 8hpi	1.15469		rna-MIMI_gp0153	3	R2 8hpi	1.15466
rna-MIMI_gp0566	2	R1 2hpi	-0.765177		rna-MIMI_gp0566	2	R1 2hpi	-0.741342
rna-MIMI_gp0566	2	R1 4hpi	1.13151		rna-MIMI_gp0566	2	R1 4hpi	1.13736
rna-MIMI_gp0566	2	R1 8hpi	-0.36633		rna-MIMI_gp0566	2	R1 8hpi	-0.396016
rna-MIMI_gp0566	2	R2 2hpi	-0.792913		rna-MIMI_gp0566	2	R2 2hpi	-0.767133
rna-MIMI_gp0566	2	R2 4hpi	1.12341		rna-MIMI_gp0566	2	R2 4hpi	1.13098
rna-MIMI_gp0566	2	R2 8hpi	-0.330501		rna-MIMI_gp0566	2	R2 8hpi	-0.363849
rna-MIMI_gp0475	3	R1 2hpi	-0.602148		rna-MIMI_gp0475	3	R1 2hpi	-0.625996
rna-MIMI_gp0475	3	R1 4hpi	-0.552192		rna-MIMI_gp0475	3	R1 4hpi	-0.527297
rna-MIMI_gp0475	3	R1 8hpi	1.15434		rna-MIMI_gp0475	3	R1 8hpi	1.15329
rna-MIMI_gp0475	3	R2 2hpi	-0.601889		rna-MIMI_gp0475	3	R2 2hpi	-0.582956
rna-MIMI_gp0475	3	R2 4hpi	-0.552459		rna-MIMI_gp0475	3	R2 4hpi	-0.571727
rna-MIMI_gp0475	3	R2 8hpi	1.15435		rna-MIMI_gp0475	3	R2 8hpi	1.15468
rna-MIMI_gp0291	2	R1 2hpi	-0.531161		rna-MIMI_gp0291	2	R1 2hpi	1.14971
rna-MIMI_gp0291	2	R1 4hpi	1.1535		rna-MIMI_gp0291	2	R1 4hpi	-0.482031
rna-MIMI_gp0291	2	R1 8hpi	-0.622339		rna-MIMI_gp0291	2	R1 8hpi	-0.667684
rna-MIMI_gp0291	2	R2 2hpi	-0.428387		rna-MIMI_gp0291	2	R2 2hpi	1.13408
rna-MIMI_gp0291	2	R2 4hpi	1.14283		rna-MIMI_gp0291	2	R2 4hpi	-0.378881
rna-MIMI_gp0291	2	R2 8hpi	-0.714442		rna-MIMI_gp0291	2	R2 8hpi	-0.755195
rna-MIMI_gp0706	1	R1 2hpi	0.764837		rna-MIMI_gp0706	1	R1 2hpi	0.879342
rna-MIMI_gp0706	1	R1 4hpi	0.36676		rna-MIMI_gp0706	1	R1 4hpi	0.208455
rna-MIMI_gp0706	1	R1 8hpi	-1.1316		rna-MIMI_gp0706	1	R1 8hpi	-1.0878
rna-MIMI_gp0706	1	R2 2hpi	0.836822		rna-MIMI_gp0706	1	R2 2hpi	0.873021
rna-MIMI_gp0706	1	R2 4hpi	0.270643		rna-MIMI_gp0706	1	R2 4hpi	0.217993
rna-MIMI_gp0706	1	R2 8hpi	-1.10747		rna-MIMI_gp0706	1	R2 8hpi	-1.09101
rna-MIMI_gp0008	2	R1 2hpi	-0.977129		rna-MIMI_gp0008	2	R1 2hpi	-0.679209
rna-MIMI_gp0008	2	R1 4hpi	1.0214		rna-MIMI_gp0008	2	R1 4hpi	1.14831
rna-MIMI_gp0008	2	R1 8hpi	-0.0442706		rna-MIMI_gp0008	2	R1 8hpi	-0.469102
rna-MIMI_gp0008	2	R2 2hpi	-0.939199		rna-MIMI_gp0008	2	R2 2hpi	-0.719778
rna-MIMI_gp0008	2	R2 4hpi	1.05135		rna-MIMI_gp0008	2	R2 4hpi	1.14184
rna-MIMI_gp0008	2	R2 8hpi	-0.112146		rna-MIMI_gp0008	2	R2 8hpi	-0.422057
rna-MIMI_gp0429	3	R1 2hpi	-0.601572		rna-MIMI_gp0429	3	R1 2hpi	-0.615588
rna-MIMI_gp0429	3	R1 4hpi	-0.552785		rna-MIMI_gp0429	3	R1 4hpi	-0.538249
rna-MIMI_gp0429	3	R1 8hpi	1.15436		rna-MIMI_gp0429	3	R1 8hpi	1.15384
rna-MIMI_gp0429	3	R2 2hpi	-0.601642		rna-MIMI_gp0429	3	R2 2hpi	-0.576177
rna-MIMI_gp0429	3	R2 4hpi	-0.552713		rna-MIMI_gp0429	3	R2 4hpi	-0.578522
rna-MIMI_gp0429	3	R2 8hpi	1.15435		rna-MIMI_gp0429	3	R2 8hpi	1.1547
rna-MIMI_gp0850	1	R1 2hpi	1.12893		rna-MIMI_gp0850	1	R1 2hpi	1.10096
rna-MIMI_gp0850	1	R1 4hpi	-0.354389		rna-MIMI_gp0850	1	R1 4hpi	-0.248944
rna-MIMI_gp0850	1	R1 8hpi	-0.774544		rna-MIMI_gp0850	1	R1 8hpi	-0.852012
rna-MIMI_gp0850	1	R2 2hpi	1.1196		rna-MIMI_gp0850	1	R2 2hpi	1.07266
rna-MIMI_gp0850	1	R2 4hpi	-0.315114		rna-MIMI_gp0850	1	R2 4hpi	-0.16613
rna-MIMI_gp0850	1	R2 8hpi	-0.804487		rna-MIMI_gp0850	1	R2 8hpi	-0.906531
rna-MIMI_gp0154	3	R1 2hpi	-0.60998		rna-MIMI_gp0154	3	R1 2hpi	-0.619353
rna-MIMI_gp0154	3	R1 4hpi	-0.544094		rna-MIMI_gp0154	3	R1 4hpi	-0.534302
rna-MIMI_gp0154	3	R1 8hpi	1.15407		rna-MIMI_gp0154	3	R1 8hpi	1.15366
rna-MIMI_gp0154	3	R2 2hpi	-0.607222		rna-MIMI_gp0154	3	R2 2hpi	-0.575098
rna-MIMI_gp0154	3	R2 4hpi	-0.546954		rna-MIMI_gp0154	3	R2 4hpi	-0.5796
rna-MIMI_gp0154	3	R2 8hpi	1.15418		rna-MIMI_gp0154	3	R2 8hpi	1.1547
rna-MIMI_gp0567	3	R1 2hpi	-0.693284		rna-MIMI_gp0567	3	R1 2hpi	-0.651099
rna-MIMI_gp0567	3	R1 4hpi	-0.453057		rna-MIMI_gp0567	3	R1 4hpi	-0.500315
rna-MIMI_gp0567	3	R1 8hpi	1.14634		rna-MIMI_gp0567	3	R1 8hpi	1.15141
rna-MIMI_gp0567	3	R2 2hpi	-0.67678		rna-MIMI_gp0567	3	R2 2hpi	-0.606082
rna-MIMI_gp0567	3	R2 4hpi	-0.471842		rna-MIMI_gp0567	3	R2 4hpi	-0.548134
rna-MIMI_gp0567	3	R2 8hpi	1.14862		rna-MIMI_gp0567	3	R2 8hpi	1.15422
rna-MIMI_gp0476	3	R1 2hpi	-0.603755		rna-MIMI_gp0476	3	R1 2hpi	-0.606346
rna-MIMI_gp0476	3	R1 4hpi	-0.550537		rna-MIMI_gp0476	3	R1 4hpi	-0.547861
rna-MIMI_gp0476	3	R1 8hpi	1.15429		rna-MIMI_gp0476	3	R1 8hpi	1.15421
rna-MIMI_gp0476	3	R2 2hpi	-0.605098		rna-MIMI_gp0476	3	R2 2hpi	-0.58319
rna-MIMI_gp0476	3	R2 4hpi	-0.54915		rna-MIMI_gp0476	3	R2 4hpi	-0.571491
rna-MIMI_gp0476	3	R2 8hpi	1.15425		rna-MIMI_gp0476	3	R2 8hpi	1.15468
rna-MIMI_gp0292	1	R1 2hpi	1.13913		rna-MIMI_gp0292	1	R1 2hpi	1.10833
rna-MIMI_gp0292	1	R1 4hpi	-0.40591		rna-MIMI_gp0292	1	R1 4hpi	-0.273611
rna-MIMI_gp0292	1	R1 8hpi	-0.733222		rna-MIMI_gp0292	1	R1 8hpi	-0.834715
rna-MIMI_gp0292	1	R2 2hpi	1.13365		rna-MIMI_gp0292	1	R2 2hpi	1.08418
rna-MIMI_gp0292	1	R2 4hpi	-0.376747		rna-MIMI_gp0292	1	R2 4hpi	-0.197962
rna-MIMI_gp0292	1	R2 8hpi	-0.756902		rna-MIMI_gp0292	1	R2 8hpi	-0.886213
rna-MIMI_gp0707	2	R1 2hpi	-0.973384		rna-MIMI_gp0707	2	R1 2hpi	-0.736739
rna-MIMI_gp0707	2	R1 4hpi	1.02464		rna-MIMI_gp0707	2	R1 4hpi	1.13838
rna-MIMI_gp0707	2	R1 8hpi	-0.0512601		rna-MIMI_gp0707	2	R1 8hpi	-0.401638
rna-MIMI_gp0707	2	R2 2hpi	-0.972859		rna-MIMI_gp0707	2	R2 2hpi	-0.794727
rna-MIMI_gp0707	2	R2 4hpi	1.02509		rna-MIMI_gp0707	2	R2 4hpi	1.12283
rna-MIMI_gp0707	2	R2 8hpi	-0.0522348		rna-MIMI_gp0707	2	R2 8hpi	-0.328106
rna-MIMI_gp0009	2	R1 2hpi	-0.721032		rna-MIMI_gp0009	2	R1 2hpi	-0.64359
rna-MIMI_gp0009	2	R1 4hpi	1.1416		rna-MIMI_gp0009	2	R1 4hpi	1.15206
rna-MIMI_gp0009	2	R1 8hpi	-0.420563		rna-MIMI_gp0009	2	R1 8hpi	-0.508473
rna-MIMI_gp0009	2	R2 2hpi	-0.699926		rna-MIMI_gp0009	2	R2 2hpi	-0.61297
rna-MIMI_gp0009	2	R2 4hpi	1.14531		rna-MIMI_gp0009	2	R2 4hpi	1.15395
rna-MIMI_gp0009	2	R2 8hpi	-0.445385		rna-MIMI_gp0009	2	R2 8hpi	-0.540983
rna-MIMI_gp0430	3	R1 2hpi	-1.14924		rna-MIMI_gp0430	3	R1 2hpi	-1.15227
rna-MIMI_gp0430	3	R1 4hpi	0.477519		rna-MIMI_gp0430	3	R1 4hpi	0.64095
rna-MIMI_gp0430	3	R1 8hpi	0.671725		rna-MIMI_gp0430	3	R1 8hpi	0.511323
rna-MIMI_gp0430	3	R2 2hpi	-1.14153		rna-MIMI_gp0430	3	R2 2hpi	-1.15363
rna-MIMI_gp0430	3	R2 4hpi	0.420172		rna-MIMI_gp0430	3	R2 4hpi	0.533766
rna-MIMI_gp0430	3	R2 8hpi	0.72136		rna-MIMI_gp0430	3	R2 8hpi	0.619864
rna-MIMI_gp0851	1	R1 2hpi	1.15419		rna-MIMI_gp0851	1	R1 2hpi	1.1287
rna-MIMI_gp0851	1	R1 4hpi	-0.547368		rna-MIMI_gp0851	1	R1 4hpi	-0.353336
rna-MIMI_gp0851	1	R1 8hpi	-0.606823		rna-MIMI_gp0851	1	R1 8hpi	-0.775364
rna-MIMI_gp0851	1	R2 2hpi	1.15397		rna-MIMI_gp0851	1	R2 2hpi	1.10068
rna-MIMI_gp0851	1	R2 4hpi	-0.541369		rna-MIMI_gp0851	1	R2 4hpi	-0.248051
rna-MIMI_gp0851	1	R2 8hpi	-0.612599		rna-MIMI_gp0851	1	R2 8hpi	-0.852629
rna-MIMI_gp0155	3	R1 2hpi	-0.636622		rna-MIMI_gp0155	3	R1 2hpi	-0.650745
rna-MIMI_gp0155	3	R1 4hpi	-0.515976		rna-MIMI_gp0155	3	R1 4hpi	-0.500701
rna-MIMI_gp0155	3	R1 8hpi	1.1526		rna-MIMI_gp0155	3	R1 8hpi	1.15145
rna-MIMI_gp0155	3	R2 2hpi	-0.633519		rna-MIMI_gp0155	3	R2 2hpi	-0.623726
rna-MIMI_gp0155	3	R2 4hpi	-0.519296		rna-MIMI_gp0155	3	R2 4hpi	-0.529698
rna-MIMI_gp0155	3	R2 8hpi	1.15282		rna-MIMI_gp0155	3	R2 8hpi	1.15342
rna-MIMI_gp0568	2	R1 2hpi	-1.14436		rna-MIMI_gp0568	2	R1 2hpi	-0.471971
rna-MIMI_gp0568	2	R1 4hpi	0.705682		rna-MIMI_gp0568	2	R1 4hpi	1.14864
rna-MIMI_gp0568	2	R1 8hpi	0.438683		rna-MIMI_gp0568	2	R1 8hpi	-0.676666
rna-MIMI_gp0568	2	R2 2hpi	-1.09863		rna-MIMI_gp0568	2	R2 2hpi	-0.505447
rna-MIMI_gp0568	2	R2 4hpi	0.857146		rna-MIMI_gp0568	2	R2 4hpi	1.15183
rna-MIMI_gp0568	2	R2 8hpi	0.241483		rna-MIMI_gp0568	2	R2 8hpi	-0.646383
rna-MIMI_gp0477	3	R1 2hpi	-0.679523		rna-MIMI_gp0477	3	R1 2hpi	-0.691364
rna-MIMI_gp0477	3	R1 4hpi	-0.468747		rna-MIMI_gp0477	3	R1 4hpi	-0.455262
rna-MIMI_gp0477	3	R1 8hpi	1.14827		rna-MIMI_gp0477	3	R1 8hpi	1.14663
rna-MIMI_gp0477	3	R2 2hpi	-0.672876		rna-MIMI_gp0477	3	R2 2hpi	-0.637619
rna-MIMI_gp0477	3	R2 4hpi	-0.476229		rna-MIMI_gp0477	3	R2 4hpi	-0.514906
rna-MIMI_gp0477	3	R2 8hpi	1.14911		rna-MIMI_gp0477	3	R2 8hpi	1.15252
rna-MIMI_gp0293	1	R1 2hpi	1.14531		rna-MIMI_gp0293	1	R1 2hpi	1.10855
rna-MIMI_gp0293	1	R1 4hpi	-0.445347		rna-MIMI_gp0293	1	R1 4hpi	-0.274377
rna-MIMI_gp0293	1	R1 8hpi	-0.699958		rna-MIMI_gp0293	1	R1 8hpi	-0.83417
rna-MIMI_gp0293	1	R2 2hpi	1.13098		rna-MIMI_gp0293	1	R2 2hpi	1.09108
rna-MIMI_gp0293	1	R2 4hpi	-0.363817		rna-MIMI_gp0293	1	R2 4hpi	-0.218178
rna-MIMI_gp0293	1	R2 8hpi	-0.767159		rna-MIMI_gp0293	1	R2 8hpi	-0.872898
rna-MIMI_gp0708	3	R1 2hpi	-0.627816		rna-MIMI_gp0708	3	R1 2hpi	-0.620545
rna-MIMI_gp0708	3	R1 4hpi	-0.525369		rna-MIMI_gp0708	3	R1 4hpi	-0.53305
rna-MIMI_gp0708	3	R1 8hpi	1.15318		rna-MIMI_gp0708	3	R1 8hpi	1.1536
rna-MIMI_gp0708	3	R2 2hpi	-0.612033		rna-MIMI_gp0708	3	R2 2hpi	-0.581495
rna-MIMI_gp0708	3	R2 4hpi	-0.541959		rna-MIMI_gp0708	3	R2 4hpi	-0.573196
rna-MIMI_gp0708	3	R2 8hpi	1.15399		rna-MIMI_gp0708	3	R2 8hpi	1.15469
rna-MIMI_gp0010	2	R1 2hpi	-0.683042		rna-MIMI_gp0010	2	R1 2hpi	-0.626753
rna-MIMI_gp0010	2	R1 4hpi	1.1478		rna-MIMI_gp0010	2	R1 4hpi	1.15325
rna-MIMI_gp0010	2	R1 8hpi	-0.46476		rna-MIMI_gp0010	2	R1 8hpi	-0.526496
rna-MIMI_gp0010	2	R2 2hpi	-0.662067		rna-MIMI_gp0010	2	R2 2hpi	-0.593711
rna-MIMI_gp0010	2	R2 4hpi	1.15033		rna-MIMI_gp0010	2	R2 4hpi	1.15454
rna-MIMI_gp0010	2	R2 8hpi	-0.488265		rna-MIMI_gp0010	2	R2 8hpi	-0.560833
rna-MIMI_gp0431	3	R1 2hpi	-0.933661		rna-MIMI_gp0431	3	R1 2hpi	-0.906349
rna-MIMI_gp0431	3	R1 4hpi	-0.121564		rna-MIMI_gp0431	3	R1 4hpi	-0.166421
rna-MIMI_gp0431	3	R1 8hpi	1.05522		rna-MIMI_gp0431	3	R1 8hpi	1.07277
rna-MIMI_gp0431	3	R2 2hpi	-0.97441		rna-MIMI_gp0431	3	R2 2hpi	-0.857345
rna-MIMI_gp0431	3	R2 4hpi	-0.0493532		rna-MIMI_gp0431	3	R2 4hpi	-0.241193
rna-MIMI_gp0431	3	R2 8hpi	1.02376		rna-MIMI_gp0431	3	R2 8hpi	1.09854
rna-MIMI_gp0852	1	R1 2hpi	1.1546		rna-MIMI_gp0852	1	R1 2hpi	1.10893
rna-MIMI_gp0852	1	R1 4hpi	-0.590231		rna-MIMI_gp0852	1	R1 4hpi	-0.275706
rna-MIMI_gp0852	1	R1 8hpi	-0.564373		rna-MIMI_gp0852	1	R1 8hpi	-0.833224
rna-MIMI_gp0852	1	R2 2hpi	1.1541		rna-MIMI_gp0852	1	R2 2hpi	1.15233
rna-MIMI_gp0852	1	R2 4hpi	-0.609202		rna-MIMI_gp0852	1	R2 4hpi	-0.512154
rna-MIMI_gp0852	1	R2 8hpi	-0.544901		rna-MIMI_gp0852	1	R2 8hpi	-0.640178
rna-MIMI_gp0156	3	R1 2hpi	-1.00142		rna-MIMI_gp0156	3	R1 2hpi	-0.94065
rna-MIMI_gp0156	3	R1 4hpi	0.00285173		rna-MIMI_gp0156	3	R1 4hpi	-0.109661
rna-MIMI_gp0156	3	R1 8hpi	0.998571		rna-MIMI_gp0156	3	R1 8hpi	1.05031
rna-MIMI_gp0156	3	R2 2hpi	-0.979155		rna-MIMI_gp0156	3	R2 2hpi	-0.75815
rna-MIMI_gp0156	3	R2 4hpi	-0.0404616		rna-MIMI_gp0156	3	R2 4hpi	-0.375184
rna-MIMI_gp0156	3	R2 8hpi	1.01962		rna-MIMI_gp0156	3	R2 8hpi	1.13333
rna-MIMI_gp0569	2	R1 2hpi	-0.0146498		rna-MIMI_gp0569	2	R1 2hpi	0.643714
rna-MIMI_gp0569	2	R1 4hpi	1.00724		rna-MIMI_gp0569	2	R1 4hpi	0.508338
rna-MIMI_gp0569	2	R1 8hpi	-0.992595		rna-MIMI_gp0569	2	R1 8hpi	-1.15205
rna-MIMI_gp0569	2	R2 2hpi	0.0057778		rna-MIMI_gp0569	2	R2 2hpi	0.465126
rna-MIMI_gp0569	2	R2 4hpi	0.997099		rna-MIMI_gp0569	2	R2 4hpi	0.682721
rna-MIMI_gp0569	2	R2 8hpi	-1.00288		rna-MIMI_gp0569	2	R2 8hpi	-1.14785
rna-MIMI_gp0478	3	R1 2hpi	-1.01005		rna-MIMI_gp0478	3	R1 2hpi	-1.14046
rna-MIMI_gp0478	3	R1 4hpi	0.0204192		rna-MIMI_gp0478	3	R1 4hpi	0.41368
rna-MIMI_gp0478	3	R1 8hpi	0.989634		rna-MIMI_gp0478	3	R1 8hpi	0.726783
rna-MIMI_gp0478	3	R2 2hpi	-0.987302		rna-MIMI_gp0478	3	R2 2hpi	-1.08433
rna-MIMI_gp0478	3	R2 4hpi	-0.0249305		rna-MIMI_gp0478	3	R2 4hpi	0.198411
rna-MIMI_gp0478	3	R2 8hpi	1.01223		rna-MIMI_gp0478	3	R2 8hpi	0.885921
rna-MIMI_gp0294	1	R1 2hpi	1.14114		rna-MIMI_gp0294	1	R1 2hpi	1.13029
rna-MIMI_gp0294	1	R1 4hpi	-0.417776		rna-MIMI_gp0294	1	R1 4hpi	-0.3606
rna-MIMI_gp0294	1	R1 8hpi	-0.723366		rna-MIMI_gp0294	1	R1 8hpi	-0.769687
rna-MIMI_gp0294	1	R2 2hpi	1.14111		rna-MIMI_gp0294	1	R2 2hpi	1.13686
rna-MIMI_gp0294	1	R2 4hpi	-0.417575		rna-MIMI_gp0294	1	R2 4hpi	-0.393334
rna-MIMI_gp0294	1	R2 8hpi	-0.723534		rna-MIMI_gp0294	1	R2 8hpi	-0.743528
rna-MIMI_gp0709	1	R1 2hpi	0.851885		rna-MIMI_gp0709	1	R1 2hpi	0.894386
rna-MIMI_gp0709	1	R1 4hpi	0.249126		rna-MIMI_gp0709	1	R1 4hpi	0.185306
rna-MIMI_gp0709	1	R1 8hpi	-1.10101		rna-MIMI_gp0709	1	R1 8hpi	-1.07969
rna-MIMI_gp0709	1	R2 2hpi	0.941017		rna-MIMI_gp0709	1	R2 2hpi	0.873488
rna-MIMI_gp0709	1	R2 4hpi	0.109031		rna-MIMI_gp0709	1	R2 4hpi	0.217292
rna-MIMI_gp0709	1	R2 8hpi	-1.05005		rna-MIMI_gp0709	1	R2 8hpi	-1.09078
rna-MIMI_gp0011	3	R1 2hpi	-1.14647		rna-MIMI_gp0011	3	R1 2hpi	-0.991486
rna-MIMI_gp0011	3	R1 4hpi	0.45408		rna-MIMI_gp0011	3	R1 4hpi	-0.0168156
rna-MIMI_gp0011	3	R1 8hpi	0.692394		rna-MIMI_gp0011	3	R1 8hpi	1.0083
rna-MIMI_gp0011	3	R2 2hpi	-1.1535		rna-MIMI_gp0011	3	R2 2hpi	-1.10118
rna-MIMI_gp0011	3	R2 4hpi	0.531123		rna-MIMI_gp0011	3	R2 4hpi	0.249678
rna-MIMI_gp0011	3	R2 8hpi	0.622375		rna-MIMI_gp0011	3	R2 8hpi	0.851504
rna-MIMI_gp0432	3	R1 2hpi	-0.618915		rna-MIMI_gp0432	3	R1 2hpi	-0.628746
rna-MIMI_gp0432	3	R1 4hpi	-0.534763		rna-MIMI_gp0432	3	R1 4hpi	-0.524381
rna-MIMI_gp0432	3	R1 8hpi	1.15368		rna-MIMI_gp0432	3	R1 8hpi	1.15313
rna-MIMI_gp0432	3	R2 2hpi	-0.617255		rna-MIMI_gp0432	3	R2 2hpi	-0.605255
rna-MIMI_gp0432	3	R2 4hpi	-0.536504		rna-MIMI_gp0432	3	R2 4hpi	-0.548989
rna-MIMI_gp0432	3	R2 8hpi	1.15376		rna-MIMI_gp0432	3	R2 8hpi	1.15424
rna-MIMI_gp0853	1	R1 2hpi	1.14627		rna-MIMI_gp0853	1	R1 2hpi	1.13388
rna-MIMI_gp0853	1	R1 4hpi	-0.452528		rna-MIMI_gp0853	1	R1 4hpi	-0.377886
rna-MIMI_gp0853	1	R1 8hpi	-0.693744		rna-MIMI_gp0853	1	R1 8hpi	-0.755992
rna-MIMI_gp0853	1	R2 2hpi	1.15117		rna-MIMI_gp0853	1	R2 2hpi	1.12555
rna-MIMI_gp0853	1	R2 4hpi	-0.497416		rna-MIMI_gp0853	1	R2 4hpi	-0.339479
rna-MIMI_gp0853	1	R2 8hpi	-0.653752		rna-MIMI_gp0853	1	R2 8hpi	-0.786067
rna-MIMI_gp0157	3	R1 2hpi	-1.14973		rna-MIMI_gp0157	3	R1 2hpi	-1.06681
rna-MIMI_gp0157	3	R1 4hpi	0.482172		rna-MIMI_gp0157	3	R1 4hpi	0.150729
rna-MIMI_gp0157	3	R1 8hpi	0.667557		rna-MIMI_gp0157	3	R1 8hpi	0.916079
rna-MIMI_gp0157	3	R2 2hpi	-1.14519		rna-MIMI_gp0157	3	R2 2hpi	-1.03923
rna-MIMI_gp0157	3	R2 4hpi	0.444495		rna-MIMI_gp0157	3	R2 4hpi	0.0837313
rna-MIMI_gp0157	3	R2 8hpi	0.700692		rna-MIMI_gp0157	3	R2 8hpi	0.955502
rna-MIMI_gp0570	1	R1 2hpi	1.10746		rna-MIMI_gp0570	1	R1 2hpi	0.822099
rna-MIMI_gp0570	1	R1 4hpi	-0.270607		rna-MIMI_gp0570	1	R1 4hpi	0.291172
rna-MIMI_gp0570	1	R1 8hpi	-0.836848		rna-MIMI_gp0570	1	R1 8hpi	-1.11327
rna-MIMI_gp0570	1	R2 2hpi	1.09879		rna-MIMI_gp0570	1	R2 2hpi	0.770145
rna-MIMI_gp0570	1	R2 4hpi	-0.24201		rna-MIMI_gp0570	1	R2 4hpi	0.360017
rna-MIMI_gp0570	1	R2 8hpi	-0.856785		rna-MIMI_gp0570	1	R2 8hpi	-1.13016
rna-MIMI_gp0479	3	R1 2hpi	-1.0361		rna-MIMI_gp0479	3	R1 2hpi	-1.14048
rna-MIMI_gp0479	3	R1 4hpi	0.0766055		rna-MIMI_gp0479	3	R1 4hpi	0.413762
rna-MIMI_gp0479	3	R1 8hpi	0.959494		rna-MIMI_gp0479	3	R1 8hpi	0.726715
rna-MIMI_gp0479	3	R2 2hpi	-1.04845		rna-MIMI_gp0479	3	R2 2hpi	-1.01329
rna-MIMI_gp0479	3	R2 4hpi	0.10523		rna-MIMI_gp0479	3	R2 4hpi	0.0271359
rna-MIMI_gp0479	3	R2 8hpi	0.943224		rna-MIMI_gp0479	3	R2 8hpi	0.986156
rna-MIMI_gp0295	1	R1 2hpi	1.1519		rna-MIMI_gp0295	1	R1 2hpi	1.14605
rna-MIMI_gp0295	1	R1 4hpi	-0.506346		rna-MIMI_gp0295	1	R1 4hpi	-0.450862
rna-MIMI_gp0295	1	R1 8hpi	-0.645554		rna-MIMI_gp0295	1	R1 8hpi	-0.69519
rna-MIMI_gp0295	1	R2 2hpi	1.14955		rna-MIMI_gp0295	1	R2 2hpi	1.14014
rna-MIMI_gp0295	1	R2 4hpi	-0.480406		rna-MIMI_gp0295	1	R2 4hpi	-0.411735
rna-MIMI_gp0295	1	R2 8hpi	-0.669141		rna-MIMI_gp0295	1	R2 8hpi	-0.7284
rna-MIMI_gp0710	1	R1 2hpi	1.14739		rna-MIMI_gp0710	1	R1 2hpi	1.14362
rna-MIMI_gp0710	1	R1 4hpi	-0.461339		rna-MIMI_gp0710	1	R1 4hpi	-0.433639
rna-MIMI_gp0710	1	R1 8hpi	-0.68605		rna-MIMI_gp0710	1	R1 8hpi	-0.709986
rna-MIMI_gp0710	1	R2 2hpi	1.14314		rna-MIMI_gp0710	1	R2 2hpi	1.13367
rna-MIMI_gp0710	1	R2 4hpi	-0.430402		rna-MIMI_gp0710	1	R2 4hpi	-0.376869
rna-MIMI_gp0710	1	R2 8hpi	-0.712735		rna-MIMI_gp0710	1	R2 8hpi	-0.756805
rna-MIMI_gp0012	3	R1 2hpi	-1.11241		rna-MIMI_gp0012	3	R1 2hpi	-0.723733
rna-MIMI_gp0012	3	R1 4hpi	0.288031		rna-MIMI_gp0012	3	R1 4hpi	-0.417337
rna-MIMI_gp0012	3	R1 8hpi	0.824374		rna-MIMI_gp0012	3	R1 8hpi	1.14107
rna-MIMI_gp0012	3	R2 2hpi	-1.11782		rna-MIMI_gp0012	3	R2 2hpi	-0.659959
rna-MIMI_gp0012	3	R2 4hpi	0.308193		rna-MIMI_gp0012	3	R2 4hpi	-0.490594
rna-MIMI_gp0012	3	R2 8hpi	0.809627		rna-MIMI_gp0012	3	R2 8hpi	1.15055
rna-MIMI_gp0433	3	R1 2hpi	-0.611285		rna-MIMI_gp0433	3	R1 2hpi	-0.627555
rna-MIMI_gp0433	3	R1 4hpi	-0.542738		rna-MIMI_gp0433	3	R1 4hpi	-0.525645
rna-MIMI_gp0433	3	R1 8hpi	1.15402		rna-MIMI_gp0433	3	R1 8hpi	1.1532
rna-MIMI_gp0433	3	R2 2hpi	-0.610159		rna-MIMI_gp0433	3	R2 2hpi	-0.586815
rna-MIMI_gp0433	3	R2 4hpi	-0.543908		rna-MIMI_gp0433	3	R2 4hpi	-0.567833
rna-MIMI_gp0433	3	R2 8hpi	1.15407		rna-MIMI_gp0433	3	R2 8hpi	1.15465
rna-MIMI_gp0854	1	R1 2hpi	1.13023		rna-MIMI_gp0854	1	R1 2hpi	1.08112
rna-MIMI_gp0854	1	R1 4hpi	-0.360334		rna-MIMI_gp0854	1	R1 4hpi	-0.189294
rna-MIMI_gp0854	1	R1 8hpi	-0.769896		rna-MIMI_gp0854	1	R1 8hpi	-0.891825
rna-MIMI_gp0854	1	R2 2hpi	1.12271		rna-MIMI_gp0854	1	R2 2hpi	1.07659
rna-MIMI_gp0854	1	R2 4hpi	-0.327585		rna-MIMI_gp0854	1	R2 4hpi	-0.176744
rna-MIMI_gp0854	1	R2 8hpi	-0.795122		rna-MIMI_gp0854	1	R2 8hpi	-0.899844
rna-MIMI_gp0158	2	R1 2hpi	-1.15284		rna-MIMI_gp0158	2	R1 2hpi	-1.14212
rna-MIMI_gp0158	2	R1 4hpi	0.633185		rna-MIMI_gp0158	2	R1 4hpi	0.718253
rna-MIMI_gp0158	2	R1 8hpi	0.519654		rna-MIMI_gp0158	2	R1 8hpi	0.42387
rna-MIMI_gp0158	2	R2 2hpi	-1.15224		rna-MIMI_gp0158	2	R2 2hpi	-1.13659
rna-MIMI_gp0158	2	R2 4hpi	0.6414		rna-MIMI_gp0158	2	R2 4hpi	0.744691
rna-MIMI_gp0158	2	R2 8hpi	0.510838		rna-MIMI_gp0158	2	R2 8hpi	0.391903
rna-MIMI_gp0571	1	R1 2hpi	1.12506		rna-MIMI_gp0571	1	R1 2hpi	1.11036
rna-MIMI_gp0571	1	R1 4hpi	-0.337426		rna-MIMI_gp0571	1	R1 4hpi	-0.280711
rna-MIMI_gp0571	1	R1 8hpi	-0.787639		rna-MIMI_gp0571	1	R1 8hpi	-0.829645
rna-MIMI_gp0571	1	R2 2hpi	1.12061		rna-MIMI_gp0571	1	R2 2hpi	1.10172
rna-MIMI_gp0571	1	R2 4hpi	-0.319118		rna-MIMI_gp0571	1	R2 4hpi	-0.251424
rna-MIMI_gp0571	1	R2 8hpi	-0.801494		rna-MIMI_gp0571	1	R2 8hpi	-0.850295
rna-MIMI_gp0480	3	R1 2hpi	-0.653042		rna-MIMI_gp0480	3	R1 2hpi	-0.778205
rna-MIMI_gp0480	3	R1 4hpi	-0.498193		rna-MIMI_gp0480	3	R1 4hpi	-0.349678
rna-MIMI_gp0480	3	R1 8hpi	1.15123		rna-MIMI_gp0480	3	R1 8hpi	1.12788
rna-MIMI_gp0480	3	R2 2hpi	-0.69358		rna-MIMI_gp0480	3	R2 2hpi	-0.633143
rna-MIMI_gp0480	3	R2 4hpi	-0.452716		rna-MIMI_gp0480	3	R2 4hpi	-0.519698
rna-MIMI_gp0480	3	R2 8hpi	1.1463		rna-MIMI_gp0480	3	R2 8hpi	1.15284
rna-MIMI_gp0296	1	R1 2hpi	1.13461		rna-MIMI_gp0296	1	R1 2hpi	1.14788
rna-MIMI_gp0296	1	R1 4hpi	-0.381583		rna-MIMI_gp0296	1	R1 4hpi	-0.465423
rna-MIMI_gp0296	1	R1 8hpi	-0.753028		rna-MIMI_gp0296	1	R1 8hpi	-0.682459
rna-MIMI_gp0296	1	R2 2hpi	1.13933		rna-MIMI_gp0296	1	R2 2hpi	1.14842
rna-MIMI_gp0296	1	R2 4hpi	-0.407037		rna-MIMI_gp0296	1	R2 4hpi	-0.470039
rna-MIMI_gp0296	1	R2 8hpi	-0.732291		rna-MIMI_gp0296	1	R2 8hpi	-0.678379
rna-MIMI_gp0711	1	R1 2hpi	1.09525		rna-MIMI_gp0711	1	R1 2hpi	1.12686
rna-MIMI_gp0711	1	R1 4hpi	-0.230887		rna-MIMI_gp0711	1	R1 4hpi	-0.345181
rna-MIMI_gp0711	1	R1 8hpi	-0.864362		rna-MIMI_gp0711	1	R1 8hpi	-0.781682
rna-MIMI_gp0711	1	R2 2hpi	1.02024		rna-MIMI_gp0711	1	R2 2hpi	1.13196
rna-MIMI_gp0711	1	R2 4hpi	-0.0417842		rna-MIMI_gp0711	1	R2 4hpi	-0.368499
rna-MIMI_gp0711	1	R2 8hpi	-0.978453		rna-MIMI_gp0711	1	R2 8hpi	-0.763462
rna-MIMI_gp0013	1	R1 2hpi	1.13609		rna-MIMI_gp0013	1	R1 2hpi	1.13418
rna-MIMI_gp0013	1	R1 4hpi	-0.389225		rna-MIMI_gp0013	1	R1 4hpi	-0.379393
rna-MIMI_gp0013	1	R1 8hpi	-0.746864		rna-MIMI_gp0013	1	R1 8hpi	-0.754785
rna-MIMI_gp0013	1	R2 2hpi	1.13352		rna-MIMI_gp0013	1	R2 2hpi	1.12902
rna-MIMI_gp0013	1	R2 4hpi	-0.37609		rna-MIMI_gp0013	1	R2 4hpi	-0.354802
rna-MIMI_gp0013	1	R2 8hpi	-0.757427		rna-MIMI_gp0013	1	R2 8hpi	-0.774222
rna-MIMI_gp0434	2	R1 2hpi	-0.268076		rna-MIMI_gp0434	2	R1 2hpi	-0.365995
rna-MIMI_gp0434	2	R1 4hpi	1.10672		rna-MIMI_gp0434	2	R1 4hpi	1.13144
rna-MIMI_gp0434	2	R1 8hpi	-0.838639		rna-MIMI_gp0434	2	R1 8hpi	-0.765441
rna-MIMI_gp0434	2	R2 2hpi	-0.315031		rna-MIMI_gp0434	2	R2 2hpi	-0.395611
rna-MIMI_gp0434	2	R2 4hpi	1.11958		rna-MIMI_gp0434	2	R2 4hpi	1.13728
rna-MIMI_gp0434	2	R2 8hpi	-0.804548		rna-MIMI_gp0434	2	R2 8hpi	-0.741672
rna-MIMI_gp0855	1	R1 2hpi	1.12048		rna-MIMI_gp0855	1	R1 2hpi	1.09953
rna-MIMI_gp0855	1	R1 4hpi	-0.318573		rna-MIMI_gp0855	1	R1 4hpi	-0.244352
rna-MIMI_gp0855	1	R1 8hpi	-0.801902		rna-MIMI_gp0855	1	R1 8hpi	-0.855177
rna-MIMI_gp0855	1	R2 2hpi	1.10459		rna-MIMI_gp0855	1	R2 2hpi	1.084
rna-MIMI_gp0855	1	R2 4hpi	-0.260909		rna-MIMI_gp0855	1	R2 4hpi	-0.19745
rna-MIMI_gp0855	1	R2 8hpi	-0.843683		rna-MIMI_gp0855	1	R2 8hpi	-0.886546
rna-MIMI_gp0159	3	R1 2hpi	-0.59545		rna-MIMI_gp0159	3	R1 2hpi	-0.616529
rna-MIMI_gp0159	3	R1 4hpi	-0.559059		rna-MIMI_gp0159	3	R1 4hpi	-0.537264
rna-MIMI_gp0159	3	R1 8hpi	1.15451		rna-MIMI_gp0159	3	R1 8hpi	1.15379
rna-MIMI_gp0159	3	R2 2hpi	-0.594447		rna-MIMI_gp0159	3	R2 2hpi	-0.58174
rna-MIMI_gp0159	3	R2 4hpi	-0.560083		rna-MIMI_gp0159	3	R2 4hpi	-0.572949
rna-MIMI_gp0159	3	R2 8hpi	1.15453		rna-MIMI_gp0159	3	R2 8hpi	1.15469
rna-MIMI_gp0572	1	R1 2hpi	0.900158		rna-MIMI_gp0572	1	R1 2hpi	1.1452
rna-MIMI_gp0572	1	R1 4hpi	-1.07641		rna-MIMI_gp0572	1	R1 4hpi	-0.444597
rna-MIMI_gp0572	1	R1 8hpi	0.176249		rna-MIMI_gp0572	1	R1 8hpi	-0.700605
rna-MIMI_gp0572	1	R2 2hpi	0.837217		rna-MIMI_gp0572	1	R2 2hpi	1.1459
rna-MIMI_gp0572	1	R2 4hpi	-1.1073		rna-MIMI_gp0572	1	R2 4hpi	-0.449694
rna-MIMI_gp0572	1	R2 8hpi	0.270087		rna-MIMI_gp0572	1	R2 8hpi	-0.696202
rna-MIMI_gp0481	3	R1 2hpi	-0.636183		rna-MIMI_gp0481	3	R1 2hpi	-0.677695
rna-MIMI_gp0481	3	R1 4hpi	-0.516447		rna-MIMI_gp0481	3	R1 4hpi	-0.470812
rna-MIMI_gp0481	3	R1 8hpi	1.15263		rna-MIMI_gp0481	3	R1 8hpi	1.14851
rna-MIMI_gp0481	3	R2 2hpi	-0.636088		rna-MIMI_gp0481	3	R2 2hpi	-0.631316
rna-MIMI_gp0481	3	R2 4hpi	-0.516549		rna-MIMI_gp0481	3	R2 4hpi	-0.521648
rna-MIMI_gp0481	3	R2 8hpi	1.15264		rna-MIMI_gp0481	3	R2 8hpi	1.15296
rna-MIMI_gp0297	2	R1 2hpi	-0.954526		rna-MIMI_gp0297	2	R1 2hpi	-0.659065
rna-MIMI_gp0297	2	R1 4hpi	1.03999		rna-MIMI_gp0297	2	R1 4hpi	1.15064
rna-MIMI_gp0297	2	R1 8hpi	-0.0854625		rna-MIMI_gp0297	2	R1 8hpi	-0.491579
rna-MIMI_gp0297	2	R2 2hpi	-0.925773		rna-MIMI_gp0297	2	R2 2hpi	-0.647006
rna-MIMI_gp0297	2	R2 4hpi	1.06056		rna-MIMI_gp0297	2	R2 4hpi	1.15178
rna-MIMI_gp0297	2	R2 8hpi	-0.134783		rna-MIMI_gp0297	2	R2 8hpi	-0.504771
rna-MIMI_gp0712	1	R1 2hpi	1.01907		rna-MIMI_gp0712	1	R1 2hpi	1.0883
rna-MIMI_gp0712	1	R1 4hpi	-0.979772		rna-MIMI_gp0712	1	R1 4hpi	-0.209945
rna-MIMI_gp0712	1	R1 8hpi	-0.0392969		rna-MIMI_gp0712	1	R1 8hpi	-0.87836
rna-MIMI_gp0712	1	R2 2hpi	0.984571		rna-MIMI_gp0712	1	R2 2hpi	1.14958
rna-MIMI_gp0712	1	R2 4hpi	0.0301741		rna-MIMI_gp0712	1	R2 4hpi	-0.668839
rna-MIMI_gp0712	1	R2 8hpi	-1.01475		rna-MIMI_gp0712	1	R2 8hpi	-0.480743
rna-MIMI_gp0014	2	R1 2hpi	-0.883985		rna-MIMI_gp0014	2	R1 2hpi	-0.652699
rna-MIMI_gp0014	2	R1 4hpi	1.08536		rna-MIMI_gp0014	2	R1 4hpi	1.15127
rna-MIMI_gp0014	2	R1 8hpi	-0.20138		rna-MIMI_gp0014	2	R1 8hpi	-0.498568
rna-MIMI_gp0014	2	R2 2hpi	-0.897179		rna-MIMI_gp0014	2	R2 2hpi	-0.643518
rna-MIMI_gp0014	2	R2 4hpi	1.07812		rna-MIMI_gp0014	2	R2 4hpi	1.15207
rna-MIMI_gp0014	2	R2 8hpi	-0.180936		rna-MIMI_gp0014	2	R2 8hpi	-0.50855
rna-MIMI_gp0435	1	R1 2hpi	1.15178		rna-MIMI_gp0435	1	R1 2hpi	1.1476
rna-MIMI_gp0435	1	R1 4hpi	-0.646984		rna-MIMI_gp0435	1	R1 4hpi	-0.463049
rna-MIMI_gp0435	1	R1 8hpi	-0.504794		rna-MIMI_gp0435	1	R1 8hpi	-0.684548
rna-MIMI_gp0435	1	R2 2hpi	1.15441		rna-MIMI_gp0435	1	R2 2hpi	1.13964
rna-MIMI_gp0435	1	R2 4hpi	-0.599716		rna-MIMI_gp0435	1	R2 4hpi	-0.408858
rna-MIMI_gp0435	1	R2 8hpi	-0.554691		rna-MIMI_gp0435	1	R2 8hpi	-0.730786
rna-MIMI_gp0856	1	R1 2hpi	1.14974		rna-MIMI_gp0856	1	R1 2hpi	1.12248
rna-MIMI_gp0856	1	R1 4hpi	-0.482241		rna-MIMI_gp0856	1	R1 4hpi	-0.326662
rna-MIMI_gp0856	1	R1 8hpi	-0.667495		rna-MIMI_gp0856	1	R1 8hpi	-0.795819
rna-MIMI_gp0856	1	R2 2hpi	1.11913		rna-MIMI_gp0856	1	R2 2hpi	1.07241
rna-MIMI_gp0856	1	R2 4hpi	-0.313275		rna-MIMI_gp0856	1	R2 4hpi	-0.165454
rna-MIMI_gp0856	1	R2 8hpi	-0.805856		rna-MIMI_gp0856	1	R2 8hpi	-0.906954
rna-MIMI_gp0160	3	R1 2hpi	-0.715711		rna-MIMI_gp0160	3	R1 2hpi	-0.685155
rna-MIMI_gp0160	3	R1 4hpi	-0.426885		rna-MIMI_gp0160	3	R1 4hpi	-0.462358
rna-MIMI_gp0160	3	R1 8hpi	1.1426		rna-MIMI_gp0160	3	R1 8hpi	1.14751
rna-MIMI_gp0160	3	R2 2hpi	-0.705086		rna-MIMI_gp0160	3	R2 2hpi	-0.68204
rna-MIMI_gp0160	3	R2 4hpi	-0.439379		rna-MIMI_gp0160	3	R2 4hpi	-0.465897
rna-MIMI_gp0160	3	R2 8hpi	1.14446		rna-MIMI_gp0160	3	R2 8hpi	1.14794
rna-MIMI_gp0573	3	R1 2hpi	-0.775219		rna-MIMI_gp0573	3	R1 2hpi	-0.790723
rna-MIMI_gp0573	3	R1 4hpi	-0.353523		rna-MIMI_gp0573	3	R1 4hpi	-0.333383
rna-MIMI_gp0573	3	R1 8hpi	1.12874		rna-MIMI_gp0573	3	R1 8hpi	1.12411
rna-MIMI_gp0573	3	R2 2hpi	-0.806663		rna-MIMI_gp0573	3	R2 2hpi	-0.795732
rna-MIMI_gp0573	3	R2 4hpi	-0.31219		rna-MIMI_gp0573	3	R2 4hpi	-0.326778
rna-MIMI_gp0573	3	R2 8hpi	1.11885		rna-MIMI_gp0573	3	R2 8hpi	1.12251
rna-MIMI_gp0482	3	R1 2hpi	-0.826021		rna-MIMI_gp0482	3	R1 2hpi	-0.841048
rna-MIMI_gp0482	3	R1 4hpi	-0.285751		rna-MIMI_gp0482	3	R1 4hpi	-0.264661
rna-MIMI_gp0482	3	R1 8hpi	1.11177		rna-MIMI_gp0482	3	R1 8hpi	1.10571
rna-MIMI_gp0482	3	R2 2hpi	-0.804563		rna-MIMI_gp0482	3	R2 2hpi	-0.810096
rna-MIMI_gp0482	3	R2 4hpi	-0.315011		rna-MIMI_gp0482	3	R2 4hpi	-0.307559
rna-MIMI_gp0482	3	R2 8hpi	1.11957		rna-MIMI_gp0482	3	R2 8hpi	1.11765
rna-MIMI_gp0298	1	R1 2hpi	1.15297		rna-MIMI_gp0298	1	R1 2hpi	1.14974
rna-MIMI_gp0298	1	R1 4hpi	-0.521727		rna-MIMI_gp0298	1	R1 4hpi	-0.667471
rna-MIMI_gp0298	1	R1 8hpi	-0.631241		rna-MIMI_gp0298	1	R1 8hpi	-0.482268
rna-MIMI_gp0298	1	R2 2hpi	1.14749		rna-MIMI_gp0298	1	R2 2hpi	1.14929
rna-MIMI_gp0298	1	R2 4hpi	-0.462175		rna-MIMI_gp0298	1	R2 4hpi	-0.477948
rna-MIMI_gp0298	1	R2 8hpi	-0.685316		rna-MIMI_gp0298	1	R2 8hpi	-0.671341
rna-MIMI_gp0713	1	R1 2hpi	1.14144		rna-MIMI_gp0713	1	R1 2hpi	1.13226
rna-MIMI_gp0713	1	R1 4hpi	-0.419613		rna-MIMI_gp0713	1	R1 4hpi	-0.369939
rna-MIMI_gp0713	1	R1 8hpi	-0.721828		rna-MIMI_gp0713	1	R1 8hpi	-0.762321
rna-MIMI_gp0713	1	R2 2hpi	1.13828		rna-MIMI_gp0713	1	R2 2hpi	1.1184
rna-MIMI_gp0713	1	R2 4hpi	-0.401121		rna-MIMI_gp0713	1	R2 4hpi	-0.310424
rna-MIMI_gp0713	1	R2 8hpi	-0.737164		rna-MIMI_gp0713	1	R2 8hpi	-0.807974
rna-MIMI_gp0015	3	R1 2hpi	-0.833705		rna-MIMI_gp0015	3	R1 2hpi	-0.745772
rna-MIMI_gp0015	3	R1 4hpi	-0.27503		rna-MIMI_gp0015	3	R1 4hpi	1.13634
rna-MIMI_gp0015	3	R1 8hpi	1.10874		rna-MIMI_gp0015	3	R1 8hpi	-0.390572
rna-MIMI_gp0015	3	R2 2hpi	-1.04954		rna-MIMI_gp0015	3	R2 2hpi	-0.702214
[truncated: 5,054 more rows]

## Sheet: Fig.1H
Fig. 1H Box plots of translation efficiency of amoeba and APMV mRNAs at different infection stages
[truncated: 51,237 more rows]
