# Supplementary material for: A giant virus forms a specialized subcellular environment within its amoeba host for efficient translation
Source: Nat Microbiol. 2026 Jan 9;11(2):584–96. doi: 10.1038/s41564-025-02234-x (PMC12872441; doi:10.1038/s41564-025-02234-x)
Supplement: Supplementary file 5 — Source data for all subfigures in Fig. 2. [file 41564_2025_2234_MOESM5_ESM.xlsx]

## Sheet: Fig. 2A
Fig. 2A Box plots of ribosome occupancy on AU3 and GC3 codons in amoeba mRNAs at different infection stages.
source	Asite	occupancy	sample
R1_0hpi	AAA	1.142093801858272	R1_0hpi
R1_0hpi	AAC	1.0569450794757713	R1_0hpi
R1_0hpi	AAG	0.8995521729715455	R1_0hpi
R1_0hpi	AAT	1.1318688306536213	R1_0hpi
R1_0hpi	ACA	0.7953257429454889	R1_0hpi
R1_0hpi	ACC	0.8768188429668463	R1_0hpi
R1_0hpi	ACG	0.8850057987004868	R1_0hpi
R1_0hpi	ACT	0.9011931881195286	R1_0hpi
R1_0hpi	AGA	1.5837162059935017	R1_0hpi
R1_0hpi	AGC	0.966677	R1_0hpi
R1_0hpi	AGG	1.1108620586702793	R1_0hpi
R1_0hpi	AGT	1.1837632661041682	R1_0hpi
R1_0hpi	ATA	1.545665030622134	R1_0hpi
R1_0hpi	ATC	0.8992241845682071	R1_0hpi
R1_0hpi	ATG	0.9109139195662806	R1_0hpi
R1_0hpi	ATT	0.850833	R1_0hpi
R1_0hpi	CAA	0.9550635903346528	R1_0hpi
R1_0hpi	CAC	1.068764340007583	R1_0hpi
R1_0hpi	CAG	0.9039394948725986	R1_0hpi
R1_0hpi	CAT	1.1031571761810282	R1_0hpi
R1_0hpi	CCA	0.8608341495749969	R1_0hpi
R1_0hpi	CCC	0.6877814782217542	R1_0hpi
R1_0hpi	CCG	0.7932561438999716	R1_0hpi
R1_0hpi	CCT	0.7779271337005675	R1_0hpi
R1_0hpi	CGA	0.9291706957848878	R1_0hpi
R1_0hpi	CGC	0.9639776465047811	R1_0hpi
R1_0hpi	CGG	1.006441577705803	R1_0hpi
R1_0hpi	CGT	0.9210411699501523	R1_0hpi
R1_0hpi	CTA	0.9649404068147339	R1_0hpi
R1_0hpi	CTC	0.7720791347336873	R1_0hpi
R1_0hpi	CTG	0.8791816600204538	R1_0hpi
R1_0hpi	CTT	0.7267013798170319	R1_0hpi
R1_0hpi	GAA	1.571687982703441	R1_0hpi
R1_0hpi	GAC	1.1672818279394723	R1_0hpi
R1_0hpi	GAG	1.8306678188729277	R1_0hpi
R1_0hpi	GAT	1.0820991016438406	R1_0hpi
R1_0hpi	GCA	1.121736275659364	R1_0hpi
R1_0hpi	GCC	0.7744467447083366	R1_0hpi
R1_0hpi	GCG	0.939404	R1_0hpi
R1_0hpi	GCT	0.8084568713246595	R1_0hpi
R1_0hpi	GGA	1.1566831969647053	R1_0hpi
R1_0hpi	GGC	0.8870145519130428	R1_0hpi
R1_0hpi	GGG	1.0391913870166234	R1_0hpi
R1_0hpi	GGT	0.8746625970201277	R1_0hpi
R1_0hpi	GTA	0.8023721871604477	R1_0hpi
R1_0hpi	GTC	0.779117	R1_0hpi
R1_0hpi	GTG	0.7186194140269031	R1_0hpi
R1_0hpi	GTT	0.7353728455805103	R1_0hpi
R1_0hpi	TAA	0.8128346620535333	R1_0hpi
R1_0hpi	TAC	1.1037222384621397	R1_0hpi
R1_0hpi	TAG	0.9406949532484131	R1_0hpi
R1_0hpi	TAT	1.1945079849141111	R1_0hpi
R1_0hpi	TCA	1.1666890480305532	R1_0hpi
R1_0hpi	TCC	1.0031794903053357	R1_0hpi
R1_0hpi	TCG	1.1060779951696544	R1_0hpi
R1_0hpi	TCT	0.9967589435898029	R1_0hpi
R1_0hpi	TGA	0.8639693792422912	R1_0hpi
R1_0hpi	TGC	0.6687593919322266	R1_0hpi
R1_0hpi	TGG	1.3611877568220923	R1_0hpi
R1_0hpi	TGT	0.7231705094466628	R1_0hpi
R1_0hpi	TTA	0.8141699257372756	R1_0hpi
R1_0hpi	TTC	0.9881400113471988	R1_0hpi
R1_0hpi	TTG	0.8704187396316744	R1_0hpi
R1_0hpi	TTT	0.7970531525828443	R1_0hpi
R1_2hpi	AAA	0.9480078445239688	R1_2hpi
R1_2hpi	AAC	1.0376661557728097	R1_2hpi
R1_2hpi	AAG	0.9610895723802203	R1_2hpi
R1_2hpi	AAT	1.2218878676210618	R1_2hpi
R1_2hpi	ACA	0.8200995572421971	R1_2hpi
R1_2hpi	ACC	0.8425067534390044	R1_2hpi
R1_2hpi	ACG	0.9144990859859431	R1_2hpi
R1_2hpi	ACT	0.9157056146640404	R1_2hpi
R1_2hpi	AGA	1.5607924305370002	R1_2hpi
R1_2hpi	AGC	0.9909399563894982	R1_2hpi
R1_2hpi	AGG	1.1046427606945954	R1_2hpi
R1_2hpi	AGT	1.3061961760511793	R1_2hpi
R1_2hpi	ATA	1.5889126479509188	R1_2hpi
R1_2hpi	ATC	0.8838318415514153	R1_2hpi
R1_2hpi	ATG	0.8814934729533158	R1_2hpi
R1_2hpi	ATT	0.856345	R1_2hpi
R1_2hpi	CAA	0.9641501635792847	R1_2hpi
R1_2hpi	CAC	1.0340168545346204	R1_2hpi
R1_2hpi	CAG	0.9158847021590107	R1_2hpi
R1_2hpi	CAT	1.090668350131709	R1_2hpi
R1_2hpi	CCA	0.9037340027857073	R1_2hpi
R1_2hpi	CCC	0.6896996094299687	R1_2hpi
R1_2hpi	CCG	0.8093294825943643	R1_2hpi
R1_2hpi	CCT	0.6732655093564203	R1_2hpi
R1_2hpi	CGA	0.9850622891027625	R1_2hpi
R1_2hpi	CGC	1.0214669589840462	R1_2hpi
R1_2hpi	CGG	0.9707961794836316	R1_2hpi
R1_2hpi	CGT	0.9877036259849494	R1_2hpi
R1_2hpi	CTA	1.0552683445701911	R1_2hpi
R1_2hpi	CTC	0.7822502932310166	R1_2hpi
R1_2hpi	CTG	0.9140576619911427	R1_2hpi
R1_2hpi	CTT	0.7796173382899276	R1_2hpi
R1_2hpi	GAA	1.3894722134763096	R1_2hpi
R1_2hpi	GAC	1.1101307736756638	R1_2hpi
R1_2hpi	GAG	1.4269745108810175	R1_2hpi
R1_2hpi	GAT	1.1064500855983395	R1_2hpi
R1_2hpi	GCA	1.200361753742095	R1_2hpi
R1_2hpi	GCC	0.7953813479972585	R1_2hpi
R1_2hpi	GCG	0.9790115571675413	R1_2hpi
R1_2hpi	GCT	0.8315161553188535	R1_2hpi
R1_2hpi	GGA	1.0311279724291957	R1_2hpi
R1_2hpi	GGC	0.8611680200969696	R1_2hpi
R1_2hpi	GGG	1.1421319772693312	R1_2hpi
R1_2hpi	GGT	0.8879412794026992	R1_2hpi
R1_2hpi	GTA	0.7773991872775292	R1_2hpi
R1_2hpi	GTC	0.7452546102451322	R1_2hpi
R1_2hpi	GTG	0.7701465858097062	R1_2hpi
R1_2hpi	GTT	0.7390448729925014	R1_2hpi
R1_2hpi	TAA	0.8623143868680326	R1_2hpi
R1_2hpi	TAC	1.090713886034683	R1_2hpi
R1_2hpi	TAG	0.8954789019945606	R1_2hpi
R1_2hpi	TAT	1.204880347326392	R1_2hpi
R1_2hpi	TCA	1.1707702432581417	R1_2hpi
R1_2hpi	TCC	1.0155771474558157	R1_2hpi
R1_2hpi	TCG	1.2020092623977445	R1_2hpi
R1_2hpi	TCT	0.9548860899699307	R1_2hpi
R1_2hpi	TGA	1.0911140980026055	R1_2hpi
R1_2hpi	TGC	0.6778920700528671	R1_2hpi
R1_2hpi	TGG	1.2818615728818816	R1_2hpi
R1_2hpi	TGT	0.649209	R1_2hpi
R1_2hpi	TTA	0.4844552850516029	R1_2hpi
R1_2hpi	TTC	0.9934595694219364	R1_2hpi
R1_2hpi	TTG	0.9869131913663787	R1_2hpi
R1_2hpi	TTT	0.8216705486886042	R1_2hpi
R1_4hpi	AAA	1.112305117399162	R1_4hpi
R1_4hpi	AAC	1.0496457339604433	R1_4hpi
R1_4hpi	AAG	0.9223505902743979	R1_4hpi
R1_4hpi	AAT	1.122452571594676	R1_4hpi
R1_4hpi	ACA	0.8224969816617062	R1_4hpi
R1_4hpi	ACC	0.8834656838716668	R1_4hpi
R1_4hpi	ACG	0.9122245200363932	R1_4hpi
R1_4hpi	ACT	0.9966101917293555	R1_4hpi
R1_4hpi	AGA	1.3447176387447062	R1_4hpi
R1_4hpi	AGC	0.9551710204997885	R1_4hpi
R1_4hpi	AGG	1.0827853055828887	R1_4hpi
R1_4hpi	AGT	1.2097817087626803	R1_4hpi
R1_4hpi	ATA	1.1847991123046901	R1_4hpi
R1_4hpi	ATC	0.8873064019763709	R1_4hpi
R1_4hpi	ATG	0.8489585195985158	R1_4hpi
R1_4hpi	ATT	0.8653842383500836	R1_4hpi
R1_4hpi	CAA	0.9227303993166918	R1_4hpi
R1_4hpi	CAC	1.0970102854400645	R1_4hpi
R1_4hpi	CAG	0.8285315544133912	R1_4hpi
R1_4hpi	CAT	1.0125584911051952	R1_4hpi
R1_4hpi	CCA	0.8963248815626588	R1_4hpi
R1_4hpi	CCC	0.7374046884710731	R1_4hpi
R1_4hpi	CCG	0.8476440620348884	R1_4hpi
R1_4hpi	CCT	0.7236782963451248	R1_4hpi
R1_4hpi	CGA	0.9634125024824588	R1_4hpi
R1_4hpi	CGC	1.0335053152367681	R1_4hpi
R1_4hpi	CGG	0.9782347848680748	R1_4hpi
R1_4hpi	CGT	0.9784887565190883	R1_4hpi
R1_4hpi	CTA	0.9033993368111691	R1_4hpi
R1_4hpi	CTC	0.7909200648621862	R1_4hpi
R1_4hpi	CTG	0.9121135507699619	R1_4hpi
R1_4hpi	CTT	0.7817161251181993	R1_4hpi
R1_4hpi	GAA	1.440586815912399	R1_4hpi
R1_4hpi	GAC	1.1189840246756833	R1_4hpi
R1_4hpi	GAG	1.3294530642068738	R1_4hpi
R1_4hpi	GAT	1.102480996653364	R1_4hpi
R1_4hpi	GCA	1.1694890103576079	R1_4hpi
R1_4hpi	GCC	0.8310458493021997	R1_4hpi
R1_4hpi	GCG	1.0012598043629641	R1_4hpi
R1_4hpi	GCT	0.8408114059338635	R1_4hpi
R1_4hpi	GGA	1.1544856966711776	R1_4hpi
R1_4hpi	GGC	0.8903703928506379	R1_4hpi
R1_4hpi	GGG	1.0840745184633551	R1_4hpi
R1_4hpi	GGT	0.8901337426330387	R1_4hpi
R1_4hpi	GTA	0.7857886566341681	R1_4hpi
R1_4hpi	GTC	0.7474732802448423	R1_4hpi
R1_4hpi	GTG	0.7522833671074248	R1_4hpi
R1_4hpi	GTT	0.7721633122083654	R1_4hpi
R1_4hpi	TAA	0.6551749624014261	R1_4hpi
R1_4hpi	TAC	1.1134249677592958	R1_4hpi
R1_4hpi	TAG	0.8049904256994511	R1_4hpi
R1_4hpi	TAT	1.1919464561363542	R1_4hpi
R1_4hpi	TCA	1.1607493699426912	R1_4hpi
R1_4hpi	TCC	1.059923148586058	R1_4hpi
R1_4hpi	TCG	1.2218538258730596	R1_4hpi
R1_4hpi	TCT	1.028668596901569	R1_4hpi
R1_4hpi	TGA	0.7511012752881552	R1_4hpi
R1_4hpi	TGC	0.657939	R1_4hpi
R1_4hpi	TGG	1.274624945003057	R1_4hpi
R1_4hpi	TGT	0.694042	R1_4hpi
R1_4hpi	TTA	0.676325	R1_4hpi
R1_4hpi	TTC	1.0656734370680907	R1_4hpi
R1_4hpi	TTG	0.9019540792357398	R1_4hpi
R1_4hpi	TTT	0.8236595998790304	R1_4hpi
R1_8hpi	AAA	0.9672458360117115	R1_8hpi
R1_8hpi	AAC	1.1400579271670674	R1_8hpi
R1_8hpi	AAG	0.9304897825809718	R1_8hpi
R1_8hpi	AAT	1.125881891358111	R1_8hpi
R1_8hpi	ACA	0.8136611431382642	R1_8hpi
R1_8hpi	ACC	0.9097076428384359	R1_8hpi
R1_8hpi	ACG	0.9928233130566204	R1_8hpi
R1_8hpi	ACT	0.9455475101499213	R1_8hpi
R1_8hpi	AGA	1.1493424341201037	R1_8hpi
R1_8hpi	AGC	0.883225	R1_8hpi
R1_8hpi	AGG	1.045141586608139	R1_8hpi
R1_8hpi	AGT	1.0754233245316835	R1_8hpi
R1_8hpi	ATA	1.3419593735530126	R1_8hpi
R1_8hpi	ATC	0.9497053571072277	R1_8hpi
R1_8hpi	ATG	0.9204839559633043	R1_8hpi
R1_8hpi	ATT	0.9322737549808807	R1_8hpi
R1_8hpi	CAA	0.8808319847745512	R1_8hpi
R1_8hpi	CAC	1.0599106151172455	R1_8hpi
R1_8hpi	CAG	0.8061580659555323	R1_8hpi
R1_8hpi	CAT	1.0879579959572525	R1_8hpi
R1_8hpi	CCA	0.6999953385979685	R1_8hpi
R1_8hpi	CCC	0.7220990711085052	R1_8hpi
R1_8hpi	CCG	0.8079560812300867	R1_8hpi
R1_8hpi	CCT	0.6916118428247843	R1_8hpi
R1_8hpi	CGA	1.0530729723678227	R1_8hpi
R1_8hpi	CGC	0.9340778547215036	R1_8hpi
R1_8hpi	CGG	0.8856549486133487	R1_8hpi
R1_8hpi	CGT	0.8671624067078738	R1_8hpi
R1_8hpi	CTA	0.7197054523306837	R1_8hpi
R1_8hpi	CTC	0.7483283666238308	R1_8hpi
R1_8hpi	CTG	0.9030952831159013	R1_8hpi
R1_8hpi	CTT	0.742257	R1_8hpi
R1_8hpi	GAA	1.5768940295697003	R1_8hpi
R1_8hpi	GAC	1.3187009269722842	R1_8hpi
R1_8hpi	GAG	1.3856564892782437	R1_8hpi
R1_8hpi	GAT	1.2263627913541777	R1_8hpi
R1_8hpi	GCA	0.9737262868868206	R1_8hpi
R1_8hpi	GCC	0.770547	R1_8hpi
R1_8hpi	GCG	0.9332726468826267	R1_8hpi
R1_8hpi	GCT	0.7812591095500137	R1_8hpi
R1_8hpi	GGA	1.2629407285544463	R1_8hpi
R1_8hpi	GGC	0.9148003257556239	R1_8hpi
R1_8hpi	GGG	0.9002866448814985	R1_8hpi
R1_8hpi	GGT	0.9279888790259776	R1_8hpi
R1_8hpi	GTA	0.8084193167083951	R1_8hpi
R1_8hpi	GTC	0.8048851819129978	R1_8hpi
R1_8hpi	GTG	0.8187881911656535	R1_8hpi
R1_8hpi	GTT	0.7893096646844765	R1_8hpi
R1_8hpi	TAA	1.0622385874551188	R1_8hpi
R1_8hpi	TAC	1.139958274410758	R1_8hpi
R1_8hpi	TAG	1.0135110567775265	R1_8hpi
R1_8hpi	TAT	1.257975097969327	R1_8hpi
R1_8hpi	TCA	0.7604128196700913	R1_8hpi
R1_8hpi	TCC	0.9794996467031767	R1_8hpi
R1_8hpi	TCG	1.0977010578029693	R1_8hpi
R1_8hpi	TCT	0.9485465211412513	R1_8hpi
R1_8hpi	TGA	1.2051146376315889	R1_8hpi
R1_8hpi	TGC	0.6998492117536603	R1_8hpi
R1_8hpi	TGG	1.4018376083275748	R1_8hpi
R1_8hpi	TGT	0.6982359244410546	R1_8hpi
R1_8hpi	TTA	0.12726960845795735	R1_8hpi
R1_8hpi	TTC	1.0690171021377106	R1_8hpi
R1_8hpi	TTG	0.7417011855852768	R1_8hpi
R1_8hpi	TTT	0.8445157467814892	R1_8hpi
R2_0hpi	AAA	1.2284017159765377	R2_0hpi
R2_0hpi	AAC	0.9825895828178417	R2_0hpi
R2_0hpi	AAG	0.8785984144583747	R2_0hpi
R2_0hpi	AAT	1.185580837417149	R2_0hpi
R2_0hpi	ACA	0.8237359639774502	R2_0hpi
R2_0hpi	ACC	0.8133848531014827	R2_0hpi
R2_0hpi	ACG	0.9305991937109765	R2_0hpi
R2_0hpi	ACT	0.9016269372703204	R2_0hpi
R2_0hpi	AGA	1.5100015338351087	R2_0hpi
R2_0hpi	AGC	0.9532891841038527	R2_0hpi
R2_0hpi	AGG	1.0814410750497396	R2_0hpi
R2_0hpi	AGT	1.149588708767902	R2_0hpi
R2_0hpi	ATA	1.4783600371000865	R2_0hpi
R2_0hpi	ATC	0.8687059696842321	R2_0hpi
R2_0hpi	ATG	0.8524010833773894	R2_0hpi
R2_0hpi	ATT	0.8318806190749941	R2_0hpi
R2_0hpi	CAA	1.051081519443897	R2_0hpi
R2_0hpi	CAC	1.0475507393932377	R2_0hpi
R2_0hpi	CAG	0.9472453547724946	R2_0hpi
R2_0hpi	CAT	1.126066667908302	R2_0hpi
R2_0hpi	CCA	0.9610485642109166	R2_0hpi
R2_0hpi	CCC	0.7250685897146614	R2_0hpi
R2_0hpi	CCG	0.8404431144797921	R2_0hpi
R2_0hpi	CCT	0.8028632112119968	R2_0hpi
R2_0hpi	CGA	0.9730149214111666	R2_0hpi
R2_0hpi	CGC	0.990806	R2_0hpi
R2_0hpi	CGG	1.0028840819067768	R2_0hpi
R2_0hpi	CGT	0.9772139364562189	R2_0hpi
R2_0hpi	CTA	0.9346001050340667	R2_0hpi
R2_0hpi	CTC	0.7530024681701873	R2_0hpi
R2_0hpi	CTG	0.8734585278134903	R2_0hpi
R2_0hpi	CTT	0.7346611565257766	R2_0hpi
R2_0hpi	GAA	1.635654914225337	R2_0hpi
R2_0hpi	GAC	1.1084029458562488	R2_0hpi
R2_0hpi	GAG	1.9836641102276915	R2_0hpi
R2_0hpi	GAT	1.0658517173504343	R2_0hpi
R2_0hpi	GCA	1.0559173387290959	R2_0hpi
R2_0hpi	GCC	0.7742756100248893	R2_0hpi
R2_0hpi	GCG	0.9397410428515887	R2_0hpi
R2_0hpi	GCT	0.8075703991573078	R2_0hpi
R2_0hpi	GGA	1.1747363061320184	R2_0hpi
R2_0hpi	GGC	0.8961996142645996	R2_0hpi
R2_0hpi	GGG	0.9921779322072277	R2_0hpi
R2_0hpi	GGT	0.8650035691015285	R2_0hpi
R2_0hpi	GTA	0.8797822029647356	R2_0hpi
R2_0hpi	GTC	0.7594931776649151	R2_0hpi
R2_0hpi	GTG	0.6940138087810269	R2_0hpi
R2_0hpi	GTT	0.7445032624621719	R2_0hpi
R2_0hpi	TAA	0.8139805907876271	R2_0hpi
R2_0hpi	TAC	1.0568085507824578	R2_0hpi
R2_0hpi	TAG	0.8878953166970031	R2_0hpi
R2_0hpi	TAT	1.1629362718694904	R2_0hpi
R2_0hpi	TCA	1.1728407798561642	R2_0hpi
R2_0hpi	TCC	0.9944583720292245	R2_0hpi
R2_0hpi	TCG	1.0741357372269549	R2_0hpi
R2_0hpi	TCT	0.9459530199524496	R2_0hpi
R2_0hpi	TGA	0.8347879034617842	R2_0hpi
R2_0hpi	TGC	0.681141	R2_0hpi
R2_0hpi	TGG	1.2784623009697496	R2_0hpi
R2_0hpi	TGT	0.6536028245781915	R2_0hpi
R2_0hpi	TTA	0.8515381335914347	R2_0hpi
R2_0hpi	TTC	0.9449467165049874	R2_0hpi
R2_0hpi	TTG	0.940118	R2_0hpi
R2_0hpi	TTT	0.8343961482129565	R2_0hpi
R2_2hpi	AAA	0.9730886807842015	R2_2hpi
R2_2hpi	AAC	1.000871402442108	R2_2hpi
R2_2hpi	AAG	0.9307456045048377	R2_2hpi
R2_2hpi	AAT	1.1054024446760105	R2_2hpi
R2_2hpi	ACA	0.8893594266771795	R2_2hpi
R2_2hpi	ACC	0.879508	R2_2hpi
R2_2hpi	ACG	0.9546948143527824	R2_2hpi
R2_2hpi	ACT	0.9182506427089595	R2_2hpi
R2_2hpi	AGA	1.5122891169142818	R2_2hpi
R2_2hpi	AGC	0.9843491262606258	R2_2hpi
R2_2hpi	AGG	1.0658385707332545	R2_2hpi
R2_2hpi	AGT	1.2170939122804467	R2_2hpi
R2_2hpi	ATA	1.3464672234976138	R2_2hpi
R2_2hpi	ATC	0.8787608418962873	R2_2hpi
R2_2hpi	ATG	0.8772038746739272	R2_2hpi
R2_2hpi	ATT	0.8145687712826728	R2_2hpi
R2_2hpi	CAA	0.9783923557463147	R2_2hpi
R2_2hpi	CAC	1.0648029337725176	R2_2hpi
R2_2hpi	CAG	0.930764	R2_2hpi
R2_2hpi	CAT	1.1997914933360618	R2_2hpi
R2_2hpi	CCA	1.007454200898285	R2_2hpi
R2_2hpi	CCC	0.760967	R2_2hpi
R2_2hpi	CCG	0.8678191564818181	R2_2hpi
R2_2hpi	CCT	0.7968130362938238	R2_2hpi
R2_2hpi	CGA	0.9757955684644959	R2_2hpi
R2_2hpi	CGC	1.0480409002189297	R2_2hpi
R2_2hpi	CGG	0.963542	R2_2hpi
R2_2hpi	CGT	0.9853178722576924	R2_2hpi
R2_2hpi	CTA	0.972565	R2_2hpi
R2_2hpi	CTC	0.8097678559604516	R2_2hpi
R2_2hpi	CTG	0.944212	R2_2hpi
R2_2hpi	CTT	0.7935323019326798	R2_2hpi
R2_2hpi	GAA	1.3468243673001825	R2_2hpi
R2_2hpi	GAC	1.0960591342722508	R2_2hpi
R2_2hpi	GAG	1.3919851795981522	R2_2hpi
R2_2hpi	GAT	1.1033234132677474	R2_2hpi
R2_2hpi	GCA	1.2607345554572356	R2_2hpi
R2_2hpi	GCC	0.830967	R2_2hpi
R2_2hpi	GCG	0.9667254053495415	R2_2hpi
R2_2hpi	GCT	0.8754999181264759	R2_2hpi
R2_2hpi	GGA	1.0350194757858076	R2_2hpi
R2_2hpi	GGC	0.8819482421935348	R2_2hpi
R2_2hpi	GGG	1.0620088896073716	R2_2hpi
R2_2hpi	GGT	0.8860341569343386	R2_2hpi
R2_2hpi	GTA	0.7502745512398781	R2_2hpi
R2_2hpi	GTC	0.7257914604078507	R2_2hpi
R2_2hpi	GTG	0.7599623980906853	R2_2hpi
R2_2hpi	GTT	0.7412856725650202	R2_2hpi
R2_2hpi	TAA	0.9135116150859715	R2_2hpi
R2_2hpi	TAC	1.066345717694164	R2_2hpi
R2_2hpi	TAG	0.9329171025833226	R2_2hpi
R2_2hpi	TAT	1.185398784948914	R2_2hpi
R2_2hpi	TCA	1.1636461778596243	R2_2hpi
R2_2hpi	TCC	1.0228891174527663	R2_2hpi
R2_2hpi	TCG	1.2005490575137432	R2_2hpi
R2_2hpi	TCT	0.9819180277612265	R2_2hpi
R2_2hpi	TGA	1.018885699711233	R2_2hpi
R2_2hpi	TGC	0.7197047959279702	R2_2hpi
R2_2hpi	TGG	1.258224943259534	R2_2hpi
R2_2hpi	TGT	0.8190181331060726	R2_2hpi
R2_2hpi	TTA	0.5507077247812007	R2_2hpi
R2_2hpi	TTC	0.9736301503958413	R2_2hpi
R2_2hpi	TTG	1.056444773159543	R2_2hpi
R2_2hpi	TTT	0.8242472426634792	R2_2hpi
R2_4hpi	AAA	1.0612642810327566	R2_4hpi
R2_4hpi	AAC	1.1856129788597407	R2_4hpi
R2_4hpi	AAG	1.0697607913012133	R2_4hpi
R2_4hpi	AAT	1.2930357309686287	R2_4hpi
R2_4hpi	ACA	0.8423265780308952	R2_4hpi
R2_4hpi	ACC	0.8365123454554678	R2_4hpi
R2_4hpi	ACG	0.7664571380626918	R2_4hpi
R2_4hpi	ACT	0.8776369409007614	R2_4hpi
R2_4hpi	AGA	1.4423447080112972	R2_4hpi
R2_4hpi	AGC	0.9612903520663784	R2_4hpi
R2_4hpi	AGG	1.0494608623266448	R2_4hpi
R2_4hpi	AGT	1.0093169345983117	R2_4hpi
R2_4hpi	ATA	1.5407908472197782	R2_4hpi
R2_4hpi	ATC	0.9883206769459061	R2_4hpi
R2_4hpi	ATG	0.8692317406644774	R2_4hpi
R2_4hpi	ATT	0.9697386443617529	R2_4hpi
R2_4hpi	CAA	1.1021130235424799	R2_4hpi
R2_4hpi	CAC	1.0009144058471626	R2_4hpi
R2_4hpi	CAG	0.9147421935300476	R2_4hpi
R2_4hpi	CAT	1.1563094658798811	R2_4hpi
R2_4hpi	CCA	0.6902413395804076	R2_4hpi
R2_4hpi	CCC	0.567663	R2_4hpi
R2_4hpi	CCG	0.6868982316568267	R2_4hpi
R2_4hpi	CCT	0.5909325062782239	R2_4hpi
R2_4hpi	CGA	0.8282368489956863	R2_4hpi
R2_4hpi	CGC	1.0823052911551523	R2_4hpi
R2_4hpi	CGG	0.9099825549985915	R2_4hpi
R2_4hpi	CGT	1.053135300630919	R2_4hpi
R2_4hpi	CTA	0.7988704562086558	R2_4hpi
R2_4hpi	CTC	0.7681303277269984	R2_4hpi
R2_4hpi	CTG	0.899133	R2_4hpi
R2_4hpi	CTT	0.7686764094858431	R2_4hpi
R2_4hpi	GAA	1.5652300258223173	R2_4hpi
R2_4hpi	GAC	1.147280178791613	R2_4hpi
R2_4hpi	GAG	1.341472346378225	R2_4hpi
R2_4hpi	GAT	1.202270570742479	R2_4hpi
R2_4hpi	GCA	1.0026963942462157	R2_4hpi
R2_4hpi	GCC	0.7347636095567298	R2_4hpi
R2_4hpi	GCG	0.8611999418249812	R2_4hpi
R2_4hpi	GCT	0.724889	R2_4hpi
R2_4hpi	GGA	1.0475723573279117	R2_4hpi
R2_4hpi	GGC	0.7024031761622269	R2_4hpi
R2_4hpi	GGG	0.9667516522906718	R2_4hpi
R2_4hpi	GGT	0.768428	R2_4hpi
R2_4hpi	GTA	0.7125807293864581	R2_4hpi
R2_4hpi	GTC	0.7098000934259188	R2_4hpi
R2_4hpi	GTG	0.6620280810024509	R2_4hpi
R2_4hpi	GTT	0.7480316803692805	R2_4hpi
R2_4hpi	TAA	0.8764369621393766	R2_4hpi
R2_4hpi	TAC	1.142105265478721	R2_4hpi
R2_4hpi	TAG	0.9585293613333227	R2_4hpi
R2_4hpi	TAT	1.3572422076664132	R2_4hpi
R2_4hpi	TCA	1.0421264227165965	R2_4hpi
R2_4hpi	TCC	1.0894019674712487	R2_4hpi
R2_4hpi	TCG	1.2313541333808145	R2_4hpi
R2_4hpi	TCT	1.1592686473246536	R2_4hpi
R2_4hpi	TGA	1.142110064648761	R2_4hpi
R2_4hpi	TGC	0.5419565928033262	R2_4hpi
R2_4hpi	TGG	1.2405820134583605	R2_4hpi
R2_4hpi	TGT	0.5360038732705292	R2_4hpi
R2_4hpi	TTA	0.9289854780340622	R2_4hpi
R2_4hpi	TTC	1.0438221282861098	R2_4hpi
R2_4hpi	TTG	1.052709614205892	R2_4hpi
R2_4hpi	TTT	0.8492931083402739	R2_4hpi
R2_8hpi	AAA	1.0319142772010463	R2_8hpi
R2_8hpi	AAC	1.1757865488066979	R2_8hpi
R2_8hpi	AAG	1.0102576294782253	R2_8hpi
R2_8hpi	AAT	1.4460829229417564	R2_8hpi
R2_8hpi	ACA	0.48502856454274756	R2_8hpi
R2_8hpi	ACC	0.8554729184164858	R2_8hpi
R2_8hpi	ACG	0.8275051549224736	R2_8hpi
R2_8hpi	ACT	0.9167362445098086	R2_8hpi
R2_8hpi	AGA	1.1679818214529232	R2_8hpi
R2_8hpi	AGC	0.9396353264688361	R2_8hpi
R2_8hpi	AGG	1.0952055483186809	R2_8hpi
R2_8hpi	AGT	0.7238531540554047	R2_8hpi
R2_8hpi	ATA	0.7478668486955775	R2_8hpi
R2_8hpi	ATC	0.9459994456907049	R2_8hpi
R2_8hpi	ATG	0.8694861525699492	R2_8hpi
R2_8hpi	ATT	0.80236	R2_8hpi
R2_8hpi	CAA	0.8449959179207441	R2_8hpi
R2_8hpi	CAC	1.020678276123282	R2_8hpi
R2_8hpi	CAG	0.8479361810165836	R2_8hpi
R2_8hpi	CAT	1.0911351137957013	R2_8hpi
R2_8hpi	CCA	0.5311404123249754	R2_8hpi
R2_8hpi	CCC	0.6513585224417415	R2_8hpi
R2_8hpi	CCG	0.8053925743636876	R2_8hpi
R2_8hpi	CCT	0.5762827660938146	R2_8hpi
R2_8hpi	CGA	0.9078320962986537	R2_8hpi
R2_8hpi	CGC	1.112201560915198	R2_8hpi
R2_8hpi	CGG	0.8358795208154075	R2_8hpi
R2_8hpi	CGT	0.9579467975962558	R2_8hpi
R2_8hpi	CTA	0.6185997247509387	R2_8hpi
R2_8hpi	CTC	0.784622	R2_8hpi
R2_8hpi	CTG	0.9505803908394552	R2_8hpi
R2_8hpi	CTT	0.7452777982707839	R2_8hpi
R2_8hpi	GAA	1.591796750871051	R2_8hpi
R2_8hpi	GAC	1.2590271657943073	R2_8hpi
R2_8hpi	GAG	1.3543770970886067	R2_8hpi
R2_8hpi	GAT	1.1050449255645525	R2_8hpi
R2_8hpi	GCA	0.9702962114760572	R2_8hpi
R2_8hpi	GCC	0.7102192084975928	R2_8hpi
R2_8hpi	GCG	0.8632581656794264	R2_8hpi
R2_8hpi	GCT	0.7793706872705285	R2_8hpi
R2_8hpi	GGA	1.2827222175218251	R2_8hpi
R2_8hpi	GGC	0.8064819379349604	R2_8hpi
R2_8hpi	GGG	0.9503179564313287	R2_8hpi
R2_8hpi	GGT	0.9439265515783224	R2_8hpi
R2_8hpi	GTA	0.7482497489524028	R2_8hpi
R2_8hpi	GTC	0.7613915392605539	R2_8hpi
R2_8hpi	GTG	0.7768947506204125	R2_8hpi
R2_8hpi	GTT	0.7858633564821093	R2_8hpi
R2_8hpi	TAA	0.9300210836775572	R2_8hpi
R2_8hpi	TAC	1.0439532624890475	R2_8hpi
R2_8hpi	TAG	0.7667516308316781	R2_8hpi
R2_8hpi	TAT	1.3344147860008766	R2_8hpi
R2_8hpi	TCA	0.8589315862682368	R2_8hpi
R2_8hpi	TCC	1.0322668453492456	R2_8hpi
R2_8hpi	TCG	1.198590042829792	R2_8hpi
R2_8hpi	TCT	1.141531630004434	R2_8hpi
R2_8hpi	TGA	1.137592572223374	R2_8hpi
R2_8hpi	TGC	0.620133	R2_8hpi
R2_8hpi	TGG	1.3772619417553293	R2_8hpi
R2_8hpi	TGT	0.4127565169430498	R2_8hpi
R2_8hpi	TTA	0.1111111111111111	R2_8hpi
R2_8hpi	TTC	0.9800028486564061	R2_8hpi
R2_8hpi	TTG	0.7930876476279574	R2_8hpi
R2_8hpi	TTT	0.7842856734404899	R2_8hpi

## Sheet: Fig. 2B
Fig. 2B Box plots of ribosome occupancy on AU3 and GC3 codons in APMV mRNAs at different infection stages.
source	Asite	occupancy	sample
R1_2hpi	AAA	0.981075	R1_2hpi
R1_2hpi	AAC	0.925867	R1_2hpi
R1_2hpi	AAG	0.956192	R1_2hpi
R1_2hpi	AAT	1.04545	R1_2hpi
R1_2hpi	ACA	0.801919	R1_2hpi
R1_2hpi	ACC	0.750132	R1_2hpi
R1_2hpi	ACG	0.905089	R1_2hpi
R1_2hpi	ACT	0.826941	R1_2hpi
R1_2hpi	AGA	1.21279	R1_2hpi
R1_2hpi	AGC	0.798362	R1_2hpi
R1_2hpi	AGG	1.14029	R1_2hpi
R1_2hpi	AGT	0.948704	R1_2hpi
R1_2hpi	ATA	1.18355	R1_2hpi
R1_2hpi	ATC	0.758099	R1_2hpi
R1_2hpi	ATG	0.839071	R1_2hpi
R1_2hpi	ATT	0.783864	R1_2hpi
R1_2hpi	CAA	0.905056	R1_2hpi
R1_2hpi	CAC	0.95853	R1_2hpi
R1_2hpi	CAG	0.788255	R1_2hpi
R1_2hpi	CAT	1.1238	R1_2hpi
R1_2hpi	CCA	1.10732	R1_2hpi
R1_2hpi	CCC	0.829826	R1_2hpi
R1_2hpi	CCG	0.807924	R1_2hpi
R1_2hpi	CCT	0.811749	R1_2hpi
R1_2hpi	CGA	0.97748	R1_2hpi
R1_2hpi	CGC	0.802248	R1_2hpi
R1_2hpi	CGG	1.11782	R1_2hpi
R1_2hpi	CGT	0.888527	R1_2hpi
R1_2hpi	CTA	0.91914	R1_2hpi
R1_2hpi	CTC	0.78247	R1_2hpi
R1_2hpi	CTG	0.84428	R1_2hpi
R1_2hpi	CTT	0.709273	R1_2hpi
R1_2hpi	GAA	1.33056	R1_2hpi
R1_2hpi	GAC	1.00076	R1_2hpi
R1_2hpi	GAG	1.2127	R1_2hpi
R1_2hpi	GAT	1.0574	R1_2hpi
R1_2hpi	GCA	0.983108	R1_2hpi
R1_2hpi	GCC	0.821019	R1_2hpi
R1_2hpi	GCG	0.831381	R1_2hpi
R1_2hpi	GCT	0.76646	R1_2hpi
R1_2hpi	GGA	1.1373	R1_2hpi
R1_2hpi	GGC	0.864426	R1_2hpi
R1_2hpi	GGG	1.01842	R1_2hpi
R1_2hpi	GGT	0.79688	R1_2hpi
R1_2hpi	GTA	0.739005	R1_2hpi
R1_2hpi	GTC	0.713351	R1_2hpi
R1_2hpi	GTG	0.743153	R1_2hpi
R1_2hpi	GTT	0.695025	R1_2hpi
R1_2hpi	TAA	0.535803	R1_2hpi
R1_2hpi	TAC	0.948943	R1_2hpi
R1_2hpi	TAG	0.589023	R1_2hpi
R1_2hpi	TAT	1.07413	R1_2hpi
R1_2hpi	TCA	1.02066	R1_2hpi
R1_2hpi	TCC	0.925176	R1_2hpi
R1_2hpi	TCG	1.02025	R1_2hpi
R1_2hpi	TCT	0.981103	R1_2hpi
R1_2hpi	TGA	0.767194	R1_2hpi
R1_2hpi	TGC	0.626102	R1_2hpi
R1_2hpi	TGG	0.988516	R1_2hpi
R1_2hpi	TGT	0.694576	R1_2hpi
R1_2hpi	TTA	1.06952	R1_2hpi
R1_2hpi	TTC	0.912234	R1_2hpi
R1_2hpi	TTG	0.866687	R1_2hpi
R1_2hpi	TTT	0.892779	R1_2hpi
R1_4hpi	AAA	0.956159	R1_4hpi
R1_4hpi	AAC	0.969206	R1_4hpi
R1_4hpi	AAG	0.940919	R1_4hpi
R1_4hpi	AAT	1.01118	R1_4hpi
R1_4hpi	ACA	0.792768	R1_4hpi
R1_4hpi	ACC	0.788989	R1_4hpi
R1_4hpi	ACG	0.902029	R1_4hpi
R1_4hpi	ACT	0.842436	R1_4hpi
R1_4hpi	AGA	1.1315	R1_4hpi
R1_4hpi	AGC	0.824001	R1_4hpi
R1_4hpi	AGG	1.07623	R1_4hpi
R1_4hpi	AGT	0.904313	R1_4hpi
R1_4hpi	ATA	0.98057	R1_4hpi
R1_4hpi	ATC	0.83361	R1_4hpi
R1_4hpi	ATG	0.82144	R1_4hpi
R1_4hpi	ATT	0.821416	R1_4hpi
R1_4hpi	CAA	0.883165	R1_4hpi
R1_4hpi	CAC	1.08809	R1_4hpi
R1_4hpi	CAG	0.751713	R1_4hpi
R1_4hpi	CAT	1.1288	R1_4hpi
R1_4hpi	CCA	1.08671	R1_4hpi
R1_4hpi	CCC	0.813186	R1_4hpi
R1_4hpi	CCG	0.864623	R1_4hpi
R1_4hpi	CCT	0.793949	R1_4hpi
R1_4hpi	CGA	1.05179	R1_4hpi
R1_4hpi	CGC	0.751805	R1_4hpi
R1_4hpi	CGG	1.02029	R1_4hpi
R1_4hpi	CGT	0.892253	R1_4hpi
R1_4hpi	CTA	0.825985	R1_4hpi
R1_4hpi	CTC	0.763775	R1_4hpi
R1_4hpi	CTG	0.810013	R1_4hpi
R1_4hpi	CTT	0.722328	R1_4hpi
R1_4hpi	GAA	1.40831	R1_4hpi
R1_4hpi	GAC	1.09731	R1_4hpi
R1_4hpi	GAG	1.12843	R1_4hpi
R1_4hpi	GAT	1.08593	R1_4hpi
R1_4hpi	GCA	0.898992	R1_4hpi
R1_4hpi	GCC	0.885312	R1_4hpi
R1_4hpi	GCG	0.729645	R1_4hpi
R1_4hpi	GCT	0.753499	R1_4hpi
R1_4hpi	GGA	1.17594	R1_4hpi
R1_4hpi	GGC	0.967605	R1_4hpi
R1_4hpi	GGG	0.936001	R1_4hpi
R1_4hpi	GGT	0.809432	R1_4hpi
R1_4hpi	GTA	0.767102	R1_4hpi
R1_4hpi	GTC	0.749085	R1_4hpi
R1_4hpi	GTG	0.748847	R1_4hpi
R1_4hpi	GTT	0.73322	R1_4hpi
R1_4hpi	TAA	0.384118	R1_4hpi
R1_4hpi	TAC	0.978245	R1_4hpi
R1_4hpi	TAG	0.443942	R1_4hpi
R1_4hpi	TAT	1.04339	R1_4hpi
R1_4hpi	TCA	1.10842	R1_4hpi
R1_4hpi	TCC	0.977133	R1_4hpi
R1_4hpi	TCG	0.891115	R1_4hpi
R1_4hpi	TCT	0.963598	R1_4hpi
R1_4hpi	TGA	0.428282	R1_4hpi
R1_4hpi	TGC	0.627339	R1_4hpi
R1_4hpi	TGG	1.02325	R1_4hpi
R1_4hpi	TGT	0.67612	R1_4hpi
R1_4hpi	TTA	0.878576	R1_4hpi
R1_4hpi	TTC	1.00593	R1_4hpi
R1_4hpi	TTG	0.795889	R1_4hpi
R1_4hpi	TTT	0.97362	R1_4hpi
R1_8hpi	AAA	0.927377	R1_8hpi
R1_8hpi	AAC	0.938038	R1_8hpi
R1_8hpi	AAG	0.733382	R1_8hpi
R1_8hpi	AAT	1.02586	R1_8hpi
R1_8hpi	ACA	0.812277	R1_8hpi
R1_8hpi	ACC	0.893545	R1_8hpi
R1_8hpi	ACG	0.986362	R1_8hpi
R1_8hpi	ACT	0.851613	R1_8hpi
R1_8hpi	AGA	1.12103	R1_8hpi
R1_8hpi	AGC	0.819401	R1_8hpi
R1_8hpi	AGG	0.886565	R1_8hpi
R1_8hpi	AGT	0.877284	R1_8hpi
R1_8hpi	ATA	1.09198	R1_8hpi
R1_8hpi	ATC	0.801375	R1_8hpi
R1_8hpi	ATG	1.00377	R1_8hpi
R1_8hpi	ATT	0.865889	R1_8hpi
R1_8hpi	CAA	0.969265	R1_8hpi
R1_8hpi	CAC	1.06873	R1_8hpi
R1_8hpi	CAG	0.792668	R1_8hpi
R1_8hpi	CAT	1.19577	R1_8hpi
R1_8hpi	CCA	1.07703	R1_8hpi
R1_8hpi	CCC	0.826503	R1_8hpi
R1_8hpi	CCG	1.03047	R1_8hpi
R1_8hpi	CCT	0.837901	R1_8hpi
R1_8hpi	CGA	0.935129	R1_8hpi
R1_8hpi	CGC	0.812194	R1_8hpi
R1_8hpi	CGG	1.05798	R1_8hpi
R1_8hpi	CGT	0.863861	R1_8hpi
R1_8hpi	CTA	0.870492	R1_8hpi
R1_8hpi	CTC	0.724669	R1_8hpi
R1_8hpi	CTG	0.901032	R1_8hpi
R1_8hpi	CTT	0.713925	R1_8hpi
R1_8hpi	GAA	1.48407	R1_8hpi
R1_8hpi	GAC	1.06415	R1_8hpi
R1_8hpi	GAG	1.19199	R1_8hpi
R1_8hpi	GAT	1.16194	R1_8hpi
R1_8hpi	GCA	0.969857	R1_8hpi
R1_8hpi	GCC	0.867458	R1_8hpi
R1_8hpi	GCG	0.859405	R1_8hpi
R1_8hpi	GCT	0.797991	R1_8hpi
R1_8hpi	GGA	1.13632	R1_8hpi
R1_8hpi	GGC	0.992609	R1_8hpi
R1_8hpi	GGG	1.01875	R1_8hpi
R1_8hpi	GGT	0.80679	R1_8hpi
R1_8hpi	GTA	0.858317	R1_8hpi
R1_8hpi	GTC	0.770096	R1_8hpi
R1_8hpi	GTG	1.36216	R1_8hpi
R1_8hpi	GTT	0.741699	R1_8hpi
R1_8hpi	TAA	0.504897	R1_8hpi
R1_8hpi	TAC	1.05791	R1_8hpi
R1_8hpi	TAG	0.434591	R1_8hpi
R1_8hpi	TAT	1.07616	R1_8hpi
R1_8hpi	TCA	1.03007	R1_8hpi
R1_8hpi	TCC	0.840632	R1_8hpi
R1_8hpi	TCG	0.965762	R1_8hpi
R1_8hpi	TCT	0.896217	R1_8hpi
R1_8hpi	TGA	0.495381	R1_8hpi
R1_8hpi	TGC	0.744141	R1_8hpi
R1_8hpi	TGG	1.08801	R1_8hpi
R1_8hpi	TGT	0.778487	R1_8hpi
R1_8hpi	TTA	0.789419	R1_8hpi
R1_8hpi	TTC	1.02033	R1_8hpi
R1_8hpi	TTG	0.771267	R1_8hpi
R1_8hpi	TTT	1.02022	R1_8hpi
R2_2hpi	AAA	0.978911	R2_2hpi
R2_2hpi	AAC	0.940149	R2_2hpi
R2_2hpi	AAG	0.917405	R2_2hpi
R2_2hpi	AAT	1.05351	R2_2hpi
R2_2hpi	ACA	0.872899	R2_2hpi
R2_2hpi	ACC	0.823527	R2_2hpi
R2_2hpi	ACG	0.885835	R2_2hpi
R2_2hpi	ACT	0.830662	R2_2hpi
R2_2hpi	AGA	1.22144	R2_2hpi
R2_2hpi	AGC	0.809488	R2_2hpi
R2_2hpi	AGG	1.08028	R2_2hpi
R2_2hpi	AGT	0.916049	R2_2hpi
R2_2hpi	ATA	1.24034	R2_2hpi
R2_2hpi	ATC	0.795315	R2_2hpi
R2_2hpi	ATG	0.812379	R2_2hpi
R2_2hpi	ATT	0.756063	R2_2hpi
R2_2hpi	CAA	0.925726	R2_2hpi
R2_2hpi	CAC	1.07115	R2_2hpi
R2_2hpi	CAG	0.802256	R2_2hpi
R2_2hpi	CAT	1.1543	R2_2hpi
R2_2hpi	CCA	1.19394	R2_2hpi
R2_2hpi	CCC	0.855578	R2_2hpi
R2_2hpi	CCG	0.808204	R2_2hpi
R2_2hpi	CCT	0.885419	R2_2hpi
R2_2hpi	CGA	1.02158	R2_2hpi
R2_2hpi	CGC	0.84337	R2_2hpi
R2_2hpi	CGG	1.32123	R2_2hpi
R2_2hpi	CGT	0.86168	R2_2hpi
R2_2hpi	CTA	0.940596	R2_2hpi
R2_2hpi	CTC	0.797682	R2_2hpi
R2_2hpi	CTG	0.869332	R2_2hpi
R2_2hpi	CTT	0.738497	R2_2hpi
R2_2hpi	GAA	1.29385	R2_2hpi
R2_2hpi	GAC	1.00906	R2_2hpi
R2_2hpi	GAG	1.17975	R2_2hpi
R2_2hpi	GAT	1.0382	R2_2hpi
R2_2hpi	GCA	1.01471	R2_2hpi
R2_2hpi	GCC	0.887825	R2_2hpi
R2_2hpi	GCG	0.821467	R2_2hpi
R2_2hpi	GCT	0.763973	R2_2hpi
R2_2hpi	GGA	1.09692	R2_2hpi
R2_2hpi	GGC	0.951093	R2_2hpi
R2_2hpi	GGG	0.922174	R2_2hpi
R2_2hpi	GGT	0.744393	R2_2hpi
R2_2hpi	GTA	0.727441	R2_2hpi
R2_2hpi	GTC	0.747621	R2_2hpi
R2_2hpi	GTG	0.69113	R2_2hpi
R2_2hpi	GTT	0.687546	R2_2hpi
R2_2hpi	TAA	0.462963	R2_2hpi
R2_2hpi	TAC	0.957933	R2_2hpi
R2_2hpi	TAG	0.746834	R2_2hpi
R2_2hpi	TAT	1.0438	R2_2hpi
R2_2hpi	TCA	1.02731	R2_2hpi
R2_2hpi	TCC	0.910588	R2_2hpi
R2_2hpi	TCG	0.978309	R2_2hpi
R2_2hpi	TCT	0.950293	R2_2hpi
R2_2hpi	TGA	0.801109	R2_2hpi
R2_2hpi	TGC	0.684075	R2_2hpi
R2_2hpi	TGG	0.964895	R2_2hpi
R2_2hpi	TGT	0.714122	R2_2hpi
R2_2hpi	TTA	1.12141	R2_2hpi
R2_2hpi	TTC	0.907579	R2_2hpi
R2_2hpi	TTG	0.847364	R2_2hpi
R2_2hpi	TTT	0.891413	R2_2hpi
R2_4hpi	AAA	1.0391	R2_4hpi
R2_4hpi	AAC	1.04694	R2_4hpi
R2_4hpi	AAG	1.00286	R2_4hpi
R2_4hpi	AAT	1.12444	R2_4hpi
R2_4hpi	ACA	0.699253	R2_4hpi
R2_4hpi	ACC	0.71247	R2_4hpi
R2_4hpi	ACG	0.746896	R2_4hpi
R2_4hpi	ACT	0.73772	R2_4hpi
R2_4hpi	AGA	1.10209	R2_4hpi
R2_4hpi	AGC	0.762817	R2_4hpi
R2_4hpi	AGG	1.06587	R2_4hpi
R2_4hpi	AGT	0.956575	R2_4hpi
R2_4hpi	ATA	1.10313	R2_4hpi
R2_4hpi	ATC	0.83284	R2_4hpi
R2_4hpi	ATG	0.817463	R2_4hpi
R2_4hpi	ATT	0.808129	R2_4hpi
R2_4hpi	CAA	0.975637	R2_4hpi
R2_4hpi	CAC	0.93396	R2_4hpi
R2_4hpi	CAG	0.7109	R2_4hpi
R2_4hpi	CAT	1.12347	R2_4hpi
R2_4hpi	CCA	0.881668	R2_4hpi
R2_4hpi	CCC	0.591999	R2_4hpi
R2_4hpi	CCG	0.617715	R2_4hpi
R2_4hpi	CCT	0.624843	R2_4hpi
R2_4hpi	CGA	0.903291	R2_4hpi
R2_4hpi	CGC	0.768868	R2_4hpi
R2_4hpi	CGG	0.983006	R2_4hpi
R2_4hpi	CGT	0.953554	R2_4hpi
R2_4hpi	CTA	0.819799	R2_4hpi
R2_4hpi	CTC	0.732156	R2_4hpi
R2_4hpi	CTG	0.718249	R2_4hpi
R2_4hpi	CTT	0.667022	R2_4hpi
R2_4hpi	GAA	1.41311	R2_4hpi
R2_4hpi	GAC	1.05336	R2_4hpi
R2_4hpi	GAG	1.14188	R2_4hpi
R2_4hpi	GAT	1.12184	R2_4hpi
R2_4hpi	GCA	0.839289	R2_4hpi
R2_4hpi	GCC	0.789694	R2_4hpi
R2_4hpi	GCG	0.69368	R2_4hpi
R2_4hpi	GCT	0.634602	R2_4hpi
R2_4hpi	GGA	1.00794	R2_4hpi
R2_4hpi	GGC	0.718868	R2_4hpi
R2_4hpi	GGG	0.796756	R2_4hpi
R2_4hpi	GGT	0.687892	R2_4hpi
R2_4hpi	GTA	0.655844	R2_4hpi
R2_4hpi	GTC	0.70026	R2_4hpi
R2_4hpi	GTG	0.593413	R2_4hpi
R2_4hpi	GTT	0.654908	R2_4hpi
R2_4hpi	TAA	0.515625	R2_4hpi
R2_4hpi	TAC	1.03424	R2_4hpi
R2_4hpi	TAG	0.643302	R2_4hpi
R2_4hpi	TAT	1.13844	R2_4hpi
R2_4hpi	TCA	1.05112	R2_4hpi
R2_4hpi	TCC	1.01173	R2_4hpi
R2_4hpi	TCG	0.900672	R2_4hpi
R2_4hpi	TCT	0.930219	R2_4hpi
R2_4hpi	TGA	0.678265	R2_4hpi
R2_4hpi	TGC	0.584198	R2_4hpi
R2_4hpi	TGG	0.972006	R2_4hpi
R2_4hpi	TGT	0.61514	R2_4hpi
R2_4hpi	TTA	0.983152	R2_4hpi
R2_4hpi	TTC	0.950338	R2_4hpi
R2_4hpi	TTG	0.842151	R2_4hpi
R2_4hpi	TTT	0.949518	R2_4hpi
R2_8hpi	AAA	0.967212	R2_8hpi
R2_8hpi	AAC	0.911239	R2_8hpi
R2_8hpi	AAG	0.85232	R2_8hpi
R2_8hpi	AAT	1.04189	R2_8hpi
R2_8hpi	ACA	0.761129	R2_8hpi
R2_8hpi	ACC	0.829998	R2_8hpi
R2_8hpi	ACG	0.922173	R2_8hpi
R2_8hpi	ACT	0.836784	R2_8hpi
R2_8hpi	AGA	1.1709	R2_8hpi
R2_8hpi	AGC	0.794128	R2_8hpi
R2_8hpi	AGG	1.00227	R2_8hpi
R2_8hpi	AGT	0.944245	R2_8hpi
R2_8hpi	ATA	1.12638	R2_8hpi
R2_8hpi	ATC	0.757178	R2_8hpi
R2_8hpi	ATG	0.946021	R2_8hpi
R2_8hpi	ATT	0.782686	R2_8hpi
R2_8hpi	CAA	0.998268	R2_8hpi
R2_8hpi	CAC	0.94999	R2_8hpi
R2_8hpi	CAG	0.804099	R2_8hpi
R2_8hpi	CAT	1.09042	R2_8hpi
R2_8hpi	CCA	1.00547	R2_8hpi
R2_8hpi	CCC	0.729767	R2_8hpi
R2_8hpi	CCG	0.964368	R2_8hpi
R2_8hpi	CCT	0.764638	R2_8hpi
R2_8hpi	CGA	1.05045	R2_8hpi
R2_8hpi	CGC	0.772494	R2_8hpi
R2_8hpi	CGG	1.36063	R2_8hpi
R2_8hpi	CGT	0.936617	R2_8hpi
R2_8hpi	CTA	0.860183	R2_8hpi
R2_8hpi	CTC	0.736501	R2_8hpi
R2_8hpi	CTG	0.848602	R2_8hpi
R2_8hpi	CTT	0.709791	R2_8hpi
R2_8hpi	GAA	1.45047	R2_8hpi
R2_8hpi	GAC	1.11275	R2_8hpi
R2_8hpi	GAG	1.13736	R2_8hpi
R2_8hpi	GAT	1.22159	R2_8hpi
R2_8hpi	GCA	0.935389	R2_8hpi
R2_8hpi	GCC	0.831276	R2_8hpi
R2_8hpi	GCG	0.831641	R2_8hpi
R2_8hpi	GCT	0.76107	R2_8hpi
R2_8hpi	GGA	1.10033	R2_8hpi
R2_8hpi	GGC	0.802864	R2_8hpi
R2_8hpi	GGG	0.983565	R2_8hpi
R2_8hpi	GGT	0.80012	R2_8hpi
R2_8hpi	GTA	0.818391	R2_8hpi
R2_8hpi	GTC	0.765069	R2_8hpi
R2_8hpi	GTG	1.08265	R2_8hpi
R2_8hpi	GTT	0.718554	R2_8hpi
R2_8hpi	TAA	0.547351	R2_8hpi
R2_8hpi	TAC	0.995473	R2_8hpi
R2_8hpi	TAG	0.705092	R2_8hpi
R2_8hpi	TAT	1.02248	R2_8hpi
R2_8hpi	TCA	0.991224	R2_8hpi
R2_8hpi	TCC	0.845533	R2_8hpi
R2_8hpi	TCG	0.996124	R2_8hpi
R2_8hpi	TCT	0.936969	R2_8hpi
R2_8hpi	TGA	0.651435	R2_8hpi
R2_8hpi	TGC	0.649171	R2_8hpi
R2_8hpi	TGG	1.0445	R2_8hpi
R2_8hpi	TGT	0.77013	R2_8hpi
R2_8hpi	TTA	0.856413	R2_8hpi
R2_8hpi	TTC	0.897955	R2_8hpi
R2_8hpi	TTG	0.803445	R2_8hpi
R2_8hpi	TTT	0.929008	R2_8hpi

## Sheet: Fig. 2C
Fig. 2C Example for showing pausing detection criteria
mrna	codon	cds	Esite	Psite	Asite	Value	mean	sd	up_bound
rna-MIMI_gp0741	4	430	TCT	TTC	AAC	1.4568	0.964363	0.894448	2.75326
rna-MIMI_gp0741	5	430	TTC	AAC	AAC	0.728402	0.964363	0.894448	2.75326
rna-MIMI_gp0741	6	430	AAC	AAC	GTC	0.485601	0.964363	0.894448	2.75326
rna-MIMI_gp0741	7	430	AAC	GTC	AAC	0.728402	0.964363	0.894448	2.75326
rna-MIMI_gp0741	8	430	GTC	AAC	AAC	1.4568	0.964363	0.894448	2.75326
rna-MIMI_gp0741	9	430	AAC	AAC	GTC	0.485601	0.964363	0.894448	2.75326
rna-MIMI_gp0741	10	430	AAC	GTC	ATC	1.214	0.964363	0.894448	2.75326
rna-MIMI_gp0741	11	430	GTC	ATC	AAC	0.971203	0.964363	0.894448	2.75326
rna-MIMI_gp0741	12	430	ATC	AAC	AGC	2.67081	0.964363	0.894448	2.75326
rna-MIMI_gp0741	13	430	AAC	AGC	AAC	1.4568	0.964363	0.894448	2.75326
rna-MIMI_gp0741	14	430	AGC	AAC	GAC	0.971203	0.964363	0.894448	2.75326
rna-MIMI_gp0741	15	430	AAC	GAC	GTC	1.94241	0.964363	0.894448	2.75326
rna-MIMI_gp0741	16	430	GAC	GTC	AAC	1.6996	0.964363	0.894448	2.75326
rna-MIMI_gp0741	17	430	GTC	AAC	GAC	3.15641	0.964363	0.894448	2.75326
rna-MIMI_gp0741	18	430	AAC	GAC	GCC	5.09881	0.964363	0.894448	2.75326
rna-MIMI_gp0741	19	430	GAC	GCC	ACC	0.971203	0.964363	0.894448	2.75326
rna-MIMI_gp0741	20	430	GCC	ACC	AAC	0.485601	0.964363	0.894448	2.75326
rna-MIMI_gp0741	21	430	ACC	AAC	ACT	0.971203	0.964363	0.894448	2.75326
rna-MIMI_gp0741	22	430	AAC	ACT	CAG	0.728402	0.964363	0.894448	2.75326
rna-MIMI_gp0741	23	430	ACT	CAG	CAC	1.214	0.964363	0.894448	2.75326
rna-MIMI_gp0741	24	430	CAG	CAC	ATG	0.971203	0.964363	0.894448	2.75326
rna-MIMI_gp0741	25	430	CAC	ATG	TTG	0.971203	0.964363	0.894448	2.75326
rna-MIMI_gp0741	26	430	ATG	TTG	CGC	2.67081	0.964363	0.894448	2.75326
rna-MIMI_gp0741	27	430	TTG	CGC	GAC	0.971203	0.964363	0.894448	2.75326
rna-MIMI_gp0741	28	430	CGC	GAC	ATT	1.4568	0.964363	0.894448	2.75326
rna-MIMI_gp0741	29	430	GAC	ATT	CGC	0.485601	0.964363	0.894448	2.75326
rna-MIMI_gp0741	30	430	ATT	CGC	GAG	1.94241	0.964363	0.894448	2.75326
rna-MIMI_gp0741	31	430	CGC	GAG	ATG	0.971203	0.964363	0.894448	2.75326
rna-MIMI_gp0741	32	430	GAG	ATG	AAG	0.242801	0.964363	0.894448	2.75326
rna-MIMI_gp0741	33	430	ATG	AAG	CAG	0.728402	0.964363	0.894448	2.75326
rna-MIMI_gp0741	34	430	AAG	CAG	CTC	0	0.964363	0.894448	2.75326
rna-MIMI_gp0741	35	430	CAG	CTC	GTT	1.214	0.964363	0.894448	2.75326
rna-MIMI_gp0741	36	430	CTC	GTT	CAA	1.94241	0.964363	0.894448	2.75326
rna-MIMI_gp0741	37	430	GTT	CAA	GAC	0.242801	0.964363	0.894448	2.75326
rna-MIMI_gp0741	38	430	CAA	GAC	CTG	0.242801	0.964363	0.894448	2.75326
rna-MIMI_gp0741	39	430	GAC	CTG	AAG	1.6996	0.964363	0.894448	2.75326
rna-MIMI_gp0741	40	430	CTG	AAG	CAG	0.728402	0.964363	0.894448	2.75326
rna-MIMI_gp0741	41	430	AAG	CAG	GTT	3.64201	0.964363	0.894448	2.75326
rna-MIMI_gp0741	42	430	CAG	GTT	CTT	0.242801	0.964363	0.894448	2.75326
rna-MIMI_gp0741	43	430	GTT	CTT	CAG	0.242801	0.964363	0.894448	2.75326
rna-MIMI_gp0741	44	430	CTT	CAG	GAG	0.242801	0.964363	0.894448	2.75326
rna-MIMI_gp0741	45	430	CAG	GAG	ATT	2.18521	0.964363	0.894448	2.75326
rna-MIMI_gp0741	46	430	GAG	ATT	CGT	0.242801	0.964363	0.894448	2.75326
rna-MIMI_gp0741	47	430	ATT	CGT	CTT	0.485601	0.964363	0.894448	2.75326
rna-MIMI_gp0741	48	430	CGT	CTT	GCT	0.242801	0.964363	0.894448	2.75326
rna-MIMI_gp0741	49	430	CTT	GCT	GGT	0	0.964363	0.894448	2.75326
rna-MIMI_gp0741	50	430	GCT	GGT	GAG	1.214	0.964363	0.894448	2.75326
rna-MIMI_gp0741	51	430	GGT	GAG	GAC	0.242801	0.964363	0.894448	2.75326
rna-MIMI_gp0741	52	430	GAG	GAC	ATC	0.485601	0.964363	0.894448	2.75326
rna-MIMI_gp0741	53	430	GAC	ATC	GAT	1.4568	0.964363	0.894448	2.75326
rna-MIMI_gp0741	54	430	ATC	GAT	TCG	1.6996	0.964363	0.894448	2.75326
rna-MIMI_gp0741	55	430	GAT	TCG	ACC	0.242801	0.964363	0.894448	2.75326
rna-MIMI_gp0741	56	430	TCG	ACC	ATC	1.6996	0.964363	0.894448	2.75326
rna-MIMI_gp0741	57	430	ACC	ATC	AGT	0.485601	0.964363	0.894448	2.75326
rna-MIMI_gp0741	58	430	ATC	AGT	CTT	0.971203	0.964363	0.894448	2.75326
rna-MIMI_gp0741	59	430	AGT	CTT	GAG	1.4568	0.964363	0.894448	2.75326
rna-MIMI_gp0741	60	430	CTT	GAG	CTT	1.214	0.964363	0.894448	2.75326
rna-MIMI_gp0741	61	430	GAG	CTT	CTC	2.91361	0.964363	0.894448	2.75326
rna-MIMI_gp0741	62	430	CTT	CTC	ACA	1.4568	0.964363	0.894448	2.75326
rna-MIMI_gp0741	63	430	CTC	ACA	AAG	4.37041	0.964363	0.894448	2.75326
rna-MIMI_gp0741	64	430	ACA	AAG	AAG	1.4568	0.964363	0.894448	2.75326
rna-MIMI_gp0741	65	430	AAG	AAG	CTT	0.485601	0.964363	0.894448	2.75326
rna-MIMI_gp0741	66	430	AAG	CTT	GAA	0.728402	0.964363	0.894448	2.75326
rna-MIMI_gp0741	67	430	CTT	GAA	GGC	0.242801	0.964363	0.894448	2.75326
rna-MIMI_gp0741	68	430	GAA	GGC	CGC	0.728402	0.964363	0.894448	2.75326
rna-MIMI_gp0741	69	430	GGC	CGC	ATG	0.485601	0.964363	0.894448	2.75326
rna-MIMI_gp0741	70	430	CGC	ATG	ATT	0.485601	0.964363	0.894448	2.75326
rna-MIMI_gp0741	71	430	ATG	ATT	CTC	0.242801	0.964363	0.894448	2.75326
rna-MIMI_gp0741	72	430	ATT	CTC	GAT	1.94241	0.964363	0.894448	2.75326
rna-MIMI_gp0741	73	430	CTC	GAT	GCA	3.64201	0.964363	0.894448	2.75326
rna-MIMI_gp0741	74	430	GAT	GCA	TTC	2.18521	0.964363	0.894448	2.75326
rna-MIMI_gp0741	75	430	GCA	TTC	GAG	0.485601	0.964363	0.894448	2.75326
rna-MIMI_gp0741	76	430	TTC	GAG	ACC	0.971203	0.964363	0.894448	2.75326
rna-MIMI_gp0741	77	430	GAG	ACC	ATG	0.485601	0.964363	0.894448	2.75326
rna-MIMI_gp0741	78	430	ACC	ATG	AGG	1.214	0.964363	0.894448	2.75326
rna-MIMI_gp0741	79	430	ATG	AGG	TTC	3.88481	0.964363	0.894448	2.75326
rna-MIMI_gp0741	80	430	AGG	TTC	ATT	1.214	0.964363	0.894448	2.75326
rna-MIMI_gp0741	81	430	TTC	ATT	GGT	0.242801	0.964363	0.894448	2.75326
rna-MIMI_gp0741	82	430	ATT	GGT	TCC	0.971203	0.964363	0.894448	2.75326
rna-MIMI_gp0741	83	430	GGT	TCC	CGT	0	0.964363	0.894448	2.75326
rna-MIMI_gp0741	84	430	TCC	CGT	TCA	1.4568	0.964363	0.894448	2.75326
rna-MIMI_gp0741	85	430	CGT	TCA	GGG	3.64201	0.964363	0.894448	2.75326
rna-MIMI_gp0741	86	430	TCA	GGG	ACA	1.6996	0.964363	0.894448	2.75326
rna-MIMI_gp0741	87	430	GGG	ACA	TAC	1.214	0.964363	0.894448	2.75326
rna-MIMI_gp0741	88	430	ACA	TAC	TCA	1.6996	0.964363	0.894448	2.75326
rna-MIMI_gp0741	89	430	TAC	TCA	CAC	0.242801	0.964363	0.894448	2.75326
rna-MIMI_gp0741	90	430	TCA	CAC	GCC	0.971203	0.964363	0.894448	2.75326
rna-MIMI_gp0741	91	430	CAC	GCC	TAC	0.971203	0.964363	0.894448	2.75326
rna-MIMI_gp0741	92	430	GCC	TAC	GGC	0.728402	0.964363	0.894448	2.75326
rna-MIMI_gp0741	93	430	TAC	GGC	GGA	0.971203	0.964363	0.894448	2.75326
rna-MIMI_gp0741	94	430	GGC	GGA	TAC	1.4568	0.964363	0.894448	2.75326
rna-MIMI_gp0741	95	430	GGA	TAC	TAC	0	0.964363	0.894448	2.75326
rna-MIMI_gp0741	96	430	TAC	TAC	CGT	0.485601	0.964363	0.894448	2.75326
rna-MIMI_gp0741	97	430	TAC	CGT	GAC	0.728402	0.964363	0.894448	2.75326
rna-MIMI_gp0741	98	430	CGT	GAC	ATC	0.485601	0.964363	0.894448	2.75326
rna-MIMI_gp0741	99	430	GAC	ATC	CTG	0.485601	0.964363	0.894448	2.75326
rna-MIMI_gp0741	100	430	ATC	CTG	GCC	1.4568	0.964363	0.894448	2.75326
rna-MIMI_gp0741	101	430	CTG	GCC	AAG	0.242801	0.964363	0.894448	2.75326
rna-MIMI_gp0741	102	430	GCC	AAG	AAG	1.4568	0.964363	0.894448	2.75326
rna-MIMI_gp0741	103	430	AAG	AAG	CCC	1.6996	0.964363	0.894448	2.75326
rna-MIMI_gp0741	104	430	AAG	CCC	ATC	0.971203	0.964363	0.894448	2.75326
rna-MIMI_gp0741	105	430	CCC	ATC	AAG	0.728402	0.964363	0.894448	2.75326
rna-MIMI_gp0741	106	430	ATC	AAG	GAT	1.94241	0.964363	0.894448	2.75326
rna-MIMI_gp0741	107	430	AAG	GAT	CTC	0.728402	0.964363	0.894448	2.75326
rna-MIMI_gp0741	108	430	GAT	CTC	GAC	0.485601	0.964363	0.894448	2.75326
rna-MIMI_gp0741	109	430	CTC	GAC	TTC	1.6996	0.964363	0.894448	2.75326
rna-MIMI_gp0741	110	430	GAC	TTC	GCC	1.4568	0.964363	0.894448	2.75326
rna-MIMI_gp0741	111	430	TTC	GCC	TTC	0.728402	0.964363	0.894448	2.75326
rna-MIMI_gp0741	112	430	GCC	TTC	TCT	0.971203	0.964363	0.894448	2.75326
rna-MIMI_gp0741	113	430	TTC	TCT	TCA	0.485601	0.964363	0.894448	2.75326
rna-MIMI_gp0741	114	430	TCT	TCA	GAG	2.67081	0.964363	0.894448	2.75326
rna-MIMI_gp0741	115	430	TCA	GAG	GAC	0	0.964363	0.894448	2.75326
rna-MIMI_gp0741	116	430	GAG	GAC	GAT	0.728402	0.964363	0.894448	2.75326
rna-MIMI_gp0741	117	430	GAC	GAT	GTC	0.242801	0.964363	0.894448	2.75326
rna-MIMI_gp0741	118	430	GAT	GTC	CGG	1.4568	0.964363	0.894448	2.75326
rna-MIMI_gp0741	119	430	GTC	CGG	TCG	2.18521	0.964363	0.894448	2.75326
rna-MIMI_gp0741	120	430	CGG	TCG	TTC	0.242801	0.964363	0.894448	2.75326
rna-MIMI_gp0741	121	430	TCG	TTC	ATC	0.242801	0.964363	0.894448	2.75326
rna-MIMI_gp0741	122	430	TTC	ATC	TTC	0.728402	0.964363	0.894448	2.75326
rna-MIMI_gp0741	123	430	ATC	TTC	GAT	1.214	0.964363	0.894448	2.75326
rna-MIMI_gp0741	124	430	TTC	GAT	CTC	0.728402	0.964363	0.894448	2.75326
rna-MIMI_gp0741	125	430	GAT	CTC	AAG	0.728402	0.964363	0.894448	2.75326
rna-MIMI_gp0741	126	430	CTC	AAG	TCG	2.42801	0.964363	0.894448	2.75326
rna-MIMI_gp0741	127	430	AAG	TCG	AGA	1.4568	0.964363	0.894448	2.75326
rna-MIMI_gp0741	128	430	TCG	AGA	TAC	0.485601	0.964363	0.894448	2.75326
rna-MIMI_gp0741	129	430	AGA	TAC	AAC	1.94241	0.964363	0.894448	2.75326
rna-MIMI_gp0741	130	430	TAC	AAC	GTC	0.242801	0.964363	0.894448	2.75326
rna-MIMI_gp0741	131	430	AAC	GTC	ACT	1.4568	0.964363	0.894448	2.75326
rna-MIMI_gp0741	132	430	GTC	ACT	CTC	0.728402	0.964363	0.894448	2.75326
rna-MIMI_gp0741	133	430	ACT	CTC	CTG	0.242801	0.964363	0.894448	2.75326
rna-MIMI_gp0741	134	430	CTC	CTG	AAA	0.242801	0.964363	0.894448	2.75326
rna-MIMI_gp0741	135	430	CTG	AAA	CCG	0	0.964363	0.894448	2.75326
rna-MIMI_gp0741	136	430	AAA	CCG	AGC	0.971203	0.964363	0.894448	2.75326
rna-MIMI_gp0741	137	430	CCG	AGC	TAC	1.214	0.964363	0.894448	2.75326
rna-MIMI_gp0741	138	430	AGC	TAC	ACT	0.971203	0.964363	0.894448	2.75326
rna-MIMI_gp0741	139	430	TAC	ACT	GAC	0.728402	0.964363	0.894448	2.75326
rna-MIMI_gp0741	140	430	ACT	GAC	CTT	0.971203	0.964363	0.894448	2.75326
rna-MIMI_gp0741	141	430	GAC	CTT	GGC	0	0.964363	0.894448	2.75326
rna-MIMI_gp0741	142	430	CTT	GGC	TGC	1.214	0.964363	0.894448	2.75326
rna-MIMI_gp0741	143	430	GGC	TGC	TAC	1.4568	0.964363	0.894448	2.75326
rna-MIMI_gp0741	144	430	TGC	TAC	AGT	0.242801	0.964363	0.894448	2.75326
rna-MIMI_gp0741	145	430	TAC	AGT	CTC	0.242801	0.964363	0.894448	2.75326
rna-MIMI_gp0741	146	430	AGT	CTC	AAG	0.242801	0.964363	0.894448	2.75326
rna-MIMI_gp0741	147	430	CTC	AAG	CTT	0.485601	0.964363	0.894448	2.75326
rna-MIMI_gp0741	148	430	AAG	CTT	GAG	1.6996	0.964363	0.894448	2.75326
rna-MIMI_gp0741	149	430	CTT	GAG	CAC	2.18521	0.964363	0.894448	2.75326
rna-MIMI_gp0741	150	430	GAG	CAC	AAG	2.67081	0.964363	0.894448	2.75326
rna-MIMI_gp0741	151	430	CAC	AAG	TTG	2.42801	0.964363	0.894448	2.75326
rna-MIMI_gp0741	152	430	AAG	TTG	CTC	0.971203	0.964363	0.894448	2.75326
rna-MIMI_gp0741	153	430	TTG	CTC	AAG	0.242801	0.964363	0.894448	2.75326
rna-MIMI_gp0741	154	430	CTC	AAG	AAG	0.728402	0.964363	0.894448	2.75326
rna-MIMI_gp0741	155	430	AAG	AAG	GCA	0.728402	0.964363	0.894448	2.75326
rna-MIMI_gp0741	156	430	AAG	GCA	TCC	0.971203	0.964363	0.894448	2.75326
rna-MIMI_gp0741	157	430	GCA	TCC	ATT	0.242801	0.964363	0.894448	2.75326
rna-MIMI_gp0741	158	430	TCC	ATT	CTG	1.214	0.964363	0.894448	2.75326
rna-MIMI_gp0741	159	430	ATT	CTG	GTT	0.728402	0.964363	0.894448	2.75326
rna-MIMI_gp0741	160	430	CTG	GTT	GAT	0.485601	0.964363	0.894448	2.75326
rna-MIMI_gp0741	161	430	GTT	GAT	GCC	0.485601	0.964363	0.894448	2.75326
rna-MIMI_gp0741	162	430	GAT	GCC	ACT	0.485601	0.964363	0.894448	2.75326
rna-MIMI_gp0741	163	430	GCC	ACT	TAC	0.728402	0.964363	0.894448	2.75326
rna-MIMI_gp0741	164	430	ACT	TAC	TCC	0.242801	0.964363	0.894448	2.75326
rna-MIMI_gp0741	165	430	TAC	TCC	TGT	0	0.964363	0.894448	2.75326
rna-MIMI_gp0741	166	430	TCC	TGT	CCC	0.971203	0.964363	0.894448	2.75326
rna-MIMI_gp0741	167	430	TGT	CCC	GCC	2.18521	0.964363	0.894448	2.75326
rna-MIMI_gp0741	168	430	CCC	GCC	AAG	0.485601	0.964363	0.894448	2.75326
rna-MIMI_gp0741	169	430	GCC	AAG	AGA	1.4568	0.964363	0.894448	2.75326
rna-MIMI_gp0741	170	430	AAG	AGA	GTT	0	0.964363	0.894448	2.75326
rna-MIMI_gp0741	171	430	AGA	GTT	GTC	0.971203	0.964363	0.894448	2.75326
rna-MIMI_gp0741	172	430	GTT	GTC	CGG	0.728402	0.964363	0.894448	2.75326
rna-MIMI_gp0741	173	430	GTC	CGG	TTC	1.94241	0.964363	0.894448	2.75326
rna-MIMI_gp0741	174	430	CGG	TTC	GAC	1.214	0.964363	0.894448	2.75326
rna-MIMI_gp0741	175	430	TTC	GAC	TTC	0	0.964363	0.894448	2.75326
rna-MIMI_gp0741	176	430	GAC	TTC	AAC	1.94241	0.964363	0.894448	2.75326
rna-MIMI_gp0741	177	430	TTC	AAC	GTC	0.242801	0.964363	0.894448	2.75326
rna-MIMI_gp0741	178	430	AAC	GTC	AAC	0.242801	0.964363	0.894448	2.75326
rna-MIMI_gp0741	179	430	GTC	AAC	ATG	0.485601	0.964363	0.894448	2.75326
rna-MIMI_gp0741	180	430	AAC	ATG	CTC	0.971203	0.964363	0.894448	2.75326
rna-MIMI_gp0741	181	430	ATG	CTC	TTG	1.4568	0.964363	0.894448	2.75326
rna-MIMI_gp0741	182	430	CTC	TTG	GCG	2.67081	0.964363	0.894448	2.75326
rna-MIMI_gp0741	183	430	TTG	GCG	ACT	1.4568	0.964363	0.894448	2.75326
rna-MIMI_gp0741	184	430	GCG	ACT	CAC	0.971203	0.964363	0.894448	2.75326
rna-MIMI_gp0741	185	430	ACT	CAC	ACT	0.485601	0.964363	0.894448	2.75326
rna-MIMI_gp0741	186	430	CAC	ACT	CCT	0.242801	0.964363	0.894448	2.75326
rna-MIMI_gp0741	187	430	ACT	CCT	GAA	3.15641	0.964363	0.894448	2.75326
rna-MIMI_gp0741	188	430	CCT	GAA	GAA	0.485601	0.964363	0.894448	2.75326
rna-MIMI_gp0741	189	430	GAA	GAA	GGT	0.485601	0.964363	0.894448	2.75326
rna-MIMI_gp0741	190	430	GAA	GGT	TCT	0.485601	0.964363	0.894448	2.75326
rna-MIMI_gp0741	191	430	GGT	TCT	CTT	0	0.964363	0.894448	2.75326
rna-MIMI_gp0741	192	430	TCT	CTT	GAT	0.242801	0.964363	0.894448	2.75326
rna-MIMI_gp0741	193	430	CTT	GAT	CTC	1.214	0.964363	0.894448	2.75326
rna-MIMI_gp0741	194	430	GAT	CTC	AAG	0.485601	0.964363	0.894448	2.75326
rna-MIMI_gp0741	195	430	CTC	AAG	ATC	0.242801	0.964363	0.894448	2.75326
rna-MIMI_gp0741	196	430	AAG	ATC	AGG	0.728402	0.964363	0.894448	2.75326
rna-MIMI_gp0741	197	430	ATC	AGG	AAC	0.728402	0.964363	0.894448	2.75326
rna-MIMI_gp0741	198	430	AGG	AAC	TCA	0.242801	0.964363	0.894448	2.75326
rna-MIMI_gp0741	199	430	AAC	TCA	AGG	0.485601	0.964363	0.894448	2.75326
rna-MIMI_gp0741	200	430	TCA	AGG	TGC	1.214	0.964363	0.894448	2.75326
rna-MIMI_gp0741	201	430	AGG	TGC	GCT	2.18521	0.964363	0.894448	2.75326
rna-MIMI_gp0741	202	430	TGC	GCT	CTC	0.242801	0.964363	0.894448	2.75326
rna-MIMI_gp0741	203	430	GCT	CTC	ACA	0.485601	0.964363	0.894448	2.75326
rna-MIMI_gp0741	204	430	CTC	ACA	GAC	2.42801	0.964363	0.894448	2.75326
rna-MIMI_gp0741	205	430	ACA	GAC	GTC	1.4568	0.964363	0.894448	2.75326
rna-MIMI_gp0741	206	430	GAC	GTC	ATC	0.485601	0.964363	0.894448	2.75326
rna-MIMI_gp0741	207	430	GTC	ATC	GAC	1.94241	0.964363	0.894448	2.75326
rna-MIMI_gp0741	208	430	ATC	GAC	GAT	4.37041	0.964363	0.894448	2.75326
rna-MIMI_gp0741	209	430	GAC	GAT	TGT	1.214	0.964363	0.894448	2.75326
rna-MIMI_gp0741	210	430	GAT	TGT	TGT	0.971203	0.964363	0.894448	2.75326
rna-MIMI_gp0741	211	430	TGT	TGT	CAC	1.4568	0.964363	0.894448	2.75326
rna-MIMI_gp0741	212	430	TGT	CAC	CAC	0.728402	0.964363	0.894448	2.75326
rna-MIMI_gp0741	213	430	CAC	CAC	AAG	0.728402	0.964363	0.894448	2.75326
rna-MIMI_gp0741	214	430	CAC	AAG	TTC	0	0.964363	0.894448	2.75326
rna-MIMI_gp0741	215	430	AAG	TTC	GTC	0.728402	0.964363	0.894448	2.75326
rna-MIMI_gp0741	216	430	TTC	GTC	GTT	0	0.964363	0.894448	2.75326
rna-MIMI_gp0741	217	430	GTC	GTT	CTG	0.485601	0.964363	0.894448	2.75326
rna-MIMI_gp0741	218	430	GTT	CTG	GAT	1.4568	0.964363	0.894448	2.75326
rna-MIMI_gp0741	219	430	CTG	GAT	GAG	1.4568	0.964363	0.894448	2.75326
rna-MIMI_gp0741	220	430	GAT	GAG	AGC	0.242801	0.964363	0.894448	2.75326
rna-MIMI_gp0741	221	430	GAG	AGC	GGT	0.728402	0.964363	0.894448	2.75326
rna-MIMI_gp0741	222	430	AGC	GGT	AGT	2.18521	0.964363	0.894448	2.75326
rna-MIMI_gp0741	223	430	GGT	AGT	CCC	1.6996	0.964363	0.894448	2.75326
rna-MIMI_gp0741	224	430	AGT	CCC	AAA	2.18521	0.964363	0.894448	2.75326
rna-MIMI_gp0741	225	430	CCC	AAA	CTC	0.485601	0.964363	0.894448	2.75326
rna-MIMI_gp0741	226	430	AAA	CTC	ACT	0.485601	0.964363	0.894448	2.75326
rna-MIMI_gp0741	227	430	CTC	ACT	CAT	1.214	0.964363	0.894448	2.75326
rna-MIMI_gp0741	228	430	ACT	CAT	CAA	1.214	0.964363	0.894448	2.75326
rna-MIMI_gp0741	229	430	CAT	CAA	GGC	0.242801	0.964363	0.894448	2.75326
rna-MIMI_gp0741	230	430	CAA	GGC	GCT	0.485601	0.964363	0.894448	2.75326
rna-MIMI_gp0741	231	430	GGC	GCT	GAG	0.728402	0.964363	0.894448	2.75326
rna-MIMI_gp0741	232	430	GCT	GAG	ATC	0.728402	0.964363	0.894448	2.75326
rna-MIMI_gp0741	233	430	GAG	ATC	GAT	0.728402	0.964363	0.894448	2.75326
rna-MIMI_gp0741	234	430	ATC	GAT	CGG	1.4568	0.964363	0.894448	2.75326
rna-MIMI_gp0741	235	430	GAT	CGG	GCT	0.728402	0.964363	0.894448	2.75326
rna-MIMI_gp0741	236	430	CGG	GCT	CTC	0.971203	0.964363	0.894448	2.75326
rna-MIMI_gp0741	237	430	GCT	CTC	AAC	1.4568	0.964363	0.894448	2.75326
rna-MIMI_gp0741	238	430	CTC	AAC	CCC	0.485601	0.964363	0.894448	2.75326
rna-MIMI_gp0741	239	430	AAC	CCC	GAC	3.39921	0.964363	0.894448	2.75326
rna-MIMI_gp0741	240	430	CCC	GAC	GGA	1.214	0.964363	0.894448	2.75326
rna-MIMI_gp0741	241	430	GAC	GGA	TCT	1.4568	0.964363	0.894448	2.75326
rna-MIMI_gp0741	242	430	GGA	TCT	TTC	0.485601	0.964363	0.894448	2.75326
rna-MIMI_gp0741	243	430	TCT	TTC	AAG	2.91361	0.964363	0.894448	2.75326
rna-MIMI_gp0741	244	430	TTC	AAG	GAT	1.6996	0.964363	0.894448	2.75326
rna-MIMI_gp0741	245	430	AAG	GAT	CTC	0.971203	0.964363	0.894448	2.75326
rna-MIMI_gp0741	246	430	GAT	CTC	TCA	0.242801	0.964363	0.894448	2.75326
rna-MIMI_gp0741	247	430	CTC	TCA	GAC	0.242801	0.964363	0.894448	2.75326
rna-MIMI_gp0741	248	430	TCA	GAC	AGG	1.94241	0.964363	0.894448	2.75326
rna-MIMI_gp0741	249	430	GAC	AGG	GCT	0.242801	0.964363	0.894448	2.75326
rna-MIMI_gp0741	250	430	AGG	GCT	GTC	0	0.964363	0.894448	2.75326
rna-MIMI_gp0741	251	430	GCT	GTC	TTC	0	0.964363	0.894448	2.75326
rna-MIMI_gp0741	252	430	GTC	TTC	AAC	1.94241	0.964363	0.894448	2.75326
rna-MIMI_gp0741	253	430	TTC	AAC	AGT	0.728402	0.964363	0.894448	2.75326
rna-MIMI_gp0741	254	430	AAC	AGT	CTC	0.242801	0.964363	0.894448	2.75326
rna-MIMI_gp0741	255	430	AGT	CTC	TGC	0.242801	0.964363	0.894448	2.75326
rna-MIMI_gp0741	256	430	CTC	TGC	CTT	0.485601	0.964363	0.894448	2.75326
rna-MIMI_gp0741	257	430	TGC	CTT	AGG	0.485601	0.964363	0.894448	2.75326
rna-MIMI_gp0741	258	430	CTT	AGG	TCT	1.4568	0.964363	0.894448	2.75326
rna-MIMI_gp0741	259	430	AGG	TCT	TAC	1.6996	0.964363	0.894448	2.75326
rna-MIMI_gp0741	260	430	TCT	TAC	CCT	0.242801	0.964363	0.894448	2.75326
rna-MIMI_gp0741	261	430	TAC	CCT	GAC	2.42801	0.964363	0.894448	2.75326
rna-MIMI_gp0741	262	430	CCT	GAC	TGC	0.971203	0.964363	0.894448	2.75326
rna-MIMI_gp0741	263	430	GAC	TGC	ATC	0.485601	0.964363	0.894448	2.75326
rna-MIMI_gp0741	264	430	TGC	ATC	AAT	1.6996	0.964363	0.894448	2.75326
rna-MIMI_gp0741	265	430	ATC	AAT	CGT	1.4568	0.964363	0.894448	2.75326
rna-MIMI_gp0741	266	430	AAT	CGT	CGG	1.6996	0.964363	0.894448	2.75326
rna-MIMI_gp0741	267	430	CGT	CGG	ACG	0	0.964363	0.894448	2.75326
rna-MIMI_gp0741	268	430	CGG	ACG	ACT	2.91361	0.964363	0.894448	2.75326
rna-MIMI_gp0741	269	430	ACG	ACT	CGA	0.485601	0.964363	0.894448	2.75326
rna-MIMI_gp0741	270	430	ACT	CGA	GGC	1.4568	0.964363	0.894448	2.75326
rna-MIMI_gp0741	271	430	CGA	GGC	AAG	0.728402	0.964363	0.894448	2.75326
rna-MIMI_gp0741	272	430	GGC	AAG	AAG	1.4568	0.964363	0.894448	2.75326
rna-MIMI_gp0741	273	430	AAG	AAG	TTG	0.728402	0.964363	0.894448	2.75326
rna-MIMI_gp0741	274	430	AAG	TTG	CTT	0.971203	0.964363	0.894448	2.75326
rna-MIMI_gp0741	275	430	TTG	CTT	CAG	0.971203	0.964363	0.894448	2.75326
rna-MIMI_gp0741	276	430	CTT	CAG	AGA	0.728402	0.964363	0.894448	2.75326
rna-MIMI_gp0741	277	430	CAG	AGA	ATC	0	0.964363	0.894448	2.75326
rna-MIMI_gp0741	278	430	AGA	ATC	GAG	0.485601	0.964363	0.894448	2.75326
rna-MIMI_gp0741	279	430	ATC	GAG	AAG	0.485601	0.964363	0.894448	2.75326
rna-MIMI_gp0741	280	430	GAG	AAG	ATG	0	0.964363	0.894448	2.75326
rna-MIMI_gp0741	281	430	AAG	ATG	CAG	0	0.964363	0.894448	2.75326
rna-MIMI_gp0741	282	430	ATG	CAG	TCG	0.728402	0.964363	0.894448	2.75326
rna-MIMI_gp0741	283	430	CAG	TCG	AGG	0.242801	0.964363	0.894448	2.75326
rna-MIMI_gp0741	284	430	TCG	AGG	GGT	0	0.964363	0.894448	2.75326
rna-MIMI_gp0741	285	430	AGG	GGT	TGG	0	0.964363	0.894448	2.75326
rna-MIMI_gp0741	286	430	GGT	TGG	ACG	0.485601	0.964363	0.894448	2.75326
rna-MIMI_gp0741	287	430	TGG	ACG	GTT	0.728402	0.964363	0.894448	2.75326
rna-MIMI_gp0741	288	430	ACG	GTT	CGC	0.485601	0.964363	0.894448	2.75326
rna-MIMI_gp0741	289	430	GTT	CGC	AAC	0.728402	0.964363	0.894448	2.75326
rna-MIMI_gp0741	290	430	CGC	AAC	GAG	1.214	0.964363	0.894448	2.75326
rna-MIMI_gp0741	291	430	AAC	GAG	CCC	1.6996	0.964363	0.894448	2.75326
rna-MIMI_gp0741	292	430	GAG	CCC	TGC	2.67081	0.964363	0.894448	2.75326
rna-MIMI_gp0741	293	430	CCC	TGC	TCG	1.4568	0.964363	0.894448	2.75326
rna-MIMI_gp0741	294	430	TGC	TCG	AAC	1.6996	0.964363	0.894448	2.75326
rna-MIMI_gp0741	295	430	TCG	AAC	CCG	1.4568	0.964363	0.894448	2.75326
rna-MIMI_gp0741	296	430	AAC	CCG	TTC	7.04122	0.964363	0.894448	2.75326
rna-MIMI_gp0741	297	430	CCG	TTC	TGC	0.242801	0.964363	0.894448	2.75326
rna-MIMI_gp0741	298	430	TTC	TGC	ATC	0.242801	0.964363	0.894448	2.75326
rna-MIMI_gp0741	299	430	TGC	ATC	ATG	0.242801	0.964363	0.894448	2.75326
rna-MIMI_gp0741	300	430	ATC	ATG	GCA	0.728402	0.964363	0.894448	2.75326
rna-MIMI_gp0741	301	430	ATG	GCA	CCC	1.6996	0.964363	0.894448	2.75326
rna-MIMI_gp0741	302	430	GCA	CCC	ACA	1.94241	0.964363	0.894448	2.75326
rna-MIMI_gp0741	303	430	CCC	ACA	GCT	0.242801	0.964363	0.894448	2.75326
rna-MIMI_gp0741	304	430	ACA	GCT	CTC	1.214	0.964363	0.894448	2.75326
rna-MIMI_gp0741	305	430	GCT	CTC	TTC	0.971203	0.964363	0.894448	2.75326
rna-MIMI_gp0741	306	430	CTC	TTC	GAG	2.67081	0.964363	0.894448	2.75326
rna-MIMI_gp0741	307	430	TTC	GAG	AGA	3.64201	0.964363	0.894448	2.75326
rna-MIMI_gp0741	308	430	GAG	AGA	TGT	0.242801	0.964363	0.894448	2.75326
rna-MIMI_gp0741	309	430	AGA	TGT	CAG	0.728402	0.964363	0.894448	2.75326
rna-MIMI_gp0741	310	430	TGT	CAG	GAA	0.971203	0.964363	0.894448	2.75326
rna-MIMI_gp0741	311	430	CAG	GAA	GTC	0	0.964363	0.894448	2.75326
rna-MIMI_gp0741	312	430	GAA	GTC	ATT	0.485601	0.964363	0.894448	2.75326
rna-MIMI_gp0741	313	430	GTC	ATT	GAC	0.728402	0.964363	0.894448	2.75326
rna-MIMI_gp0741	314	430	ATT	GAC	CAG	1.6996	0.964363	0.894448	2.75326
rna-MIMI_gp0741	315	430	GAC	CAG	CGT	0.728402	0.964363	0.894448	2.75326
rna-MIMI_gp0741	316	430	CAG	CGT	CGC	0.242801	0.964363	0.894448	2.75326
rna-MIMI_gp0741	317	430	CGT	CGC	GAA	2.67081	0.964363	0.894448	2.75326
rna-MIMI_gp0741	318	430	CGC	GAA	GAG	2.18521	0.964363	0.894448	2.75326
rna-MIMI_gp0741	319	430	GAA	GAG	GCT	0.728402	0.964363	0.894448	2.75326
rna-MIMI_gp0741	320	430	GAG	GCT	ATT	0.728402	0.964363	0.894448	2.75326
rna-MIMI_gp0741	321	430	GCT	ATT	CAG	0	0.964363	0.894448	2.75326
rna-MIMI_gp0741	322	430	ATT	CAG	ATC	0.485601	0.964363	0.894448	2.75326
rna-MIMI_gp0741	323	430	CAG	ATC	TGC	0.242801	0.964363	0.894448	2.75326
rna-MIMI_gp0741	324	430	ATC	TGC	CAA	0.485601	0.964363	0.894448	2.75326
rna-MIMI_gp0741	325	430	TGC	CAA	CAA	0.485601	0.964363	0.894448	2.75326
rna-MIMI_gp0741	326	430	CAA	CAA	GCC	0.242801	0.964363	0.894448	2.75326
rna-MIMI_gp0741	327	430	CAA	GCC	AAG	0	0.964363	0.894448	2.75326
rna-MIMI_gp0741	328	430	GCC	AAG	GAA	0.728402	0.964363	0.894448	2.75326
rna-MIMI_gp0741	329	430	AAG	GAA	GAG	1.214	0.964363	0.894448	2.75326
rna-MIMI_gp0741	330	430	GAA	GAG	CGC	0.485601	0.964363	0.894448	2.75326
rna-MIMI_gp0741	331	430	GAG	CGC	ATC	0.485601	0.964363	0.894448	2.75326
rna-MIMI_gp0741	332	430	CGC	ATC	AAG	0.485601	0.964363	0.894448	2.75326
rna-MIMI_gp0741	333	430	ATC	AAG	CGT	0.242801	0.964363	0.894448	2.75326
rna-MIMI_gp0741	334	430	AAG	CGT	CTT	0.971203	0.964363	0.894448	2.75326
rna-MIMI_gp0741	335	430	CGT	CTT	GAG	0.728402	0.964363	0.894448	2.75326
rna-MIMI_gp0741	336	430	CTT	GAG	CAC	2.42801	0.964363	0.894448	2.75326
rna-MIMI_gp0741	337	430	GAG	CAC	AGA	2.18521	0.964363	0.894448	2.75326
rna-MIMI_gp0741	338	430	CAC	AGA	CGA	0	0.964363	0.894448	2.75326
rna-MIMI_gp0741	339	430	AGA	CGA	GCC	0.485601	0.964363	0.894448	2.75326
rna-MIMI_gp0741	340	430	CGA	GCC	ACC	0.971203	0.964363	0.894448	2.75326
rna-MIMI_gp0741	341	430	GCC	ACC	TTC	0.485601	0.964363	0.894448	2.75326
rna-MIMI_gp0741	342	430	ACC	TTC	GAG	2.42801	0.964363	0.894448	2.75326
rna-MIMI_gp0741	343	430	TTC	GAG	ACA	0.971203	0.964363	0.894448	2.75326
rna-MIMI_gp0741	344	430	GAG	ACA	AGG	0.728402	0.964363	0.894448	2.75326
rna-MIMI_gp0741	345	430	ACA	AGG	AAG	1.214	0.964363	0.894448	2.75326
rna-MIMI_gp0741	346	430	AGG	AAG	GAC	0.485601	0.964363	0.894448	2.75326
rna-MIMI_gp0741	347	430	AAG	GAC	AAG	0.971203	0.964363	0.894448	2.75326
rna-MIMI_gp0741	348	430	GAC	AAG	AGG	0	0.964363	0.894448	2.75326
rna-MIMI_gp0741	349	430	AAG	AGG	CTT	0.728402	0.964363	0.894448	2.75326
rna-MIMI_gp0741	350	430	AGG	CTT	CAC	0.242801	0.964363	0.894448	2.75326
rna-MIMI_gp0741	351	430	CTT	CAC	GAC	0.242801	0.964363	0.894448	2.75326
rna-MIMI_gp0741	352	430	CAC	GAC	ACT	0.485601	0.964363	0.894448	2.75326
rna-MIMI_gp0741	353	430	GAC	ACT	TTC	2.67081	0.964363	0.894448	2.75326
rna-MIMI_gp0741	354	430	ACT	TTC	GCG	0.242801	0.964363	0.894448	2.75326
rna-MIMI_gp0741	355	430	TTC	GCG	CGG	0.971203	0.964363	0.894448	2.75326
rna-MIMI_gp0741	356	430	GCG	CGG	AGC	0.242801	0.964363	0.894448	2.75326
rna-MIMI_gp0741	357	430	CGG	AGC	TCT	0.728402	0.964363	0.894448	2.75326
rna-MIMI_gp0741	358	430	AGC	TCT	TAC	0	0.964363	0.894448	2.75326
rna-MIMI_gp0741	359	430	TCT	TAC	ATT	0.485601	0.964363	0.894448	2.75326
rna-MIMI_gp0741	360	430	TAC	ATT	CCC	0	0.964363	0.894448	2.75326
rna-MIMI_gp0741	361	430	ATT	CCC	GGA	1.214	0.964363	0.894448	2.75326
rna-MIMI_gp0741	362	430	CCC	GGA	TAC	2.67081	0.964363	0.894448	2.75326
rna-MIMI_gp0741	363	430	GGA	TAC	ATT	0.242801	0.964363	0.894448	2.75326
rna-MIMI_gp0741	364	430	TAC	ATT	CAC	1.214	0.964363	0.894448	2.75326
rna-MIMI_gp0741	365	430	ATT	CAC	CCG	0.485601	0.964363	0.894448	2.75326
rna-MIMI_gp0741	366	430	CAC	CCG	AAG	0.242801	0.964363	0.894448	2.75326
rna-MIMI_gp0741	367	430	CCG	AAG	TTG	0.485601	0.964363	0.894448	2.75326
rna-MIMI_gp0741	368	430	AAG	TTG	GCC	0.728402	0.964363	0.894448	2.75326
rna-MIMI_gp0741	369	430	TTG	GCC	AAC	0.242801	0.964363	0.894448	2.75326
rna-MIMI_gp0741	370	430	GCC	AAC	GTC	0.242801	0.964363	0.894448	2.75326
rna-MIMI_gp0741	371	430	AAC	GTC	AAG	0.242801	0.964363	0.894448	2.75326
rna-MIMI_gp0741	372	430	GTC	AAG	TCT	0.728402	0.964363	0.894448	2.75326
rna-MIMI_gp0741	373	430	AAG	TCT	CAC	0.242801	0.964363	0.894448	2.75326
rna-MIMI_gp0741	374	430	TCT	CAC	GAA	3.15641	0.964363	0.894448	2.75326
rna-MIMI_gp0741	375	430	CAC	GAA	GTC	0.242801	0.964363	0.894448	2.75326
rna-MIMI_gp0741	376	430	GAA	GTC	TCT	0.728402	0.964363	0.894448	2.75326
rna-MIMI_gp0741	377	430	GTC	TCT	GCC	0.485601	0.964363	0.894448	2.75326
rna-MIMI_gp0741	378	430	TCT	GCC	AAG	0.242801	0.964363	0.894448	2.75326
rna-MIMI_gp0741	379	430	GCC	AAG	TCC	0.728402	0.964363	0.894448	2.75326
rna-MIMI_gp0741	380	430	AAG	TCC	AAG	0.242801	0.964363	0.894448	2.75326
rna-MIMI_gp0741	381	430	TCC	AAG	CAA	1.214	0.964363	0.894448	2.75326
rna-MIMI_gp0741	382	430	AAG	CAA	CGC	0.485601	0.964363	0.894448	2.75326
rna-MIMI_gp0741	383	430	CAA	CGC	GAG	0.971203	0.964363	0.894448	2.75326
rna-MIMI_gp0741	384	430	CGC	GAG	TTG	0.728402	0.964363	0.894448	2.75326
rna-MIMI_gp0741	385	430	GAG	TTG	ACC	0.485601	0.964363	0.894448	2.75326
rna-MIMI_gp0741	386	430	TTG	ACC	AAG	0.728402	0.964363	0.894448	2.75326
rna-MIMI_gp0741	387	430	ACC	AAG	CGA	0.485601	0.964363	0.894448	2.75326
rna-MIMI_gp0741	388	430	AAG	CGA	GAG	1.94241	0.964363	0.894448	2.75326
rna-MIMI_gp0741	389	430	CGA	GAG	ATC	1.4568	0.964363	0.894448	2.75326
rna-MIMI_gp0741	390	430	GAG	ATC	AAG	0	0.964363	0.894448	2.75326
rna-MIMI_gp0741	391	430	ATC	AAG	AAG	0.242801	0.964363	0.894448	2.75326
rna-MIMI_gp0741	392	430	AAG	AAG	CGC	0.242801	0.964363	0.894448	2.75326
rna-MIMI_gp0741	393	430	AAG	CGC	GTG	0.242801	0.964363	0.894448	2.75326
rna-MIMI_gp0741	394	430	CGC	GTG	AAA	0	0.964363	0.894448	2.75326
rna-MIMI_gp0741	395	430	GTG	AAA	CAA	0.242801	0.964363	0.894448	2.75326
rna-MIMI_gp0741	396	430	AAA	CAA	GCC	0.485601	0.964363	0.894448	2.75326
rna-MIMI_gp0741	397	430	CAA	GCC	ATG	0	0.964363	0.894448	2.75326
rna-MIMI_gp0741	398	430	GCC	ATG	AAA	0.728402	0.964363	0.894448	2.75326
rna-MIMI_gp0741	399	430	ATG	AAA	CTC	0.242801	0.964363	0.894448	2.75326
rna-MIMI_gp0741	400	430	AAA	CTC	GGT	0.242801	0.964363	0.894448	2.75326
rna-MIMI_gp0741	401	430	CTC	GGT	GAG	0.485601	0.964363	0.894448	2.75326
rna-MIMI_gp0741	402	430	GGT	GAG	ACC	0.485601	0.964363	0.894448	2.75326
rna-MIMI_gp0741	403	430	GAG	ACC	GAC	0.242801	0.964363	0.894448	2.75326
rna-MIMI_gp0741	404	430	ACC	GAC	GCG	0.728402	0.964363	0.894448	2.75326
rna-MIMI_gp0741	405	430	GAC	GCG	AGG	0.728402	0.964363	0.894448	2.75326
rna-MIMI_gp0741	406	430	GCG	AGG	TGT	0	0.964363	0.894448	2.75326
rna-MIMI_gp0741	407	430	AGG	TGT	TCC	1.4568	0.964363	0.894448	2.75326
rna-MIMI_gp0741	408	430	TGT	TCC	AGC	0	0.964363	0.894448	2.75326
rna-MIMI_gp0741	409	430	TCC	AGC	CTC	0	0.964363	0.894448	2.75326
rna-MIMI_gp0741	410	430	AGC	CTC	AAA	0.485601	0.964363	0.894448	2.75326
rna-MIMI_gp0741	411	430	CTC	AAA	TCA	0.485601	0.964363	0.894448	2.75326
rna-MIMI_gp0741	412	430	AAA	TCA	AAC	0.728402	0.964363	0.894448	2.75326
rna-MIMI_gp0741	413	430	TCA	AAC	AAG	0.242801	0.964363	0.894448	2.75326
rna-MIMI_gp0741	414	430	AAC	AAG	TCT	3.15641	0.964363	0.894448	2.75326
rna-MIMI_gp0741	415	430	AAG	TCT	CCC	0.728402	0.964363	0.894448	2.75326
rna-MIMI_gp0741	416	430	TCT	CCC	AGA	2.18521	0.964363	0.894448	2.75326
rna-MIMI_gp0741	417	430	CCC	AGA	TCC	0	0.964363	0.894448	2.75326
rna-MIMI_gp0741	418	430	AGA	TCC	TTC	0.242801	0.964363	0.894448	2.75326
rna-MIMI_gp0741	419	430	TCC	TTC	AGG	0.728402	0.964363	0.894448	2.75326
rna-MIMI_gp0741	420	430	TTC	AGG	TCC	2.42801	0.964363	0.894448	2.75326
rna-MIMI_gp0741	421	430	AGG	TCC	AAC	0	0.964363	0.894448	2.75326
rna-MIMI_gp0741	422	430	TCC	AAC	AAG	0.485601	0.964363	0.894448	2.75326
rna-MIMI_gp0741	423	430	AAC	AAG	TTT	0.485601	0.964363	0.894448	2.75326
rna-MIMI_gp0741	424	430	AAG	TTT	CGC	0.971203	0.964363	0.894448	2.75326
rna-MIMI_gp0741	425	430	TTT	CGC	AAG	0	0.964363	0.894448	2.75326
rna-MIMI_gp0741	426	430	CGC	AAG	ATT	0	0.964363	0.894448	2.75326
rna-MIMI_gp0741	427	430	AAG	ATT	GAT	0.485601	0.964363	0.894448	2.75326
rna-MIMI_gp0741	428	430	ATT	GAT	TTC	2.42801	0.964363	0.894448	2.75326
rna-MIMI_gp0741	429	430	GAT	TTC	TGA	0.485601	0.964363	0.894448	2.75326

## Sheet: Fig. 2D
Fig. 2D Box plots of the fraction of paused codons per gene in the amoeba and APMV genomes at different infection stages.
mrna	n_pause	n_all	pausing_ratio	sample	source
BAESF_00025.mRNA.1	14	245	0.0571429	R1_0hpi	Host
BAESF_00026.mRNA.1	24	521	0.0460653	R1_0hpi	Host
BAESF_00078.mRNA.1	16	424	0.0377358	R1_0hpi	Host
BAESF_00095.mRNA.1	10	172	0.0581395	R1_0hpi	Host
BAESF_00101.mRNA.1	5	113	0.0442478	R1_0hpi	Host
BAESF_00104.mRNA.1	15	445	0.0337079	R1_0hpi	Host
BAESF_00106.mRNA.1	11	195	0.0564103	R1_0hpi	Host
BAESF_00107.mRNA.1	4	94	0.0425532	R1_0hpi	Host
BAESF_00115.mRNA.1	7	130	0.0538462	R1_0hpi	Host
BAESF_00125.mRNA.1	15	322	0.0465839	R1_0hpi	Host
BAESF_00126.mRNA.1	17	324	0.0524691	R1_0hpi	Host
BAESF_00138.mRNA.1	7	194	0.0360825	R1_0hpi	Host
BAESF_00141.mRNA.1	3	76	0.0394737	R1_0hpi	Host
BAESF_00169.mRNA.1	14	354	0.039548	R1_0hpi	Host
BAESF_00176.mRNA.1	4	258	0.0155039	R1_0hpi	Host
BAESF_00186.mRNA.1	27	402	0.0671642	R1_0hpi	Host
BAESF_00194.mRNA.1	23	350	0.0657143	R1_0hpi	Host
BAESF_00194.mRNA.2	19	290	0.0655172	R1_0hpi	Host
BAESF_00212.mRNA.1	36	535	0.0672897	R1_0hpi	Host
BAESF_00225.mRNA.1	13	317	0.0410095	R1_0hpi	Host
BAESF_00228.mRNA.1	8	171	0.0467836	R1_0hpi	Host
BAESF_00230.mRNA.1	30	558	0.0537634	R1_0hpi	Host
BAESF_00236.mRNA.1	11	371	0.0296496	R1_0hpi	Host
BAESF_00265.mRNA.1	8	206	0.038835	R1_0hpi	Host
BAESF_00268.mRNA.1	11	305	0.0360656	R1_0hpi	Host
BAESF_00273.mRNA.1	10	196	0.0510204	R1_0hpi	Host
BAESF_00274.mRNA.1	5	184	0.0271739	R1_0hpi	Host
BAESF_00289.mRNA.1	4	63	0.0634921	R1_0hpi	Host
BAESF_00296.mRNA.1	22	481	0.045738	R1_0hpi	Host
BAESF_00297.mRNA.1	17	487	0.0349076	R1_0hpi	Host
BAESF_00300.mRNA.1	29	443	0.0654628	R1_0hpi	Host
BAESF_00322.mRNA.1	12	268	0.0447761	R1_0hpi	Host
BAESF_00323.mRNA.1	22	384	0.0572917	R1_0hpi	Host
BAESF_00336.mRNA.1	7	134	0.0522388	R1_0hpi	Host
BAESF_00338.mRNA.1	15	328	0.0457317	R1_0hpi	Host
BAESF_00343.mRNA.1	17	288	0.0590278	R1_0hpi	Host
BAESF_00353.mRNA.1	5	86	0.0581395	R1_0hpi	Host
BAESF_00356.mRNA.1	8	109	0.0733945	R1_0hpi	Host
BAESF_00361.mRNA.1	6	168	0.0357143	R1_0hpi	Host
BAESF_00409.mRNA.1	8	127	0.0629921	R1_0hpi	Host
BAESF_00417.mRNA.1	11	143	0.0769231	R1_0hpi	Host
BAESF_00429.mRNA.1	18	427	0.0421546	R1_0hpi	Host
BAESF_00461.mRNA.1	25	408	0.0612745	R1_0hpi	Host
BAESF_00475.mRNA.1	29	532	0.0545113	R1_0hpi	Host
BAESF_00475.mRNA.2	29	558	0.0519713	R1_0hpi	Host
BAESF_00476.mRNA.1	6	157	0.0382166	R1_0hpi	Host
BAESF_00488.mRNA.1	13	266	0.0488722	R1_0hpi	Host
BAESF_00523.mRNA.1	8	158	0.0506329	R1_0hpi	Host
BAESF_00531.mRNA.1	8	201	0.039801	R1_0hpi	Host
BAESF_00532.mRNA.1	7	277	0.0252708	R1_0hpi	Host
BAESF_00537.mRNA.1	11	221	0.0497738	R1_0hpi	Host
BAESF_00538.mRNA.1	19	393	0.0483461	R1_0hpi	Host
BAESF_00539.mRNA.1	12	201	0.0597015	R1_0hpi	Host
BAESF_00540.mRNA.1	7	147	0.047619	R1_0hpi	Host
BAESF_00542.mRNA.1	5	96	0.0520833	R1_0hpi	Host
BAESF_00588.mRNA.1	9	142	0.0633803	R1_0hpi	Host
BAESF_00598.mRNA.1	25	418	0.0598086	R1_0hpi	Host
BAESF_00619.mRNA.1	28	531	0.0527307	R1_0hpi	Host
BAESF_00642.mRNA.1	12	209	0.0574163	R1_0hpi	Host
BAESF_00646.mRNA.1	14	186	0.0752688	R1_0hpi	Host
BAESF_00669.mRNA.1	7	201	0.0348259	R1_0hpi	Host
BAESF_00705.mRNA.1	26	498	0.0522088	R1_0hpi	Host
BAESF_00709.mRNA.1	10	246	0.0406504	R1_0hpi	Host
BAESF_00737.mRNA.1	9	147	0.0612245	R1_0hpi	Host
BAESF_00752.mRNA.1	30	464	0.0646552	R1_0hpi	Host
BAESF_00759.mRNA.1	13	278	0.0467626	R1_0hpi	Host
BAESF_00765.mRNA.1	14	395	0.035443	R1_0hpi	Host
BAESF_00767.mRNA.1	25	686	0.0364431	R1_0hpi	Host
BAESF_00767.mRNA.2	25	686	0.0364431	R1_0hpi	Host
BAESF_00778.mRNA.1	15	452	0.0331858	R1_0hpi	Host
BAESF_00784.mRNA.1	41	679	0.0603829	R1_0hpi	Host
BAESF_00796.mRNA.1	36	674	0.0534125	R1_0hpi	Host
BAESF_00820.mRNA.1	17	246	0.0691057	R1_0hpi	Host
BAESF_00831.mRNA.1	10	312	0.0320513	R1_0hpi	Host
BAESF_00861.mRNA.1	9	182	0.0494505	R1_0hpi	Host
BAESF_00869.mRNA.1	4	104	0.0384615	R1_0hpi	Host
BAESF_00878.mRNA.1	10	211	0.0473934	R1_0hpi	Host
BAESF_00900.mRNA.1	11	371	0.0296496	R1_0hpi	Host
BAESF_00938.mRNA.1	8	143	0.0559441	R1_0hpi	Host
BAESF_00974.mRNA.1	8	241	0.033195	R1_0hpi	Host
BAESF_00983.mRNA.1	33	780	0.0423077	R1_0hpi	Host
BAESF_00987.mRNA.1	12	240	0.05	R1_0hpi	Host
BAESF_01008.mRNA.1	16	429	0.037296	R1_0hpi	Host
BAESF_01011.mRNA.1	1	55	0.0181818	R1_0hpi	Host
BAESF_01074.mRNA.1	15	523	0.0286807	R1_0hpi	Host
BAESF_01103.mRNA.1	8	182	0.043956	R1_0hpi	Host
BAESF_01119.mRNA.1	17	262	0.0648855	R1_0hpi	Host
BAESF_01127.mRNA.1	4	121	0.0330579	R1_0hpi	Host
BAESF_01136.mRNA.1	5	99	0.0505051	R1_0hpi	Host
BAESF_01168.mRNA.1	3	94	0.0319149	R1_0hpi	Host
BAESF_01170.mRNA.1	15	293	0.0511945	R1_0hpi	Host
BAESF_01177.mRNA.1	4	93	0.0430108	R1_0hpi	Host
BAESF_01195.mRNA.1	17	278	0.0611511	R1_0hpi	Host
BAESF_01202.mRNA.1	8	163	0.0490798	R1_0hpi	Host
BAESF_01203.mRNA.1	23	473	0.0486258	R1_0hpi	Host
BAESF_01228.mRNA.1	8	124	0.0645161	R1_0hpi	Host
BAESF_01233.mRNA.1	31	507	0.061144	R1_0hpi	Host
BAESF_01249.mRNA.1	8	135	0.0592593	R1_0hpi	Host
BAESF_01255.mRNA.1	11	257	0.0428016	R1_0hpi	Host
BAESF_01262.mRNA.1	19	384	0.0494792	R1_0hpi	Host
BAESF_01264.mRNA.1	3	73	0.0410959	R1_0hpi	Host
BAESF_01266.mRNA.1	19	398	0.0477387	R1_0hpi	Host
BAESF_01271.mRNA.1	27	595	0.0453782	R1_0hpi	Host
BAESF_01274.mRNA.1	23	525	0.0438095	R1_0hpi	Host
BAESF_01274.mRNA.2	23	525	0.0438095	R1_0hpi	Host
BAESF_01274.mRNA.3	23	525	0.0438095	R1_0hpi	Host
BAESF_01274.mRNA.4	23	525	0.0438095	R1_0hpi	Host
BAESF_01282.mRNA.1	4	128	0.03125	R1_0hpi	Host
BAESF_01296.mRNA.1	14	372	0.0376344	R1_0hpi	Host
BAESF_01324.mRNA.1	6	75	0.08	R1_0hpi	Host
BAESF_01332.mRNA.1	24	491	0.0488798	R1_0hpi	Host
BAESF_01340.mRNA.1	8	168	0.047619	R1_0hpi	Host
BAESF_01341.mRNA.1	7	229	0.0305677	R1_0hpi	Host
BAESF_01371.mRNA.1	4	136	0.0294118	R1_0hpi	Host
BAESF_01374.mRNA.1	25	488	0.0512295	R1_0hpi	Host
BAESF_01380.mRNA.1	9	215	0.0418605	R1_0hpi	Host
BAESF_01385.mRNA.1	17	445	0.0382022	R1_0hpi	Host
BAESF_01390.mRNA.1	14	365	0.0383562	R1_0hpi	Host
BAESF_01398.mRNA.1	27	563	0.0479574	R1_0hpi	Host
BAESF_01415.mRNA.1	16	333	0.048048	R1_0hpi	Host
BAESF_01415.mRNA.2	23	338	0.0680473	R1_0hpi	Host
BAESF_01415.mRNA.3	20	355	0.056338	R1_0hpi	Host
BAESF_01444.mRNA.1	19	432	0.0439815	R1_0hpi	Host
BAESF_01463.mRNA.1	18	426	0.0422535	R1_0hpi	Host
BAESF_01510.mRNA.1	15	268	0.0559701	R1_0hpi	Host
BAESF_01532.mRNA.1	7	194	0.0360825	R1_0hpi	Host
BAESF_01544.mRNA.1	8	222	0.036036	R1_0hpi	Host
BAESF_01545.mRNA.1	10	200	0.05	R1_0hpi	Host
BAESF_01553.mRNA.1	5	114	0.0438596	R1_0hpi	Host
BAESF_01558.mRNA.1	15	384	0.0390625	R1_0hpi	Host
BAESF_01563.mRNA.1	4	66	0.0606061	R1_0hpi	Host
BAESF_01582.mRNA.1	16	268	0.0597015	R1_0hpi	Host
BAESF_01630.mRNA.1	11	146	0.0753425	R1_0hpi	Host
BAESF_01640.mRNA.1	11	282	0.0390071	R1_0hpi	Host
BAESF_01650.mRNA.1	6	98	0.0612245	R1_0hpi	Host
BAESF_01659.mRNA.1	2	68	0.0294118	R1_0hpi	Host
BAESF_01659.mRNA.2	2	91	0.021978	R1_0hpi	Host
BAESF_01662.mRNA.1	6	180	0.0333333	R1_0hpi	Host
BAESF_01685.mRNA.1	3	75	0.04	R1_0hpi	Host
BAESF_01766.mRNA.1	4	126	0.031746	R1_0hpi	Host
BAESF_01771.mRNA.1	10	208	0.0480769	R1_0hpi	Host
BAESF_01775.mRNA.1	9	169	0.0532544	R1_0hpi	Host
BAESF_01780.mRNA.1	10	185	0.0540541	R1_0hpi	Host
BAESF_01792.mRNA.1	6	157	0.0382166	R1_0hpi	Host
BAESF_01809.mRNA.1	4	116	0.0344828	R1_0hpi	Host
BAESF_01825.mRNA.1	15	368	0.0407609	R1_0hpi	Host
BAESF_01855.mRNA.1	19	488	0.0389344	R1_0hpi	Host
BAESF_01857.mRNA.1	5	92	0.0543478	R1_0hpi	Host
BAESF_01860.mRNA.1	8	194	0.0412371	R1_0hpi	Host
BAESF_01889.mRNA.1	12	225	0.0533333	R1_0hpi	Host
BAESF_01910.mRNA.1	15	309	0.0485437	R1_0hpi	Host
BAESF_01910.mRNA.2	15	306	0.0490196	R1_0hpi	Host
BAESF_01911.mRNA.1	11	218	0.0504587	R1_0hpi	Host
BAESF_01911.mRNA.2	11	218	0.0504587	R1_0hpi	Host
BAESF_01913.mRNA.1	14	260	0.0538462	R1_0hpi	Host
BAESF_01922.mRNA.1	13	244	0.0532787	R1_0hpi	Host
BAESF_01927.mRNA.1	2	66	0.030303	R1_0hpi	Host
BAESF_01928.mRNA.1	9	179	0.0502793	R1_0hpi	Host
BAESF_01960.mRNA.1	8	166	0.0481928	R1_0hpi	Host
BAESF_01965.mRNA.1	13	376	0.0345745	R1_0hpi	Host
BAESF_01969.mRNA.1	37	710	0.0521127	R1_0hpi	Host
BAESF_01970.mRNA.1	48	1181	0.0406435	R1_0hpi	Host
BAESF_01981.mRNA.1	12	358	0.0335196	R1_0hpi	Host
BAESF_01995.mRNA.1	2	58	0.0344828	R1_0hpi	Host
BAESF_02001.mRNA.1	13	241	0.0539419	R1_0hpi	Host
BAESF_02005.mRNA.1	8	124	0.0645161	R1_0hpi	Host
BAESF_02011.mRNA.1	1	83	0.0120482	R1_0hpi	Host
BAESF_02048.mRNA.1	31	679	0.0456554	R1_0hpi	Host
BAESF_02061.mRNA.1	15	452	0.0331858	R1_0hpi	Host
BAESF_02064.mRNA.1	4	92	0.0434783	R1_0hpi	Host
BAESF_02074.mRNA.1	30	726	0.0413223	R1_0hpi	Host
BAESF_02105.mRNA.1	24	400	0.06	R1_0hpi	Host
BAESF_02129.mRNA.1	21	503	0.0417495	R1_0hpi	Host
BAESF_02134.mRNA.1	14	230	0.0608696	R1_0hpi	Host
BAESF_02164.mRNA.1	8	145	0.0551724	R1_0hpi	Host
BAESF_02191.mRNA.1	28	662	0.0422961	R1_0hpi	Host
BAESF_02195.mRNA.1	6	177	0.0338983	R1_0hpi	Host
BAESF_02203.mRNA.1	9	233	0.0386266	R1_0hpi	Host
BAESF_02205.mRNA.1	14	294	0.047619	R1_0hpi	Host
BAESF_02216.mRNA.1	8	170	0.0470588	R1_0hpi	Host
BAESF_02277.mRNA.1	37	643	0.0575428	R1_0hpi	Host
BAESF_02281.mRNA.1	9	317	0.0283912	R1_0hpi	Host
BAESF_02298.mRNA.1	8	117	0.0683761	R1_0hpi	Host
BAESF_02304.mRNA.1	5	186	0.0268817	R1_0hpi	Host
BAESF_02309.mRNA.1	7	139	0.0503597	R1_0hpi	Host
BAESF_02314.mRNA.1	5	79	0.0632911	R1_0hpi	Host
BAESF_02316.mRNA.1	4	93	0.0430108	R1_0hpi	Host
BAESF_02317.mRNA.1	24	505	0.0475248	R1_0hpi	Host
BAESF_02332.mRNA.1	15	369	0.0406504	R1_0hpi	Host
BAESF_02333.mRNA.1	12	1211	0.00990917	R1_0hpi	Host
BAESF_02337.mRNA.1	8	228	0.0350877	R1_0hpi	Host
BAESF_02361.mRNA.1	16	369	0.0433604	R1_0hpi	Host
BAESF_02362.mRNA.1	11	1210	0.00909091	R1_0hpi	Host
BAESF_02366.mRNA.1	7	211	0.0331754	R1_0hpi	Host
BAESF_02370.mRNA.1	28	847	0.0330579	R1_0hpi	Host
BAESF_02372.mRNA.1	16	575	0.0278261	R1_0hpi	Host
BAESF_02376.mRNA.1	12	290	0.0413793	R1_0hpi	Host
BAESF_02376.mRNA.2	9	223	0.0403587	R1_0hpi	Host
BAESF_02407.mRNA.1	13	339	0.0383481	R1_0hpi	Host
BAESF_02419.mRNA.1	5	131	0.0381679	R1_0hpi	Host
BAESF_02430.mRNA.1	10	294	0.0340136	R1_0hpi	Host
BAESF_02442.mRNA.1	3	94	0.0319149	R1_0hpi	Host
BAESF_02451.mRNA.1	24	452	0.0530973	R1_0hpi	Host
BAESF_02451.mRNA.2	9	576	0.015625	R1_0hpi	Host
BAESF_02451.mRNA.3	13	320	0.040625	R1_0hpi	Host
BAESF_02463.mRNA.1	23	712	0.0323034	R1_0hpi	Host
BAESF_02469.mRNA.1	10	154	0.0649351	R1_0hpi	Host
BAESF_02471.mRNA.1	12	200	0.06	R1_0hpi	Host
BAESF_02515.mRNA.1	9	189	0.047619	R1_0hpi	Host
BAESF_02516.mRNA.1	7	118	0.059322	R1_0hpi	Host
BAESF_02518.mRNA.1	8	155	0.0516129	R1_0hpi	Host
BAESF_02531.mRNA.1	15	317	0.0473186	R1_0hpi	Host
BAESF_02533.mRNA.1	14	323	0.0433437	R1_0hpi	Host
BAESF_02534.mRNA.1	42	610	0.0688525	R1_0hpi	Host
BAESF_02552.mRNA.1	12	385	0.0311688	R1_0hpi	Host
BAESF_02566.mRNA.1	17	322	0.052795	R1_0hpi	Host
BAESF_02573.mRNA.1	14	291	0.04811	R1_0hpi	Host
BAESF_02574.mRNA.1	37	578	0.0640138	R1_0hpi	Host
BAESF_02575.mRNA.1	5	78	0.0641026	R1_0hpi	Host
BAESF_02575.mRNA.2	5	78	0.0641026	R1_0hpi	Host
BAESF_02595.mRNA.1	4	121	0.0330579	R1_0hpi	Host
BAESF_02624.mRNA.1	17	457	0.0371991	R1_0hpi	Host
BAESF_02712.mRNA.1	6	103	0.0582524	R1_0hpi	Host
BAESF_02712.mRNA.2	3	79	0.0379747	R1_0hpi	Host
BAESF_02712.mRNA.3	6	103	0.0582524	R1_0hpi	Host
BAESF_02720.mRNA.1	19	457	0.0415755	R1_0hpi	Host
BAESF_02722.mRNA.1	5	132	0.0378788	R1_0hpi	Host
BAESF_02724.mRNA.1	5	106	0.0471698	R1_0hpi	Host
BAESF_02725.mRNA.1	6	145	0.0413793	R1_0hpi	Host
BAESF_02739.mRNA.1	16	295	0.0542373	R1_0hpi	Host
BAESF_02744.mRNA.1	19	381	0.0498688	R1_0hpi	Host
BAESF_02746.mRNA.1	8	215	0.0372093	R1_0hpi	Host
BAESF_02752.mRNA.1	3	106	0.0283019	R1_0hpi	Host
BAESF_02753.mRNA.1	20	364	0.0549451	R1_0hpi	Host
BAESF_02777.mRNA.1	8	153	0.0522876	R1_0hpi	Host
BAESF_02794.mRNA.1	2	55	0.0363636	R1_0hpi	Host
BAESF_02798.mRNA.1	8	198	0.040404	R1_0hpi	Host
BAESF_02799.mRNA.1	4	136	0.0294118	R1_0hpi	Host
BAESF_02806.mRNA.1	15	1786	0.00839866	R1_0hpi	Host
BAESF_02813.mRNA.1	8	147	0.0544218	R1_0hpi	Host
BAESF_02829.mRNA.1	5	71	0.0704225	R1_0hpi	Host
BAESF_02844.mRNA.1	18	404	0.0445545	R1_0hpi	Host
BAESF_02847.mRNA.1	57	893	0.0638298	R1_0hpi	Host
BAESF_02849.mRNA.1	12	301	0.0398671	R1_0hpi	Host
BAESF_02860.mRNA.1	8	123	0.0650407	R1_0hpi	Host
BAESF_02870.mRNA.1	19	409	0.0464548	R1_0hpi	Host
BAESF_02907.mRNA.1	8	134	0.0597015	R1_0hpi	Host
BAESF_02912.mRNA.1	5	193	0.0259067	R1_0hpi	Host
BAESF_02914.mRNA.1	17	373	0.0455764	R1_0hpi	Host
BAESF_02920.mRNA.1	14	286	0.048951	R1_0hpi	Host
BAESF_02931.mRNA.1	12	322	0.0372671	R1_0hpi	Host
BAESF_02939.mRNA.1	38	823	0.0461725	R1_0hpi	Host
BAESF_02942.mRNA.1	5	193	0.0259067	R1_0hpi	Host
BAESF_02945.mRNA.1	23	455	0.0505495	R1_0hpi	Host
BAESF_02967.mRNA.1	17	345	0.0492754	R1_0hpi	Host
BAESF_02967.mRNA.2	17	345	0.0492754	R1_0hpi	Host
BAESF_02969.mRNA.1	16	324	0.0493827	R1_0hpi	Host
BAESF_02977.mRNA.1	25	448	0.0558036	R1_0hpi	Host
BAESF_02993.mRNA.1	8	182	0.043956	R1_0hpi	Host
BAESF_03002.mRNA.1	10	156	0.0641026	R1_0hpi	Host
BAESF_03006.mRNA.1	5	132	0.0378788	R1_0hpi	Host
BAESF_03028.mRNA.1	5	157	0.0318471	R1_0hpi	Host
BAESF_03078.mRNA.1	51	1397	0.0365068	R1_0hpi	Host
BAESF_03098.mRNA.1	3	124	0.0241935	R1_0hpi	Host
BAESF_03116.mRNA.1	16	291	0.0549828	R1_0hpi	Host
BAESF_03131.mRNA.1	15	209	0.0717703	R1_0hpi	Host
BAESF_03135.mRNA.1	12	303	0.039604	R1_0hpi	Host
BAESF_03143.mRNA.1	5	106	0.0471698	R1_0hpi	Host
BAESF_03165.mRNA.1	9	180	0.05	R1_0hpi	Host
BAESF_03166.mRNA.1	19	243	0.0781893	R1_0hpi	Host
BAESF_03173.mRNA.1	24	838	0.0286396	R1_0hpi	Host
BAESF_03181.mRNA.1	7	129	0.0542636	R1_0hpi	Host
BAESF_03206.mRNA.1	25	542	0.0461255	R1_0hpi	Host
BAESF_03206.mRNA.2	25	542	0.0461255	R1_0hpi	Host
BAESF_03211.mRNA.1	31	609	0.0509031	R1_0hpi	Host
BAESF_03217.mRNA.1	22	400	0.055	R1_0hpi	Host
BAESF_03217.mRNA.2	21	404	0.0519802	R1_0hpi	Host
BAESF_03223.mRNA.1	31	538	0.0576208	R1_0hpi	Host
BAESF_03244.mRNA.1	26	599	0.0434057	R1_0hpi	Host
BAESF_03251.mRNA.1	3	85	0.0352941	R1_0hpi	Host
BAESF_03263.mRNA.1	6	164	0.0365854	R1_0hpi	Host
BAESF_03268.mRNA.1	9	326	0.0276074	R1_0hpi	Host
BAESF_03278.mRNA.1	12	265	0.045283	R1_0hpi	Host
BAESF_03280.mRNA.1	7	133	0.0526316	R1_0hpi	Host
BAESF_03281.mRNA.1	14	339	0.0412979	R1_0hpi	Host
BAESF_03281.mRNA.2	16	349	0.0458453	R1_0hpi	Host
BAESF_03286.mRNA.1	30	701	0.042796	R1_0hpi	Host
BAESF_03287.mRNA.1	9	225	0.04	R1_0hpi	Host
BAESF_03289.mRNA.1	8	200	0.04	R1_0hpi	Host
BAESF_03331.mRNA.1	16	424	0.0377358	R1_0hpi	Host
BAESF_03333.mRNA.1	9	197	0.0456853	R1_0hpi	Host
BAESF_03367.mRNA.1	4	90	0.0444444	R1_0hpi	Host
BAESF_03368.mRNA.1	4	90	0.0444444	R1_0hpi	Host
BAESF_03380.mRNA.1	3	135	0.0222222	R1_0hpi	Host
BAESF_03390.mRNA.1	12	325	0.0369231	R1_0hpi	Host
BAESF_03417.mRNA.1	2	48	0.0416667	R1_0hpi	Host
BAESF_03420.mRNA.1	8	175	0.0457143	R1_0hpi	Host
BAESF_03421.mRNA.1	15	481	0.031185	R1_0hpi	Host
BAESF_03454.mRNA.1	3	74	0.0405405	R1_0hpi	Host
BAESF_03454.mRNA.2	3	57	0.0526316	R1_0hpi	Host
BAESF_03459.mRNA.1	14	460	0.0304348	R1_0hpi	Host
BAESF_03473.mRNA.1	26	521	0.049904	R1_0hpi	Host
BAESF_03492.mRNA.1	13	405	0.0320988	R1_0hpi	Host
BAESF_03493.mRNA.1	41	703	0.0583215	R1_0hpi	Host
BAESF_03493.mRNA.2	41	703	0.0583215	R1_0hpi	Host
BAESF_03529.mRNA.1	16	371	0.0431267	R1_0hpi	Host
BAESF_03611.mRNA.1	9	237	0.0379747	R1_0hpi	Host
BAESF_03616.mRNA.1	14	292	0.0479452	R1_0hpi	Host
BAESF_03619.mRNA.1	6	252	0.0238095	R1_0hpi	Host
BAESF_03671.mRNA.1	2	95	0.0210526	R1_0hpi	Host
BAESF_03712.mRNA.1	18	616	0.0292208	R1_0hpi	Host
BAESF_03730.mRNA.1	23	446	0.0515695	R1_0hpi	Host
BAESF_03730.mRNA.2	19	370	0.0513514	R1_0hpi	Host
BAESF_03738.mRNA.1	2	106	0.0188679	R1_0hpi	Host
BAESF_03758.mRNA.1	6	122	0.0491803	R1_0hpi	Host
BAESF_03764.mRNA.1	7	122	0.057377	R1_0hpi	Host
BAESF_03780.mRNA.1	9	218	0.0412844	R1_0hpi	Host
BAESF_03785.mRNA.1	10	381	0.0262467	R1_0hpi	Host
BAESF_03796.mRNA.1	14	286	0.048951	R1_0hpi	Host
BAESF_03811.mRNA.1	15	365	0.0410959	R1_0hpi	Host
BAESF_03832.mRNA.1	5	118	0.0423729	R1_0hpi	Host
BAESF_03868.mRNA.1	18	510	0.0352941	R1_0hpi	Host
BAESF_03872.mRNA.1	13	471	0.0276008	R1_0hpi	Host
BAESF_03881.mRNA.1	8	122	0.0655738	R1_0hpi	Host
BAESF_03899.mRNA.1	6	129	0.0465116	R1_0hpi	Host
BAESF_03899.mRNA.2	6	129	0.0465116	R1_0hpi	Host
BAESF_03911.mRNA.1	3	82	0.0365854	R1_0hpi	Host
BAESF_03941.mRNA.1	18	364	0.0494505	R1_0hpi	Host
BAESF_03944.mRNA.1	68	911	0.0746432	R1_0hpi	Host
BAESF_04038.mRNA.1	2	64	0.03125	R1_0hpi	Host
BAESF_04040.mRNA.1	5	159	0.0314465	R1_0hpi	Host
BAESF_04058.mRNA.1	7	184	0.0380435	R1_0hpi	Host
BAESF_04070.mRNA.1	26	586	0.0443686	R1_0hpi	Host
BAESF_04113.mRNA.1	15	205	0.0731707	R1_0hpi	Host
BAESF_04119.mRNA.1	6	190	0.0315789	R1_0hpi	Host
BAESF_04124.mRNA.1	6	190	0.0315789	R1_0hpi	Host
BAESF_04148.mRNA.1	51	1035	0.0492754	R1_0hpi	Host
BAESF_04148.mRNA.2	51	1035	0.0492754	R1_0hpi	Host
BAESF_04149.mRNA.1	20	404	0.049505	R1_0hpi	Host
BAESF_04151.mRNA.1	5	146	0.0342466	R1_0hpi	Host
BAESF_04159.mRNA.1	4	172	0.0232558	R1_0hpi	Host
BAESF_04163.mRNA.1	3	75	0.04	R1_0hpi	Host
BAESF_04166.mRNA.1	2	66	0.030303	R1_0hpi	Host
BAESF_04176.mRNA.1	6	155	0.0387097	R1_0hpi	Host
BAESF_04182.mRNA.1	5	74	0.0675676	R1_0hpi	Host
BAESF_04190.mRNA.1	21	391	0.0537084	R1_0hpi	Host
BAESF_04259.mRNA.1	23	399	0.0576441	R1_0hpi	Host
BAESF_04278.mRNA.1	7	159	0.0440252	R1_0hpi	Host
BAESF_04279.mRNA.1	4	103	0.038835	R1_0hpi	Host
BAESF_04280.mRNA.1	8	159	0.0503145	R1_0hpi	Host
BAESF_04286.mRNA.1	7	217	0.0322581	R1_0hpi	Host
BAESF_04287.mRNA.1	11	253	0.0434783	R1_0hpi	Host
BAESF_04295.mRNA.1	13	367	0.0354223	R1_0hpi	Host
BAESF_04310.mRNA.1	11	291	0.0378007	R1_0hpi	Host
BAESF_04344.mRNA.1	8	179	0.0446927	R1_0hpi	Host
BAESF_04369.mRNA.1	10	220	0.0454545	R1_0hpi	Host
BAESF_04396.mRNA.1	20	394	0.0507614	R1_0hpi	Host
BAESF_04396.mRNA.2	15	310	0.0483871	R1_0hpi	Host
BAESF_04406.mRNA.1	12	203	0.0591133	R1_0hpi	Host
BAESF_04445.mRNA.1	9	159	0.0566038	R1_0hpi	Host
BAESF_04467.mRNA.1	17	348	0.0488506	R1_0hpi	Host
BAESF_04575.mRNA.1	9	139	0.0647482	R1_0hpi	Host
BAESF_04576.mRNA.1	14	344	0.0406977	R1_0hpi	Host
BAESF_04584.mRNA.1	8	138	0.057971	R1_0hpi	Host
BAESF_04598.mRNA.1	3	80	0.0375	R1_0hpi	Host
BAESF_04605.mRNA.1	22	468	0.0470085	R1_0hpi	Host
BAESF_04631.mRNA.1	5	125	0.04	R1_0hpi	Host
BAESF_04641.mRNA.1	7	159	0.0440252	R1_0hpi	Host
BAESF_04644.mRNA.1	18	698	0.025788	R1_0hpi	Host
BAESF_04647.mRNA.1	14	310	0.0451613	R1_0hpi	Host
BAESF_04674.mRNA.1	30	709	0.0423131	R1_0hpi	Host
BAESF_04724.mRNA.1	10	148	0.0675676	R1_0hpi	Host
BAESF_04751.mRNA.1	58	813	0.0713407	R1_0hpi	Host
BAESF_04755.mRNA.1	7	130	0.0538462	R1_0hpi	Host
BAESF_04773.mRNA.1	5	94	0.0531915	R1_0hpi	Host
BAESF_04781.mRNA.1	16	500	0.032	R1_0hpi	Host
BAESF_04783.mRNA.1	12	253	0.0474308	R1_0hpi	Host
BAESF_04793.mRNA.1	10	133	0.075188	R1_0hpi	Host
BAESF_04796.mRNA.1	14	477	0.0293501	R1_0hpi	Host
BAESF_04798.mRNA.1	4	91	0.043956	R1_0hpi	Host
BAESF_04801.mRNA.1	10	254	0.0393701	R1_0hpi	Host
BAESF_04802.mRNA.1	10	242	0.0413223	R1_0hpi	Host
BAESF_04819.mRNA.1	13	338	0.0384615	R1_0hpi	Host
BAESF_04827.mRNA.1	11	210	0.052381	R1_0hpi	Host
BAESF_04830.mRNA.1	13	384	0.0338542	R1_0hpi	Host
BAESF_04836.mRNA.1	8	200	0.04	R1_0hpi	Host
BAESF_04837.mRNA.1	5	157	0.0318471	R1_0hpi	Host
BAESF_04856.mRNA.1	23	510	0.045098	R1_0hpi	Host
BAESF_04864.mRNA.1	18	474	0.0379747	R1_0hpi	Host
BAESF_04865.mRNA.1	2	60	0.0333333	R1_0hpi	Host
BAESF_04866.mRNA.1	39	768	0.0507812	R1_0hpi	Host
BAESF_04882.mRNA.1	5	118	0.0423729	R1_0hpi	Host
BAESF_04886.mRNA.1	5	118	0.0423729	R1_0hpi	Host
BAESF_04920.mRNA.1	20	540	0.037037	R1_0hpi	Host
BAESF_04925.mRNA.1	10	181	0.0552486	R1_0hpi	Host
BAESF_04932.mRNA.1	59	1505	0.0392027	R1_0hpi	Host
BAESF_04941.mRNA.1	31	731	0.0424077	R1_0hpi	Host
BAESF_04941.mRNA.2	28	654	0.0428135	R1_0hpi	Host
BAESF_04959.mRNA.1	4	70	0.0571429	R1_0hpi	Host
BAESF_04973.mRNA.1	22	382	0.0575916	R1_0hpi	Host
BAESF_04998.mRNA.1	27	574	0.0470383	R1_0hpi	Host
BAESF_04998.mRNA.2	27	574	0.0470383	R1_0hpi	Host
BAESF_04999.mRNA.1	8	122	0.0655738	R1_0hpi	Host
BAESF_05009.mRNA.1	20	371	0.0539084	R1_0hpi	Host
BAESF_05017.mRNA.1	2	74	0.027027	R1_0hpi	Host
BAESF_05024.mRNA.1	7	185	0.0378378	R1_0hpi	Host
BAESF_05025.mRNA.1	8	205	0.0390244	R1_0hpi	Host
BAESF_05043.mRNA.1	18	456	0.0394737	R1_0hpi	Host
BAESF_05051.mRNA.1	43	1051	0.0409134	R1_0hpi	Host
BAESF_05060.mRNA.1	23	490	0.0469388	R1_0hpi	Host
BAESF_05086.mRNA.1	6	90	0.0666667	R1_0hpi	Host
BAESF_05122.mRNA.1	10	240	0.0416667	R1_0hpi	Host
BAESF_05128.mRNA.1	4	165	0.0242424	R1_0hpi	Host
BAESF_05132.mRNA.1	10	209	0.0478469	R1_0hpi	Host
BAESF_05143.mRNA.1	12	237	0.0506329	R1_0hpi	Host
BAESF_05144.mRNA.1	9	178	0.0505618	R1_0hpi	Host
BAESF_05150.mRNA.1	25	489	0.0511247	R1_0hpi	Host
BAESF_05150.mRNA.2	14	343	0.0408163	R1_0hpi	Host
BAESF_05155.mRNA.1	19	477	0.0398323	R1_0hpi	Host
BAESF_05155.mRNA.2	16	426	0.0375587	R1_0hpi	Host
BAESF_05159.mRNA.1	12	195	0.0615385	R1_0hpi	Host
BAESF_05174.mRNA.1	14	243	0.0576132	R1_0hpi	Host
BAESF_05196.mRNA.1	15	256	0.0585938	R1_0hpi	Host
BAESF_05217.mRNA.1	10	319	0.031348	R1_0hpi	Host
BAESF_05217.mRNA.2	5	226	0.0221239	R1_0hpi	Host
BAESF_05256.mRNA.1	5	84	0.0595238	R1_0hpi	Host
BAESF_05346.mRNA.1	14	300	0.0466667	R1_0hpi	Host
BAESF_05363.mRNA.1	13	240	0.0541667	R1_0hpi	Host
BAESF_05363.mRNA.2	10	201	0.0497512	R1_0hpi	Host
BAESF_05368.mRNA.1	17	328	0.0518293	R1_0hpi	Host
BAESF_05370.mRNA.1	28	535	0.0523364	R1_0hpi	Host
BAESF_05392.mRNA.1	9	253	0.0355731	R1_0hpi	Host
BAESF_05396.mRNA.1	46	759	0.0606061	R1_0hpi	Host
BAESF_05403.mRNA.1	7	124	0.0564516	R1_0hpi	Host
BAESF_05404.mRNA.1	20	379	0.0527704	R1_0hpi	Host
BAESF_05421.mRNA.1	13	203	0.0640394	R1_0hpi	Host
BAESF_05423.mRNA.1	15	243	0.0617284	R1_0hpi	Host
BAESF_05432.mRNA.1	9	166	0.0542169	R1_0hpi	Host
BAESF_05438.mRNA.1	17	357	0.047619	R1_0hpi	Host
BAESF_05461.mRNA.1	4	69	0.057971	R1_0hpi	Host
BAESF_05469.mRNA.1	11	412	0.026699	R1_0hpi	Host
BAESF_05479.mRNA.1	5	140	0.0357143	R1_0hpi	Host
BAESF_05494.mRNA.1	15	325	0.0461538	R1_0hpi	Host
BAESF_05497.mRNA.1	12	326	0.0368098	R1_0hpi	Host
BAESF_05501.mRNA.1	16	278	0.057554	R1_0hpi	Host
BAESF_05504.mRNA.1	28	420	0.0666667	R1_0hpi	Host
BAESF_05514.mRNA.1	43	601	0.0715474	R1_0hpi	Host
BAESF_05535.mRNA.1	13	264	0.0492424	R1_0hpi	Host
BAESF_05546.mRNA.1	16	319	0.0501567	R1_0hpi	Host
BAESF_05563.mRNA.1	14	419	0.0334129	R1_0hpi	Host
BAESF_05573.mRNA.1	6	73	0.0821918	R1_0hpi	Host
BAESF_05587.mRNA.1	50	1231	0.0406174	R1_0hpi	Host
BAESF_05587.mRNA.2	50	1231	0.0406174	R1_0hpi	Host
BAESF_05591.mRNA.1	8	205	0.0390244	R1_0hpi	Host
BAESF_05615.mRNA.1	18	311	0.0578778	R1_0hpi	Host
BAESF_05622.mRNA.1	11	382	0.0287958	R1_0hpi	Host
BAESF_05630.mRNA.1	24	495	0.0484848	R1_0hpi	Host
BAESF_05636.mRNA.1	4	104	0.0384615	R1_0hpi	Host
BAESF_05640.mRNA.1	4	66	0.0606061	R1_0hpi	Host
BAESF_05652.mRNA.1	4	128	0.03125	R1_0hpi	Host
BAESF_05667.mRNA.1	7	144	0.0486111	R1_0hpi	Host
BAESF_05685.mRNA.1	22	470	0.0468085	R1_0hpi	Host
BAESF_05690.mRNA.1	18	401	0.0448878	R1_0hpi	Host
BAESF_05694.mRNA.1	22	484	0.0454545	R1_0hpi	Host
BAESF_05704.mRNA.1	14	245	0.0571429	R1_0hpi	Host
BAESF_05706.mRNA.1	4	56	0.0714286	R1_0hpi	Host
BAESF_05710.mRNA.1	8	215	0.0372093	R1_0hpi	Host
BAESF_05731.mRNA.1	62	1461	0.0424367	R1_0hpi	Host
BAESF_05767.mRNA.1	11	122	0.0901639	R1_0hpi	Host
BAESF_05772.mRNA.1	29	490	0.0591837	R1_0hpi	Host
BAESF_05773.mRNA.1	15	426	0.0352113	R1_0hpi	Host
BAESF_05778.mRNA.1	6	121	0.0495868	R1_0hpi	Host
BAESF_05779.mRNA.1	14	289	0.0484429	R1_0hpi	Host
BAESF_05808.mRNA.1	9	157	0.0573248	R1_0hpi	Host
BAESF_05824.mRNA.1	7	103	0.0679612	R1_0hpi	Host
BAESF_05824.mRNA.2	7	99	0.0707071	R1_0hpi	Host
BAESF_05864.mRNA.1	13	192	0.0677083	R1_0hpi	Host
BAESF_05873.mRNA.1	16	531	0.0301318	R1_0hpi	Host
BAESF_05876.mRNA.1	13	190	0.0684211	R1_0hpi	Host
BAESF_05878.mRNA.1	2	55	0.0363636	R1_0hpi	Host
BAESF_05895.mRNA.1	6	99	0.0606061	R1_0hpi	Host
BAESF_05903.mRNA.1	14	322	0.0434783	R1_0hpi	Host
BAESF_05919.mRNA.1	20	372	0.0537634	R1_0hpi	Host
BAESF_05923.mRNA.1	27	672	0.0401786	R1_0hpi	Host
BAESF_05936.mRNA.1	5	65	0.0769231	R1_0hpi	Host
BAESF_05958.mRNA.1	4	112	0.0357143	R1_0hpi	Host
BAESF_05967.mRNA.1	17	305	0.0557377	R1_0hpi	Host
BAESF_05982.mRNA.1	4	108	0.037037	R1_0hpi	Host
BAESF_05992.mRNA.1	13	207	0.0628019	R1_0hpi	Host
BAESF_06001.mRNA.1	7	201	0.0348259	R1_0hpi	Host
BAESF_06013.mRNA.1	14	205	0.0682927	R1_0hpi	Host
BAESF_06041.mRNA.1	8	137	0.0583942	R1_0hpi	Host
BAESF_06045.mRNA.1	18	314	0.0573248	R1_0hpi	Host
BAESF_06045.mRNA.2	18	327	0.0550459	R1_0hpi	Host
BAESF_06054.mRNA.1	27	623	0.0433387	R1_0hpi	Host
BAESF_06067.mRNA.1	6	144	0.0416667	R1_0hpi	Host
BAESF_06106.mRNA.1	11	258	0.0426357	R1_0hpi	Host
BAESF_06109.mRNA.1	15	389	0.0385604	R1_0hpi	Host
BAESF_06113.mRNA.1	7	189	0.037037	R1_0hpi	Host
BAESF_06126.mRNA.1	6	119	0.0504202	R1_0hpi	Host
BAESF_06136.mRNA.1	10	188	0.0531915	R1_0hpi	Host
BAESF_06149.mRNA.1	12	204	0.0588235	R1_0hpi	Host
BAESF_06150.mRNA.1	4	86	0.0465116	R1_0hpi	Host
BAESF_06209.mRNA.1	12	225	0.0533333	R1_0hpi	Host
BAESF_06227.mRNA.1	18	297	0.0606061	R1_0hpi	Host
BAESF_06230.mRNA.1	6	115	0.0521739	R1_0hpi	Host
BAESF_06234.mRNA.1	9	131	0.0687023	R1_0hpi	Host
BAESF_06299.mRNA.1	25	542	0.0461255	R1_0hpi	Host
BAESF_06302.mRNA.1	4	65	0.0615385	R1_0hpi	Host
BAESF_06310.mRNA.1	5	124	0.0403226	R1_0hpi	Host
BAESF_06314.mRNA.1	8	214	0.0373832	R1_0hpi	Host
BAESF_06317.mRNA.1	10	210	0.047619	R1_0hpi	Host
BAESF_06337.mRNA.1	25	665	0.037594	R1_0hpi	Host
BAESF_06340.mRNA.1	13	172	0.0755814	R1_0hpi	Host
BAESF_06342.mRNA.1	24	517	0.0464217	R1_0hpi	Host
BAESF_06344.mRNA.1	23	434	0.0529954	R1_0hpi	Host
BAESF_06346.mRNA.1	9	200	0.045	R1_0hpi	Host
BAESF_06349.mRNA.1	47	1126	0.0417407	R1_0hpi	Host
BAESF_06350.mRNA.1	16	311	0.0514469	R1_0hpi	Host
BAESF_06352.mRNA.1	4	155	0.0258065	R1_0hpi	Host
BAESF_06378.mRNA.1	13	303	0.0429043	R1_0hpi	Host
BAESF_06408.mRNA.1	18	278	0.0647482	R1_0hpi	Host
BAESF_06427.mRNA.1	12	232	0.0517241	R1_0hpi	Host
BAESF_06433.mRNA.1	5	71	0.0704225	R1_0hpi	Host
BAESF_06463.mRNA.1	21	338	0.0621302	R1_0hpi	Host
BAESF_06463.mRNA.2	22	337	0.0652819	R1_0hpi	Host
BAESF_06508.mRNA.1	9	278	0.0323741	R1_0hpi	Host
BAESF_06522.mRNA.1	10	224	0.0446429	R1_0hpi	Host
BAESF_06522.mRNA.2	10	224	0.0446429	R1_0hpi	Host
BAESF_06528.mRNA.1	7	145	0.0482759	R1_0hpi	Host
BAESF_06543.mRNA.1	3	92	0.0326087	R1_0hpi	Host
BAESF_06566.mRNA.1	6	101	0.0594059	R1_0hpi	Host
BAESF_06570.mRNA.1	22	438	0.0502283	R1_0hpi	Host
BAESF_06572.mRNA.1	18	599	0.0300501	R1_0hpi	Host
BAESF_06583.mRNA.1	4	115	0.0347826	R1_0hpi	Host
BAESF_06602.mRNA.1	33	797	0.0414053	R1_0hpi	Host
BAESF_06602.mRNA.2	28	689	0.0406386	R1_0hpi	Host
BAESF_06602.mRNA.3	33	797	0.0414053	R1_0hpi	Host
BAESF_06602.mRNA.4	37	791	0.0467762	R1_0hpi	Host
BAESF_06606.mRNA.1	3	105	0.0285714	R1_0hpi	Host
BAESF_06607.mRNA.1	13	305	0.042623	R1_0hpi	Host
BAESF_06608.mRNA.1	9	213	0.0422535	R1_0hpi	Host
BAESF_06649.mRNA.1	9	240	0.0375	R1_0hpi	Host
BAESF_06656.mRNA.1	8	147	0.0544218	R1_0hpi	Host
BAESF_06671.mRNA.1	18	506	0.0355731	R1_0hpi	Host
BAESF_06673.mRNA.1	6	195	0.0307692	R1_0hpi	Host
BAESF_06680.mRNA.1	11	224	0.0491071	R1_0hpi	Host
BAESF_06698.mRNA.1	9	297	0.030303	R1_0hpi	Host
BAESF_06716.mRNA.1	13	322	0.0403727	R1_0hpi	Host
BAESF_06716.mRNA.2	13	321	0.0404984	R1_0hpi	Host
BAESF_06720.mRNA.1	27	493	0.0547667	R1_0hpi	Host
BAESF_06741.mRNA.1	5	167	0.0299401	R1_0hpi	Host
BAESF_06802.mRNA.1	3	72	0.0416667	R1_0hpi	Host
BAESF_06852.mRNA.1	10	129	0.0775194	R1_0hpi	Host
BAESF_06863.mRNA.1	6	93	0.0645161	R1_0hpi	Host
BAESF_06864.mRNA.1	10	212	0.0471698	R1_0hpi	Host
BAESF_06864.mRNA.2	9	154	0.0584416	R1_0hpi	Host
BAESF_06891.mRNA.1	6	137	0.0437956	R1_0hpi	Host
BAESF_06930.mRNA.1	38	950	0.04	R1_0hpi	Host
BAESF_06932.mRNA.1	27	384	0.0703125	R1_0hpi	Host
BAESF_06979.mRNA.1	13	225	0.0577778	R1_0hpi	Host
BAESF_07020.mRNA.1	5	333	0.015015	R1_0hpi	Host
BAESF_07021.mRNA.1	24	629	0.0381558	R1_0hpi	Host
BAESF_07049.mRNA.1	20	443	0.0451467	R1_0hpi	Host
BAESF_07061.mRNA.1	5	216	0.0231481	R1_0hpi	Host
BAESF_07062.mRNA.1	4	75	0.0533333	R1_0hpi	Host
BAESF_07063.mRNA.1	3	73	0.0410959	R1_0hpi	Host
BAESF_07080.mRNA.1	13	317	0.0410095	R1_0hpi	Host
BAESF_07082.mRNA.1	19	504	0.0376984	R1_0hpi	Host
BAESF_07087.mRNA.1	35	1009	0.0346878	R1_0hpi	Host
BAESF_07113.mRNA.1	15	345	0.0434783	R1_0hpi	Host
BAESF_07114.mRNA.1	17	303	0.0561056	R1_0hpi	Host
BAESF_07118.mRNA.1	15	467	0.0321199	R1_0hpi	Host
BAESF_07123.mRNA.1	8	172	0.0465116	R1_0hpi	Host
BAESF_07127.mRNA.1	7	247	0.0283401	R1_0hpi	Host
BAESF_07128.mRNA.1	17	374	0.0454545	R1_0hpi	Host
BAESF_07129.mRNA.1	14	316	0.0443038	R1_0hpi	Host
BAESF_07147.mRNA.1	13	253	0.0513834	R1_0hpi	Host
BAESF_07155.mRNA.1	15	337	0.0445104	R1_0hpi	Host
BAESF_07159.mRNA.1	9	196	0.0459184	R1_0hpi	Host
BAESF_07168.mRNA.1	13	306	0.0424837	R1_0hpi	Host
BAESF_07251.mRNA.1	14	371	0.0377358	R1_0hpi	Host
BAESF_07266.mRNA.1	7	189	0.037037	R1_0hpi	Host
BAESF_07269.mRNA.1	4	208	0.0192308	R1_0hpi	Host
BAESF_07270.mRNA.1	9	116	0.0775862	R1_0hpi	Host
BAESF_07276.mRNA.1	10	237	0.0421941	R1_0hpi	Host
BAESF_07282.mRNA.1	20	430	0.0465116	R1_0hpi	Host
BAESF_07310.mRNA.1	24	585	0.0410256	R1_0hpi	Host
BAESF_07364.mRNA.1	18	483	0.0372671	R1_0hpi	Host
BAESF_07375.mRNA.1	7	209	0.0334928	R1_0hpi	Host
BAESF_07376.mRNA.1	10	214	0.046729	R1_0hpi	Host
BAESF_07376.mRNA.2	11	214	0.0514019	R1_0hpi	Host
BAESF_07376.mRNA.3	11	213	0.0516432	R1_0hpi	Host
BAESF_07416.mRNA.1	9	197	0.0456853	R1_0hpi	Host
BAESF_07417.mRNA.1	20	322	0.0621118	R1_0hpi	Host
BAESF_07419.mRNA.1	10	184	0.0543478	R1_0hpi	Host
BAESF_07426.mRNA.1	6	124	0.0483871	R1_0hpi	Host
BAESF_07428.mRNA.1	27	480	0.05625	R1_0hpi	Host
BAESF_07436.mRNA.1	12	277	0.0433213	R1_0hpi	Host
BAESF_07439.mRNA.1	6	141	0.0425532	R1_0hpi	Host
BAESF_07527.mRNA.1	16	437	0.0366133	R1_0hpi	Host
BAESF_07547.mRNA.1	8	173	0.0462428	R1_0hpi	Host
BAESF_07572.mRNA.1	22	315	0.0698413	R1_0hpi	Host
BAESF_07575.mRNA.1	4	144	0.0277778	R1_0hpi	Host
BAESF_07579.mRNA.1	44	877	0.050171	R1_0hpi	Host
BAESF_07589.mRNA.1	8	150	0.0533333	R1_0hpi	Host
BAESF_07590.mRNA.1	7	138	0.0507246	R1_0hpi	Host
BAESF_07591.mRNA.1	14	450	0.0311111	R1_0hpi	Host
BAESF_07607.mRNA.1	5	137	0.0364964	R1_0hpi	Host
BAESF_07621.mRNA.1	9	271	0.0332103	R1_0hpi	Host
BAESF_07621.mRNA.2	9	271	0.0332103	R1_0hpi	Host
BAESF_07625.mRNA.1	9	106	0.0849057	R1_0hpi	Host
BAESF_07628.mRNA.1	4	84	0.047619	R1_0hpi	Host
BAESF_07628.mRNA.2	4	84	0.047619	R1_0hpi	Host
BAESF_07637.mRNA.1	11	221	0.0497738	R1_0hpi	Host
BAESF_07644.mRNA.1	10	225	0.0444444	R1_0hpi	Host
BAESF_07652.mRNA.1	41	781	0.0524968	R1_0hpi	Host
BAESF_07652.mRNA.2	47	799	0.0588235	R1_0hpi	Host
BAESF_07654.mRNA.1	22	523	0.042065	R1_0hpi	Host
BAESF_07658.mRNA.1	4	137	0.0291971	R1_0hpi	Host
BAESF_07664.mRNA.1	19	218	0.087156	R1_0hpi	Host
BAESF_07673.mRNA.1	8	137	0.0583942	R1_0hpi	Host
BAESF_07679.mRNA.1	16	364	0.043956	R1_0hpi	Host
BAESF_07731.mRNA.1	4	66	0.0606061	R1_0hpi	Host
BAESF_07758.mRNA.1	5	111	0.045045	R1_0hpi	Host
BAESF_07778.mRNA.1	30	559	0.0536673	R1_0hpi	Host
BAESF_07802.mRNA.1	8	201	0.039801	R1_0hpi	Host
BAESF_07811.mRNA.1	19	705	0.0269504	R1_0hpi	Host
BAESF_07811.mRNA.2	32	943	0.0339343	R1_0hpi	Host
BAESF_07817.mRNA.1	5	112	0.0446429	R1_0hpi	Host
BAESF_07820.mRNA.1	8	239	0.0334728	R1_0hpi	Host
BAESF_07820.mRNA.2	8	242	0.0330579	R1_0hpi	Host
BAESF_07825.mRNA.1	13	237	0.0548523	R1_0hpi	Host
BAESF_07837.mRNA.1	7	167	0.0419162	R1_0hpi	Host
BAESF_07846.mRNA.1	12	200	0.06	R1_0hpi	Host
BAESF_07846.mRNA.2	14	270	0.0518519	R1_0hpi	Host
BAESF_07860.mRNA.1	10	181	0.0552486	R1_0hpi	Host
BAESF_07860.mRNA.2	10	191	0.052356	R1_0hpi	Host
BAESF_07865.mRNA.1	7	139	0.0503597	R1_0hpi	Host
BAESF_07868.mRNA.1	18	380	0.0473684	R1_0hpi	Host
BAESF_07895.mRNA.1	9	197	0.0456853	R1_0hpi	Host
BAESF_07900.mRNA.1	12	357	0.0336134	R1_0hpi	Host
BAESF_07918.mRNA.1	11	188	0.0585106	R1_0hpi	Host
BAESF_07942.mRNA.1	5	78	0.0641026	R1_0hpi	Host
BAESF_07943.mRNA.1	4	74	0.0540541	R1_0hpi	Host
BAESF_07947.mRNA.1	5	83	0.060241	R1_0hpi	Host
BAESF_07951.mRNA.1	44	1062	0.0414313	R1_0hpi	Host
BAESF_07954.mRNA.1	3	88	0.0340909	R1_0hpi	Host
BAESF_07955.mRNA.1	11	232	0.0474138	R1_0hpi	Host
BAESF_07957.mRNA.1	4	113	0.0353982	R1_0hpi	Host
BAESF_07960.mRNA.1	5	163	0.0306748	R1_0hpi	Host
BAESF_07983.mRNA.1	5	118	0.0423729	R1_0hpi	Host
BAESF_07995.mRNA.1	6	110	0.0545455	R1_0hpi	Host
BAESF_07999.mRNA.1	14	401	0.0349127	R1_0hpi	Host
BAESF_08009.mRNA.1	6	152	0.0394737	R1_0hpi	Host
BAESF_08010.mRNA.1	14	255	0.054902	R1_0hpi	Host
BAESF_08015.mRNA.1	16	450	0.0355556	R1_0hpi	Host
BAESF_08020.mRNA.1	27	835	0.0323353	R1_0hpi	Host
BAESF_08029.mRNA.1	16	273	0.0586081	R1_0hpi	Host
BAESF_08048.mRNA.1	9	302	0.0298013	R1_0hpi	Host
BAESF_08048.mRNA.2	9	302	0.0298013	R1_0hpi	Host
BAESF_08048.mRNA.3	9	302	0.0298013	R1_0hpi	Host
BAESF_08065.mRNA.1	13	183	0.0710383	R1_0hpi	Host
BAESF_08075.mRNA.1	10	185	0.0540541	R1_0hpi	Host
BAESF_08076.mRNA.1	8	164	0.0487805	R1_0hpi	Host
BAESF_08076.mRNA.2	8	164	0.0487805	R1_0hpi	Host
BAESF_08080.mRNA.1	11	182	0.0604396	R1_0hpi	Host
BAESF_08080.mRNA.2	11	180	0.0611111	R1_0hpi	Host
BAESF_08124.mRNA.1	4	77	0.0519481	R1_0hpi	Host
BAESF_08124.mRNA.2	4	77	0.0519481	R1_0hpi	Host
BAESF_08124.mRNA.3	6	126	0.047619	R1_0hpi	Host
BAESF_08147.mRNA.1	14	294	0.047619	R1_0hpi	Host
BAESF_08170.mRNA.1	13	294	0.0442177	R1_0hpi	Host
BAESF_08173.mRNA.1	17	309	0.0550162	R1_0hpi	Host
BAESF_08179.mRNA.1	20	473	0.0422833	R1_0hpi	Host
BAESF_08200.mRNA.1	22	455	0.0483516	R1_0hpi	Host
BAESF_08200.mRNA.2	22	509	0.043222	R1_0hpi	Host
BAESF_08223.mRNA.1	9	160	0.05625	R1_0hpi	Host
BAESF_08288.mRNA.1	14	197	0.071066	R1_0hpi	Host
BAESF_08335.mRNA.1	6	173	0.0346821	R1_0hpi	Host
BAESF_08343.mRNA.1	28	541	0.051756	R1_0hpi	Host
BAESF_08344.mRNA.1	26	548	0.0474453	R1_0hpi	Host
BAESF_08346.mRNA.1	14	461	0.0303688	R1_0hpi	Host
BAESF_08350.mRNA.1	24	639	0.0375587	R1_0hpi	Host
BAESF_08355.mRNA.1	12	240	0.05	R1_0hpi	Host
BAESF_08356.mRNA.1	22	412	0.0533981	R1_0hpi	Host
BAESF_08357.mRNA.1	5	67	0.0746269	R1_0hpi	Host
BAESF_08371.mRNA.1	9	260	0.0346154	R1_0hpi	Host
BAESF_08372.mRNA.1	18	388	0.0463918	R1_0hpi	Host
BAESF_08374.mRNA.1	6	79	0.0759494	R1_0hpi	Host
BAESF_08378.mRNA.1	9	147	0.0612245	R1_0hpi	Host
BAESF_08380.mRNA.1	7	117	0.0598291	R1_0hpi	Host
BAESF_08437.mRNA.1	18	345	0.0521739	R1_0hpi	Host
BAESF_08437.mRNA.2	18	345	0.0521739	R1_0hpi	Host
BAESF_08453.mRNA.1	15	374	0.040107	R1_0hpi	Host
BAESF_08474.mRNA.1	14	374	0.0374332	R1_0hpi	Host
BAESF_08474.mRNA.2	12	281	0.0427046	R1_0hpi	Host
BAESF_08498.mRNA.1	18	345	0.0521739	R1_0hpi	Host
BAESF_08507.mRNA.1	10	179	0.0558659	R1_0hpi	Host
BAESF_08553.mRNA.1	27	482	0.0560166	R1_0hpi	Host
BAESF_08613.mRNA.1	15	535	0.0280374	R1_0hpi	Host
BAESF_08624.mRNA.1	11	210	0.052381	R1_0hpi	Host
BAESF_08624.mRNA.2	10	219	0.0456621	R1_0hpi	Host
BAESF_08644.mRNA.1	4	175	0.0228571	R1_0hpi	Host
BAESF_08655.mRNA.1	3	106	0.0283019	R1_0hpi	Host
BAESF_08663.mRNA.1	29	714	0.0406162	R1_0hpi	Host
BAESF_08681.mRNA.1	6	198	0.030303	R1_0hpi	Host
BAESF_08687.mRNA.1	8	166	0.0481928	R1_0hpi	Host
BAESF_08697.mRNA.1	14	273	0.0512821	R1_0hpi	Host
BAESF_08702.mRNA.1	8	166	0.0481928	R1_0hpi	Host
BAESF_08703.mRNA.1	6	110	0.0545455	R1_0hpi	Host
BAESF_08711.mRNA.1	15	273	0.0549451	R1_0hpi	Host
BAESF_08722.mRNA.1	6	110	0.0545455	R1_0hpi	Host
BAESF_08723.mRNA.1	7	147	0.047619	R1_0hpi	Host
BAESF_08729.mRNA.1	24	403	0.0595533	R1_0hpi	Host
BAESF_08729.mRNA.2	24	403	0.0595533	R1_0hpi	Host
BAESF_08745.mRNA.1	26	571	0.0455342	R1_0hpi	Host
BAESF_08747.mRNA.1	61	977	0.062436	R1_0hpi	Host
BAESF_08750.mRNA.1	16	309	0.0517799	R1_0hpi	Host
BAESF_08750.mRNA.2	13	263	0.0494297	R1_0hpi	Host
BAESF_08762.mRNA.1	7	133	0.0526316	R1_0hpi	Host
BAESF_08763.mRNA.1	13	279	0.046595	R1_0hpi	Host
BAESF_08770.mRNA.1	5	136	0.0367647	R1_0hpi	Host
BAESF_08774.mRNA.1	9	143	0.0629371	R1_0hpi	Host
BAESF_08778.mRNA.1	13	404	0.0321782	R1_0hpi	Host
BAESF_08783.mRNA.1	7	194	0.0360825	R1_0hpi	Host
BAESF_08783.mRNA.2	6	200	0.03	R1_0hpi	Host
BAESF_08793.mRNA.1	15	272	0.0551471	R1_0hpi	Host
BAESF_08815.mRNA.1	10	247	0.0404858	R1_0hpi	Host
BAESF_08817.mRNA.1	22	471	0.0467091	R1_0hpi	Host
BAESF_08826.mRNA.1	5	138	0.0362319	R1_0hpi	Host
BAESF_08830.mRNA.1	6	172	0.0348837	R1_0hpi	Host
BAESF_08864.mRNA.1	20	664	0.0301205	R1_0hpi	Host
BAESF_08864.mRNA.2	20	664	0.0301205	R1_0hpi	Host
BAESF_08875.mRNA.1	3	59	0.0508475	R1_0hpi	Host
BAESF_08891.mRNA.1	8	256	0.03125	R1_0hpi	Host
BAESF_08905.mRNA.1	13	294	0.0442177	R1_0hpi	Host
BAESF_08911.mRNA.1	25	403	0.0620347	R1_0hpi	Host
BAESF_08911.mRNA.2	25	403	0.0620347	R1_0hpi	Host
BAESF_08923.mRNA.1	8	213	0.0375587	R1_0hpi	Host
BAESF_08957.mRNA.1	3	49	0.0612245	R1_0hpi	Host
BAESF_08971.mRNA.1	8	280	0.0285714	R1_0hpi	Host
BAESF_08986.mRNA.1	5	142	0.0352113	R1_0hpi	Host
BAESF_08988.mRNA.1	18	557	0.032316	R1_0hpi	Host
BAESF_09018.mRNA.1	9	280	0.0321429	R1_0hpi	Host
BAESF_09028.mRNA.1	3	56	0.0535714	R1_0hpi	Host
BAESF_09041.mRNA.1	4	88	0.0454545	R1_0hpi	Host
BAESF_09046.mRNA.1	6	149	0.0402685	R1_0hpi	Host
BAESF_09082.mRNA.1	7	143	0.048951	R1_0hpi	Host
BAESF_09097.mRNA.1	9	187	0.0481283	R1_0hpi	Host
BAESF_09107.mRNA.1	6	126	0.047619	R1_0hpi	Host
BAESF_09108.mRNA.1	15	191	0.078534	R1_0hpi	Host
BAESF_09109.mRNA.1	5	213	0.0234742	R1_0hpi	Host
BAESF_09111.mRNA.1	21	353	0.0594901	R1_0hpi	Host
BAESF_09114.mRNA.1	20	306	0.0653595	R1_0hpi	Host
BAESF_09123.mRNA.1	9	187	0.0481283	R1_0hpi	Host
BAESF_09144.mRNA.1	5	151	0.0331126	R1_0hpi	Host
BAESF_09191.mRNA.1	6	105	0.0571429	R1_0hpi	Host
BAESF_09196.mRNA.1	21	472	0.0444915	R1_0hpi	Host
BAESF_09198.mRNA.1	2	104	0.0192308	R1_0hpi	Host
BAESF_09199.mRNA.1	28	529	0.0529301	R1_0hpi	Host
BAESF_09219.mRNA.1	3	75	0.04	R1_0hpi	Host
BAESF_09226.mRNA.1	4	106	0.0377358	R1_0hpi	Host
BAESF_09230.mRNA.1	8	152	0.0526316	R1_0hpi	Host
BAESF_09242.mRNA.1	26	464	0.0560345	R1_0hpi	Host
BAESF_09242.mRNA.2	28	409	0.0684597	R1_0hpi	Host
BAESF_09249.mRNA.1	18	321	0.0560748	R1_0hpi	Host
BAESF_09266.mRNA.1	6	549	0.010929	R1_0hpi	Host
BAESF_09283.mRNA.1	8	221	0.0361991	R1_0hpi	Host
BAESF_09296.mRNA.1	11	162	0.0679012	R1_0hpi	Host
BAESF_09297.mRNA.1	5	162	0.0308642	R1_0hpi	Host
BAESF_09297.mRNA.2	5	162	0.0308642	R1_0hpi	Host
BAESF_09333.mRNA.1	10	361	0.0277008	R1_0hpi	Host
BAESF_09338.mRNA.1	9	215	0.0418605	R1_0hpi	Host
BAESF_09425.mRNA.1	11	233	0.0472103	R1_0hpi	Host
BAESF_09430.mRNA.1	7	118	0.059322	R1_0hpi	Host
BAESF_09439.mRNA.1	24	413	0.0581114	R1_0hpi	Host
BAESF_09444.mRNA.1	5	181	0.0276243	R1_0hpi	Host
BAESF_09454.mRNA.1	3	64	0.046875	R1_0hpi	Host
BAESF_09455.mRNA.1	12	265	0.045283	R1_0hpi	Host
BAESF_09484.mRNA.1	26	784	0.0331633	R1_0hpi	Host
BAESF_09516.mRNA.1	22	473	0.0465116	R1_0hpi	Host
BAESF_09516.mRNA.2	20	410	0.0487805	R1_0hpi	Host
BAESF_09528.mRNA.1	3	92	0.0326087	R1_0hpi	Host
BAESF_09529.mRNA.1	17	408	0.0416667	R1_0hpi	Host
BAESF_09542.mRNA.1	24	641	0.0374415	R1_0hpi	Host
BAESF_09584.mRNA.1	5	130	0.0384615	R1_0hpi	Host
BAESF_09659.mRNA.1	12	433	0.0277136	R1_0hpi	Host
BAESF_09672.mRNA.1	24	587	0.0408859	R1_0hpi	Host
BAESF_09674.mRNA.1	11	189	0.0582011	R1_0hpi	Host
BAESF_09678.mRNA.1	3	83	0.0361446	R1_0hpi	Host
BAESF_09683.mRNA.1	41	747	0.0548862	R1_0hpi	Host
BAESF_09685.mRNA.1	24	386	0.0621762	R1_0hpi	Host
BAESF_09691.mRNA.1	13	310	0.0419355	R1_0hpi	Host
BAESF_09692.mRNA.1	5	188	0.0265957	R1_0hpi	Host
BAESF_09692.mRNA.2	5	193	0.0259067	R1_0hpi	Host
BAESF_09699.mRNA.1	5	129	0.0387597	R1_0hpi	Host
BAESF_09708.mRNA.1	8	201	0.039801	R1_0hpi	Host
BAESF_09714.mRNA.1	3	114	0.0263158	R1_0hpi	Host
BAESF_09727.mRNA.1	16	327	0.0489297	R1_0hpi	Host
BAESF_09727.mRNA.2	13	247	0.0526316	R1_0hpi	Host
BAESF_09745.mRNA.1	20	387	0.0516796	R1_0hpi	Host
BAESF_09757.mRNA.1	12	287	0.0418118	R1_0hpi	Host
BAESF_09794.mRNA.1	18	551	0.0326679	R1_0hpi	Host
BAESF_09801.mRNA.1	13	326	0.0398773	R1_0hpi	Host
BAESF_09805.mRNA.1	5	90	0.0555556	R1_0hpi	Host
BAESF_09807.mRNA.1	7	141	0.0496454	R1_0hpi	Host
BAESF_09808.mRNA.1	20	447	0.0447427	R1_0hpi	Host
BAESF_09808.mRNA.2	18	413	0.0435835	R1_0hpi	Host
BAESF_09809.mRNA.1	30	793	0.037831	R1_0hpi	Host
BAESF_09809.mRNA.2	23	693	0.033189	R1_0hpi	Host
BAESF_09814.mRNA.1	10	247	0.0404858	R1_0hpi	Host
BAESF_09817.mRNA.1	28	616	0.0454545	R1_0hpi	Host
BAESF_09819.mRNA.1	6	144	0.0416667	R1_0hpi	Host
BAESF_09820.mRNA.1	32	609	0.0525452	R1_0hpi	Host
BAESF_09822.mRNA.1	7	177	0.039548	R1_0hpi	Host
BAESF_09824.mRNA.1	29	532	0.0545113	R1_0hpi	Host
BAESF_09825.mRNA.1	11	246	0.0447154	R1_0hpi	Host
BAESF_09826.mRNA.1	7	291	0.024055	R1_0hpi	Host
BAESF_09841.mRNA.1	8	160	0.05	R1_0hpi	Host
BAESF_09846.mRNA.1	33	1045	0.0315789	R1_0hpi	Host
BAESF_09847.mRNA.1	11	152	0.0723684	R1_0hpi	Host
BAESF_09848.mRNA.1	5	380	0.0131579	R1_0hpi	Host
BAESF_09852.mRNA.1	8	147	0.0544218	R1_0hpi	Host
BAESF_09858.mRNA.1	11	212	0.0518868	R1_0hpi	Host
BAESF_09864.mRNA.1	12	244	0.0491803	R1_0hpi	Host
BAESF_09867.mRNA.1	20	423	0.0472813	R1_0hpi	Host
BAESF_09878.mRNA.1	31	755	0.0410596	R1_0hpi	Host
BAESF_09898.mRNA.1	11	347	0.0317003	R1_0hpi	Host
BAESF_09908.mRNA.1	3	72	0.0416667	R1_0hpi	Host
BAESF_09928.mRNA.1	6	179	0.0335196	R1_0hpi	Host
BAESF_09931.mRNA.1	13	271	0.0479705	R1_0hpi	Host
BAESF_09946.mRNA.1	2	93	0.0215054	R1_0hpi	Host
BAESF_09965.mRNA.1	8	181	0.0441989	R1_0hpi	Host
BAESF_09975.mRNA.1	17	442	0.0384615	R1_0hpi	Host
BAESF_10065.mRNA.1	14	292	0.0479452	R1_0hpi	Host
BAESF_10084.mRNA.1	6	149	0.0402685	R1_0hpi	Host
BAESF_10094.mRNA.1	38	842	0.0451306	R1_0hpi	Host
BAESF_10096.mRNA.1	7	147	0.047619	R1_0hpi	Host
BAESF_10100.mRNA.1	17	371	0.0458221	R1_0hpi	Host
BAESF_10114.mRNA.1	43	784	0.0548469	R1_0hpi	Host
BAESF_10115.mRNA.1	3	123	0.0243902	R1_0hpi	Host
BAESF_10115.mRNA.2	3	122	0.0245902	R1_0hpi	Host
BAESF_10115.mRNA.3	3	121	0.0247934	R1_0hpi	Host
BAESF_10115.mRNA.4	3	116	0.0258621	R1_0hpi	Host
BAESF_10125.mRNA.1	7	123	0.0569106	R1_0hpi	Host
BAESF_10160.mRNA.1	10	198	0.0505051	R1_0hpi	Host
BAESF_10161.mRNA.1	32	630	0.0507937	R1_0hpi	Host
BAESF_10167.mRNA.1	11	272	0.0404412	R1_0hpi	Host
BAESF_10170.mRNA.1	5	85	0.0588235	R1_0hpi	Host
BAESF_10192.mRNA.1	22	441	0.0498866	R1_0hpi	Host
BAESF_10192.mRNA.2	15	374	0.040107	R1_0hpi	Host
BAESF_10218.mRNA.1	5	102	0.0490196	R1_0hpi	Host
BAESF_10224.mRNA.1	10	249	0.0401606	R1_0hpi	Host
BAESF_10227.mRNA.1	7	220	0.0318182	R1_0hpi	Host
BAESF_10231.mRNA.1	7	220	0.0318182	R1_0hpi	Host
BAESF_10250.mRNA.1	18	416	0.0432692	R1_0hpi	Host
BAESF_10305.mRNA.1	6	88	0.0681818	R1_0hpi	Host
BAESF_10312.mRNA.1	8	171	0.0467836	R1_0hpi	Host
BAESF_10327.mRNA.1	6	82	0.0731707	R1_0hpi	Host
BAESF_10334.mRNA.1	31	794	0.0390428	R1_0hpi	Host
BAESF_10352.mRNA.1	13	427	0.030445	R1_0hpi	Host
BAESF_10354.mRNA.1	18	454	0.0396476	R1_0hpi	Host
BAESF_10354.mRNA.2	17	458	0.0371179	R1_0hpi	Host
BAESF_10357.mRNA.1	7	146	0.0479452	R1_0hpi	Host
BAESF_10359.mRNA.1	10	167	0.0598802	R1_0hpi	Host
BAESF_10386.mRNA.1	4	94	0.0425532	R1_0hpi	Host
BAESF_10392.mRNA.1	19	363	0.0523416	R1_0hpi	Host
BAESF_10396.mRNA.1	19	346	0.0549133	R1_0hpi	Host
BAESF_10396.mRNA.2	17	308	0.0551948	R1_0hpi	Host
BAESF_10399.mRNA.1	13	196	0.0663265	R1_0hpi	Host
BAESF_10399.mRNA.2	13	196	0.0663265	R1_0hpi	Host
BAESF_10405.mRNA.1	15	340	0.0441176	R1_0hpi	Host
BAESF_10413.mRNA.1	45	998	0.0450902	R1_0hpi	Host
BAESF_10422.mRNA.1	13	375	0.0346667	R1_0hpi	Host
BAESF_10422.mRNA.2	12	402	0.0298507	R1_0hpi	Host
BAESF_10423.mRNA.1	9	195	0.0461538	R1_0hpi	Host
BAESF_10432.mRNA.1	18	367	0.0490463	R1_0hpi	Host
BAESF_10434.mRNA.1	8	145	0.0551724	R1_0hpi	Host
BAESF_10448.mRNA.1	10	179	0.0558659	R1_0hpi	Host
BAESF_10470.mRNA.1	5	143	0.034965	R1_0hpi	Host
BAESF_10470.mRNA.2	5	143	0.034965	R1_0hpi	Host
BAESF_10474.mRNA.1	28	644	0.0434783	R1_0hpi	Host
BAESF_10483.mRNA.1	13	551	0.0235935	R1_0hpi	Host
BAESF_10500.mRNA.1	9	154	0.0584416	R1_0hpi	Host
BAESF_10509.mRNA.1	10	172	0.0581395	R1_0hpi	Host
BAESF_10512.mRNA.1	2	65	0.0307692	R1_0hpi	Host
BAESF_10513.mRNA.1	4	110	0.0363636	R1_0hpi	Host
BAESF_10517.mRNA.1	12	266	0.0451128	R1_0hpi	Host
BAESF_10518.mRNA.1	4	136	0.0294118	R1_0hpi	Host
BAESF_10519.mRNA.1	13	439	0.0296128	R1_0hpi	Host
BAESF_10529.mRNA.1	16	389	0.0411311	R1_0hpi	Host
BAESF_10536.mRNA.1	4	150	0.0266667	R1_0hpi	Host
BAESF_10566.mRNA.1	7	134	0.0522388	R1_0hpi	Host
BAESF_10571.mRNA.1	5	101	0.049505	R1_0hpi	Host
BAESF_10577.mRNA.1	11	201	0.0547264	R1_0hpi	Host
BAESF_10579.mRNA.1	17	437	0.0389016	R1_0hpi	Host
BAESF_10580.mRNA.1	33	616	0.0535714	R1_0hpi	Host
BAESF_10587.mRNA.1	5	108	0.0462963	R1_0hpi	Host
BAESF_10593.mRNA.1	19	332	0.0572289	R1_0hpi	Host
BAESF_10593.mRNA.2	10	256	0.0390625	R1_0hpi	Host
BAESF_10627.mRNA.1	33	773	0.0426908	R1_0hpi	Host
BAESF_10642.mRNA.1	19	424	0.0448113	R1_0hpi	Host
BAESF_10642.mRNA.2	14	333	0.042042	R1_0hpi	Host
BAESF_10648.mRNA.1	10	211	0.0473934	R1_0hpi	Host
BAESF_10661.mRNA.1	7	122	0.057377	R1_0hpi	Host
BAESF_10666.mRNA.1	6	190	0.0315789	R1_0hpi	Host
BAESF_10666.mRNA.2	6	190	0.0315789	R1_0hpi	Host
BAESF_10668.mRNA.1	3	84	0.0357143	R1_0hpi	Host
BAESF_10679.mRNA.1	5	83	0.060241	R1_0hpi	Host
BAESF_10695.mRNA.1	10	231	0.04329	R1_0hpi	Host
BAESF_10700.mRNA.1	6	149	0.0402685	R1_0hpi	Host
BAESF_10725.mRNA.1	4	141	0.0283688	R1_0hpi	Host
BAESF_10729.mRNA.1	11	181	0.0607735	R1_0hpi	Host
BAESF_10736.mRNA.1	6	146	0.0410959	R1_0hpi	Host
BAESF_10818.mRNA.1	14	371	0.0377358	R1_0hpi	Host
BAESF_10822.mRNA.1	18	292	0.0616438	R1_0hpi	Host
BAESF_10830.mRNA.1	25	491	0.0509165	R1_0hpi	Host
BAESF_10833.mRNA.1	13	219	0.0593607	R1_0hpi	Host
BAESF_10834.mRNA.1	5	130	0.0384615	R1_0hpi	Host
BAESF_10838.mRNA.1	29	435	0.0666667	R1_0hpi	Host
BAESF_10847.mRNA.1	7	138	0.0507246	R1_0hpi	Host
BAESF_10868.mRNA.1	45	805	0.0559006	R1_0hpi	Host
BAESF_10868.mRNA.2	46	830	0.0554217	R1_0hpi	Host
BAESF_10873.mRNA.1	33	894	0.0369128	R1_0hpi	Host
BAESF_10879.mRNA.1	10	217	0.0460829	R1_0hpi	Host
BAESF_10880.mRNA.1	6	106	0.0566038	R1_0hpi	Host
BAESF_10884.mRNA.1	24	465	0.0516129	R1_0hpi	Host
BAESF_10884.mRNA.2	24	465	0.0516129	R1_0hpi	Host
BAESF_10902.mRNA.1	9	187	0.0481283	R1_0hpi	Host
BAESF_10911.mRNA.1	6	209	0.0287081	R1_0hpi	Host
BAESF_10923.mRNA.1	8	143	0.0559441	R1_0hpi	Host
BAESF_10923.mRNA.2	8	143	0.0559441	R1_0hpi	Host
BAESF_10962.mRNA.1	8	158	0.0506329	R1_0hpi	Host
BAESF_10992.mRNA.1	25	436	0.0573394	R1_0hpi	Host
BAESF_10993.mRNA.1	24	418	0.0574163	R1_0hpi	Host
BAESF_11000.mRNA.1	5	146	0.0342466	R1_0hpi	Host
BAESF_11026.mRNA.1	4	72	0.0555556	R1_0hpi	Host
BAESF_11038.mRNA.2	25	432	0.0578704	R1_0hpi	Host
BAESF_11048.mRNA.1	6	163	0.0368098	R1_0hpi	Host
BAESF_11110.mRNA.1	23	435	0.0528736	R1_0hpi	Host
BAESF_11119.mRNA.1	4	111	0.036036	R1_0hpi	Host
BAESF_11128.mRNA.1	8	153	0.0522876	R1_0hpi	Host
BAESF_11141.mRNA.1	13	299	0.0434783	R1_0hpi	Host
BAESF_11167.mRNA.1	4	101	0.039604	R1_0hpi	Host
BAESF_11169.mRNA.1	11	232	0.0474138	R1_0hpi	Host
BAESF_11182.mRNA.1	12	262	0.0458015	R1_0hpi	Host
BAESF_11207.mRNA.1	25	629	0.0397456	R1_0hpi	Host
BAESF_11219.mRNA.1	15	314	0.0477707	R1_0hpi	Host
BAESF_11222.mRNA.1	6	194	0.0309278	R1_0hpi	Host
BAESF_11229.mRNA.1	29	630	0.0460317	R1_0hpi	Host
BAESF_11242.mRNA.1	11	145	0.0758621	R1_0hpi	Host
BAESF_11285.mRNA.1	29	541	0.0536044	R1_0hpi	Host
BAESF_11304.mRNA.1	19	443	0.0428894	R1_0hpi	Host
BAESF_11365.mRNA.1	9	174	0.0517241	R1_0hpi	Host
BAESF_11369.mRNA.1	25	581	0.0430293	R1_0hpi	Host
BAESF_11387.mRNA.1	27	571	0.0472855	R1_0hpi	Host
BAESF_11387.mRNA.2	28	578	0.0484429	R1_0hpi	Host
BAESF_11387.mRNA.3	34	610	0.0557377	R1_0hpi	Host
BAESF_11387.mRNA.4	28	578	0.0484429	R1_0hpi	Host
BAESF_11389.mRNA.1	18	457	0.0393873	R1_0hpi	Host
BAESF_11397.mRNA.1	14	246	0.0569106	R1_0hpi	Host
BAESF_11402.mRNA.1	5	143	0.034965	R1_0hpi	Host
BAESF_11428.mRNA.1	5	160	0.03125	R1_0hpi	Host
BAESF_11428.mRNA.2	2	153	0.0130719	R1_0hpi	Host
BAESF_11447.mRNA.1	15	286	0.0524476	R1_0hpi	Host
BAESF_11448.mRNA.1	12	271	0.0442804	R1_0hpi	Host
BAESF_11463.mRNA.1	6	93	0.0645161	R1_0hpi	Host
BAESF_11471.mRNA.1	27	627	0.0430622	R1_0hpi	Host
BAESF_11473.mRNA.1	15	260	0.0576923	R1_0hpi	Host
BAESF_11475.mRNA.1	14	303	0.0462046	R1_0hpi	Host
BAESF_11477.mRNA.1	13	253	0.0513834	R1_0hpi	Host
BAESF_11477.mRNA.2	12	218	0.0550459	R1_0hpi	Host
BAESF_11480.mRNA.1	25	433	0.0577367	R1_0hpi	Host
BAESF_11482.mRNA.1	4	136	0.0294118	R1_0hpi	Host
BAESF_11486.mRNA.1	31	821	0.0377588	R1_0hpi	Host
BAESF_11488.mRNA.1	6	115	0.0521739	R1_0hpi	Host
BAESF_11497.mRNA.1	12	267	0.0449438	R1_0hpi	Host
BAESF_11525.mRNA.1	8	207	0.0386473	R1_0hpi	Host
BAESF_11525.mRNA.2	8	166	0.0481928	R1_0hpi	Host
BAESF_11526.mRNA.1	5	168	0.0297619	R1_0hpi	Host
BAESF_11599.mRNA.1	9	245	0.0367347	R1_0hpi	Host
BAESF_11653.mRNA.1	26	499	0.0521042	R1_0hpi	Host
BAESF_11653.mRNA.2	19	360	0.0527778	R1_0hpi	Host
BAESF_11702.mRNA.1	41	680	0.0602941	R1_0hpi	Host
BAESF_11712.mRNA.1	7	127	0.0551181	R1_0hpi	Host
BAESF_11715.mRNA.1	9	357	0.0252101	R1_0hpi	Host
BAESF_11724.mRNA.1	13	303	0.0429043	R1_0hpi	Host
BAESF_11724.mRNA.2	15	270	0.0555556	R1_0hpi	Host
BAESF_11739.mRNA.1	10	170	0.0588235	R1_0hpi	Host
BAESF_11746.mRNA.1	16	371	0.0431267	R1_0hpi	Host
BAESF_11772.mRNA.1	7	142	0.0492958	R1_0hpi	Host
BAESF_11776.mRNA.1	35	586	0.059727	R1_0hpi	Host
BAESF_11788.mRNA.1	13	216	0.0601852	R1_0hpi	Host
BAESF_11788.mRNA.2	11	193	0.0569948	R1_0hpi	Host
BAESF_11789.mRNA.1	6	66	0.0909091	R1_0hpi	Host
BAESF_11806.mRNA.1	14	371	0.0377358	R1_0hpi	Host
BAESF_11813.mRNA.1	10	170	0.0588235	R1_0hpi	Host
BAESF_11836.mRNA.1	4	46	0.0869565	R1_0hpi	Host
BAESF_11838.mRNA.1	4	136	0.0294118	R1_0hpi	Host
BAESF_11840.mRNA.1	4	125	0.032	R1_0hpi	Host
BAESF_11841.mRNA.1	24	438	0.0547945	R1_0hpi	Host
BAESF_11858.mRNA.1	5	121	0.0413223	R1_0hpi	Host
BAESF_11860.mRNA.1	27	745	0.0362416	R1_0hpi	Host
BAESF_11867.mRNA.1	5	78	0.0641026	R1_0hpi	Host
BAESF_11875.mRNA.1	11	245	0.044898	R1_0hpi	Host
BAESF_11937.mRNA.1	10	197	0.0507614	R1_0hpi	Host
BAESF_12024.mRNA.1	11	187	0.0588235	R1_0hpi	Host
BAESF_12025.mRNA.1	30	683	0.0439239	R1_0hpi	Host
BAESF_12031.mRNA.1	9	235	0.0382979	R1_0hpi	Host
BAESF_12034.mRNA.1	4	119	0.0336134	R1_0hpi	Host
BAESF_12049.mRNA.1	5	128	0.0390625	R1_0hpi	Host
BAESF_12051.mRNA.1	7	178	0.0393258	R1_0hpi	Host
BAESF_12067.mRNA.1	22	288	0.0763889	R1_0hpi	Host
BAESF_12071.mRNA.1	7	186	0.0376344	R1_0hpi	Host
BAESF_12082.mRNA.1	14	363	0.0385675	R1_0hpi	Host
BAESF_12099.mRNA.1	4	118	0.0338983	R1_0hpi	Host
BAESF_12103.mRNA.1	11	216	0.0509259	R1_0hpi	Host
BAESF_12107.mRNA.1	6	158	0.0379747	R1_0hpi	Host
BAESF_12112.mRNA.1	23	555	0.0414414	R1_0hpi	Host
BAESF_12112.mRNA.2	32	497	0.0643863	R1_0hpi	Host
BAESF_12114.mRNA.1	2	72	0.0277778	R1_0hpi	Host
BAESF_12115.mRNA.1	11	261	0.0421456	R1_0hpi	Host
BAESF_12122.mRNA.1	20	495	0.040404	R1_0hpi	Host
BAESF_12129.mRNA.1	4	108	0.037037	R1_0hpi	Host
BAESF_12139.mRNA.1	9	194	0.0463918	R1_0hpi	Host
BAESF_12142.mRNA.1	10	241	0.0414938	R1_0hpi	Host
BAESF_12154.mRNA.1	3	71	0.0422535	R1_0hpi	Host
BAESF_12176.mRNA.1	12	425	0.0282353	R1_0hpi	Host
BAESF_12178.mRNA.1	5	151	0.0331126	R1_0hpi	Host
BAESF_12178.mRNA.2	7	124	0.0564516	R1_0hpi	Host
BAESF_12179.mRNA.1	10	377	0.0265252	R1_0hpi	Host
BAESF_12194.mRNA.1	1	53	0.0188679	R1_0hpi	Host
BAESF_12196.mRNA.1	2	56	0.0357143	R1_0hpi	Host
BAESF_12208.mRNA.1	11	202	0.0544554	R1_0hpi	Host
BAESF_12236.mRNA.1	12	215	0.055814	R1_0hpi	Host
BAESF_12240.mRNA.1	11	413	0.0266344	R1_0hpi	Host
BAESF_12240.mRNA.2	11	413	0.0266344	R1_0hpi	Host
BAESF_12240.mRNA.3	11	413	0.0266344	R1_0hpi	Host
BAESF_12240.mRNA.4	11	413	0.0266344	R1_0hpi	Host
BAESF_12250.mRNA.1	4	92	0.0434783	R1_0hpi	Host
BAESF_12297.mRNA.1	3	150	0.02	R1_0hpi	Host
BAESF_12320.mRNA.1	11	226	0.0486726	R1_0hpi	Host
BAESF_12345.mRNA.1	10	168	0.0595238	R1_0hpi	Host
BAESF_12345.mRNA.2	10	168	0.0595238	R1_0hpi	Host
BAESF_12351.mRNA.1	7	104	0.0673077	R1_0hpi	Host
BAESF_12374.mRNA.1	15	437	0.0343249	R1_0hpi	Host
BAESF_12386.mRNA.1	14	192	0.0729167	R1_0hpi	Host
BAESF_12391.mRNA.1	14	255	0.054902	R1_0hpi	Host
BAESF_12392.mRNA.1	25	426	0.0586854	R1_0hpi	Host
BAESF_12417.mRNA.1	6	184	0.0326087	R1_0hpi	Host
BAESF_12423.mRNA.1	20	833	0.0240096	R1_0hpi	Host
BAESF_12425.mRNA.1	6	70	0.0857143	R1_0hpi	Host
BAESF_12455.mRNA.1	5	168	0.0297619	R1_0hpi	Host
BAESF_12483.mRNA.1	7	187	0.0374332	R1_0hpi	Host
BAESF_12485.mRNA.1	4	75	0.0533333	R1_0hpi	Host
BAESF_12493.mRNA.1	21	498	0.0421687	R1_0hpi	Host
BAESF_12515.mRNA.1	4	103	0.038835	R1_0hpi	Host
BAESF_12519.mRNA.1	18	367	0.0490463	R1_0hpi	Host
BAESF_12526.mRNA.1	8	149	0.0536913	R1_0hpi	Host
BAESF_12555.mRNA.1	8	207	0.0386473	R1_0hpi	Host
BAESF_12560.mRNA.1	3	174	0.0172414	R1_0hpi	Host
BAESF_12573.mRNA.1	12	222	0.0540541	R1_0hpi	Host
BAESF_12580.mRNA.1	3	64	0.046875	R1_0hpi	Host
BAESF_12596.mRNA.1	3	119	0.0252101	R1_0hpi	Host
BAESF_12605.mRNA.1	35	535	0.0654206	R1_0hpi	Host
BAESF_12628.mRNA.2	4	220	0.0181818	R1_0hpi	Host
BAESF_12649.mRNA.1	11	168	0.0654762	R1_0hpi	Host
BAESF_12650.mRNA.1	10	207	0.0483092	R1_0hpi	Host
BAESF_12650.mRNA.2	10	166	0.060241	R1_0hpi	Host
BAESF_12656.mRNA.1	24	354	0.0677966	R1_0hpi	Host
BAESF_12661.mRNA.1	8	166	0.0481928	R1_0hpi	Host
BAESF_12693.mRNA.1	9	197	0.0456853	R1_0hpi	Host
BAESF_12717.mRNA.1	10	192	0.0520833	R1_0hpi	Host
BAESF_12737.mRNA.1	13	187	0.0695187	R1_0hpi	Host
BAESF_12753.mRNA.1	11	332	0.0331325	R1_0hpi	Host
BAESF_12757.mRNA.1	6	182	0.032967	R1_0hpi	Host
BAESF_12763.mRNA.1	5	105	0.047619	R1_0hpi	Host
BAESF_12784.mRNA.1	9	182	0.0494505	R1_0hpi	Host
BAESF_12787.mRNA.1	10	216	0.0462963	R1_0hpi	Host
BAESF_12804.mRNA.1	13	173	0.0751445	R1_0hpi	Host
BAESF_12826.mRNA.1	31	897	0.0345596	R1_0hpi	Host
BAESF_12827.mRNA.1	4	75	0.0533333	R1_0hpi	Host
BAESF_12830.mRNA.1	7	188	0.037234	R1_0hpi	Host
BAESF_12836.mRNA.1	11	143	0.0769231	R1_0hpi	Host
BAESF_12893.mRNA.1	8	255	0.0313725	R1_0hpi	Host
BAESF_12898.mRNA.1	15	349	0.0429799	R1_0hpi	Host
BAESF_12909.mRNA.1	18	501	0.0359281	R1_0hpi	Host
BAESF_12937.mRNA.1	4	108	0.037037	R1_0hpi	Host
BAESF_12940.mRNA.1	11	310	0.0354839	R1_0hpi	Host
BAESF_12943.mRNA.1	5	79	0.0632911	R1_0hpi	Host
BAESF_12947.mRNA.1	15	290	0.0517241	R1_0hpi	Host
BAESF_12951.mRNA.1	10	236	0.0423729	R1_0hpi	Host
BAESF_12967.mRNA.1	24	677	0.0354505	R1_0hpi	Host
BAESF_12974.mRNA.1	16	425	0.0376471	R1_0hpi	Host
BAESF_12976.mRNA.1	15	278	0.0539568	R1_0hpi	Host
BAESF_12980.mRNA.1	20	494	0.0404858	R1_0hpi	Host
BAESF_12985.mRNA.1	14	362	0.038674	R1_0hpi	Host
BAESF_12989.mRNA.1	29	465	0.0623656	R1_0hpi	Host
BAESF_12992.mRNA.1	30	652	0.0460123	R1_0hpi	Host
BAESF_12992.mRNA.2	30	652	0.0460123	R1_0hpi	Host
BAESF_12994.mRNA.1	31	405	0.0765432	R1_0hpi	Host
BAESF_12996.mRNA.1	10	141	0.070922	R1_0hpi	Host
BAESF_13006.mRNA.1	11	309	0.0355987	R1_0hpi	Host
BAESF_13013.mRNA.1	30	491	0.0610998	R1_0hpi	Host
BAESF_13045.mRNA.1	17	304	0.0559211	R1_0hpi	Host
BAESF_13046.mRNA.1	23	394	0.0583756	R1_0hpi	Host
BAESF_13055.mRNA.1	17	291	0.0584192	R1_0hpi	Host
BAESF_13077.mRNA.1	33	776	0.0425258	R1_0hpi	Host
BAESF_13082.mRNA.1	7	190	0.0368421	R1_0hpi	Host
BAESF_13111.mRNA.1	21	296	0.0709459	R1_0hpi	Host
BAESF_13126.mRNA.1	4	183	0.0218579	R1_0hpi	Host
BAESF_13141.mRNA.1	31	659	0.047041	R1_0hpi	Host
BAESF_13149.mRNA.1	16	274	0.0583942	R1_0hpi	Host
BAESF_13155.mRNA.1	13	254	0.0511811	R1_0hpi	Host
BAESF_13156.mRNA.1	6	156	0.0384615	R1_0hpi	Host
BAESF_13167.mRNA.1	40	700	0.0571429	R1_0hpi	Host
BAESF_13178.mRNA.1	24	483	0.0496894	R1_0hpi	Host
BAESF_13183.mRNA.1	6	94	0.0638298	R1_0hpi	Host
BAESF_13199.mRNA.1	7	147	0.047619	R1_0hpi	Host
BAESF_13199.mRNA.2	11	186	0.0591398	R1_0hpi	Host
BAESF_13207.mRNA.1	8	112	0.0714286	R1_0hpi	Host
BAESF_13216.mRNA.1	2	59	0.0338983	R1_0hpi	Host
BAESF_13219.mRNA.1	5	127	0.0393701	R1_0hpi	Host
BAESF_13243.mRNA.1	2	60	0.0333333	R1_0hpi	Host
BAESF_13272.mRNA.1	16	332	0.0481928	R1_0hpi	Host
BAESF_13277.mRNA.1	4	225	0.0177778	R1_0hpi	Host
BAESF_13278.mRNA.1	17	459	0.037037	R1_0hpi	Host
BAESF_13328.mRNA.1	9	197	0.0456853	R1_0hpi	Host
BAESF_13339.mRNA.1	12	293	0.0409556	R1_0hpi	Host
BAESF_13346.mRNA.1	18	464	0.0387931	R1_0hpi	Host
BAESF_13346.mRNA.2	18	465	0.0387097	R1_0hpi	Host
BAESF_13357.mRNA.1	9	319	0.0282132	R1_0hpi	Host
BAESF_13361.mRNA.1	18	326	0.0552147	R1_0hpi	Host
BAESF_13361.mRNA.2	17	326	0.0521472	R1_0hpi	Host
BAESF_13362.mRNA.1	6	130	0.0461538	R1_0hpi	Host
BAESF_13370.mRNA.1	10	184	0.0543478	R1_0hpi	Host
BAESF_13391.mRNA.1	13	198	0.0656566	R1_0hpi	Host
BAESF_13421.mRNA.1	25	581	0.0430293	R1_0hpi	Host
BAESF_13426.mRNA.1	8	209	0.0382775	R1_0hpi	Host
BAESF_13449.mRNA.1	2	76	0.0263158	R1_0hpi	Host
BAESF_13457.mRNA.1	3	90	0.0333333	R1_0hpi	Host
BAESF_13458.mRNA.1	11	214	0.0514019	R1_0hpi	Host
BAESF_13459.mRNA.1	11	291	0.0378007	R1_0hpi	Host
BAESF_13476.mRNA.1	4	145	0.0275862	R1_0hpi	Host
BAESF_13527.mRNA.1	10	184	0.0543478	R1_0hpi	Host
BAESF_13553.mRNA.1	15	348	0.0431034	R1_0hpi	Host
BAESF_13553.mRNA.2	11	269	0.0408922	R1_0hpi	Host
BAESF_13569.mRNA.1	7	100	0.07	R1_0hpi	Host
BAESF_13612.mRNA.1	14	529	0.026465	R1_0hpi	Host
BAESF_13612.mRNA.2	11	458	0.0240175	R1_0hpi	Host
BAESF_13624.mRNA.1	13	371	0.0350404	R1_0hpi	Host
BAESF_13648.mRNA.1	5	122	0.0409836	R1_0hpi	Host
BAESF_13666.mRNA.1	7	130	0.0538462	R1_0hpi	Host
BAESF_13667.mRNA.1	13	246	0.0528455	R1_0hpi	Host
BAESF_13675.mRNA.1	18	467	0.0385439	R1_0hpi	Host
BAESF_13675.mRNA.2	18	466	0.0386266	R1_0hpi	Host
BAESF_13679.mRNA.1	32	438	0.0730594	R1_0hpi	Host
BAESF_13689.mRNA.1	9	215	0.0418605	R1_0hpi	Host
BAESF_13706.mRNA.1	16	438	0.0365297	R1_0hpi	Host
BAESF_13714.mRNA.1	17	240	0.0708333	R1_0hpi	Host
BAESF_13731.mRNA.1	8	275	0.0290909	R1_0hpi	Host
BAESF_13745.mRNA.1	21	477	0.0440252	R1_0hpi	Host
BAESF_13750.mRNA.1	10	302	0.0331126	R1_0hpi	Host
BAESF_13750.mRNA.2	10	302	0.0331126	R1_0hpi	Host
BAESF_13750.mRNA.3	10	302	0.0331126	R1_0hpi	Host
BAESF_13780.mRNA.1	10	185	0.0540541	R1_0hpi	Host
BAESF_13829.mRNA.1	22	627	0.0350877	R1_0hpi	Host
BAESF_13878.mRNA.1	23	394	0.0583756	R1_0hpi	Host
BAESF_13936.mRNA.1	14	371	0.0377358	R1_0hpi	Host
BAESF_13937.mRNA.1	9	218	0.0412844	R1_0hpi	Host
BAESF_13944.mRNA.1	13	222	0.0585586	R1_0hpi	Host
BAESF_13946.mRNA.1	11	132	0.0833333	R1_0hpi	Host
BAESF_13952.mRNA.1	15	321	0.046729	R1_0hpi	Host
BAESF_13964.mRNA.1	35	703	0.0497866	R1_0hpi	Host
BAESF_13967.mRNA.1	13	371	0.0350404	R1_0hpi	Host
BAESF_14006.mRNA.1	5	99	0.0505051	R1_0hpi	Host
BAESF_14006.mRNA.2	5	107	0.046729	R1_0hpi	Host
BAESF_14028.mRNA.1	27	769	0.0351105	R1_0hpi	Host
BAESF_14028.mRNA.2	27	769	0.0351105	R1_0hpi	Host
BAESF_14028.mRNA.3	36	754	0.0477454	R1_0hpi	Host
BAESF_14028.mRNA.4	27	769	0.0351105	R1_0hpi	Host
BAESF_14028.mRNA.5	36	754	0.0477454	R1_0hpi	Host
BAESF_14028.mRNA.6	32	586	0.0546075	R1_0hpi	Host
BAESF_14028.mRNA.7	32	586	0.0546075	R1_0hpi	Host
BAESF_14028.mRNA.8	32	586	0.0546075	R1_0hpi	Host
BAESF_14049.mRNA.1	21	449	0.0467706	R1_0hpi	Host
BAESF_14071.mRNA.1	6	148	0.0405405	R1_0hpi	Host
BAESF_14074.mRNA.1	23	458	0.0502183	R1_0hpi	Host
BAESF_14076.mRNA.1	18	363	0.0495868	R1_0hpi	Host
BAESF_14082.mRNA.1	14	296	0.0472973	R1_0hpi	Host
BAESF_14083.mRNA.1	20	564	0.035461	R1_0hpi	Host
BAESF_14083.mRNA.2	20	564	0.035461	R1_0hpi	Host
BAESF_14083.mRNA.3	20	564	0.035461	R1_0hpi	Host
BAESF_14103.mRNA.1	9	197	0.0456853	R1_0hpi	Host
BAESF_14109.mRNA.1	13	293	0.0443686	R1_0hpi	Host
BAESF_14113.mRNA.1	22	509	0.043222	R1_0hpi	Host
BAESF_14115.mRNA.1	5	308	0.0162338	R1_0hpi	Host
BAESF_14117.mRNA.1	9	209	0.0430622	R1_0hpi	Host
BAESF_14126.mRNA.1	2	63	0.031746	R1_0hpi	Host
BAESF_14131.mRNA.1	3	99	0.030303	R1_0hpi	Host
BAESF_14149.mRNA.1	17	361	0.0470914	R1_0hpi	Host
BAESF_14149.mRNA.2	17	361	0.0470914	R1_0hpi	Host
BAESF_14149.mRNA.3	17	361	0.0470914	R1_0hpi	Host
BAESF_14149.mRNA.4	17	361	0.0470914	R1_0hpi	Host
BAESF_14156.mRNA.1	8	149	0.0536913	R1_0hpi	Host
BAESF_14185.mRNA.1	11	308	0.0357143	R1_0hpi	Host
BAESF_14190.mRNA.1	18	340	0.0529412	R1_0hpi	Host
BAESF_14203.mRNA.1	15	342	0.0438596	R1_0hpi	Host
BAESF_14204.mRNA.1	13	189	0.0687831	R1_0hpi	Host
BAESF_14205.mRNA.1	5	115	0.0434783	R1_0hpi	Host
BAESF_14206.mRNA.1	10	138	0.0724638	R1_0hpi	Host
BAESF_14214.mRNA.1	20	394	0.0507614	R1_0hpi	Host
BAESF_14214.mRNA.2	20	419	0.0477327	R1_0hpi	Host
BAESF_14235.mRNA.1	13	191	0.0680628	R1_0hpi	Host
BAESF_14239.mRNA.1	13	225	0.0577778	R1_0hpi	Host
BAESF_14251.mRNA.1	17	284	0.0598592	R1_0hpi	Host
BAESF_14257.mRNA.1	5	84	0.0595238	R1_0hpi	Host
BAESF_14303.mRNA.1	10	197	0.0507614	R1_0hpi	Host
BAESF_14310.mRNA.1	22	508	0.0433071	R1_0hpi	Host
BAESF_14327.mRNA.1	9	196	0.0459184	R1_0hpi	Host
BAESF_14327.mRNA.2	9	196	0.0459184	R1_0hpi	Host
BAESF_14332.mRNA.1	5	149	0.033557	R1_0hpi	Host
BAESF_14342.mRNA.1	21	385	0.0545455	R1_0hpi	Host
BAESF_14345.mRNA.1	19	327	0.058104	R1_0hpi	Host
BAESF_14351.mRNA.1	6	149	0.0402685	R1_0hpi	Host
BAESF_14385.mRNA.1	4	132	0.030303	R1_0hpi	Host
BAESF_14388.mRNA.1	17	351	0.048433	R1_0hpi	Host
BAESF_14390.mRNA.1	3	88	0.0340909	R1_0hpi	Host
BAESF_14391.mRNA.1	5	143	0.034965	R1_0hpi	Host
BAESF_14398.mRNA.1	13	326	0.0398773	R1_0hpi	Host
BAESF_14401.mRNA.1	6	102	0.0588235	R1_0hpi	Host
BAESF_14421.mRNA.1	5	101	0.049505	R1_0hpi	Host
BAESF_14429.mRNA.1	9	176	0.0511364	R1_0hpi	Host
BAESF_14432.mRNA.1	9	210	0.0428571	R1_0hpi	Host
BAESF_14443.mRNA.1	12	197	0.0609137	R1_0hpi	Host
BAESF_14486.mRNA.1	22	490	0.044898	R1_0hpi	Host
BAESF_14493.mRNA.1	21	421	0.0498812	R1_0hpi	Host
BAESF_14497.mRNA.1	11	237	0.0464135	R1_0hpi	Host
BAESF_14512.mRNA.1	12	307	0.0390879	R1_0hpi	Host
BAESF_14522.mRNA.1	15	250	0.06	R1_0hpi	Host
BAESF_14580.mRNA.1	17	271	0.0627306	R1_0hpi	Host
BAESF_14600.mRNA.1	15	262	0.0572519	R1_0hpi	Host
BAESF_14610.mRNA.1	6	119	0.0504202	R1_0hpi	Host
BAESF_14660.mRNA.1	7	132	0.0530303	R1_0hpi	Host
BAESF_14670.mRNA.1	9	120	0.075	R1_0hpi	Host
BAESF_14688.mRNA.1	12	225	0.0533333	R1_0hpi	Host
BAESF_14730.mRNA.1	11	206	0.0533981	R1_0hpi	Host
BAESF_14735.mRNA.1	10	186	0.0537634	R1_0hpi	Host
BAESF_14756.mRNA.1	18	365	0.0493151	R1_0hpi	Host
BAESF_14761.mRNA.1	14	192	0.0729167	R1_0hpi	Host
BAESF_14767.mRNA.1	16	355	0.0450704	R1_0hpi	Host
BAESF_14784.mRNA.1	4	191	0.0209424	R1_0hpi	Host
BAESF_14787.mRNA.1	5	120	0.0416667	R1_0hpi	Host
BAESF_14801.mRNA.1	24	636	0.0377358	R1_0hpi	Host
BAESF_14801.mRNA.2	24	636	0.0377358	R1_0hpi	Host
BAESF_14805.mRNA.1	7	213	0.0328638	R1_0hpi	Host
BAESF_14827.mRNA.1	7	159	0.0440252	R1_0hpi	Host
BAESF_14828.mRNA.1	7	118	0.059322	R1_0hpi	Host
BAESF_14831.mRNA.1	5	126	0.0396825	R1_0hpi	Host
BAESF_14832.mRNA.1	6	278	0.0215827	R1_0hpi	Host
BAESF_14873.mRNA.1	13	157	0.0828025	R1_0hpi	Host
BAESF_14886.mRNA.1	7	120	0.0583333	R1_0hpi	Host
BAESF_14888.mRNA.1	5	143	0.034965	R1_0hpi	Host
BAESF_14893.mRNA.1	6	88	0.0681818	R1_0hpi	Host
BAESF_14894.mRNA.1	24	503	0.0477137	R1_0hpi	Host
BAESF_14919.mRNA.1	11	214	0.0514019	R1_0hpi	Host
BAESF_14924.mRNA.1	10	270	0.037037	R1_0hpi	Host
BAESF_14943.mRNA.1	10	176	0.0568182	R1_0hpi	Host
BAESF_14959.mRNA.1	6	142	0.0422535	R1_0hpi	Host
BAESF_14963.mRNA.1	15	371	0.0404313	R1_0hpi	Host
BAESF_15002.mRNA.1	11	229	0.0480349	R1_0hpi	Host
BAESF_15014.mRNA.1	13	335	0.038806	R1_0hpi	Host
BAESF_15015.mRNA.1	6	119	0.0504202	R1_0hpi	Host
BAESF_15033.mRNA.1	50	790	0.0632911	R1_0hpi	Host
BAESF_15034.mRNA.1	8	200	0.04	R1_0hpi	Host
BAESF_15061.mRNA.1	7	127	0.0551181	R1_0hpi	Host
BAESF_15061.mRNA.2	7	127	0.0551181	R1_0hpi	Host
BAESF_15061.mRNA.3	7	127	0.0551181	R1_0hpi	Host
BAESF_15129.mRNA.1	31	518	0.0598456	R1_0hpi	Host
BAESF_15140.mRNA.1	8	191	0.0418848	R1_0hpi	Host
BAESF_15145.mRNA.1	9	136	0.0661765	R1_0hpi	Host
BAESF_15160.mRNA.1	5	186	0.0268817	R1_0hpi	Host
BAESF_15160.mRNA.2	5	186	0.0268817	R1_0hpi	Host
BAESF_15161.mRNA.1	5	130	0.0384615	R1_0hpi	Host
BAESF_15173.mRNA.1	5	152	0.0328947	R1_0hpi	Host
BAESF_15196.mRNA.1	3	87	0.0344828	R1_0hpi	Host
BAESF_15204.mRNA.1	12	213	0.056338	R1_0hpi	Host
BAESF_15214.mRNA.1	39	1220	0.0319672	R1_0hpi	Host
BAESF_15216.mRNA.1	8	183	0.0437158	R1_0hpi	Host
BAESF_15221.mRNA.1	4	85	0.0470588	R1_0hpi	Host
BAESF_15222.mRNA.1	3	80	0.0375	R1_0hpi	Host
BAESF_15228.mRNA.1	7	127	0.0551181	R1_0hpi	Host
BAESF_15228.mRNA.2	8	157	0.0509554	R1_0hpi	Host
BAESF_15228.mRNA.3	4	175	0.0228571	R1_0hpi	Host
BAESF_15231.mRNA.1	14	253	0.055336	R1_0hpi	Host
BAESF_15232.mRNA.1	2	90	0.0222222	R1_0hpi	Host
BAESF_15248.mRNA.1	24	344	0.0697674	R1_0hpi	Host
BAESF_15253.mRNA.1	16	404	0.039604	R1_0hpi	Host
BAESF_15253.mRNA.2	14	386	0.0362694	R1_0hpi	Host
BAESF_15255.mRNA.1	21	454	0.0462555	R1_0hpi	Host
BAESF_15257.mRNA.1	27	505	0.0534653	R1_0hpi	Host
BAESF_15271.mRNA.1	45	702	0.0641026	R1_0hpi	Host
BAESF_15272.mRNA.1	11	302	0.0364238	R1_0hpi	Host
BAESF_15289.mRNA.1	11	251	0.0438247	R1_0hpi	Host
BAESF_15313.mRNA.1	4	94	0.0425532	R1_0hpi	Host
BAESF_15317.mRNA.1	4	132	0.030303	R1_0hpi	Host
BAESF_15317.mRNA.2	5	133	0.037594	R1_0hpi	Host
BAESF_15320.mRNA.1	3	65	0.0461538	R1_0hpi	Host
BAESF_15322.mRNA.1	12	225	0.0533333	R1_0hpi	Host
BAESF_15322.mRNA.2	15	249	0.060241	R1_0hpi	Host
BAESF_15345.mRNA.1	8	155	0.0516129	R1_0hpi	Host
BAESF_15348.mRNA.1	15	295	0.0508475	R1_0hpi	Host
BAESF_15361.mRNA.1	3	136	0.0220588	R1_0hpi	Host
BAESF_15380.mRNA.1	18	441	0.0408163	R1_0hpi	Host
BAESF_15386.mRNA.1	9	190	0.0473684	R1_0hpi	Host
BAESF_15394.mRNA.1	8	123	0.0650407	R1_0hpi	Host
BAESF_15421.mRNA.1	10	233	0.0429185	R1_0hpi	Host
BAESF_15423.mRNA.1	4	101	0.039604	R1_0hpi	Host
BAESF_15445.mRNA.1	9	192	0.046875	R1_0hpi	Host
BAESF_15451.mRNA.1	8	123	0.0650407	R1_0hpi	Host
BAESF_15463.mRNA.1	10	258	0.0387597	R1_0hpi	Host
BAESF_15463.mRNA.2	10	258	0.0387597	R1_0hpi	Host
BAESF_15463.mRNA.3	10	258	0.0387597	R1_0hpi	Host
BAESF_15463.mRNA.4	10	258	0.0387597	R1_0hpi	Host
BAESF_15463.mRNA.5	10	258	0.0387597	R1_0hpi	Host
BAESF_15463.mRNA.6	10	258	0.0387597	R1_0hpi	Host
BAESF_15463.mRNA.7	10	258	0.0387597	R1_0hpi	Host
BAESF_15465.mRNA.1	11	222	0.0495495	R1_0hpi	Host
BAESF_15497.mRNA.1	10	395	0.0253165	R1_0hpi	Host
BAESF_00013.mRNA.1	5	66	0.0757576	R2_0hpi	Host
BAESF_00025.mRNA.1	13	245	0.0530612	R2_0hpi	Host
BAESF_00026.mRNA.1	24	521	0.0460653	R2_0hpi	Host
BAESF_00043.mRNA.1	10	147	0.0680272	R2_0hpi	Host
BAESF_00051.mRNA.1	69	1712	0.0403037	R2_0hpi	Host
BAESF_00051.mRNA.2	69	1712	0.0403037	R2_0hpi	Host
BAESF_00051.mRNA.3	69	1787	0.0386122	R2_0hpi	Host
BAESF_00051.mRNA.4	69	1712	0.0403037	R2_0hpi	Host
BAESF_00054.mRNA.1	19	280	0.0678571	R2_0hpi	Host
BAESF_00078.mRNA.1	19	424	0.0448113	R2_0hpi	Host
BAESF_00088.mRNA.1	9	140	0.0642857	R2_0hpi	Host
BAESF_00095.mRNA.1	11	172	0.0639535	R2_0hpi	Host
BAESF_00101.mRNA.1	5	113	0.0442478	R2_0hpi	Host
BAESF_00102.mRNA.1	22	439	0.0501139	R2_0hpi	Host
BAESF_00102.mRNA.2	22	440	0.05	R2_0hpi	Host
BAESF_00104.mRNA.1	23	445	0.0516854	R2_0hpi	Host
BAESF_00106.mRNA.1	9	195	0.0461538	R2_0hpi	Host
BAESF_00107.mRNA.1	4	94	0.0425532	R2_0hpi	Host
BAESF_00110.mRNA.1	11	235	0.0468085	R2_0hpi	Host
BAESF_00114.mRNA.1	26	560	0.0464286	R2_0hpi	Host
BAESF_00115.mRNA.1	4	130	0.0307692	R2_0hpi	Host
BAESF_00116.mRNA.1	17	295	0.0576271	R2_0hpi	Host
BAESF_00125.mRNA.1	11	322	0.0341615	R2_0hpi	Host
BAESF_00126.mRNA.1	14	324	0.0432099	R2_0hpi	Host
BAESF_00133.mRNA.1	6	124	0.0483871	R2_0hpi	Host
BAESF_00138.mRNA.1	6	194	0.0309278	R2_0hpi	Host
BAESF_00141.mRNA.1	2	76	0.0263158	R2_0hpi	Host
BAESF_00163.mRNA.1	18	379	0.0474934	R2_0hpi	Host
BAESF_00168.mRNA.1	24	607	0.0395387	R2_0hpi	Host
BAESF_00169.mRNA.1	17	354	0.0480226	R2_0hpi	Host
BAESF_00172.mRNA.1	3	89	0.0337079	R2_0hpi	Host
BAESF_00176.mRNA.1	9	258	0.0348837	R2_0hpi	Host
BAESF_00180.mRNA.1	12	354	0.0338983	R2_0hpi	Host
BAESF_00181.mRNA.1	9	165	0.0545455	R2_0hpi	Host
BAESF_00182.mRNA.1	16	340	0.0470588	R2_0hpi	Host
BAESF_00186.mRNA.1	22	402	0.0547264	R2_0hpi	Host
BAESF_00188.mRNA.1	21	563	0.0373002	R2_0hpi	Host
BAESF_00194.mRNA.1	20	350	0.0571429	R2_0hpi	Host
BAESF_00194.mRNA.2	16	290	0.0551724	R2_0hpi	Host
BAESF_00204.mRNA.1	33	499	0.0661323	R2_0hpi	Host
BAESF_00212.mRNA.1	17	535	0.0317757	R2_0hpi	Host
BAESF_00224.mRNA.1	33	592	0.0557432	R2_0hpi	Host
BAESF_00225.mRNA.1	8	317	0.0252366	R2_0hpi	Host
BAESF_00228.mRNA.1	8	171	0.0467836	R2_0hpi	Host
BAESF_00230.mRNA.1	25	558	0.0448029	R2_0hpi	Host
BAESF_00233.mRNA.1	29	330	0.0878788	R2_0hpi	Host
BAESF_00236.mRNA.1	12	371	0.032345	R2_0hpi	Host
BAESF_00253.mRNA.1	17	475	0.0357895	R2_0hpi	Host
BAESF_00253.mRNA.2	13	370	0.0351351	R2_0hpi	Host
BAESF_00257.mRNA.1	12	294	0.0408163	R2_0hpi	Host
BAESF_00262.mRNA.1	10	198	0.0505051	R2_0hpi	Host
BAESF_00265.mRNA.1	9	206	0.0436893	R2_0hpi	Host
BAESF_00268.mRNA.1	14	305	0.0459016	R2_0hpi	Host
BAESF_00269.mRNA.1	13	284	0.0457746	R2_0hpi	Host
BAESF_00273.mRNA.1	13	196	0.0663265	R2_0hpi	Host
BAESF_00274.mRNA.1	4	184	0.0217391	R2_0hpi	Host
BAESF_00285.mRNA.1	4	647	0.00618238	R2_0hpi	Host
BAESF_00289.mRNA.1	3	63	0.047619	R2_0hpi	Host
BAESF_00296.mRNA.1	19	481	0.039501	R2_0hpi	Host
BAESF_00297.mRNA.1	19	487	0.0390144	R2_0hpi	Host
BAESF_00299.mRNA.1	44	783	0.0561941	R2_0hpi	Host
BAESF_00300.mRNA.1	20	443	0.0451467	R2_0hpi	Host
BAESF_00307.mRNA.1	24	484	0.0495868	R2_0hpi	Host
BAESF_00308.mRNA.1	4	83	0.0481928	R2_0hpi	Host
BAESF_00309.mRNA.1	19	331	0.0574018	R2_0hpi	Host
BAESF_00321.mRNA.1	9	458	0.0196507	R2_0hpi	Host
BAESF_00322.mRNA.1	15	268	0.0559701	R2_0hpi	Host
BAESF_00323.mRNA.1	15	384	0.0390625	R2_0hpi	Host
BAESF_00336.mRNA.1	8	134	0.0597015	R2_0hpi	Host
BAESF_00337.mRNA.1	17	303	0.0561056	R2_0hpi	Host
BAESF_00338.mRNA.1	13	328	0.0396341	R2_0hpi	Host
BAESF_00342.mRNA.1	12	171	0.0701754	R2_0hpi	Host
BAESF_00343.mRNA.1	11	288	0.0381944	R2_0hpi	Host
BAESF_00343.mRNA.2	13	233	0.055794	R2_0hpi	Host
BAESF_00353.mRNA.1	3	86	0.0348837	R2_0hpi	Host
BAESF_00356.mRNA.1	3	109	0.0275229	R2_0hpi	Host
BAESF_00361.mRNA.1	7	168	0.0416667	R2_0hpi	Host
BAESF_00363.mRNA.1	8	380	0.0210526	R2_0hpi	Host
BAESF_00380.mRNA.1	16	468	0.034188	R2_0hpi	Host
BAESF_00380.mRNA.2	15	381	0.0393701	R2_0hpi	Host
BAESF_00386.mRNA.1	20	355	0.056338	R2_0hpi	Host
BAESF_00409.mRNA.1	6	127	0.0472441	R2_0hpi	Host
BAESF_00412.mRNA.1	7	170	0.0411765	R2_0hpi	Host
BAESF_00417.mRNA.1	8	143	0.0559441	R2_0hpi	Host
BAESF_00419.mRNA.1	5	175	0.0285714	R2_0hpi	Host
BAESF_00422.mRNA.1	7	148	0.0472973	R2_0hpi	Host
BAESF_00429.mRNA.1	22	427	0.0515222	R2_0hpi	Host
BAESF_00434.mRNA.1	23	444	0.0518018	R2_0hpi	Host
BAESF_00448.mRNA.1	7	148	0.0472973	R2_0hpi	Host
BAESF_00448.mRNA.2	5	114	0.0438596	R2_0hpi	Host
BAESF_00455.mRNA.1	28	411	0.0681265	R2_0hpi	Host
BAESF_00461.mRNA.1	21	408	0.0514706	R2_0hpi	Host
BAESF_00474.mRNA.1	12	388	0.0309278	R2_0hpi	Host
BAESF_00475.mRNA.1	25	532	0.0469925	R2_0hpi	Host
BAESF_00475.mRNA.2	24	558	0.0430108	R2_0hpi	Host
BAESF_00476.mRNA.1	6	157	0.0382166	R2_0hpi	Host
BAESF_00488.mRNA.1	11	266	0.0413534	R2_0hpi	Host
BAESF_00523.mRNA.1	7	158	0.0443038	R2_0hpi	Host
BAESF_00526.mRNA.1	7	131	0.0534351	R2_0hpi	Host
BAESF_00531.mRNA.1	6	201	0.0298507	R2_0hpi	Host
BAESF_00532.mRNA.1	14	277	0.0505415	R2_0hpi	Host
BAESF_00537.mRNA.1	9	221	0.040724	R2_0hpi	Host
BAESF_00538.mRNA.1	18	393	0.0458015	R2_0hpi	Host
BAESF_00539.mRNA.1	7	201	0.0348259	R2_0hpi	Host
BAESF_00540.mRNA.1	8	147	0.0544218	R2_0hpi	Host
BAESF_00542.mRNA.1	4	96	0.0416667	R2_0hpi	Host
BAESF_00557.mRNA.1	23	486	0.0473251	R2_0hpi	Host
BAESF_00557.mRNA.2	22	496	0.0443548	R2_0hpi	Host
BAESF_00557.mRNA.3	21	445	0.047191	R2_0hpi	Host
BAESF_00578.mRNA.1	12	229	0.0524017	R2_0hpi	Host
BAESF_00587.mRNA.1	3	96	0.03125	R2_0hpi	Host
BAESF_00588.mRNA.1	8	142	0.056338	R2_0hpi	Host
BAESF_00598.mRNA.1	18	418	0.0430622	R2_0hpi	Host
BAESF_00614.mRNA.1	11	318	0.0345912	R2_0hpi	Host
BAESF_00619.mRNA.1	24	531	0.0451977	R2_0hpi	Host
BAESF_00620.mRNA.1	9	205	0.0439024	R2_0hpi	Host
BAESF_00630.mRNA.1	15	325	0.0461538	R2_0hpi	Host
BAESF_00642.mRNA.1	8	209	0.0382775	R2_0hpi	Host
BAESF_00646.mRNA.1	9	186	0.0483871	R2_0hpi	Host
BAESF_00655.mRNA.1	23	565	0.040708	R2_0hpi	Host
BAESF_00669.mRNA.1	8	201	0.039801	R2_0hpi	Host
BAESF_00672.mRNA.1	18	370	0.0486486	R2_0hpi	Host
BAESF_00672.mRNA.2	18	375	0.048	R2_0hpi	Host
BAESF_00672.mRNA.3	18	401	0.0448878	R2_0hpi	Host
BAESF_00682.mRNA.1	5	135	0.037037	R2_0hpi	Host
BAESF_00705.mRNA.1	15	498	0.0301205	R2_0hpi	Host
BAESF_00709.mRNA.1	11	246	0.0447154	R2_0hpi	Host
BAESF_00723.mRNA.1	1	73	0.0136986	R2_0hpi	Host
BAESF_00737.mRNA.1	8	147	0.0544218	R2_0hpi	Host
BAESF_00750.mRNA.1	12	397	0.0302267	R2_0hpi	Host
BAESF_00752.mRNA.1	21	464	0.0452586	R2_0hpi	Host
BAESF_00759.mRNA.1	18	278	0.0647482	R2_0hpi	Host
BAESF_00765.mRNA.1	15	395	0.0379747	R2_0hpi	Host
BAESF_00767.mRNA.1	35	686	0.0510204	R2_0hpi	Host
BAESF_00767.mRNA.2	35	686	0.0510204	R2_0hpi	Host
BAESF_00768.mRNA.1	24	493	0.0486815	R2_0hpi	Host
BAESF_00778.mRNA.1	18	452	0.039823	R2_0hpi	Host
BAESF_00784.mRNA.1	30	679	0.0441826	R2_0hpi	Host
BAESF_00796.mRNA.1	29	674	0.0430267	R2_0hpi	Host
BAESF_00807.mRNA.1	12	197	0.0609137	R2_0hpi	Host
BAESF_00816.mRNA.1	22	377	0.0583554	R2_0hpi	Host
BAESF_00820.mRNA.1	18	246	0.0731707	R2_0hpi	Host
BAESF_00822.mRNA.1	7	138	0.0507246	R2_0hpi	Host
BAESF_00831.mRNA.1	15	312	0.0480769	R2_0hpi	Host
BAESF_00848.mRNA.1	11	248	0.0443548	R2_0hpi	Host
BAESF_00861.mRNA.1	6	182	0.032967	R2_0hpi	Host
BAESF_00869.mRNA.1	5	104	0.0480769	R2_0hpi	Host
BAESF_00878.mRNA.1	13	211	0.0616114	R2_0hpi	Host
BAESF_00890.mRNA.1	21	307	0.0684039	R2_0hpi	Host
BAESF_00892.mRNA.1	2	85	0.0235294	R2_0hpi	Host
BAESF_00900.mRNA.1	10	371	0.0269542	R2_0hpi	Host
BAESF_00903.mRNA.1	22	549	0.0400729	R2_0hpi	Host
BAESF_00914.mRNA.1	16	379	0.0422164	R2_0hpi	Host
BAESF_00938.mRNA.1	9	143	0.0629371	R2_0hpi	Host
BAESF_00939.mRNA.1	6	113	0.0530973	R2_0hpi	Host
BAESF_00974.mRNA.1	10	241	0.0414938	R2_0hpi	Host
BAESF_00975.mRNA.1	15	285	0.0526316	R2_0hpi	Host
BAESF_00979.mRNA.1	7	196	0.0357143	R2_0hpi	Host
BAESF_00980.mRNA.1	8	162	0.0493827	R2_0hpi	Host
BAESF_00983.mRNA.1	28	780	0.0358974	R2_0hpi	Host
BAESF_00987.mRNA.1	11	240	0.0458333	R2_0hpi	Host
BAESF_01008.mRNA.1	15	429	0.034965	R2_0hpi	Host
BAESF_01010.mRNA.1	6	235	0.0255319	R2_0hpi	Host
BAESF_01010.mRNA.2	5	180	0.0277778	R2_0hpi	Host
BAESF_01011.mRNA.1	1	55	0.0181818	R2_0hpi	Host
BAESF_01013.mRNA.1	4	74	0.0540541	R2_0hpi	Host
BAESF_01013.mRNA.2	4	74	0.0540541	R2_0hpi	Host
BAESF_01017.mRNA.1	15	365	0.0410959	R2_0hpi	Host
BAESF_01029.mRNA.1	7	99	0.0707071	R2_0hpi	Host
BAESF_01047.mRNA.1	36	595	0.0605042	R2_0hpi	Host
BAESF_01061.mRNA.1	5	138	0.0362319	R2_0hpi	Host
BAESF_01074.mRNA.1	19	523	0.0363289	R2_0hpi	Host
BAESF_01103.mRNA.1	9	182	0.0494505	R2_0hpi	Host
BAESF_01105.mRNA.1	10	232	0.0431034	R2_0hpi	Host
BAESF_01114.mRNA.1	21	280	0.075	R2_0hpi	Host
BAESF_01119.mRNA.1	16	262	0.0610687	R2_0hpi	Host
BAESF_01127.mRNA.1	5	121	0.0413223	R2_0hpi	Host
BAESF_01134.mRNA.1	12	397	0.0302267	R2_0hpi	Host
BAESF_01136.mRNA.1	6	99	0.0606061	R2_0hpi	Host
BAESF_01147.mRNA.1	2	65	0.0307692	R2_0hpi	Host
BAESF_01148.mRNA.1	4	86	0.0465116	R2_0hpi	Host
BAESF_01161.mRNA.1	20	464	0.0431034	R2_0hpi	Host
BAESF_01168.mRNA.1	6	94	0.0638298	R2_0hpi	Host
BAESF_01170.mRNA.1	15	293	0.0511945	R2_0hpi	Host
BAESF_01177.mRNA.1	4	93	0.0430108	R2_0hpi	Host
BAESF_01195.mRNA.1	13	278	0.0467626	R2_0hpi	Host
BAESF_01202.mRNA.1	7	163	0.0429448	R2_0hpi	Host
BAESF_01203.mRNA.1	19	473	0.0401691	R2_0hpi	Host
BAESF_01228.mRNA.1	6	124	0.0483871	R2_0hpi	Host
BAESF_01233.mRNA.1	15	507	0.0295858	R2_0hpi	Host
BAESF_01234.mRNA.1	7	181	0.038674	R2_0hpi	Host
BAESF_01235.mRNA.1	12	214	0.0560748	R2_0hpi	Host
BAESF_01236.mRNA.1	15	476	0.0315126	R2_0hpi	Host
BAESF_01245.mRNA.1	7	158	0.0443038	R2_0hpi	Host
BAESF_01249.mRNA.1	5	135	0.037037	R2_0hpi	Host
BAESF_01255.mRNA.1	10	257	0.0389105	R2_0hpi	Host
BAESF_01262.mRNA.1	15	384	0.0390625	R2_0hpi	Host
BAESF_01264.mRNA.1	5	73	0.0684932	R2_0hpi	Host
BAESF_01266.mRNA.1	20	398	0.0502513	R2_0hpi	Host
BAESF_01267.mRNA.1	7	121	0.0578512	R2_0hpi	Host
BAESF_01271.mRNA.1	26	595	0.0436975	R2_0hpi	Host
BAESF_01274.mRNA.1	23	525	0.0438095	R2_0hpi	Host
BAESF_01274.mRNA.2	23	525	0.0438095	R2_0hpi	Host
BAESF_01274.mRNA.3	23	525	0.0438095	R2_0hpi	Host
BAESF_01274.mRNA.4	23	525	0.0438095	R2_0hpi	Host
BAESF_01282.mRNA.1	6	128	0.046875	R2_0hpi	Host
BAESF_01293.mRNA.1	7	423	0.0165485	R2_0hpi	Host
BAESF_01296.mRNA.1	15	372	0.0403226	R2_0hpi	Host
BAESF_01324.mRNA.1	4	75	0.0533333	R2_0hpi	Host
BAESF_01332.mRNA.1	32	491	0.0651731	R2_0hpi	Host
BAESF_01334.mRNA.1	7	208	0.0336538	R2_0hpi	Host
BAESF_01340.mRNA.1	9	168	0.0535714	R2_0hpi	Host
BAESF_01341.mRNA.1	8	229	0.0349345	R2_0hpi	Host
BAESF_01342.mRNA.1	24	392	0.0612245	R2_0hpi	Host
BAESF_01349.mRNA.1	33	663	0.0497738	R2_0hpi	Host
BAESF_01355.mRNA.1	15	229	0.0655022	R2_0hpi	Host
BAESF_01371.mRNA.1	7	136	0.0514706	R2_0hpi	Host
BAESF_01374.mRNA.1	20	488	0.0409836	R2_0hpi	Host
BAESF_01380.mRNA.1	6	215	0.027907	R2_0hpi	Host
BAESF_01385.mRNA.1	13	445	0.0292135	R2_0hpi	Host
BAESF_01388.mRNA.1	8	233	0.0343348	R2_0hpi	Host
BAESF_01390.mRNA.1	15	365	0.0410959	R2_0hpi	Host
BAESF_01394.mRNA.1	6	171	0.0350877	R2_0hpi	Host
BAESF_01398.mRNA.1	25	563	0.044405	R2_0hpi	Host
BAESF_01415.mRNA.1	19	333	0.0570571	R2_0hpi	Host
BAESF_01415.mRNA.2	16	338	0.0473373	R2_0hpi	Host
BAESF_01415.mRNA.3	22	355	0.0619718	R2_0hpi	Host
BAESF_01444.mRNA.1	17	432	0.0393519	R2_0hpi	Host
BAESF_01450.mRNA.1	15	387	0.0387597	R2_0hpi	Host
BAESF_01453.mRNA.1	9	250	0.036	R2_0hpi	Host
BAESF_01463.mRNA.1	17	426	0.0399061	R2_0hpi	Host
BAESF_01510.mRNA.1	14	268	0.0522388	R2_0hpi	Host
BAESF_01532.mRNA.1	10	194	0.0515464	R2_0hpi	Host
BAESF_01544.mRNA.1	8	222	0.036036	R2_0hpi	Host
BAESF_01545.mRNA.1	10	200	0.05	R2_0hpi	Host
BAESF_01553.mRNA.1	4	114	0.0350877	R2_0hpi	Host
BAESF_01558.mRNA.1	18	384	0.046875	R2_0hpi	Host
BAESF_01563.mRNA.1	4	66	0.0606061	R2_0hpi	Host
BAESF_01582.mRNA.1	10	268	0.0373134	R2_0hpi	Host
BAESF_01607.mRNA.1	9	160	0.05625	R2_0hpi	Host
BAESF_01630.mRNA.1	7	146	0.0479452	R2_0hpi	Host
BAESF_01640.mRNA.1	7	282	0.0248227	R2_0hpi	Host
BAESF_01650.mRNA.1	7	98	0.0714286	R2_0hpi	Host
BAESF_01659.mRNA.1	6	68	0.0882353	R2_0hpi	Host
BAESF_01659.mRNA.2	6	91	0.0659341	R2_0hpi	Host
BAESF_01662.mRNA.1	6	180	0.0333333	R2_0hpi	Host
BAESF_01676.mRNA.1	19	401	0.0473815	R2_0hpi	Host
BAESF_01685.mRNA.1	4	75	0.0533333	R2_0hpi	Host
BAESF_01688.mRNA.1	16	362	0.0441989	R2_0hpi	Host
BAESF_01688.mRNA.2	16	390	0.0410256	R2_0hpi	Host
BAESF_01692.mRNA.1	7	167	0.0419162	R2_0hpi	Host
BAESF_01710.mRNA.1	35	594	0.0589226	R2_0hpi	Host
BAESF_01710.mRNA.2	35	593	0.0590219	R2_0hpi	Host
BAESF_01724.mRNA.1	4	98	0.0408163	R2_0hpi	Host
BAESF_01732.mRNA.1	15	240	0.0625	R2_0hpi	Host
BAESF_01736.mRNA.1	22	518	0.042471	R2_0hpi	Host
BAESF_01748.mRNA.1	12	145	0.0827586	R2_0hpi	Host
BAESF_01766.mRNA.1	6	126	0.047619	R2_0hpi	Host
BAESF_01771.mRNA.1	9	208	0.0432692	R2_0hpi	Host
BAESF_01775.mRNA.1	8	169	0.0473373	R2_0hpi	Host
BAESF_01780.mRNA.1	10	185	0.0540541	R2_0hpi	Host
BAESF_01791.mRNA.1	20	414	0.0483092	R2_0hpi	Host
BAESF_01792.mRNA.1	4	157	0.0254777	R2_0hpi	Host
BAESF_01809.mRNA.1	5	116	0.0431034	R2_0hpi	Host
BAESF_01824.mRNA.1	10	157	0.0636943	R2_0hpi	Host
BAESF_01825.mRNA.1	19	368	0.0516304	R2_0hpi	Host
BAESF_01855.mRNA.1	19	488	0.0389344	R2_0hpi	Host
BAESF_01857.mRNA.1	4	92	0.0434783	R2_0hpi	Host
BAESF_01860.mRNA.1	8	194	0.0412371	R2_0hpi	Host
BAESF_01889.mRNA.1	13	225	0.0577778	R2_0hpi	Host
BAESF_01908.mRNA.1	17	296	0.0574324	R2_0hpi	Host
BAESF_01910.mRNA.1	11	309	0.0355987	R2_0hpi	Host
BAESF_01910.mRNA.2	11	306	0.0359477	R2_0hpi	Host
BAESF_01911.mRNA.1	12	218	0.0550459	R2_0hpi	Host
BAESF_01911.mRNA.2	12	218	0.0550459	R2_0hpi	Host
BAESF_01913.mRNA.1	10	260	0.0384615	R2_0hpi	Host
BAESF_01922.mRNA.1	13	244	0.0532787	R2_0hpi	Host
BAESF_01927.mRNA.1	4	66	0.0606061	R2_0hpi	Host
BAESF_01928.mRNA.1	7	179	0.0391061	R2_0hpi	Host
BAESF_01939.mRNA.1	34	578	0.0588235	R2_0hpi	Host
BAESF_01960.mRNA.1	10	166	0.060241	R2_0hpi	Host
BAESF_01965.mRNA.1	15	376	0.0398936	R2_0hpi	Host
BAESF_01969.mRNA.1	30	710	0.0422535	R2_0hpi	Host
BAESF_01970.mRNA.1	56	1181	0.0474174	R2_0hpi	Host
BAESF_01974.mRNA.1	7	151	0.0463576	R2_0hpi	Host
BAESF_01981.mRNA.1	16	358	0.0446927	R2_0hpi	Host
BAESF_01990.mRNA.1	16	349	0.0458453	R2_0hpi	Host
BAESF_01995.mRNA.1	3	58	0.0517241	R2_0hpi	Host
BAESF_02001.mRNA.1	13	241	0.0539419	R2_0hpi	Host
BAESF_02005.mRNA.1	7	124	0.0564516	R2_0hpi	Host
BAESF_02011.mRNA.1	1	83	0.0120482	R2_0hpi	Host
BAESF_02015.mRNA.1	36	654	0.0550459	R2_0hpi	Host
BAESF_02048.mRNA.1	33	679	0.0486009	R2_0hpi	Host
BAESF_02061.mRNA.1	15	452	0.0331858	R2_0hpi	Host
BAESF_02064.mRNA.1	4	92	0.0434783	R2_0hpi	Host
BAESF_02074.mRNA.1	26	726	0.0358127	R2_0hpi	Host
BAESF_02095.mRNA.1	26	570	0.045614	R2_0hpi	Host
BAESF_02095.mRNA.2	26	570	0.045614	R2_0hpi	Host
BAESF_02105.mRNA.1	24	400	0.06	R2_0hpi	Host
BAESF_02116.mRNA.1	16	412	0.038835	R2_0hpi	Host
BAESF_02124.mRNA.1	7	149	0.0469799	R2_0hpi	Host
BAESF_02126.mRNA.1	29	473	0.0613108	R2_0hpi	Host
BAESF_02129.mRNA.1	32	503	0.0636183	R2_0hpi	Host
BAESF_02134.mRNA.1	6	230	0.026087	R2_0hpi	Host
BAESF_02144.mRNA.1	16	213	0.0751174	R2_0hpi	Host
BAESF_02147.mRNA.1	1	78	0.0128205	R2_0hpi	Host
BAESF_02164.mRNA.1	5	145	0.0344828	R2_0hpi	Host
BAESF_02191.mRNA.1	29	662	0.0438066	R2_0hpi	Host
BAESF_02195.mRNA.1	6	177	0.0338983	R2_0hpi	Host
BAESF_02199.mRNA.1	16	368	0.0434783	R2_0hpi	Host
BAESF_02203.mRNA.1	11	233	0.0472103	R2_0hpi	Host
BAESF_02204.mRNA.1	9	204	0.0441176	R2_0hpi	Host
BAESF_02205.mRNA.1	14	294	0.047619	R2_0hpi	Host
BAESF_02216.mRNA.1	11	170	0.0647059	R2_0hpi	Host
BAESF_02219.mRNA.1	7	140	0.05	R2_0hpi	Host
BAESF_02221.mRNA.1	6	148	0.0405405	R2_0hpi	Host
BAESF_02222.mRNA.1	22	506	0.0434783	R2_0hpi	Host
BAESF_02259.mRNA.1	13	322	0.0403727	R2_0hpi	Host
BAESF_02277.mRNA.1	26	643	0.0404355	R2_0hpi	Host
BAESF_02281.mRNA.1	12	317	0.0378549	R2_0hpi	Host
BAESF_02286.mRNA.1	9	219	0.0410959	R2_0hpi	Host
BAESF_02293.mRNA.1	10	221	0.0452489	R2_0hpi	Host
BAESF_02298.mRNA.1	3	117	0.025641	R2_0hpi	Host
BAESF_02304.mRNA.1	5	186	0.0268817	R2_0hpi	Host
BAESF_02309.mRNA.1	6	139	0.0431655	R2_0hpi	Host
BAESF_02314.mRNA.1	5	79	0.0632911	R2_0hpi	Host
BAESF_02316.mRNA.1	5	93	0.0537634	R2_0hpi	Host
BAESF_02317.mRNA.1	29	505	0.0574257	R2_0hpi	Host
BAESF_02327.mRNA.1	26	484	0.053719	R2_0hpi	Host
BAESF_02332.mRNA.1	13	369	0.0352304	R2_0hpi	Host
BAESF_02333.mRNA.1	12	1211	0.00990917	R2_0hpi	Host
BAESF_02337.mRNA.1	9	228	0.0394737	R2_0hpi	Host
BAESF_02356.mRNA.1	27	518	0.0521236	R2_0hpi	Host
BAESF_02361.mRNA.1	12	369	0.0325203	R2_0hpi	Host
BAESF_02362.mRNA.1	11	1210	0.00909091	R2_0hpi	Host
BAESF_02366.mRNA.1	8	211	0.0379147	R2_0hpi	Host
BAESF_02370.mRNA.1	34	847	0.0401417	R2_0hpi	Host
BAESF_02372.mRNA.1	30	575	0.0521739	R2_0hpi	Host
BAESF_02376.mRNA.1	15	290	0.0517241	R2_0hpi	Host
BAESF_02376.mRNA.2	10	223	0.044843	R2_0hpi	Host
BAESF_02407.mRNA.1	16	339	0.0471976	R2_0hpi	Host
BAESF_02419.mRNA.1	6	131	0.0458015	R2_0hpi	Host
BAESF_02430.mRNA.1	8	294	0.0272109	R2_0hpi	Host
BAESF_02431.mRNA.1	3	70	0.0428571	R2_0hpi	Host
BAESF_02431.mRNA.2	3	85	0.0352941	R2_0hpi	Host
BAESF_02440.mRNA.1	26	498	0.0522088	R2_0hpi	Host
BAESF_02440.mRNA.2	26	507	0.0512821	R2_0hpi	Host
BAESF_02442.mRNA.1	3	94	0.0319149	R2_0hpi	Host
BAESF_02451.mRNA.1	23	452	0.050885	R2_0hpi	Host
BAESF_02451.mRNA.2	8	576	0.0138889	R2_0hpi	Host
BAESF_02451.mRNA.3	19	320	0.059375	R2_0hpi	Host
BAESF_02463.mRNA.1	28	712	0.0393258	R2_0hpi	Host
BAESF_02464.mRNA.1	23	380	0.0605263	R2_0hpi	Host
BAESF_02468.mRNA.1	21	672	0.03125	R2_0hpi	Host
BAESF_02469.mRNA.1	11	154	0.0714286	R2_0hpi	Host
BAESF_02471.mRNA.1	11	200	0.055	R2_0hpi	Host
BAESF_02482.mRNA.1	32	716	0.0446927	R2_0hpi	Host
BAESF_02515.mRNA.1	12	189	0.0634921	R2_0hpi	Host
BAESF_02516.mRNA.1	4	118	0.0338983	R2_0hpi	Host
BAESF_02518.mRNA.1	4	155	0.0258065	R2_0hpi	Host
BAESF_02531.mRNA.1	11	317	0.0347003	R2_0hpi	Host
BAESF_02533.mRNA.1	10	323	0.0309598	R2_0hpi	Host
BAESF_02534.mRNA.1	30	610	0.0491803	R2_0hpi	Host
BAESF_02552.mRNA.1	16	385	0.0415584	R2_0hpi	Host
BAESF_02553.mRNA.1	12	252	0.047619	R2_0hpi	Host
BAESF_02566.mRNA.1	15	322	0.0465839	R2_0hpi	Host
BAESF_02569.mRNA.1	40	785	0.0509554	R2_0hpi	Host
BAESF_02573.mRNA.1	15	291	0.0515464	R2_0hpi	Host
BAESF_02574.mRNA.1	28	578	0.0484429	R2_0hpi	Host
BAESF_02575.mRNA.1	2	78	0.025641	R2_0hpi	Host
BAESF_02575.mRNA.2	2	78	0.025641	R2_0hpi	Host
BAESF_02576.mRNA.1	19	531	0.0357815	R2_0hpi	Host
BAESF_02595.mRNA.1	4	121	0.0330579	R2_0hpi	Host
BAESF_02624.mRNA.1	18	457	0.0393873	R2_0hpi	Host
BAESF_02625.mRNA.1	20	469	0.0426439	R2_0hpi	Host
BAESF_02678.mRNA.1	31	602	0.051495	R2_0hpi	Host
BAESF_02712.mRNA.1	5	103	0.0485437	R2_0hpi	Host
BAESF_02712.mRNA.2	2	79	0.0253165	R2_0hpi	Host
BAESF_02712.mRNA.3	5	103	0.0485437	R2_0hpi	Host
BAESF_02720.mRNA.1	19	457	0.0415755	R2_0hpi	Host
BAESF_02722.mRNA.1	5	132	0.0378788	R2_0hpi	Host
BAESF_02724.mRNA.1	7	106	0.0660377	R2_0hpi	Host
BAESF_02725.mRNA.1	8	145	0.0551724	R2_0hpi	Host
BAESF_02739.mRNA.1	11	295	0.0372881	R2_0hpi	Host
BAESF_02744.mRNA.1	15	381	0.0393701	R2_0hpi	Host
BAESF_02746.mRNA.1	9	215	0.0418605	R2_0hpi	Host
BAESF_02752.mRNA.1	4	106	0.0377358	R2_0hpi	Host
BAESF_02753.mRNA.1	17	364	0.0467033	R2_0hpi	Host
BAESF_02769.mRNA.1	27	474	0.056962	R2_0hpi	Host
BAESF_02777.mRNA.1	6	153	0.0392157	R2_0hpi	Host
BAESF_02782.mRNA.1	16	370	0.0432432	R2_0hpi	Host
BAESF_02794.mRNA.1	4	55	0.0727273	R2_0hpi	Host
BAESF_02798.mRNA.1	10	198	0.0505051	R2_0hpi	Host
BAESF_02799.mRNA.1	4	136	0.0294118	R2_0hpi	Host
BAESF_02806.mRNA.1	13	1786	0.00727884	R2_0hpi	Host
BAESF_02807.mRNA.1	9	423	0.0212766	R2_0hpi	Host
BAESF_02810.mRNA.1	49	1005	0.0487562	R2_0hpi	Host
BAESF_02813.mRNA.1	7	147	0.047619	R2_0hpi	Host
BAESF_02821.mRNA.1	7	231	0.030303	R2_0hpi	Host
BAESF_02829.mRNA.1	4	71	0.056338	R2_0hpi	Host
BAESF_02844.mRNA.1	21	404	0.0519802	R2_0hpi	Host
BAESF_02847.mRNA.1	50	893	0.055991	R2_0hpi	Host
BAESF_02849.mRNA.1	16	301	0.0531561	R2_0hpi	Host
BAESF_02860.mRNA.1	10	123	0.0813008	R2_0hpi	Host
BAESF_02868.mRNA.1	13	315	0.0412698	R2_0hpi	Host
BAESF_02869.mRNA.1	8	276	0.0289855	R2_0hpi	Host
BAESF_02870.mRNA.1	20	409	0.0488998	R2_0hpi	Host
BAESF_02907.mRNA.1	8	134	0.0597015	R2_0hpi	Host
BAESF_02912.mRNA.1	7	193	0.0362694	R2_0hpi	Host
BAESF_02914.mRNA.1	20	373	0.0536193	R2_0hpi	Host
BAESF_02920.mRNA.1	15	286	0.0524476	R2_0hpi	Host
BAESF_02931.mRNA.1	11	322	0.0341615	R2_0hpi	Host
BAESF_02939.mRNA.1	28	823	0.0340219	R2_0hpi	Host
BAESF_02942.mRNA.1	5	193	0.0259067	R2_0hpi	Host
BAESF_02945.mRNA.1	23	455	0.0505495	R2_0hpi	Host
BAESF_02949.mRNA.1	18	579	0.0310881	R2_0hpi	Host
BAESF_02949.mRNA.2	18	530	0.0339623	R2_0hpi	Host
BAESF_02962.mRNA.1	18	422	0.042654	R2_0hpi	Host
BAESF_02967.mRNA.1	18	345	0.0521739	R2_0hpi	Host
BAESF_02967.mRNA.2	18	345	0.0521739	R2_0hpi	Host
BAESF_02969.mRNA.1	15	324	0.0462963	R2_0hpi	Host
BAESF_02977.mRNA.1	21	448	0.046875	R2_0hpi	Host
BAESF_02993.mRNA.1	8	182	0.043956	R2_0hpi	Host
BAESF_03002.mRNA.1	3	156	0.0192308	R2_0hpi	Host
BAESF_03006.mRNA.1	6	132	0.0454545	R2_0hpi	Host
BAESF_03028.mRNA.1	8	157	0.0509554	R2_0hpi	Host
BAESF_03073.mRNA.1	21	574	0.0365854	R2_0hpi	Host
BAESF_03078.mRNA.1	58	1397	0.0415175	R2_0hpi	Host
BAESF_03083.mRNA.1	15	495	0.030303	R2_0hpi	Host
BAESF_03098.mRNA.1	5	124	0.0403226	R2_0hpi	Host
BAESF_03101.mRNA.1	14	314	0.044586	R2_0hpi	Host
BAESF_03101.mRNA.2	14	314	0.044586	R2_0hpi	Host
BAESF_03102.mRNA.1	31	498	0.062249	R2_0hpi	Host
BAESF_03102.mRNA.2	23	440	0.0522727	R2_0hpi	Host
BAESF_03116.mRNA.1	12	291	0.0412371	R2_0hpi	Host
BAESF_03123.mRNA.1	7	177	0.039548	R2_0hpi	Host
BAESF_03131.mRNA.1	11	209	0.0526316	R2_0hpi	Host
BAESF_03135.mRNA.1	14	303	0.0462046	R2_0hpi	Host
BAESF_03136.mRNA.1	9	188	0.0478723	R2_0hpi	Host
BAESF_03142.mRNA.1	9	194	0.0463918	R2_0hpi	Host
BAESF_03143.mRNA.1	5	106	0.0471698	R2_0hpi	Host
BAESF_03165.mRNA.1	7	180	0.0388889	R2_0hpi	Host
BAESF_03166.mRNA.1	8	243	0.0329218	R2_0hpi	Host
BAESF_03171.mRNA.1	14	273	0.0512821	R2_0hpi	Host
BAESF_03173.mRNA.1	26	838	0.0310263	R2_0hpi	Host
BAESF_03181.mRNA.1	5	129	0.0387597	R2_0hpi	Host
BAESF_03188.mRNA.1	29	507	0.0571992	R2_0hpi	Host
BAESF_03195.mRNA.1	54	1013	0.053307	R2_0hpi	Host
BAESF_03205.mRNA.1	28	734	0.0381471	R2_0hpi	Host
BAESF_03206.mRNA.1	18	542	0.0332103	R2_0hpi	Host
BAESF_03206.mRNA.2	18	542	0.0332103	R2_0hpi	Host
BAESF_03209.mRNA.1	22	360	0.0611111	R2_0hpi	Host
BAESF_03211.mRNA.1	20	609	0.0328407	R2_0hpi	Host
BAESF_03217.mRNA.1	14	400	0.035	R2_0hpi	Host
BAESF_03217.mRNA.2	14	404	0.0346535	R2_0hpi	Host
BAESF_03223.mRNA.1	35	538	0.0650558	R2_0hpi	Host
BAESF_03235.mRNA.1	11	270	0.0407407	R2_0hpi	Host
BAESF_03238.mRNA.1	42	856	0.0490654	R2_0hpi	Host
BAESF_03244.mRNA.1	26	599	0.0434057	R2_0hpi	Host
BAESF_03246.mRNA.1	7	200	0.035	R2_0hpi	Host
BAESF_03249.mRNA.1	5	106	0.0471698	R2_0hpi	Host
BAESF_03251.mRNA.1	3	85	0.0352941	R2_0hpi	Host
BAESF_03257.mRNA.1	10	264	0.0378788	R2_0hpi	Host
BAESF_03258.mRNA.1	25	593	0.0421585	R2_0hpi	Host
BAESF_03263.mRNA.1	4	164	0.0243902	R2_0hpi	Host
BAESF_03267.mRNA.1	9	305	0.0295082	R2_0hpi	Host
BAESF_03268.mRNA.1	14	326	0.0429448	R2_0hpi	Host
BAESF_03277.mRNA.1	18	298	0.0604027	R2_0hpi	Host
BAESF_03278.mRNA.1	15	265	0.0566038	R2_0hpi	Host
BAESF_03280.mRNA.1	6	133	0.0451128	R2_0hpi	Host
BAESF_03281.mRNA.1	13	339	0.0383481	R2_0hpi	Host
BAESF_03281.mRNA.2	13	349	0.0372493	R2_0hpi	Host
BAESF_03286.mRNA.1	22	701	0.0313837	R2_0hpi	Host
BAESF_03287.mRNA.1	8	225	0.0355556	R2_0hpi	Host
BAESF_03289.mRNA.1	8	200	0.04	R2_0hpi	Host
BAESF_03331.mRNA.1	24	424	0.0566038	R2_0hpi	Host
BAESF_03333.mRNA.1	7	197	0.035533	R2_0hpi	Host
BAESF_03367.mRNA.1	3	90	0.0333333	R2_0hpi	Host
BAESF_03368.mRNA.1	6	90	0.0666667	R2_0hpi	Host
BAESF_03380.mRNA.1	6	135	0.0444444	R2_0hpi	Host
BAESF_03390.mRNA.1	14	325	0.0430769	R2_0hpi	Host
BAESF_03413.mRNA.1	11	302	0.0364238	R2_0hpi	Host
BAESF_03417.mRNA.1	2	48	0.0416667	R2_0hpi	Host
BAESF_03420.mRNA.1	12	175	0.0685714	R2_0hpi	Host
BAESF_03421.mRNA.1	26	481	0.0540541	R2_0hpi	Host
BAESF_03454.mRNA.1	2	74	0.027027	R2_0hpi	Host
BAESF_03454.mRNA.2	1	57	0.0175439	R2_0hpi	Host
BAESF_03459.mRNA.1	23	460	0.05	R2_0hpi	Host
BAESF_03473.mRNA.1	24	521	0.0460653	R2_0hpi	Host
BAESF_03487.mRNA.1	9	267	0.0337079	R2_0hpi	Host
BAESF_03492.mRNA.1	17	405	0.0419753	R2_0hpi	Host
BAESF_03493.mRNA.1	41	703	0.0583215	R2_0hpi	Host
BAESF_03493.mRNA.2	41	703	0.0583215	R2_0hpi	Host
BAESF_03503.mRNA.1	53	1671	0.0317175	R2_0hpi	Host
BAESF_03503.mRNA.2	53	1674	0.0316607	R2_0hpi	Host
BAESF_03529.mRNA.1	17	371	0.0458221	R2_0hpi	Host
BAESF_03611.mRNA.1	10	237	0.0421941	R2_0hpi	Host
BAESF_03616.mRNA.1	13	292	0.0445205	R2_0hpi	Host
BAESF_03619.mRNA.1	13	252	0.0515873	R2_0hpi	Host
BAESF_03627.mRNA.1	8	114	0.0701754	R2_0hpi	Host
BAESF_03635.mRNA.1	12	338	0.035503	R2_0hpi	Host
BAESF_03649.mRNA.1	11	253	0.0434783	R2_0hpi	Host
BAESF_03652.mRNA.1	29	996	0.0291165	R2_0hpi	Host
BAESF_03671.mRNA.1	5	95	0.0526316	R2_0hpi	Host
BAESF_03672.mRNA.1	11	325	0.0338462	R2_0hpi	Host
BAESF_03704.mRNA.1	10	192	0.0520833	R2_0hpi	Host
BAESF_03712.mRNA.1	20	616	0.0324675	R2_0hpi	Host
BAESF_03721.mRNA.1	6	143	0.041958	R2_0hpi	Host
BAESF_03723.mRNA.1	29	715	0.0405594	R2_0hpi	Host
BAESF_03723.mRNA.2	29	721	0.0402219	R2_0hpi	Host
BAESF_03730.mRNA.1	19	446	0.0426009	R2_0hpi	Host
BAESF_03730.mRNA.2	15	370	0.0405405	R2_0hpi	Host
BAESF_03738.mRNA.1	5	106	0.0471698	R2_0hpi	Host
BAESF_03758.mRNA.1	6	122	0.0491803	R2_0hpi	Host
BAESF_03764.mRNA.1	6	122	0.0491803	R2_0hpi	Host
BAESF_03772.mRNA.1	8	144	0.0555556	R2_0hpi	Host
BAESF_03780.mRNA.1	7	218	0.0321101	R2_0hpi	Host
BAESF_03785.mRNA.1	11	381	0.0288714	R2_0hpi	Host
BAESF_03791.mRNA.1	3	91	0.032967	R2_0hpi	Host
BAESF_03796.mRNA.1	17	286	0.0594406	R2_0hpi	Host
BAESF_03811.mRNA.1	11	365	0.030137	R2_0hpi	Host
BAESF_03821.mRNA.1	6	81	0.0740741	R2_0hpi	Host
BAESF_03832.mRNA.1	8	118	0.0677966	R2_0hpi	Host
BAESF_03833.mRNA.1	8	235	0.0340426	R2_0hpi	Host
BAESF_03855.mRNA.1	6	133	0.0451128	R2_0hpi	Host
BAESF_03868.mRNA.1	18	510	0.0352941	R2_0hpi	Host
BAESF_03872.mRNA.1	13	471	0.0276008	R2_0hpi	Host
BAESF_03881.mRNA.1	6	122	0.0491803	R2_0hpi	Host
BAESF_03899.mRNA.1	6	129	0.0465116	R2_0hpi	Host
BAESF_03899.mRNA.2	6	129	0.0465116	R2_0hpi	Host
BAESF_03901.mRNA.1	28	461	0.0607375	R2_0hpi	Host
BAESF_03911.mRNA.1	3	82	0.0365854	R2_0hpi	Host
BAESF_03916.mRNA.1	26	552	0.0471014	R2_0hpi	Host
BAESF_03941.mRNA.1	21	364	0.0576923	R2_0hpi	Host
BAESF_03944.mRNA.1	47	911	0.0515917	R2_0hpi	Host
BAESF_03960.mRNA.1	46	1114	0.0412926	R2_0hpi	Host
BAESF_03965.mRNA.1	48	660	0.0727273	R2_0hpi	Host
BAESF_03965.mRNA.2	48	660	0.0727273	R2_0hpi	Host
BAESF_03982.mRNA.1	7	227	0.030837	R2_0hpi	Host
BAESF_04012.mRNA.1	1	73	0.0136986	R2_0hpi	Host
BAESF_04013.mRNA.1	26	567	0.0458554	R2_0hpi	Host
BAESF_04038.mRNA.1	2	64	0.03125	R2_0hpi	Host
BAESF_04040.mRNA.1	7	159	0.0440252	R2_0hpi	Host
BAESF_04049.mRNA.1	8	235	0.0340426	R2_0hpi	Host
BAESF_04058.mRNA.1	9	184	0.048913	R2_0hpi	Host
BAESF_04070.mRNA.1	26	586	0.0443686	R2_0hpi	Host
BAESF_04113.mRNA.1	9	205	0.0439024	R2_0hpi	Host
BAESF_04119.mRNA.1	10	190	0.0526316	R2_0hpi	Host
BAESF_04124.mRNA.1	5	190	0.0263158	R2_0hpi	Host
BAESF_04132.mRNA.1	17	221	0.0769231	R2_0hpi	Host
BAESF_04136.mRNA.1	63	1360	0.0463235	R2_0hpi	Host
BAESF_04136.mRNA.2	63	1360	0.0463235	R2_0hpi	Host
BAESF_04148.mRNA.1	47	1035	0.0454106	R2_0hpi	Host
BAESF_04148.mRNA.2	47	1035	0.0454106	R2_0hpi	Host
BAESF_04149.mRNA.1	21	404	0.0519802	R2_0hpi	Host
BAESF_04151.mRNA.1	5	146	0.0342466	R2_0hpi	Host
BAESF_04159.mRNA.1	4	172	0.0232558	R2_0hpi	Host
BAESF_04161.mRNA.1	19	586	0.0324232	R2_0hpi	Host
BAESF_04163.mRNA.1	3	75	0.04	R2_0hpi	Host
BAESF_04166.mRNA.1	3	66	0.0454545	R2_0hpi	Host
BAESF_04175.mRNA.1	9	857	0.0105018	R2_0hpi	Host
BAESF_04176.mRNA.1	4	155	0.0258065	R2_0hpi	Host
BAESF_04182.mRNA.1	3	74	0.0405405	R2_0hpi	Host
BAESF_04183.mRNA.1	15	221	0.0678733	R2_0hpi	Host
BAESF_04190.mRNA.1	12	391	0.0306905	R2_0hpi	Host
BAESF_04211.mRNA.1	16	319	0.0501567	R2_0hpi	Host
BAESF_04231.mRNA.1	6	132	0.0454545	R2_0hpi	Host
BAESF_04259.mRNA.1	12	399	0.0300752	R2_0hpi	Host
BAESF_04278.mRNA.1	3	159	0.0188679	R2_0hpi	Host
BAESF_04279.mRNA.1	6	103	0.0582524	R2_0hpi	Host
BAESF_04280.mRNA.1	7	159	0.0440252	R2_0hpi	Host
BAESF_04286.mRNA.1	8	217	0.0368664	R2_0hpi	Host
BAESF_04287.mRNA.1	8	253	0.0316206	R2_0hpi	Host
BAESF_04295.mRNA.1	17	367	0.0463215	R2_0hpi	Host
BAESF_04298.mRNA.1	31	716	0.0432961	R2_0hpi	Host
BAESF_04303.mRNA.1	3	93	0.0322581	R2_0hpi	Host
BAESF_04304.mRNA.1	41	802	0.0511222	R2_0hpi	Host
BAESF_04305.mRNA.1	12	313	0.0383387	R2_0hpi	Host
BAESF_04308.mRNA.1	24	358	0.0670391	R2_0hpi	Host
BAESF_04310.mRNA.1	12	291	0.0412371	R2_0hpi	Host
BAESF_04316.mRNA.1	8	118	0.0677966	R2_0hpi	Host
BAESF_04330.mRNA.1	7	147	0.047619	R2_0hpi	Host
BAESF_04344.mRNA.1	10	179	0.0558659	R2_0hpi	Host
BAESF_04364.mRNA.1	10	302	0.0331126	R2_0hpi	Host
BAESF_04369.mRNA.1	7	220	0.0318182	R2_0hpi	Host
BAESF_04370.mRNA.1	14	278	0.0503597	R2_0hpi	Host
BAESF_04396.mRNA.1	25	394	0.0634518	R2_0hpi	Host
BAESF_04396.mRNA.2	18	310	0.0580645	R2_0hpi	Host
BAESF_04406.mRNA.1	9	203	0.044335	R2_0hpi	Host
BAESF_04421.mRNA.1	20	464	0.0431034	R2_0hpi	Host
BAESF_04445.mRNA.1	8	159	0.0503145	R2_0hpi	Host
BAESF_04452.mRNA.1	18	364	0.0494505	R2_0hpi	Host
BAESF_04452.mRNA.2	18	364	0.0494505	R2_0hpi	Host
BAESF_04459.mRNA.1	25	462	0.0541126	R2_0hpi	Host
BAESF_04467.mRNA.1	12	348	0.0344828	R2_0hpi	Host
BAESF_04471.mRNA.1	5	123	0.0406504	R2_0hpi	Host
BAESF_04484.mRNA.1	13	206	0.0631068	R2_0hpi	Host
BAESF_04489.mRNA.1	4	159	0.0251572	R2_0hpi	Host
BAESF_04502.mRNA.1	14	430	0.0325581	R2_0hpi	Host
BAESF_04526.mRNA.1	10	275	0.0363636	R2_0hpi	Host
BAESF_04530.mRNA.1	8	203	0.0394089	R2_0hpi	Host
BAESF_04567.mRNA.1	38	727	0.0522696	R2_0hpi	Host
BAESF_04567.mRNA.2	38	726	0.0523416	R2_0hpi	Host
BAESF_04568.mRNA.1	9	198	0.0454545	R2_0hpi	Host
BAESF_04575.mRNA.1	9	139	0.0647482	R2_0hpi	Host
BAESF_04576.mRNA.1	15	344	0.0436047	R2_0hpi	Host
BAESF_04584.mRNA.1	10	138	0.0724638	R2_0hpi	Host
BAESF_04598.mRNA.1	4	80	0.05	R2_0hpi	Host
BAESF_04603.mRNA.1	3	183	0.0163934	R2_0hpi	Host
BAESF_04604.mRNA.1	11	225	0.0488889	R2_0hpi	Host
BAESF_04605.mRNA.1	23	468	0.0491453	R2_0hpi	Host
BAESF_04609.mRNA.1	13	396	0.0328283	R2_0hpi	Host
BAESF_04611.mRNA.1	32	420	0.0761905	R2_0hpi	Host
BAESF_04618.mRNA.1	19	508	0.0374016	R2_0hpi	Host
BAESF_04618.mRNA.2	19	510	0.0372549	R2_0hpi	Host
BAESF_04618.mRNA.3	19	509	0.0373281	R2_0hpi	Host
BAESF_04618.mRNA.4	19	509	0.0373281	R2_0hpi	Host
BAESF_04626.mRNA.1	21	379	0.055409	R2_0hpi	Host
BAESF_04630.mRNA.1	11	288	0.0381944	R2_0hpi	Host
BAESF_04630.mRNA.2	11	288	0.0381944	R2_0hpi	Host
BAESF_04631.mRNA.1	3	125	0.024	R2_0hpi	Host
BAESF_04640.mRNA.1	25	540	0.0462963	R2_0hpi	Host
BAESF_04641.mRNA.1	11	159	0.0691824	R2_0hpi	Host
BAESF_04644.mRNA.1	17	698	0.0243553	R2_0hpi	Host
BAESF_04647.mRNA.1	9	310	0.0290323	R2_0hpi	Host
BAESF_04649.mRNA.1	4	129	0.0310078	R2_0hpi	Host
BAESF_04653.mRNA.1	10	354	0.0282486	R2_0hpi	Host
BAESF_04655.mRNA.1	15	478	0.0313808	R2_0hpi	Host
BAESF_04665.mRNA.1	7	232	0.0301724	R2_0hpi	Host
BAESF_04674.mRNA.1	39	709	0.0550071	R2_0hpi	Host
BAESF_04681.mRNA.1	8	184	0.0434783	R2_0hpi	Host
BAESF_04686.mRNA.1	20	319	0.0626959	R2_0hpi	Host
BAESF_04690.mRNA.1	23	406	0.0566502	R2_0hpi	Host
BAESF_04716.mRNA.1	16	367	0.0435967	R2_0hpi	Host
BAESF_04724.mRNA.1	3	148	0.0202703	R2_0hpi	Host
BAESF_04751.mRNA.1	44	813	0.0541205	R2_0hpi	Host
BAESF_04755.mRNA.1	7	130	0.0538462	R2_0hpi	Host
BAESF_04773.mRNA.1	2	94	0.0212766	R2_0hpi	Host
BAESF_04778.mRNA.1	5	144	0.0347222	R2_0hpi	Host
BAESF_04781.mRNA.1	19	500	0.038	R2_0hpi	Host
BAESF_04783.mRNA.1	12	253	0.0474308	R2_0hpi	Host
BAESF_04784.mRNA.1	23	435	0.0528736	R2_0hpi	Host
BAESF_04791.mRNA.1	10	249	0.0401606	R2_0hpi	Host
BAESF_04793.mRNA.1	8	133	0.0601504	R2_0hpi	Host
BAESF_04796.mRNA.1	15	477	0.0314465	R2_0hpi	Host
BAESF_04798.mRNA.1	3	91	0.032967	R2_0hpi	Host
BAESF_04801.mRNA.1	12	254	0.0472441	R2_0hpi	Host
BAESF_04802.mRNA.1	7	242	0.0289256	R2_0hpi	Host
BAESF_04819.mRNA.1	18	338	0.0532544	R2_0hpi	Host
BAESF_04827.mRNA.1	7	210	0.0333333	R2_0hpi	Host
BAESF_04830.mRNA.1	16	384	0.0416667	R2_0hpi	Host
BAESF_04836.mRNA.1	6	200	0.03	R2_0hpi	Host
BAESF_04837.mRNA.1	9	157	0.0573248	R2_0hpi	Host
BAESF_04856.mRNA.1	24	510	0.0470588	R2_0hpi	Host
BAESF_04864.mRNA.1	15	474	0.0316456	R2_0hpi	Host
BAESF_04865.mRNA.1	2	60	0.0333333	R2_0hpi	Host
BAESF_04866.mRNA.1	35	768	0.0455729	R2_0hpi	Host
BAESF_04870.mRNA.1	28	696	0.0402299	R2_0hpi	Host
BAESF_04872.mRNA.1	21	364	0.0576923	R2_0hpi	Host
BAESF_04874.mRNA.1	4	194	0.0206186	R2_0hpi	Host
BAESF_04882.mRNA.1	6	118	0.0508475	R2_0hpi	Host
BAESF_04886.mRNA.1	6	118	0.0508475	R2_0hpi	Host
BAESF_04893.mRNA.1	9	285	0.0315789	R2_0hpi	Host
BAESF_04920.mRNA.1	21	540	0.0388889	R2_0hpi	Host
BAESF_04925.mRNA.1	12	181	0.0662983	R2_0hpi	Host
BAESF_04932.mRNA.1	62	1505	0.041196	R2_0hpi	Host
BAESF_04941.mRNA.1	33	731	0.0451436	R2_0hpi	Host
BAESF_04941.mRNA.2	29	654	0.0443425	R2_0hpi	Host
[truncated: 7,917 more rows]
