# Supplementary material for: A giant virus forms a specialized subcellular environment within its amoeba host for efficient translation
Source: Nat Microbiol. 2026 Jan 9;11(2):584–96. doi: 10.1038/s41564-025-02234-x (PMC12872441; doi:10.1038/s41564-025-02234-x)
Supplement: Supplementary file 6 — Source data for all subfigures in Fig. 3. [file 41564_2025_2234_MOESM6_ESM.xlsx]

## Sheet: Fig. 3A
Fig. 3A Fraction of reads that aligned to the indicated genomes in the mim-tRNA-Seq analysis at different infection stages. hpi, hours post-infection.
sample	Virus	Mito	Host
R1 0hpi	4.00925454497781e-05	0.12728	0.87268
R1 2hpi	0.000281438	0.111637	0.888082
R1 4hpi	0.000221417	0.099859	0.89992
R1 8hpi	0.0199946	0.0807336	0.899272
R2 0hpi	8.19449037586371e-05	0.101362	0.898556
R2 2hpi	0.000227582	0.0962992	0.903473
R2 4hpi	0.000326358	0.0926354	0.907038
R2 8hpi	0.0179552	0.0725785	0.909466

## Sheet: Fig. 3B&C
Fig. 3B Correlation of tRNA supply evaluated by W-score among the different infection stages
Fig. 3C Box plots of W-scores for AU3 and GC3 codons at different infection stages
sample	codon	pos3_type	aa	AA	tGCN	ratio_total	w
R1_0hpi	GTC	GC	V	Val	0	3.35609	0.456363
R1_0hpi	GTA	AT	V	Val	3	0.660033	0.0897515	C
R1_0hpi	TTT	AT	F	Phe	0	4.34417	0.590722
R1_0hpi	CTA	AT	L	Leu	3	0.131485	0.0178794
R1_0hpi	CTC	GC	L	Leu	0	3.59517	0.488872
R1_0hpi	AAC	GC	N	Asn	19	2.73995	0.37258
R1_0hpi	CAT	AT	H	His	0	0.427997	0.0581992
R1_0hpi	ATG	GC	M	Met	20	4.8722	0.662523
R1_0hpi	TGG	GC	W	Trp	12	1.56987	0.213472
R1_0hpi	AGC	GC	S	Ser	10	1.6631	0.226149
R1_0hpi	GAC	GC	D	Asp	25	1.63262	0.222004
R1_0hpi	TAC	GC	Y	Tyr	17	2.75788	0.375018
R1_0hpi	CAC	GC	H	His	11	0.430838	0.0585856
R1_0hpi	AAA	AT	K	Lys	3	0.620003	0.0843082
R1_0hpi	AAT	AT	N	Asn	0	2.72188	0.370122
R1_0hpi	GGA	AT	G	Gly	5	3.58148	0.48701
R1_0hpi	GGT	AT	G	Gly	0	4.49741	0.61156
R1_0hpi	GTG	GC	V	Val	13	2.8991	0.39422
R1_0hpi	AGA	AT	R	Arg	3	0.400737	0.0544924
R1_0hpi	ATC	GC	I	Ile	1	3.28536	0.446745
R1_0hpi	TCC	GC	S	Ser	0	0.0918418	0.0124887
R1_0hpi	TGT	AT	C	Cys	3	2.29013	0.311412
R1_0hpi	TTG	GC	L	Leu	3	0.387309	0.0526664
R1_0hpi	GTT	AT	V	Val	20	3.35609	0.456363
R1_0hpi	CCC	GC	P	Pro	0	3.98177	0.541442
R1_0hpi	CCA	AT	P	Pro	2	0.073131	0.00994438
R1_0hpi	ATT	AT	I	Ile	13	3.28536	0.446745
R1_0hpi	GGC	GC	G	Gly	32	4.52727	0.61562
R1_0hpi	CGG	GC	R	Arg	3	1.10412	0.150139
R1_0hpi	ACC	GC	T	Thr	0	5.44856	0.740897
R1_0hpi	CGA	AT	R	Arg	5	2.03867	0.27722
R1_0hpi	CTT	AT	L	Leu	17	3.59517	0.488872
R1_0hpi	TTA	AT	L	Leu	1	0.174774	0.0237658
R1_0hpi	GGG	GC	G	Gly	3	0.639284	0.0869301
R1_0hpi	CCG	GC	P	Pro	6	1.22237	0.166219
R1_0hpi	GCA	AT	A	Ala	4	0.84998	0.115581
R1_0hpi	GCC	GC	A	Ala	0	8.22494	1
R1_0hpi	ATA	AT	I	Ile	5	0.367127	0.049922
R1_0hpi	CTG	GC	L	Leu	11	1.70598	0.231979
R1_0hpi	GCG	GC	A	Ala	7	4.65715	0.633281
R1_0hpi	TCT	AT	S	Ser	14	0.0918418	0.0124887
R1_0hpi	ACA	AT	T	Thr	2	1.43725	0.195438
R1_0hpi	ACG	GC	T	Thr	6	5.39978	0.734264
R1_0hpi	CCT	AT	P	Pro	11	3.98177	0.541442
R1_0hpi	CGC	GC	R	Arg	0	4.97217	0.676117
R1_0hpi	AGT	AT	S	Ser	0	1.65213	0.224658
R1_0hpi	TCA	AT	S	Ser	2	0.445917	0.060636
R1_0hpi	ACT	AT	T	Thr	14	5.44856	0.740897
R1_0hpi	GCT	AT	A	Ala	20	8.22494	1
R1_0hpi	AGG	GC	R	Arg	7	0.985592	0.134021
R1_0hpi	CGT	AT	R	Arg	16	4.97217	0.676117
R1_0hpi	TAT	AT	Y	Tyr	1	2.7418	0.372831
R1_0hpi	AAG	GC	K	Lys	29	5.87904	0.799434
R1_0hpi	GAT	AT	D	Asp	1	1.63699	0.222599
R1_0hpi	GAG	GC	E	Glu	20	2.39922	0.326247
R1_0hpi	TCG	GC	S	Ser	13	0.135249	0.0183912
R1_0hpi	TGC	GC	C	Cys	9	2.24038	0.304648
R1_0hpi	CAG	GC	Q	Gln	19	0.994836	0.135278
R1_0hpi	TTC	GC	F	Phe	18	4.37302	0.594644
R1_0hpi	GAA	AT	E	Glu	6	0.82667	0.112411
R1_0hpi	CAA	AT	Q	Gln	5	0.138914	0.0188895
R1_2hpi	CAC	GC	H	His	11	0.515962	0.0750144
R1_2hpi	GGA	AT	G	Gly	5	3.59961	0.523339
R1_2hpi	TCA	AT	S	Ser	2	0.43495	0.0632363
R1_2hpi	TCC	GC	S	Ser	0	0.102842	0.014952
R1_2hpi	GCC	GC	A	Ala	0	7.71608	1
R1_2hpi	AAC	GC	N	Asn	19	3.79463	0.551692
R1_2hpi	TGG	GC	W	Trp	12	1.64939	0.239801
R1_2hpi	AGA	AT	R	Arg	3	0.359228	0.0522273
R1_2hpi	ACC	GC	T	Thr	0	5.22348	0.759429
R1_2hpi	AAA	AT	K	Lys	3	0.587391	0.0853994
R1_2hpi	GTA	AT	V	Val	3	0.725671	0.105503
R1_2hpi	ATG	GC	M	Met	20	5.22352	0.759434
R1_2hpi	TTC	GC	F	Phe	18	4.45487	0.647682
R1_2hpi	CAA	AT	Q	Gln	5	0.161018	0.02341
R1_2hpi	GTC	GC	V	Val	0	3.53209	0.513521
R1_2hpi	GCA	AT	A	Ala	4	0.855226	0.124339
R1_2hpi	GTT	AT	V	Val	20	3.53209	0.513521
R1_2hpi	CGT	AT	R	Arg	16	5.00598	0.727808
R1_2hpi	TGT	AT	C	Cys	3	2.24023	0.325702
R1_2hpi	TTA	AT	L	Leu	1	0.16923	0.024604
R1_2hpi	GGC	GC	G	Gly	32	4.36687	0.634889
R1_2hpi	ATT	AT	I	Ile	13	3.55946	0.517501
R1_2hpi	CCC	GC	P	Pro	0	3.43166	0.498921
R1_2hpi	CTA	AT	L	Leu	3	0.129435	0.0188182
R1_2hpi	CGC	GC	R	Arg	0	5.00598	0.727808
R1_2hpi	ATC	GC	I	Ile	1	3.55946	0.517501
R1_2hpi	CTT	AT	L	Leu	17	3.17651	0.461825
R1_2hpi	AGT	AT	S	Ser	0	1.74962	0.254373
R1_2hpi	GCT	AT	A	Ala	20	7.71608	1
R1_2hpi	GGG	GC	G	Gly	3	0.581248	0.0845062
R1_2hpi	AGC	GC	S	Ser	10	1.76124	0.256062
R1_2hpi	GAC	GC	D	Asp	25	2.10298	0.305747
R1_2hpi	CCA	AT	P	Pro	2	0.0441229	0.00641493
R1_2hpi	TCT	AT	S	Ser	14	0.102842	0.014952
R1_2hpi	CTG	GC	L	Leu	11	1.59488	0.231876
R1_2hpi	ACA	AT	T	Thr	2	1.3182	0.19165
R1_2hpi	CCT	AT	P	Pro	11	3.43166	0.498921
R1_2hpi	CGA	AT	R	Arg	5	1.91604	0.278568
R1_2hpi	CTC	GC	L	Leu	0	3.17651	0.461825
R1_2hpi	GTG	GC	V	Val	13	2.67956	0.389574
R1_2hpi	TCG	GC	S	Ser	13	0.152115	0.0221157
R1_2hpi	CAT	AT	H	His	0	0.512559	0.0745196
R1_2hpi	ATA	AT	I	Ile	5	0.394984	0.0574257
R1_2hpi	CCG	GC	P	Pro	6	1.29185	0.187819
R1_2hpi	TTG	GC	L	Leu	3	0.369264	0.0536864
R1_2hpi	ACT	AT	T	Thr	14	5.22348	0.759429
R1_2hpi	GGT	AT	G	Gly	0	4.33807	0.630701
R1_2hpi	TAT	AT	Y	Tyr	1	2.67096	0.388325
R1_2hpi	GAT	AT	D	Asp	1	2.10648	0.306256
R1_2hpi	AAG	GC	K	Lys	29	5.09045	0.740088
R1_2hpi	GAA	AT	E	Glu	6	0.869803	0.126459
R1_2hpi	TAC	GC	Y	Tyr	17	2.68684	0.390633
R1_2hpi	TTT	AT	F	Phe	0	4.42549	0.643411
R1_2hpi	GCG	GC	A	Ala	7	4.64059	0.674684
R1_2hpi	AGG	GC	R	Arg	7	0.976196	0.141927
R1_2hpi	CGG	GC	R	Arg	3	1.05215	0.15297
R1_2hpi	GAG	GC	E	Glu	20	2.77959	0.404118
R1_2hpi	TGC	GC	C	Cys	9	2.17824	0.316689
R1_2hpi	AAT	AT	N	Asn	0	3.7696	0.548053
R1_2hpi	CAG	GC	Q	Gln	19	1.18355	0.172073
R1_2hpi	ACG	GC	T	Thr	6	5.46543	0.794606
R1_4hpi	CGA	AT	R	Arg	5	1.97653	0.295918
R1_4hpi	TTA	AT	L	Leu	1	0.224795	0.0336553
R1_4hpi	AGC	GC	S	Ser	10	2.30792	0.345532
R1_4hpi	GCA	AT	A	Ala	4	1.01005	0.15122
R1_4hpi	GCC	GC	A	Ala	0	7.08685	1
R1_4hpi	GGC	GC	G	Gly	32	4.55245	0.681575
R1_4hpi	GTC	GC	V	Val	0	3.18709	0.477158
R1_4hpi	CCA	AT	P	Pro	2	0.0532295	0.0079693
R1_4hpi	CGC	GC	R	Arg	0	5.15404	0.771642
R1_4hpi	TAC	GC	Y	Tyr	17	2.57859	0.386055
R1_4hpi	GCT	AT	A	Ala	20	7.08685	1
R1_4hpi	TGT	AT	C	Cys	3	2.70271	0.404638
R1_4hpi	TCA	AT	S	Ser	2	0.504405	0.0755174
R1_4hpi	GGG	GC	G	Gly	3	0.792987	0.118723
R1_4hpi	GTT	AT	V	Val	20	3.18709	0.477158
R1_4hpi	ACC	GC	T	Thr	0	3.8054	0.569729
R1_4hpi	TTG	GC	L	Leu	3	0.449192	0.0672511
R1_4hpi	GGA	AT	G	Gly	5	3.94471	0.590585
R1_4hpi	ACA	AT	T	Thr	2	1.54639	0.231519
R1_4hpi	TCC	GC	S	Ser	0	0.126206	0.0188951
R1_4hpi	CTA	AT	L	Leu	3	0.134224	0.0200954
R1_4hpi	GTA	AT	V	Val	3	0.719689	0.107749
R1_4hpi	CTC	GC	L	Leu	0	2.81448	0.421372
R1_4hpi	AGA	AT	R	Arg	3	0.460807	0.0689901
R1_4hpi	CCC	GC	P	Pro	0	3.71859	0.556733
R1_4hpi	CCG	GC	P	Pro	6	1.26654	0.189621
R1_4hpi	ATT	AT	I	Ile	13	3.64755	0.546096
R1_4hpi	ATC	GC	I	Ile	1	3.64755	0.546096
R1_4hpi	TGC	GC	C	Cys	9	2.63903	0.395105
R1_4hpi	GAC	GC	D	Asp	25	1.58542	0.237363
R1_4hpi	TTT	AT	F	Phe	0	4.33043	0.648335
R1_4hpi	GAG	GC	E	Glu	20	2.7245	0.4079
R1_4hpi	TGG	GC	W	Trp	12	1.87369	0.280522
R1_4hpi	ATG	GC	M	Met	20	5.93321	0.888296
R1_4hpi	CAT	AT	H	His	0	0.524274	0.0784922
R1_4hpi	GGT	AT	G	Gly	0	4.52243	0.677079
R1_4hpi	GAT	AT	D	Asp	1	1.602	0.239845
R1_4hpi	ACT	AT	T	Thr	14	3.8054	0.569729
R1_4hpi	CGT	AT	R	Arg	16	5.15404	0.771642
R1_4hpi	GTG	GC	V	Val	13	2.47017	0.369824
R1_4hpi	AAA	AT	K	Lys	3	0.54421	0.0814769
R1_4hpi	TTC	GC	F	Phe	18	4.35919	0.652639
R1_4hpi	AGT	AT	S	Ser	0	2.2927	0.343253
R1_4hpi	GAA	AT	E	Glu	6	0.635577	0.0951559
R1_4hpi	AGG	GC	R	Arg	7	1.13019	0.169207
R1_4hpi	CTT	AT	L	Leu	17	2.81448	0.421372
R1_4hpi	CTG	GC	L	Leu	11	1.43085	0.214221
R1_4hpi	TAT	AT	Y	Tyr	1	2.56381	0.383843
R1_4hpi	CCT	AT	P	Pro	11	3.71859	0.556733
R1_4hpi	TCT	AT	S	Ser	14	0.126206	0.0188951
R1_4hpi	CAA	AT	Q	Gln	5	0.188462	0.0282157
R1_4hpi	GCG	GC	A	Ala	7	5.09538	0.762859
R1_4hpi	TCG	GC	S	Ser	13	0.187339	0.0280476
R1_4hpi	AAT	AT	N	Asn	0	2.63982	0.395223
R1_4hpi	CGG	GC	R	Arg	3	1.07229	0.160538
R1_4hpi	ACG	GC	T	Thr	6	5.24318	0.784988
R1_4hpi	AAC	GC	N	Asn	19	2.65735	0.397847
R1_4hpi	ATA	AT	I	Ile	5	0.490092	0.0733746
R1_4hpi	CAC	GC	H	His	11	0.527755	0.0790133
R1_4hpi	CAG	GC	Q	Gln	19	1.11315	0.166656
R1_4hpi	AAG	GC	K	Lys	29	5.9259	0.887202
R1_8hpi	GAC	GC	D	Asp	25	1.5114	0.244636
R1_8hpi	GCT	AT	A	Ala	20	5.43662	0.879978
R1_8hpi	AGC	GC	S	Ser	10	2.65105	0.429102
R1_8hpi	TAC	GC	Y	Tyr	17	3.23024	0.522851
R1_8hpi	TGT	AT	C	Cys	3	5.60662	0.907495
R1_8hpi	GTT	AT	V	Val	20	2.68418	0.434465
R1_8hpi	ACT	AT	T	Thr	14	3.44339	0.557351
R1_8hpi	CCG	GC	P	Pro	6	1.05639	0.170989
R1_8hpi	CAT	AT	H	His	0	0.861785	0.13949
R1_8hpi	GTC	GC	V	Val	0	2.68418	0.434465
R1_8hpi	TGG	GC	W	Trp	12	1.79075	0.289854
R1_8hpi	ATC	GC	I	Ile	1	3.31899	0.537216
R1_8hpi	CGC	GC	R	Arg	0	4.28631	0.693788
R1_8hpi	TTC	GC	F	Phe	18	4.96768	0.804074
R1_8hpi	AAC	GC	N	Asn	19	3.01825	0.488538
R1_8hpi	GGG	GC	G	Gly	3	0.821306	0.132938
R1_8hpi	TTG	GC	L	Leu	3	0.628776	0.101774
R1_8hpi	GTG	GC	V	Val	13	2.19984	0.356069
R1_8hpi	TCG	GC	S	Ser	13	0.185161	0.0299703
R1_8hpi	GCC	GC	A	Ala	0	5.43662	0.879978
R1_8hpi	CTA	AT	L	Leu	3	0.175995	0.0284867
R1_8hpi	TCC	GC	S	Ser	0	0.129265	0.020923
R1_8hpi	GAG	GC	E	Glu	20	2.20571	0.357019
R1_8hpi	TTT	AT	F	Phe	0	4.93491	0.798771
R1_8hpi	ACC	GC	T	Thr	0	3.44339	0.557351
R1_8hpi	CCA	AT	P	Pro	2	0.0437781	0.00708598
R1_8hpi	AGT	AT	S	Ser	0	2.63356	0.426271
R1_8hpi	GGA	AT	G	Gly	5	4.19347	0.67876
R1_8hpi	GGC	GC	G	Gly	32	4.59603	0.743919
R1_8hpi	TTA	AT	L	Leu	1	0.334471	0.0541378
R1_8hpi	CAC	GC	H	His	11	0.867507	0.140416
R1_8hpi	CGT	AT	R	Arg	16	4.28631	0.693788
R1_8hpi	AGG	GC	R	Arg	7	1.15566	0.187057
R1_8hpi	ATG	GC	M	Met	20	7.51602	1
R1_8hpi	CTG	GC	L	Leu	11	0.985602	0.159531
R1_8hpi	AAA	AT	K	Lys	3	0.534642	0.0865378
R1_8hpi	GGT	AT	G	Gly	0	4.56572	0.739012
R1_8hpi	CAA	AT	Q	Gln	5	0.211482	0.0342308
R1_8hpi	CTT	AT	L	Leu	17	2.72238	0.440648
R1_8hpi	GTA	AT	V	Val	3	0.644395	0.104303
R1_8hpi	CAG	GC	Q	Gln	19	0.980966	0.15878
R1_8hpi	CCT	AT	P	Pro	11	4.08354	0.660967
R1_8hpi	ACA	AT	T	Thr	2	1.61071	0.260711
R1_8hpi	GAT	AT	D	Asp	1	1.53937	0.249164
R1_8hpi	CGA	AT	R	Arg	5	1.64735	0.266643
R1_8hpi	GCG	GC	A	Ala	7	4.65198	0.752975
R1_8hpi	ATT	AT	I	Ile	13	3.31899	0.537216
R1_8hpi	AAT	AT	N	Asn	0	2.99835	0.485316
R1_8hpi	AAG	GC	K	Lys	29	5.59605	0.905784
R1_8hpi	GAA	AT	E	Glu	6	0.459905	0.0744408
R1_8hpi	CGG	GC	R	Arg	3	1.00964	0.163421
R1_8hpi	CTC	GC	L	Leu	0	2.72238	0.440648
R1_8hpi	TAT	AT	Y	Tyr	1	3.21173	0.519854
R1_8hpi	AGA	AT	R	Arg	3	0.581984	0.0942006
R1_8hpi	ACG	GC	T	Thr	6	3.90307	0.631755
R1_8hpi	TCT	AT	S	Ser	14	0.129265	0.020923
R1_8hpi	TCA	AT	S	Ser	2	0.564908	0.0914367
R1_8hpi	ATA	AT	I	Ile	5	0.652343	0.105589
R1_8hpi	TGC	GC	C	Cys	9	5.55635	0.899357
R1_8hpi	CCC	GC	P	Pro	0	4.08354	0.660967
R1_8hpi	GCA	AT	A	Ala	4	1.02681	0.166201
R2_0hpi	GCT	AT	A	Ala	20	7.34266	1
R2_0hpi	ACT	AT	T	Thr	14	5.26435	0.792364
R2_0hpi	TGT	AT	C	Cys	3	2.19163	0.329873
R2_0hpi	TTC	GC	F	Phe	18	4.36798	0.657447
R2_0hpi	AGC	GC	S	Ser	10	2.07694	0.312611
R2_0hpi	GTG	GC	V	Val	13	2.98318	0.449013
R2_0hpi	CAA	AT	Q	Gln	5	0.168212	0.0253184
R2_0hpi	GTT	AT	V	Val	20	3.46211	0.5211
R2_0hpi	CCG	GC	P	Pro	6	1.29975	0.195632
R2_0hpi	CGT	AT	R	Arg	16	5.29188	0.796507
R2_0hpi	TCG	GC	S	Ser	13	0.222001	0.0334145
R2_0hpi	GGG	GC	G	Gly	3	0.789779	0.118874
R2_0hpi	ATT	AT	I	Ile	13	3.36237	0.506087
R2_0hpi	CTT	AT	L	Leu	17	3.37779	0.508408
R2_0hpi	ACA	AT	T	Thr	2	1.33231	0.200533
R2_0hpi	TTG	GC	L	Leu	3	0.415829	0.0625884
R2_0hpi	CAC	GC	H	His	11	0.507865	0.0764414
R2_0hpi	GGC	GC	G	Gly	32	4.45249	0.670166
R2_0hpi	AGT	AT	S	Ser	0	2.06324	0.310549
R2_0hpi	TAT	AT	Y	Tyr	1	2.47002	0.371776
R2_0hpi	AAA	AT	K	Lys	3	0.583821	0.0878739
R2_0hpi	CAT	AT	H	His	0	0.504516	0.0759372
R2_0hpi	GTC	GC	V	Val	0	3.46211	0.5211
R2_0hpi	ACC	GC	T	Thr	0	5.26435	0.792364
R2_0hpi	AGG	GC	R	Arg	7	1.04061	0.156627
R2_0hpi	GAC	GC	D	Asp	25	1.78327	0.268409
R2_0hpi	CTG	GC	L	Leu	11	1.74897	0.263246
R2_0hpi	AAG	GC	K	Lys	29	5.43943	0.818715
R2_0hpi	TTT	AT	F	Phe	0	4.33917	0.65311
R2_0hpi	GGT	AT	G	Gly	0	4.42312	0.665746
R2_0hpi	ATC	GC	I	Ile	1	3.36237	0.506087
R2_0hpi	CGG	GC	R	Arg	3	0.907757	0.136631
R2_0hpi	CCA	AT	P	Pro	2	0.0432342	0.00650739
R2_0hpi	AAC	GC	N	Asn	19	2.53154	0.381035
R2_0hpi	ATG	GC	M	Met	20	5.28914	0.796095
R2_0hpi	GTA	AT	V	Val	3	0.692024	0.10416
R2_0hpi	TCC	GC	S	Ser	0	0.15243	0.022943
R2_0hpi	GGA	AT	G	Gly	5	3.69866	0.556704
R2_0hpi	CGA	AT	R	Arg	5	1.73198	0.260689
R2_0hpi	AGA	AT	R	Arg	3	0.413111	0.0621794
R2_0hpi	TGC	GC	C	Cys	9	2.15669	0.324614
R2_0hpi	ATA	AT	I	Ile	5	0.358852	0.0540126
R2_0hpi	GCA	AT	A	Ala	4	0.843483	0.126957
R2_0hpi	AAT	AT	N	Asn	0	2.51485	0.378522
R2_0hpi	GAA	AT	E	Glu	6	0.974333	0.146652
R2_0hpi	GCC	GC	A	Ala	0	7.34266	1
R2_0hpi	CAG	GC	Q	Gln	19	1.11408	0.167685
R2_0hpi	CCC	GC	P	Pro	0	4.18573	0.630016
R2_0hpi	GAT	AT	D	Asp	1	1.78796	0.269115
R2_0hpi	CTA	AT	L	Leu	3	0.132393	0.0199272
R2_0hpi	TCT	AT	S	Ser	14	0.15243	0.022943
R2_0hpi	CGC	GC	R	Arg	0	5.29188	0.796507
R2_0hpi	CCT	AT	P	Pro	11	4.18573	0.630016
R2_0hpi	ACG	GC	T	Thr	6	5.40724	0.813871
R2_0hpi	TAC	GC	Y	Tyr	17	2.48488	0.374011
R2_0hpi	GCG	GC	A	Ala	7	4.69684	0.706945
R2_0hpi	GAG	GC	E	Glu	20	2.81285	0.423376
R2_0hpi	CTC	GC	L	Leu	0	3.37779	0.508408
R2_0hpi	TTA	AT	L	Leu	1	0.153898	0.023164
R2_0hpi	TCA	AT	S	Ser	2	0.427435	0.0643354
R2_0hpi	TGG	GC	W	Trp	12	1.41067	0.212327
R2_2hpi	TTG	GC	L	Leu	3	0.415633	0.0598291
R2_2hpi	CAT	AT	H	His	0	0.541008	0.0778763
R2_2hpi	AGG	GC	R	Arg	7	1.19649	0.172231
R2_2hpi	CTC	GC	L	Leu	0	3.21223	0.46239
R2_2hpi	CGT	AT	R	Arg	16	6.66309	0.959131
R2_2hpi	TGT	AT	C	Cys	3	2.60294	0.374686
R2_2hpi	GGG	GC	G	Gly	3	0.808947	0.116445
R2_2hpi	GAA	AT	E	Glu	6	0.655453	0.0943503
R2_2hpi	GTT	AT	V	Val	20	3.68938	0.531074
R2_2hpi	TAC	GC	Y	Tyr	17	1.62243	0.233544
R2_2hpi	ACT	AT	T	Thr	14	5.02252	0.722976
R2_2hpi	GCT	AT	A	Ala	20	7.24302	1
R2_2hpi	ATG	GC	M	Met	20	5.46826	0.787139
R2_2hpi	ATC	GC	I	Ile	1	3.86318	0.556093
R2_2hpi	TGG	GC	W	Trp	12	1.74577	0.251298
R2_2hpi	ACA	AT	T	Thr	2	1.4613	0.210349
R2_2hpi	GGA	AT	G	Gly	5	3.59605	0.51764
R2_2hpi	GGC	GC	G	Gly	32	4.55618	0.655848
R2_2hpi	CCG	GC	P	Pro	6	1.36391	0.19633
R2_2hpi	CTG	GC	L	Leu	11	1.62199	0.233481
R2_2hpi	TTC	GC	F	Phe	18	4.17985	0.601676
R2_2hpi	TTT	AT	F	Phe	0	4.15228	0.597707
R2_2hpi	ATT	AT	I	Ile	13	3.86318	0.556093
R2_2hpi	AAT	AT	N	Asn	0	1.7102	0.246178
R2_2hpi	CTT	AT	L	Leu	17	3.21223	0.46239
R2_2hpi	AGT	AT	S	Ser	0	2.35351	0.33878
R2_2hpi	GGT	AT	G	Gly	0	4.52613	0.651522
R2_2hpi	GTC	GC	V	Val	0	3.68938	0.531074
R2_2hpi	GTA	AT	V	Val	3	0.827215	0.119075
R2_2hpi	ACC	GC	T	Thr	0	5.02252	0.722976
R2_2hpi	GTG	GC	V	Val	13	2.94033	0.423251
R2_2hpi	TGC	GC	C	Cys	9	2.55123	0.367242
R2_2hpi	AGA	AT	R	Arg	3	0.498609	0.0717732
R2_2hpi	GAT	AT	D	Asp	1	1.09949	0.158267
R2_2hpi	GCG	GC	A	Ala	7	4.64507	0.668644
R2_2hpi	CCT	AT	P	Pro	11	4.09209	0.589043
R2_2hpi	ACG	GC	T	Thr	6	5.55946	0.800268
R2_2hpi	CGG	GC	R	Arg	3	1.15799	0.166689
R2_2hpi	TAT	AT	Y	Tyr	1	1.61375	0.232295
R2_2hpi	TCG	GC	S	Ser	13	0.227935	0.0328105
R2_2hpi	CAC	GC	H	His	11	0.5446	0.0783934
R2_2hpi	CTA	AT	L	Leu	3	0.137744	0.0198279
R2_2hpi	AAA	AT	K	Lys	3	0.629516	0.0906168
R2_2hpi	CGA	AT	R	Arg	5	1.85957	0.267679
R2_2hpi	GAG	GC	E	Glu	20	2.18319	0.314264
R2_2hpi	GCC	GC	A	Ala	0	7.24302	1
R2_2hpi	TCT	AT	S	Ser	14	0.161416	0.0232353
R2_2hpi	TCA	AT	S	Ser	2	0.494646	0.0712027
R2_2hpi	AAG	GC	K	Lys	29	5.3593	0.771454
R2_2hpi	CAG	GC	Q	Gln	19	0.794291	0.114336
R2_2hpi	GCA	AT	A	Ala	4	0.879925	0.126662
R2_2hpi	AAC	GC	N	Asn	19	1.72155	0.247812
R2_2hpi	CCA	AT	P	Pro	2	0.0439676	0.006329
R2_2hpi	TCC	GC	S	Ser	0	0.161416	0.0232353
R2_2hpi	TTA	AT	L	Leu	1	0.173068	0.0249126
R2_2hpi	CGC	GC	R	Arg	0	6.66309	0.959131
R2_2hpi	CAA	AT	Q	Gln	5	0.18742	0.0269785
R2_2hpi	ATA	AT	I	Ile	5	0.397846	0.0572686
R2_2hpi	CCC	GC	P	Pro	0	4.09209	0.589043
R2_2hpi	GAC	GC	D	Asp	25	1.08505	0.15619
R2_2hpi	AGC	GC	S	Ser	10	2.36914	0.34103
R2_4hpi	CGA	AT	R	Arg	5	2.17744	0.311122
R2_4hpi	TGT	AT	C	Cys	3	3.13277	0.447624
R2_4hpi	ATT	AT	I	Ile	13	3.78846	0.541311
R2_4hpi	GTT	AT	V	Val	20	3.05451	0.43644
R2_4hpi	GTA	AT	V	Val	3	0.775252	0.110771
R2_4hpi	GGC	GC	G	Gly	32	4.54327	0.649161
R2_4hpi	CTA	AT	L	Leu	3	0.139883	0.0199871
R2_4hpi	AGC	GC	S	Ser	10	2.3437	0.334877
R2_4hpi	CAT	AT	H	His	0	0.560481	0.0800838
R2_4hpi	ACA	AT	T	Thr	2	1.55622	0.222359
R2_4hpi	ATC	GC	I	Ile	1	3.78846	0.541311
R2_4hpi	TTG	GC	L	Leu	3	0.49627	0.0709091
R2_4hpi	TCC	GC	S	Ser	0	0.122984	0.0175725
R2_4hpi	ACT	AT	T	Thr	14	4.5219	0.646108
R2_4hpi	CGT	AT	R	Arg	16	5.55886	0.794273
R2_4hpi	GGT	AT	G	Gly	0	4.5133	0.644879
R2_4hpi	AAA	AT	K	Lys	3	0.559907	0.0800018
R2_4hpi	CTT	AT	L	Leu	17	2.96166	0.423174
R2_4hpi	GCT	AT	A	Ala	20	7.39778	1
R2_4hpi	TAT	AT	Y	Tyr	1	1.81816	0.259786
R2_4hpi	TTA	AT	L	Leu	1	0.248286	0.0354762
R2_4hpi	CCG	GC	P	Pro	6	1.37731	0.196796
R2_4hpi	GGG	GC	G	Gly	3	0.739075	0.105602
R2_4hpi	CTC	GC	L	Leu	0	2.96166	0.423174
R2_4hpi	CGC	GC	R	Arg	0	5.55886	0.794273
R2_4hpi	GAC	GC	D	Asp	25	0.76708	0.109603
R2_4hpi	AAC	GC	N	Asn	19	1.41244	0.201815
R2_4hpi	TTT	AT	F	Phe	0	4.69841	0.671328
R2_4hpi	GCC	GC	A	Ala	0	7.39778	1
R2_4hpi	CCT	AT	P	Pro	11	3.93858	0.562761
R2_4hpi	AAT	AT	N	Asn	0	1.40312	0.200484
R2_4hpi	AGT	AT	S	Ser	0	2.32824	0.332668
R2_4hpi	CCA	AT	P	Pro	2	0.0496869	0.00709947
R2_4hpi	GGA	AT	G	Gly	5	3.6623	0.523284
R2_4hpi	GTC	GC	V	Val	0	3.05451	0.43644
R2_4hpi	ACC	GC	T	Thr	0	4.5219	0.646108
R2_4hpi	TAC	GC	Y	Tyr	17	1.82766	0.261144
R2_4hpi	GCG	GC	A	Ala	7	5.40885	0.772839
R2_4hpi	AGG	GC	R	Arg	7	1.14962	0.164262
R2_4hpi	TCT	AT	S	Ser	14	0.122984	0.0175725
R2_4hpi	CTG	GC	L	Leu	11	1.46355	0.209118
R2_4hpi	CCC	GC	P	Pro	0	3.93858	0.562761
R2_4hpi	GCA	AT	A	Ala	4	0.97563	0.139402
R2_4hpi	ACG	GC	T	Thr	6	5.87466	0.839396
R2_4hpi	CGG	GC	R	Arg	3	1.19102	0.170178
R2_4hpi	TGG	GC	W	Trp	12	1.919	0.274195
R2_4hpi	GTG	GC	V	Val	13	2.48313	0.3548
R2_4hpi	TCG	GC	S	Ser	13	0.18477	0.0264007
R2_4hpi	ATG	GC	M	Met	20	6.26391	0.895013
R2_4hpi	TCA	AT	S	Ser	2	0.503163	0.071894
R2_4hpi	AAG	GC	K	Lys	29	5.76034	0.823061
R2_4hpi	GAG	GC	E	Glu	20	1.8362	0.262363
R2_4hpi	GAT	AT	D	Asp	1	0.789755	0.112843
R2_4hpi	TGC	GC	C	Cys	9	3.08012	0.4401
R2_4hpi	GAA	AT	E	Glu	6	0.430464	0.0615065
R2_4hpi	AGA	AT	R	Arg	3	0.501718	0.0716876
R2_4hpi	TTC	GC	F	Phe	18	4.7296	0.675785
R2_4hpi	CAG	GC	Q	Gln	19	0.857084	0.122464
R2_4hpi	CAC	GC	H	His	11	0.564202	0.0806155
R2_4hpi	CAA	AT	Q	Gln	5	0.212478	0.0303597
R2_4hpi	ATA	AT	I	Ile	5	0.48672	0.0695445
R2_8hpi	CGA	AT	R	Arg	5	1.81447	0.27999
R2_8hpi	ACC	GC	T	Thr	0	3.61797	0.558286
R2_8hpi	GGA	AT	G	Gly	5	3.78563	0.584158
R2_8hpi	CTC	GC	L	Leu	0	2.84489	0.438993
R2_8hpi	TTG	GC	L	Leu	3	0.609907	0.0941142
R2_8hpi	TCA	AT	S	Ser	2	0.529381	0.0816883
R2_8hpi	GGG	GC	G	Gly	3	0.776174	0.119771
R2_8hpi	ACT	AT	T	Thr	14	3.61797	0.558286
R2_8hpi	GCC	GC	A	Ala	0	6.38142	0.984712
R2_8hpi	GCA	AT	A	Ala	4	1.00307	0.154783
R2_8hpi	TTT	AT	F	Phe	0	4.93114	0.76092
R2_8hpi	CCA	AT	P	Pro	2	0.0481579	0.00743121
R2_8hpi	GTA	AT	V	Val	3	0.66958	0.103322
R2_8hpi	CTT	AT	L	Leu	17	2.84489	0.438993
R2_8hpi	CAT	AT	H	His	0	0.74083	0.114317
R2_8hpi	ATC	GC	I	Ile	1	3.24221	0.500303
R2_8hpi	TGT	AT	C	Cys	3	5.37648	0.82964
R2_8hpi	GTC	GC	V	Val	0	2.91736	0.450175
R2_8hpi	GTT	AT	V	Val	20	2.91736	0.450175
R2_8hpi	GAT	AT	D	Asp	1	1.36801	0.211097
R2_8hpi	CTG	GC	L	Leu	11	1.1857	0.182964
R2_8hpi	ATT	AT	I	Ile	13	3.24221	0.500303
R2_8hpi	AAT	AT	N	Asn	0	2.37766	0.366894
R2_8hpi	CGG	GC	R	Arg	3	1.07283	0.165548
R2_8hpi	GGT	AT	G	Gly	0	4.53925	0.700448
R2_8hpi	GTG	GC	V	Val	13	2.37217	0.366047
R2_8hpi	TCG	GC	S	Ser	13	0.160939	0.0248343
R2_8hpi	AGT	AT	S	Ser	0	2.31483	0.3572
R2_8hpi	ACA	AT	T	Thr	2	1.57872	0.24361
R2_8hpi	CCG	GC	P	Pro	6	1.01885	0.157217
R2_8hpi	GAG	GC	E	Glu	20	2.0903	0.322552
R2_8hpi	AGG	GC	R	Arg	7	1.15597	0.178377
R2_8hpi	CTA	AT	L	Leu	3	0.156683	0.0241776
R2_8hpi	CGC	GC	R	Arg	0	4.6378	0.715655
R2_8hpi	GCG	GC	A	Ala	7	4.44421	0.685782
R2_8hpi	TCT	AT	S	Ser	14	0.113778	0.0175571
R2_8hpi	TCC	GC	S	Ser	0	0.113778	0.0175571
R2_8hpi	ACG	GC	T	Thr	6	4.26521	0.658161
R2_8hpi	CCT	AT	P	Pro	11	4.19902	0.647947
R2_8hpi	CAC	GC	H	His	11	0.745749	0.115076
R2_8hpi	ATG	GC	M	Met	20	6.74159	1
R2_8hpi	TGG	GC	W	Trp	12	1.80615	0.278705
R2_8hpi	TTA	AT	L	Leu	1	0.29479	0.0454888
R2_8hpi	GCT	AT	A	Ala	20	6.38142	0.984712
R2_8hpi	GGC	GC	G	Gly	32	4.56939	0.705099
R2_8hpi	CGT	AT	R	Arg	16	4.6378	0.715655
R2_8hpi	AAG	GC	K	Lys	29	6.42444	0.991351
R2_8hpi	TTC	GC	F	Phe	18	4.96388	0.765972
R2_8hpi	TGC	GC	C	Cys	9	5.32406	0.821551
R2_8hpi	AGA	AT	R	Arg	3	0.57013	0.0879762
R2_8hpi	GAA	AT	E	Glu	6	0.497145	0.076714
R2_8hpi	AAA	AT	K	Lys	3	0.587997	0.0907333
R2_8hpi	AAC	GC	N	Asn	19	2.39344	0.36933
R2_8hpi	CAG	GC	Q	Gln	19	0.918409	0.141719
R2_8hpi	TAT	AT	Y	Tyr	1	2.86405	0.441949
R2_8hpi	CCC	GC	P	Pro	0	4.19902	0.647947
R2_8hpi	TAC	GC	Y	Tyr	17	2.87977	0.444375
R2_8hpi	GAC	GC	D	Asp	25	1.34117	0.206955
R2_8hpi	AGC	GC	S	Ser	10	2.3302	0.359572
R2_8hpi	CAA	AT	Q	Gln	5	0.193738	0.0298955
R2_8hpi	ATA	AT	I	Ile	5	0.599063	0.0924409

## Sheet: Fig. 3D
Fig. 3D Box plots of balance scores for tRNA for AU3 and GC3 codons at different infection stages
sample	codon	pos3_type	aa	AA	tGCN	balance_score
R1_0hpi	AAA	AT	K	Lys	3	0.154904
R1_0hpi	AAC	GC	N	Asn	19	0.0717971
R1_0hpi	AAG	GC	K	Lys	29	0.0805563
R1_0hpi	AAT	AT	N	Asn	0	0.650948
R1_0hpi	ACA	AT	T	Thr	2	0.45716
R1_0hpi	ACC	GC	T	Thr	0	0.133334
R1_0hpi	ACG	GC	T	Thr	6	0.348309
R1_0hpi	ACT	AT	T	Thr	14	0.721005
R1_0hpi	AGA	AT	R	Arg	3	0.16079
R1_0hpi	AGC	GC	S	Ser	10	0.0898589
R1_0hpi	AGG	GC	R	Arg	7	0.0702905
R1_0hpi	AGT	AT	S	Ser	0	0.804936
R1_0hpi	ATA	AT	I	Ile	5	0.35272
R1_0hpi	ATC	GC	I	Ile	1	0.0685017
R1_0hpi	ATG	GC	M	Met	20	0.183764
R1_0hpi	ATT	AT	I	Ile	13	0.427671
R1_0hpi	CAA	AT	Q	Gln	5	0.0253327
R1_0hpi	CAC	GC	H	His	11	0.017336
R1_0hpi	CAG	GC	Q	Gln	19	0.0250761
R1_0hpi	CAT	AT	H	His	0	0.134447
R1_0hpi	CCA	AT	P	Pro	2	0.0234972
R1_0hpi	CCC	GC	P	Pro	0	0.119622
R1_0hpi	CCG	GC	P	Pro	6	0.0824997
R1_0hpi	CCT	AT	P	Pro	11	0.596904
R1_0hpi	CGA	AT	R	Arg	5	0.322891
R1_0hpi	CGC	GC	R	Arg	0	0.18117
R1_0hpi	CGG	GC	R	Arg	3	0.156443
R1_0hpi	CGT	AT	R	Arg	16	0.479676
R1_0hpi	CTA	AT	L	Leu	3	0.119918
R1_0hpi	CTC	GC	L	Leu	0	0.0671254
R1_0hpi	CTG	GC	L	Leu	11	0.0540969
R1_0hpi	CTT	AT	L	Leu	17	0.424465
R1_0hpi	GAA	AT	E	Glu	6	0.0690499
R1_0hpi	GAC	GC	D	Asp	25	0.0329421
R1_0hpi	GAG	GC	E	Glu	20	0.0343868
R1_0hpi	GAT	AT	D	Asp	1	0.0985217
R1_0hpi	GCA	AT	A	Ala	4	0.178692
R1_0hpi	GCC	GC	A	Ala	0	0.109492
R1_0hpi	GCG	GC	A	Ala	7	0.227983
R1_0hpi	GCT	AT	A	Ala	20	0.433655
R1_0hpi	GGA	AT	G	Gly	5	0.492418
R1_0hpi	GGC	GC	G	Gly	32	0.087428
R1_0hpi	GGG	GC	G	Gly	3	0.119118
R1_0hpi	GGT	AT	G	Gly	0	0.197575
R1_0hpi	GTA	AT	V	Val	3	0.317759
R1_0hpi	GTC	GC	V	Val	0	0.0879498
R1_0hpi	GTG	GC	V	Val	13	0.0795434
R1_0hpi	GTT	AT	V	Val	20	0.537879
R1_0hpi	TAC	GC	Y	Tyr	17	0.0903585
R1_0hpi	TAT	AT	Y	Tyr	1	0.740801
R1_0hpi	TCA	AT	S	Ser	2	0.159167
R1_0hpi	TCC	GC	S	Ser	0	0.00450876
R1_0hpi	TCG	GC	S	Ser	13	0.00505908
R1_0hpi	TCT	AT	S	Ser	14	0.0148255
R1_0hpi	TGC	GC	C	Cys	9	0.168024
R1_0hpi	TGG	GC	W	Trp	12	0.110569
R1_0hpi	TGT	AT	C	Cys	3	1
R1_0hpi	TTA	AT	L	Leu	1	0.596841
R1_0hpi	TTC	GC	F	Phe	18	0.107906
R1_0hpi	TTG	GC	L	Leu	3	0.0570512
R1_0hpi	TTT	AT	F	Phe	0	0.878933
R1_2hpi	AAA	AT	K	Lys	3	0.0318082
R1_2hpi	AAC	GC	N	Asn	19	0.286448
R1_2hpi	AAG	GC	K	Lys	29	0.233561
R1_2hpi	AAT	AT	N	Asn	0	0.241477
R1_2hpi	ACA	AT	T	Thr	2	0.270932
R1_2hpi	ACC	GC	T	Thr	0	0.443047
R1_2hpi	ACG	GC	T	Thr	6	1
R1_2hpi	ACT	AT	T	Thr	14	0.598139
R1_2hpi	AGA	AT	R	Arg	3	0.0790986
R1_2hpi	AGC	GC	S	Ser	10	0.326848
R1_2hpi	AGG	GC	R	Arg	7	0.232868
R1_2hpi	AGT	AT	S	Ser	0	0.370023
R1_2hpi	ATA	AT	I	Ile	5	0.127162
R1_2hpi	ATC	GC	I	Ile	1	0.229042
R1_2hpi	ATG	GC	M	Met	20	0.449924
R1_2hpi	ATT	AT	I	Ile	13	0.245272
R1_2hpi	CAA	AT	Q	Gln	5	0.0186631
R1_2hpi	CAC	GC	H	His	11	0.072432
R1_2hpi	CAG	GC	Q	Gln	19	0.0969622
R1_2hpi	CAT	AT	H	His	0	0.112248
R1_2hpi	CCA	AT	P	Pro	2	0.0129013
R1_2hpi	CCC	GC	P	Pro	0	0.367093
R1_2hpi	CCG	GC	P	Pro	6	0.290549
R1_2hpi	CCT	AT	P	Pro	11	0.548634
R1_2hpi	CGA	AT	R	Arg	5	0.751874
R1_2hpi	CGC	GC	R	Arg	0	0.693763
R1_2hpi	CGG	GC	R	Arg	3	0.553258
R1_2hpi	CGT	AT	R	Arg	16	1
R1_2hpi	CTA	AT	L	Leu	3	0.0541142
R1_2hpi	CTC	GC	L	Leu	0	0.200498
R1_2hpi	CTG	GC	L	Leu	11	0.175686
R1_2hpi	CTT	AT	L	Leu	17	0.506599
R1_2hpi	GAA	AT	E	Glu	6	0.048884
R1_2hpi	GAC	GC	D	Asp	25	0.133284
R1_2hpi	GAG	GC	E	Glu	20	0.134097
R1_2hpi	GAT	AT	D	Asp	1	0.118456
R1_2hpi	GCA	AT	A	Ala	4	0.202731
R1_2hpi	GCC	GC	A	Ala	0	0.406584
R1_2hpi	GCG	GC	A	Ala	7	0.831795
R1_2hpi	GCT	AT	A	Ala	20	0.730075
R1_2hpi	GGA	AT	G	Gly	5	0.500161
R1_2hpi	GGC	GC	G	Gly	32	0.333348
R1_2hpi	GGG	GC	G	Gly	3	0.343651
R1_2hpi	GGT	AT	G	Gly	0	0.416976
R1_2hpi	GTA	AT	V	Val	3	0.170259
R1_2hpi	GTC	GC	V	Val	0	0.306773
R1_2hpi	GTG	GC	V	Val	13	0.268587
R1_2hpi	GTT	AT	V	Val	20	0.428967
R1_2hpi	TAC	GC	Y	Tyr	17	0.269121
R1_2hpi	TAT	AT	Y	Tyr	1	0.295244
R1_2hpi	TCA	AT	S	Ser	2	0.067077
R1_2hpi	TCC	GC	S	Ser	0	0.0145314
R1_2hpi	TCG	GC	S	Ser	13	0.020573
R1_2hpi	TCT	AT	S	Ser	14	0.0135015
R1_2hpi	TGC	GC	C	Cys	9	0.551192
R1_2hpi	TGG	GC	W	Trp	12	0.322762
R1_2hpi	TGT	AT	C	Cys	3	0.547974
R1_2hpi	TTA	AT	L	Leu	1	0.0409667
R1_2hpi	TTC	GC	F	Phe	18	0.355173
R1_2hpi	TTG	GC	L	Leu	3	0.0614861
R1_2hpi	TTT	AT	F	Phe	0	0.522805
R1_4hpi	AAA	AT	K	Lys	3	0.0182649
R1_4hpi	AAC	GC	N	Asn	19	0.183812
R1_4hpi	AAG	GC	K	Lys	29	0.208163
R1_4hpi	AAT	AT	N	Asn	0	0.0984312
R1_4hpi	ACA	AT	T	Thr	2	0.195502
R1_4hpi	ACC	GC	T	Thr	0	0.322837
R1_4hpi	ACG	GC	T	Thr	6	1
R1_4hpi	ACT	AT	T	Thr	14	0.265636
R1_4hpi	AGA	AT	R	Arg	3	0.0572561
R1_4hpi	AGC	GC	S	Ser	10	0.48391
R1_4hpi	AGG	GC	R	Arg	7	0.245148
R1_4hpi	AGT	AT	S	Ser	0	0.288739
R1_4hpi	ATA	AT	I	Ile	5	0.10263
R1_4hpi	ATC	GC	I	Ile	1	0.253289
R1_4hpi	ATG	GC	M	Met	20	0.421181
R1_4hpi	ATT	AT	I	Ile	13	0.160498
R1_4hpi	CAA	AT	Q	Gln	5	0.0130729
R1_4hpi	CAC	GC	H	His	11	0.0775924
R1_4hpi	CAG	GC	Q	Gln	19	0.104044
R1_4hpi	CAT	AT	H	His	0	0.0782638
R1_4hpi	CCA	AT	P	Pro	2	0.00968321
R1_4hpi	CCC	GC	P	Pro	0	0.401433
R1_4hpi	CCG	GC	P	Pro	6	0.299071
R1_4hpi	CCT	AT	P	Pro	11	0.389797
R1_4hpi	CGA	AT	R	Arg	5	0.635296
R1_4hpi	CGC	GC	R	Arg	0	0.807485
R1_4hpi	CGG	GC	R	Arg	3	0.649692
R1_4hpi	CGT	AT	R	Arg	16	0.877333
R1_4hpi	CTA	AT	L	Leu	3	0.0400296
R1_4hpi	CTC	GC	L	Leu	0	0.200316
R1_4hpi	CTG	GC	L	Leu	11	0.181197
R1_4hpi	CTT	AT	L	Leu	17	0.328408
R1_4hpi	GAA	AT	E	Glu	6	0.023349
R1_4hpi	GAC	GC	D	Asp	25	0.10611
R1_4hpi	GAG	GC	E	Glu	20	0.147418
R1_4hpi	GAT	AT	D	Asp	1	0.0606955
R1_4hpi	GCA	AT	A	Ala	4	0.160996
R1_4hpi	GCC	GC	A	Ala	0	0.424484
R1_4hpi	GCG	GC	A	Ala	7	1
R1_4hpi	GCT	AT	A	Ala	20	0.489976
R1_4hpi	GGA	AT	G	Gly	5	0.351183
R1_4hpi	GGC	GC	G	Gly	32	0.407685
R1_4hpi	GGG	GC	G	Gly	3	0.468978
R1_4hpi	GGT	AT	G	Gly	0	0.315443
R1_4hpi	GTA	AT	V	Val	3	0.101496
R1_4hpi	GTC	GC	V	Val	0	0.28485
R1_4hpi	GTG	GC	V	Val	13	0.273299
R1_4hpi	GTT	AT	V	Val	20	0.25346
R1_4hpi	TAC	GC	Y	Tyr	17	0.249607
R1_4hpi	TAT	AT	Y	Tyr	1	0.171832
R1_4hpi	TCA	AT	S	Ser	2	0.0458565
R1_4hpi	TCC	GC	S	Ser	0	0.0155403
R1_4hpi	TCG	GC	S	Ser	13	0.0274457
R1_4hpi	TCT	AT	S	Ser	14	0.00972894
R1_4hpi	TGC	GC	C	Cys	9	0.715294
R1_4hpi	TGG	GC	W	Trp	12	0.339606
R1_4hpi	TGT	AT	C	Cys	3	0.45062
R1_4hpi	TTA	AT	L	Leu	1	0.0277369
R1_4hpi	TTC	GC	F	Phe	18	0.341918
R1_4hpi	TTG	GC	L	Leu	3	0.0579178
R1_4hpi	TTT	AT	F	Phe	0	0.328276
R1_8hpi	AAA	AT	K	Lys	3	0.0146172
R1_8hpi	AAC	GC	N	Asn	19	0.157346
R1_8hpi	AAG	GC	K	Lys	29	0.235839
R1_8hpi	AAT	AT	N	Asn	0	0.0796888
R1_8hpi	ACA	AT	T	Thr	2	0.147746
R1_8hpi	ACC	GC	T	Thr	0	0.288141
R1_8hpi	ACG	GC	T	Thr	6	0.984783
R1_8hpi	ACT	AT	T	Thr	14	0.179539
R1_8hpi	AGA	AT	R	Arg	3	0.0459734
R1_8hpi	AGC	GC	S	Ser	10	0.325278
R1_8hpi	AGG	GC	R	Arg	7	0.20458
R1_8hpi	AGT	AT	S	Ser	0	0.237338
R1_8hpi	ATA	AT	I	Ile	5	0.104021
R1_8hpi	ATC	GC	I	Ile	1	0.212737
R1_8hpi	ATG	GC	M	Met	20	0.392647
R1_8hpi	ATT	AT	I	Ile	13	0.107954
R1_8hpi	CAA	AT	Q	Gln	5	0.0105398
R1_8hpi	CAC	GC	H	His	11	0.11429
R1_8hpi	CAG	GC	Q	Gln	19	0.10104
R1_8hpi	CAT	AT	H	His	0	0.100292
R1_8hpi	CCA	AT	P	Pro	2	0.00527108
R1_8hpi	CCC	GC	P	Pro	0	0.365984
R1_8hpi	CCG	GC	P	Pro	6	0.246151
R1_8hpi	CCT	AT	P	Pro	11	0.274432
R1_8hpi	CGA	AT	R	Arg	5	0.263273
R1_8hpi	CGC	GC	R	Arg	0	0.594812
R1_8hpi	CGG	GC	R	Arg	3	0.724981
R1_8hpi	CGT	AT	R	Arg	16	0.393247
R1_8hpi	CTA	AT	L	Leu	3	0.0567984
R1_8hpi	CTC	GC	L	Leu	0	0.181313
R1_8hpi	CTG	GC	L	Leu	11	0.147112
R1_8hpi	CTT	AT	L	Leu	17	0.198049
R1_8hpi	GAA	AT	E	Glu	6	0.0151627
R1_8hpi	GAC	GC	D	Asp	25	0.0981875
R1_8hpi	GAG	GC	E	Glu	20	0.137176
R1_8hpi	GAT	AT	D	Asp	1	0.0444682
R1_8hpi	GCA	AT	A	Ala	4	0.128278
R1_8hpi	GCC	GC	A	Ala	0	0.329132
R1_8hpi	GCG	GC	A	Ala	7	0.943855
R1_8hpi	GCT	AT	A	Ala	20	0.326453
R1_8hpi	GGA	AT	G	Gly	5	0.244138
R1_8hpi	GGC	GC	G	Gly	32	0.384919
R1_8hpi	GGG	GC	G	Gly	3	0.474987
R1_8hpi	GGT	AT	G	Gly	0	0.149664
R1_8hpi	GTA	AT	V	Val	3	0.0723109
R1_8hpi	GTC	GC	V	Val	0	0.23702
R1_8hpi	GTG	GC	V	Val	13	0.252249
R1_8hpi	GTT	AT	V	Val	20	0.142206
R1_8hpi	TAC	GC	Y	Tyr	17	0.26197
R1_8hpi	TAT	AT	Y	Tyr	1	0.149662
R1_8hpi	TCA	AT	S	Ser	2	0.0359011
R1_8hpi	TCC	GC	S	Ser	0	0.0155493
R1_8hpi	TCG	GC	S	Ser	13	0.0277743
R1_8hpi	TCT	AT	S	Ser	14	0.00752634
R1_8hpi	TGC	GC	C	Cys	9	1
R1_8hpi	TGG	GC	W	Trp	12	0.231136
R1_8hpi	TGT	AT	C	Cys	3	0.469293
R1_8hpi	TTA	AT	L	Leu	1	0.0267046
R1_8hpi	TTC	GC	F	Phe	18	0.289251
R1_8hpi	TTG	GC	L	Leu	3	0.0702282
R1_8hpi	TTT	AT	F	Phe	0	0.304631
R2_0hpi	AAA	AT	K	Lys	3	0.134328
R2_0hpi	AAC	GC	N	Asn	19	0.0641801
R2_0hpi	AAG	GC	K	Lys	29	0.0721559
R2_0hpi	AAT	AT	N	Asn	0	0.565927
R2_0hpi	ACA	AT	T	Thr	2	0.396669
R2_0hpi	ACC	GC	T	Thr	0	0.126264
R2_0hpi	ACG	GC	T	Thr	6	0.338701
R2_0hpi	ACT	AT	T	Thr	14	0.662343
R2_0hpi	AGA	AT	R	Arg	3	0.154689
R2_0hpi	AGC	GC	S	Ser	10	0.109259
R2_0hpi	AGG	GC	R	Arg	7	0.0713746
R2_0hpi	AGT	AT	S	Ser	0	0.949745
R2_0hpi	ATA	AT	I	Ile	5	0.319195
R2_0hpi	ATC	GC	I	Ile	1	0.0674761
R2_0hpi	ATG	GC	M	Met	20	0.191765
R2_0hpi	ATT	AT	I	Ile	13	0.411277
R2_0hpi	CAA	AT	Q	Gln	5	0.0287131
R2_0hpi	CAC	GC	H	His	11	0.0199126
R2_0hpi	CAG	GC	Q	Gln	19	0.0271704
R2_0hpi	CAT	AT	H	His	0	0.149285
R2_0hpi	CCA	AT	P	Pro	2	0.013096
R2_0hpi	CCC	GC	P	Pro	0	0.123137
R2_0hpi	CCG	GC	P	Pro	6	0.0865125
R2_0hpi	CCT	AT	P	Pro	11	0.591694
R2_0hpi	CGA	AT	R	Arg	5	0.259583
R2_0hpi	CGC	GC	R	Arg	0	0.190854
R2_0hpi	CGG	GC	R	Arg	3	0.125823
R2_0hpi	CGT	AT	R	Arg	16	0.48958
R2_0hpi	CTA	AT	L	Leu	3	0.113107
R2_0hpi	CTC	GC	L	Leu	0	0.0612711
R2_0hpi	CTG	GC	L	Leu	11	0.0540918
R2_0hpi	CTT	AT	L	Leu	17	0.378139
R2_0hpi	GAA	AT	E	Glu	6	0.0761212
R2_0hpi	GAC	GC	D	Asp	25	0.0348109
R2_0hpi	GAG	GC	E	Glu	20	0.0388382
R2_0hpi	GAT	AT	D	Asp	1	0.101754
R2_0hpi	GCA	AT	A	Ala	4	0.16785
R2_0hpi	GCC	GC	A	Ala	0	0.0978016
R2_0hpi	GCG	GC	A	Ala	7	0.226639
R2_0hpi	GCT	AT	A	Ala	20	0.378535
R2_0hpi	GGA	AT	G	Gly	5	0.483384
R2_0hpi	GGC	GC	G	Gly	32	0.0847637
R2_0hpi	GGG	GC	G	Gly	3	0.142722
R2_0hpi	GGT	AT	G	Gly	0	0.187817
R2_0hpi	GTA	AT	V	Val	3	0.312211
R2_0hpi	GTC	GC	V	Val	0	0.0881823
R2_0hpi	GTG	GC	V	Val	13	0.079996
R2_0hpi	GTT	AT	V	Val	20	0.52759
R2_0hpi	TAC	GC	Y	Tyr	17	0.0790261
R2_0hpi	TAT	AT	Y	Tyr	1	0.63004
R2_0hpi	TCA	AT	S	Ser	2	0.144899
R2_0hpi	TCC	GC	S	Ser	0	0.00729563
R2_0hpi	TCG	GC	S	Ser	13	0.00818956
R2_0hpi	TCT	AT	S	Ser	14	0.0234897
R2_0hpi	TGC	GC	C	Cys	9	0.157467
R2_0hpi	TGG	GC	W	Trp	12	0.0968649
R2_0hpi	TGT	AT	C	Cys	3	1
R2_0hpi	TTA	AT	L	Leu	1	0.487874
R2_0hpi	TTC	GC	F	Phe	18	0.104284
R2_0hpi	TTG	GC	L	Leu	3	0.0576529
R2_0hpi	TTT	AT	F	Phe	0	0.830422
R2_2hpi	AAA	AT	K	Lys	3	0.027413
R2_2hpi	AAC	GC	N	Asn	19	0.112998
R2_2hpi	AAG	GC	K	Lys	29	0.20991
R2_2hpi	AAT	AT	N	Asn	0	0.0885337
R2_2hpi	ACA	AT	T	Thr	2	0.244406
R2_2hpi	ACC	GC	T	Thr	0	0.378823
R2_2hpi	ACG	GC	T	Thr	6	0.968125
R2_2hpi	ACT	AT	T	Thr	14	0.469754
R2_2hpi	AGA	AT	R	Arg	3	0.0884319
R2_2hpi	AGC	GC	S	Ser	10	0.384398
R2_2hpi	AGG	GC	R	Arg	7	0.254388
R2_2hpi	AGT	AT	S	Ser	0	0.39941
R2_2hpi	ATA	AT	I	Ile	5	0.106045
R2_2hpi	ATC	GC	I	Ile	1	0.219112
R2_2hpi	ATG	GC	M	Met	20	0.401921
R2_2hpi	ATT	AT	I	Ile	13	0.216827
R2_2hpi	CAA	AT	Q	Gln	5	0.0174856
R2_2hpi	CAC	GC	H	His	11	0.0678067
R2_2hpi	CAG	GC	Q	Gln	19	0.0571473
R2_2hpi	CAT	AT	H	His	0	0.0958164
R2_2hpi	CCA	AT	P	Pro	2	0.0103688
R2_2hpi	CCC	GC	P	Pro	0	0.389585
R2_2hpi	CCG	GC	P	Pro	6	0.265099
R2_2hpi	CCT	AT	P	Pro	11	0.531705
R2_2hpi	CGA	AT	R	Arg	5	0.615631
R2_2hpi	CGC	GC	R	Arg	0	0.825916
R2_2hpi	CGG	GC	R	Arg	3	0.525976
R2_2hpi	CGT	AT	R	Arg	16	1
R2_2hpi	CTA	AT	L	Leu	3	0.0463663
R2_2hpi	CTC	GC	L	Leu	0	0.179804
R2_2hpi	CTG	GC	L	Leu	11	0.156092
R2_2hpi	CTT	AT	L	Leu	17	0.423303
R2_2hpi	GAA	AT	E	Glu	6	0.0298025
R2_2hpi	GAC	GC	D	Asp	25	0.0602521
R2_2hpi	GAG	GC	E	Glu	20	0.0930755
R2_2hpi	GAT	AT	D	Asp	1	0.05071
R2_2hpi	GCA	AT	A	Ala	4	0.168354
R2_2hpi	GCC	GC	A	Ala	0	0.369525
R2_2hpi	GCG	GC	A	Ala	7	0.72473
R2_2hpi	GCT	AT	A	Ala	20	0.612909
R2_2hpi	GGA	AT	G	Gly	5	0.404843
R2_2hpi	GGC	GC	G	Gly	32	0.312222
R2_2hpi	GGG	GC	G	Gly	3	0.408879
R2_2hpi	GGT	AT	G	Gly	0	0.370746
R2_2hpi	GTA	AT	V	Val	3	0.156752
R2_2hpi	GTC	GC	V	Val	0	0.284534
R2_2hpi	GTG	GC	V	Val	13	0.261006
R2_2hpi	GTT	AT	V	Val	20	0.363486
R2_2hpi	TAC	GC	Y	Tyr	17	0.142279
R2_2hpi	TAT	AT	Y	Tyr	1	0.144703
R2_2hpi	TCA	AT	S	Ser	2	0.0612299
R2_2hpi	TCC	GC	S	Ser	0	0.019731
R2_2hpi	TCG	GC	S	Ser	13	0.0273205
R2_2hpi	TCT	AT	S	Ser	14	0.0172186
R2_2hpi	TGC	GC	C	Cys	9	0.567656
R2_2hpi	TGG	GC	W	Trp	12	0.292617
R2_2hpi	TGT	AT	C	Cys	3	0.508616
R2_2hpi	TTA	AT	L	Leu	1	0.0342296
R2_2hpi	TTC	GC	F	Phe	18	0.293256
R2_2hpi	TTG	GC	L	Leu	3	0.0567015
R2_2hpi	TTT	AT	F	Phe	0	0.400201
R2_4hpi	AAA	AT	K	Lys	3	0.0147873
R2_4hpi	AAC	GC	N	Asn	19	0.0869549
R2_4hpi	AAG	GC	K	Lys	29	0.185725
R2_4hpi	AAT	AT	N	Asn	0	0.0403375
R2_4hpi	ACA	AT	T	Thr	2	0.153394
R2_4hpi	ACC	GC	T	Thr	0	0.358255
R2_4hpi	ACG	GC	T	Thr	6	1
R2_4hpi	ACT	AT	T	Thr	14	0.249482
R2_4hpi	AGA	AT	R	Arg	3	0.0485184
R2_4hpi	AGC	GC	S	Ser	10	0.465281
R2_4hpi	AGG	GC	R	Arg	7	0.230818
R2_4hpi	AGT	AT	S	Ser	0	0.226632
R2_4hpi	ATA	AT	I	Ile	5	0.0797036
R2_4hpi	ATC	GC	I	Ile	1	0.246528
R2_4hpi	ATG	GC	M	Met	20	0.378124
R2_4hpi	ATT	AT	I	Ile	13	0.129846
R2_4hpi	CAA	AT	Q	Gln	5	0.0115306
R2_4hpi	CAC	GC	H	His	11	0.078629
R2_4hpi	CAG	GC	Q	Gln	19	0.0765608
R2_4hpi	CAT	AT	H	His	0	0.0661409
R2_4hpi	CCA	AT	P	Pro	2	0.00712361
R2_4hpi	CCC	GC	P	Pro	0	0.402169
R2_4hpi	CCG	GC	P	Pro	6	0.299968
R2_4hpi	CCT	AT	P	Pro	11	0.330525
R2_4hpi	CGA	AT	R	Arg	5	0.597302
R2_4hpi	CGC	GC	R	Arg	0	0.851042
R2_4hpi	CGG	GC	R	Arg	3	0.688963
R2_4hpi	CGT	AT	R	Arg	16	0.813539
R2_4hpi	CTA	AT	L	Leu	3	0.0327204
R2_4hpi	CTC	GC	L	Leu	0	0.202221
R2_4hpi	CTG	GC	L	Leu	11	0.175842
R2_4hpi	CTT	AT	L	Leu	17	0.279878
R2_4hpi	GAA	AT	E	Glu	6	0.0123001
R2_4hpi	GAC	GC	D	Asp	25	0.0474354
R2_4hpi	GAG	GC	E	Glu	20	0.0954532
R2_4hpi	GAT	AT	D	Asp	1	0.0236374
R2_4hpi	GCA	AT	A	Ala	4	0.123916
R2_4hpi	GCC	GC	A	Ala	0	0.434578
R2_4hpi	GCG	GC	A	Ala	7	1
R2_4hpi	GCT	AT	A	Ala	20	0.423645
R2_4hpi	GGA	AT	G	Gly	5	0.258925
R2_4hpi	GGC	GC	G	Gly	32	0.404763
R2_4hpi	GGG	GC	G	Gly	3	0.395841
R2_4hpi	GGT	AT	G	Gly	0	0.265166
R2_4hpi	GTA	AT	V	Val	3	0.0852968
R2_4hpi	GTC	GC	V	Val	0	0.25723
R2_4hpi	GTG	GC	V	Val	13	0.264128
R2_4hpi	GTT	AT	V	Val	20	0.1918
R2_4hpi	TAC	GC	Y	Tyr	17	0.159646
R2_4hpi	TAT	AT	Y	Tyr	1	0.0951811
R2_4hpi	TCA	AT	S	Ser	2	0.0352146
R2_4hpi	TCC	GC	S	Ser	0	0.0131936
R2_4hpi	TCG	GC	S	Ser	13	0.0255467
R2_4hpi	TCT	AT	S	Ser	14	0.00739038
R2_4hpi	TGC	GC	C	Cys	9	0.788666
R2_4hpi	TGG	GC	W	Trp	12	0.306367
R2_4hpi	TGT	AT	C	Cys	3	0.411677
R2_4hpi	TTA	AT	L	Leu	1	0.0235066
R2_4hpi	TTC	GC	F	Phe	18	0.339733
R2_4hpi	TTG	GC	L	Leu	3	0.0514124
R2_4hpi	TTT	AT	F	Phe	0	0.278552
R2_8hpi	AAA	AT	K	Lys	3	0.00830265
R2_8hpi	AAC	GC	N	Asn	19	0.0871142
R2_8hpi	AAG	GC	K	Lys	29	0.277002
R2_8hpi	AAT	AT	N	Asn	0	0.0331578
R2_8hpi	ACA	AT	T	Thr	2	0.0766705
R2_8hpi	ACC	GC	T	Thr	0	0.279937
R2_8hpi	ACG	GC	T	Thr	6	1
R2_8hpi	ACT	AT	T	Thr	14	0.100903
R2_8hpi	AGA	AT	R	Arg	3	0.0235165
R2_8hpi	AGC	GC	S	Ser	10	0.206227
R2_8hpi	AGG	GC	R	Arg	7	0.163232
R2_8hpi	AGT	AT	S	Ser	0	0.109058
R2_8hpi	ATA	AT	I	Ile	5	0.0513662
R2_8hpi	ATC	GC	I	Ile	1	0.183604
R2_8hpi	ATG	GC	M	Met	20	0.274601
R2_8hpi	ATT	AT	I	Ile	13	0.0559617
R2_8hpi	CAA	AT	Q	Gln	5	0.00506736
R2_8hpi	CAC	GC	H	His	11	0.0881272
R2_8hpi	CAG	GC	Q	Gln	19	0.106785
R2_8hpi	CAT	AT	H	His	0	0.046704
R2_8hpi	CCA	AT	P	Pro	2	0.00310167
R2_8hpi	CCC	GC	P	Pro	0	0.319562
R2_8hpi	CCG	GC	P	Pro	6	0.210164
R2_8hpi	CCT	AT	P	Pro	11	0.152471
R2_8hpi	CGA	AT	R	Arg	5	0.170314
R2_8hpi	CGC	GC	R	Arg	0	0.653568
R2_8hpi	CGG	GC	R	Arg	3	1
R2_8hpi	CGT	AT	R	Arg	16	0.250919
R2_8hpi	CTA	AT	L	Leu	3	0.0280269
R2_8hpi	CTC	GC	L	Leu	0	0.182348
R2_8hpi	CTG	GC	L	Leu	11	0.226595
R2_8hpi	CTT	AT	L	Leu	17	0.114887
R2_8hpi	GAA	AT	E	Glu	6	0.00888252
R2_8hpi	GAC	GC	D	Asp	25	0.0767501
R2_8hpi	GAG	GC	E	Glu	20	0.164585
R2_8hpi	GAT	AT	D	Asp	1	0.0214849
R2_8hpi	GCA	AT	A	Ala	4	0.0689039
R2_8hpi	GCC	GC	A	Ala	0	0.414751
R2_8hpi	GCG	GC	A	Ala	7	0.920834
R2_8hpi	GCT	AT	A	Ala	20	0.226853
R2_8hpi	GGA	AT	G	Gly	5	0.11875
R2_8hpi	GGC	GC	G	Gly	32	0.431148
R2_8hpi	GGG	GC	G	Gly	3	0.373141
R2_8hpi	GGT	AT	G	Gly	0	0.0850046
R2_8hpi	GTA	AT	V	Val	3	0.0394704
R2_8hpi	GTC	GC	V	Val	0	0.239415
R2_8hpi	GTG	GC	V	Val	13	0.295355
R2_8hpi	GTT	AT	V	Val	20	0.0825841
R2_8hpi	TAC	GC	Y	Tyr	17	0.180389
R2_8hpi	TAT	AT	Y	Tyr	1	0.0702539
R2_8hpi	TCA	AT	S	Ser	2	0.0176259
R2_8hpi	TCC	GC	S	Ser	0	0.0104553
R2_8hpi	TCG	GC	S	Ser	13	0.0255519
R2_8hpi	TCT	AT	S	Ser	14	0.00354036
R2_8hpi	TGC	GC	C	Cys	9	0.805883
R2_8hpi	TGG	GC	W	Trp	12	0.157519
R2_8hpi	TGT	AT	C	Cys	3	0.237557
R2_8hpi	TTA	AT	L	Leu	1	0.0120771
R2_8hpi	TTC	GC	F	Phe	18	0.213732
R2_8hpi	TTG	GC	L	Leu	3	0.0396098
R2_8hpi	TTT	AT	F	Phe	0	0.164527
