# Supplementary material for: A giant virus forms a specialized subcellular environment within its amoeba host for efficient translation
Source: Nat Microbiol. 2026 Jan 9;11(2):584–96. doi: 10.1038/s41564-025-02234-x (PMC12872441; doi:10.1038/s41564-025-02234-x)
Supplement: Supplementary file 7 — Source data for all subfigures in Fig. 4. [file 41564_2025_2234_MOESM7_ESM.xlsx]

## Sheet: Sheet1
Fig. 4A & B Box plots of the short footprint fraction on AU3 and GC3 codons in amoeba (A) and APMV (B) mRNAs at different infection stages
Asite	sample	replicate	time	source	short_footprint_ratio
AAA	R1 0hpi	R1	0hpi	Host	0.324756
AAA	R1 2hpi	R1	2hpi	Host	0.236097
AAA	R1 4hpi	R1	4hpi	Host	0.238176
AAA	R1 8hpi	R1	8hpi	Host	0.486572
AAA	R2 0hpi	R2	0hpi	Host	0.295741
AAA	R2 2hpi	R2	2hpi	Host	0.235484
AAA	R2 4hpi	R2	4hpi	Host	0.259023
AAA	R2 8hpi	R2	8hpi	Host	0.397638
AAC	R1 0hpi	R1	0hpi	Host	0.170422
AAC	R1 2hpi	R1	2hpi	Host	0.179224
AAC	R1 4hpi	R1	4hpi	Host	0.180669
AAC	R1 8hpi	R1	8hpi	Host	0.39879
AAC	R2 0hpi	R2	0hpi	Host	0.19175
AAC	R2 2hpi	R2	2hpi	Host	0.165131
AAC	R2 4hpi	R2	4hpi	Host	0.193278
AAC	R2 8hpi	R2	8hpi	Host	0.273377
AAG	R1 0hpi	R1	0hpi	Host	0.229985
AAG	R1 2hpi	R1	2hpi	Host	0.233613
AAG	R1 4hpi	R1	4hpi	Host	0.251226
AAG	R1 8hpi	R1	8hpi	Host	0.538135
AAG	R2 0hpi	R2	0hpi	Host	0.262088
AAG	R2 2hpi	R2	2hpi	Host	0.210687
AAG	R2 4hpi	R2	4hpi	Host	0.253962
AAG	R2 8hpi	R2	8hpi	Host	0.403955
AAT	R1 0hpi	R1	0hpi	Host	0.285474
AAT	R1 2hpi	R1	2hpi	Host	0.275031
AAT	R1 4hpi	R1	4hpi	Host	0.26431
AAT	R1 8hpi	R1	8hpi	Host	0.577103
AAT	R2 0hpi	R2	0hpi	Host	0.300154
AAT	R2 2hpi	R2	2hpi	Host	0.251563
AAT	R2 4hpi	R2	4hpi	Host	0.318849
AAT	R2 8hpi	R2	8hpi	Host	0.53012
ACA	R1 0hpi	R1	0hpi	Host	0.249686
ACA	R1 2hpi	R1	2hpi	Host	0.286855
ACA	R1 4hpi	R1	4hpi	Host	0.323663
ACA	R1 8hpi	R1	8hpi	Host	0.526923
ACA	R2 0hpi	R2	0hpi	Host	0.274425
ACA	R2 2hpi	R2	2hpi	Host	0.265512
ACA	R2 4hpi	R2	4hpi	Host	0.362098
ACA	R2 8hpi	R2	8hpi	Host	0.469388
ACC	R1 0hpi	R1	0hpi	Host	0.172781
ACC	R1 2hpi	R1	2hpi	Host	0.218182
ACC	R1 4hpi	R1	4hpi	Host	0.207676
ACC	R1 8hpi	R1	8hpi	Host	0.413747
ACC	R2 0hpi	R2	0hpi	Host	0.1858
ACC	R2 2hpi	R2	2hpi	Host	0.205517
ACC	R2 4hpi	R2	4hpi	Host	0.237594
ACC	R2 8hpi	R2	8hpi	Host	0.315844
ACG	R1 0hpi	R1	0hpi	Host	0.194166
ACG	R1 2hpi	R1	2hpi	Host	0.192603
ACG	R1 4hpi	R1	4hpi	Host	0.222473
ACG	R1 8hpi	R1	8hpi	Host	0.514678
ACG	R2 0hpi	R2	0hpi	Host	0.213579
ACG	R2 2hpi	R2	2hpi	Host	0.179996
ACG	R2 4hpi	R2	4hpi	Host	0.220281
ACG	R2 8hpi	R2	8hpi	Host	0.420517
ACT	R1 0hpi	R1	0hpi	Host	0.236052
ACT	R1 2hpi	R1	2hpi	Host	0.229183
ACT	R1 4hpi	R1	4hpi	Host	0.230297
ACT	R1 8hpi	R1	8hpi	Host	0.535506
ACT	R2 0hpi	R2	0hpi	Host	0.246789
ACT	R2 2hpi	R2	2hpi	Host	0.189378
ACT	R2 4hpi	R2	4hpi	Host	0.225684
ACT	R2 8hpi	R2	8hpi	Host	0.373223
AGA	R1 0hpi	R1	0hpi	Host	0.295872
AGA	R1 2hpi	R1	2hpi	Host	0.253754
AGA	R1 4hpi	R1	4hpi	Host	0.300997
AGA	R1 8hpi	R1	8hpi	Host	0.536774
AGA	R2 0hpi	R2	0hpi	Host	0.301575
AGA	R2 2hpi	R2	2hpi	Host	0.231939
AGA	R2 4hpi	R2	4hpi	Host	0.327613
AGA	R2 8hpi	R2	8hpi	Host	0.435115
AGC	R1 0hpi	R1	0hpi	Host	0.231912
AGC	R1 2hpi	R1	2hpi	Host	0.246971
AGC	R1 4hpi	R1	4hpi	Host	0.243178
AGC	R1 8hpi	R1	8hpi	Host	0.516716
AGC	R2 0hpi	R2	0hpi	Host	0.257411
AGC	R2 2hpi	R2	2hpi	Host	0.21923
AGC	R2 4hpi	R2	4hpi	Host	0.258607
AGC	R2 8hpi	R2	8hpi	Host	0.386745
AGG	R1 0hpi	R1	0hpi	Host	0.193894
AGG	R1 2hpi	R1	2hpi	Host	0.18369
AGG	R1 4hpi	R1	4hpi	Host	0.201137
AGG	R1 8hpi	R1	8hpi	Host	0.398568
AGG	R2 0hpi	R2	0hpi	Host	0.180315
AGG	R2 2hpi	R2	2hpi	Host	0.166631
AGG	R2 4hpi	R2	4hpi	Host	0.26471
AGG	R2 8hpi	R2	8hpi	Host	0.314064
AGT	R1 0hpi	R1	0hpi	Host	0.418473
AGT	R1 2hpi	R1	2hpi	Host	0.333333
AGT	R1 4hpi	R1	4hpi	Host	0.309055
AGT	R1 8hpi	R1	8hpi	Host	0.551637
AGT	R2 0hpi	R2	0hpi	Host	0.378372
AGT	R2 2hpi	R2	2hpi	Host	0.325
AGT	R2 4hpi	R2	4hpi	Host	0.326226
AGT	R2 8hpi	R2	8hpi	Host	0.637097
ATA	R1 0hpi	R1	0hpi	Host	0.371158
ATA	R1 2hpi	R1	2hpi	Host	0.390397
ATA	R1 4hpi	R1	4hpi	Host	0.417219
ATA	R1 8hpi	R1	8hpi	Host	0.6
ATA	R2 0hpi	R2	0hpi	Host	0.333056
ATA	R2 2hpi	R2	2hpi	Host	0.335958
ATA	R2 4hpi	R2	4hpi	Host	0.520408
ATA	R2 8hpi	R2	8hpi	Host	0.714286
ATC	R1 0hpi	R1	0hpi	Host	0.201548
ATC	R1 2hpi	R1	2hpi	Host	0.21332
ATC	R1 4hpi	R1	4hpi	Host	0.206297
ATC	R1 8hpi	R1	8hpi	Host	0.473037
ATC	R2 0hpi	R2	0hpi	Host	0.221646
ATC	R2 2hpi	R2	2hpi	Host	0.206171
ATC	R2 4hpi	R2	4hpi	Host	0.241218
ATC	R2 8hpi	R2	8hpi	Host	0.377826
ATG	R1 0hpi	R1	0hpi	Host	0.137892
ATG	R1 2hpi	R1	2hpi	Host	0.161919
ATG	R1 4hpi	R1	4hpi	Host	0.180066
ATG	R1 8hpi	R1	8hpi	Host	0.468641
ATG	R2 0hpi	R2	0hpi	Host	0.167798
ATG	R2 2hpi	R2	2hpi	Host	0.153686
ATG	R2 4hpi	R2	4hpi	Host	0.157925
ATG	R2 8hpi	R2	8hpi	Host	0.283215
ATT	R1 0hpi	R1	0hpi	Host	0.198621
ATT	R1 2hpi	R1	2hpi	Host	0.139751
ATT	R1 4hpi	R1	4hpi	Host	0.163562
ATT	R1 8hpi	R1	8hpi	Host	0.475432
ATT	R2 0hpi	R2	0hpi	Host	0.201399
ATT	R2 2hpi	R2	2hpi	Host	0.133045
ATT	R2 4hpi	R2	4hpi	Host	0.192794
ATT	R2 8hpi	R2	8hpi	Host	0.278164
CAA	R1 0hpi	R1	0hpi	Host	0.505126
CAA	R1 2hpi	R1	2hpi	Host	0.504797
CAA	R1 4hpi	R1	4hpi	Host	0.48321
CAA	R1 8hpi	R1	8hpi	Host	0.730724
CAA	R2 0hpi	R2	0hpi	Host	0.515364
CAA	R2 2hpi	R2	2hpi	Host	0.472616
CAA	R2 4hpi	R2	4hpi	Host	0.54491
CAA	R2 8hpi	R2	8hpi	Host	0.66369
CAC	R1 0hpi	R1	0hpi	Host	0.158139
CAC	R1 2hpi	R1	2hpi	Host	0.180442
CAC	R1 4hpi	R1	4hpi	Host	0.187761
CAC	R1 8hpi	R1	8hpi	Host	0.338832
CAC	R2 0hpi	R2	0hpi	Host	0.178575
CAC	R2 2hpi	R2	2hpi	Host	0.175313
CAC	R2 4hpi	R2	4hpi	Host	0.190337
CAC	R2 8hpi	R2	8hpi	Host	0.274045
CAG	R1 0hpi	R1	0hpi	Host	0.359625
CAG	R1 2hpi	R1	2hpi	Host	0.39636
CAG	R1 4hpi	R1	4hpi	Host	0.384755
CAG	R1 8hpi	R1	8hpi	Host	0.596036
CAG	R2 0hpi	R2	0hpi	Host	0.395252
CAG	R2 2hpi	R2	2hpi	Host	0.400643
CAG	R2 4hpi	R2	4hpi	Host	0.417446
CAG	R2 8hpi	R2	8hpi	Host	0.532497
CAT	R1 0hpi	R1	0hpi	Host	0.216353
CAT	R1 2hpi	R1	2hpi	Host	0.242063
CAT	R1 4hpi	R1	4hpi	Host	0.247806
CAT	R1 8hpi	R1	8hpi	Host	0.441687
CAT	R2 0hpi	R2	0hpi	Host	0.228278
CAT	R2 2hpi	R2	2hpi	Host	0.221982
CAT	R2 4hpi	R2	4hpi	Host	0.259649
CAT	R2 8hpi	R2	8hpi	Host	0.33209
CCA	R1 0hpi	R1	0hpi	Host	0.258515
CCA	R1 2hpi	R1	2hpi	Host	0.234375
CCA	R1 4hpi	R1	4hpi	Host	0.264957
CCA	R1 8hpi	R1	8hpi	Host	0.438462
CCA	R2 0hpi	R2	0hpi	Host	0.251398
CCA	R2 2hpi	R2	2hpi	Host	0.245088
CCA	R2 4hpi	R2	4hpi	Host	0.335793
CCA	R2 8hpi	R2	8hpi	Host	0.393939
CCC	R1 0hpi	R1	0hpi	Host	0.179456
CCC	R1 2hpi	R1	2hpi	Host	0.184775
CCC	R1 4hpi	R1	4hpi	Host	0.203822
CCC	R1 8hpi	R1	8hpi	Host	0.479543
CCC	R2 0hpi	R2	0hpi	Host	0.194991
CCC	R2 2hpi	R2	2hpi	Host	0.184532
CCC	R2 4hpi	R2	4hpi	Host	0.216619
CCC	R2 8hpi	R2	8hpi	Host	0.291041
CCG	R1 0hpi	R1	0hpi	Host	0.264856
CCG	R1 2hpi	R1	2hpi	Host	0.291062
CCG	R1 4hpi	R1	4hpi	Host	0.291692
CCG	R1 8hpi	R1	8hpi	Host	0.517128
CCG	R2 0hpi	R2	0hpi	Host	0.254806
CCG	R2 2hpi	R2	2hpi	Host	0.253371
CCG	R2 4hpi	R2	4hpi	Host	0.313916
CCG	R2 8hpi	R2	8hpi	Host	0.445993
CCT	R1 0hpi	R1	0hpi	Host	0.236275
CCT	R1 2hpi	R1	2hpi	Host	0.250466
CCT	R1 4hpi	R1	4hpi	Host	0.232795
CCT	R1 8hpi	R1	8hpi	Host	0.427423
CCT	R2 0hpi	R2	0hpi	Host	0.232619
CCT	R2 2hpi	R2	2hpi	Host	0.226819
CCT	R2 4hpi	R2	4hpi	Host	0.273663
CCT	R2 8hpi	R2	8hpi	Host	0.366082
CGA	R1 0hpi	R1	0hpi	Host	0.233474
CGA	R1 2hpi	R1	2hpi	Host	0.216236
CGA	R1 4hpi	R1	4hpi	Host	0.216652
CGA	R1 8hpi	R1	8hpi	Host	0.463291
CGA	R2 0hpi	R2	0hpi	Host	0.236037
CGA	R2 2hpi	R2	2hpi	Host	0.192637
CGA	R2 4hpi	R2	4hpi	Host	0.290237
CGA	R2 8hpi	R2	8hpi	Host	0.349282
CGC	R1 0hpi	R1	0hpi	Host	0.277792
CGC	R1 2hpi	R1	2hpi	Host	0.292253
CGC	R1 4hpi	R1	4hpi	Host	0.293983
CGC	R1 8hpi	R1	8hpi	Host	0.490387
CGC	R2 0hpi	R2	0hpi	Host	0.262966
CGC	R2 2hpi	R2	2hpi	Host	0.258714
CGC	R2 4hpi	R2	4hpi	Host	0.345162
CGC	R2 8hpi	R2	8hpi	Host	0.382508
CGG	R1 0hpi	R1	0hpi	Host	0.193989
CGG	R1 2hpi	R1	2hpi	Host	0.176563
CGG	R1 4hpi	R1	4hpi	Host	0.214511
CGG	R1 8hpi	R1	8hpi	Host	0.439024
CGG	R2 0hpi	R2	0hpi	Host	0.197818
CGG	R2 2hpi	R2	2hpi	Host	0.139553
CGG	R2 4hpi	R2	4hpi	Host	0.225806
CGG	R2 8hpi	R2	8hpi	Host	0.243902
CGT	R1 0hpi	R1	0hpi	Host	0.334169
CGT	R1 2hpi	R1	2hpi	Host	0.321068
CGT	R1 4hpi	R1	4hpi	Host	0.320803
CGT	R1 8hpi	R1	8hpi	Host	0.535924
CGT	R2 0hpi	R2	0hpi	Host	0.310163
CGT	R2 2hpi	R2	2hpi	Host	0.30161
CGT	R2 4hpi	R2	4hpi	Host	0.424768
CGT	R2 8hpi	R2	8hpi	Host	0.462547
CTA	R1 0hpi	R1	0hpi	Host	0.285458
CTA	R1 2hpi	R1	2hpi	Host	0.350731
CTA	R1 4hpi	R1	4hpi	Host	0.455172
CTA	R1 8hpi	R1	8hpi	Host	0.559322
CTA	R2 0hpi	R2	0hpi	Host	0.340348
CTA	R2 2hpi	R2	2hpi	Host	0.351474
CTA	R2 4hpi	R2	4hpi	Host	0.468571
CTA	R2 8hpi	R2	8hpi	Host	0.526316
CTC	R1 0hpi	R1	0hpi	Host	0.154212
CTC	R1 2hpi	R1	2hpi	Host	0.166741
CTC	R1 4hpi	R1	4hpi	Host	0.198555
CTC	R1 8hpi	R1	8hpi	Host	0.493413
CTC	R2 0hpi	R2	0hpi	Host	0.16623
CTC	R2 2hpi	R2	2hpi	Host	0.17001
CTC	R2 4hpi	R2	4hpi	Host	0.177121
CTC	R2 8hpi	R2	8hpi	Host	0.272753
CTG	R1 0hpi	R1	0hpi	Host	0.219926
CTG	R1 2hpi	R1	2hpi	Host	0.225198
CTG	R1 4hpi	R1	4hpi	Host	0.261138
CTG	R1 8hpi	R1	8hpi	Host	0.621935
CTG	R2 0hpi	R2	0hpi	Host	0.247226
CTG	R2 2hpi	R2	2hpi	Host	0.230013
CTG	R2 4hpi	R2	4hpi	Host	0.264024
CTG	R2 8hpi	R2	8hpi	Host	0.480153
CTT	R1 0hpi	R1	0hpi	Host	0.177912
CTT	R1 2hpi	R1	2hpi	Host	0.189273
CTT	R1 4hpi	R1	4hpi	Host	0.192287
CTT	R1 8hpi	R1	8hpi	Host	0.52438
CTT	R2 0hpi	R2	0hpi	Host	0.188323
CTT	R2 2hpi	R2	2hpi	Host	0.174502
CTT	R2 4hpi	R2	4hpi	Host	0.173251
CTT	R2 8hpi	R2	8hpi	Host	0.295267
GAA	R1 0hpi	R1	0hpi	Host	0.267788
GAA	R1 2hpi	R1	2hpi	Host	0.227023
GAA	R1 4hpi	R1	4hpi	Host	0.199832
GAA	R1 8hpi	R1	8hpi	Host	0.421053
GAA	R2 0hpi	R2	0hpi	Host	0.256875
GAA	R2 2hpi	R2	2hpi	Host	0.212492
GAA	R2 4hpi	R2	4hpi	Host	0.264717
GAA	R2 8hpi	R2	8hpi	Host	0.427273
GAC	R1 0hpi	R1	0hpi	Host	0.20533
GAC	R1 2hpi	R1	2hpi	Host	0.202425
GAC	R1 4hpi	R1	4hpi	Host	0.181807
GAC	R1 8hpi	R1	8hpi	Host	0.38011
GAC	R2 0hpi	R2	0hpi	Host	0.208198
GAC	R2 2hpi	R2	2hpi	Host	0.181447
GAC	R2 4hpi	R2	4hpi	Host	0.20565
GAC	R2 8hpi	R2	8hpi	Host	0.343513
GAG	R1 0hpi	R1	0hpi	Host	0.242523
GAG	R1 2hpi	R1	2hpi	Host	0.190508
GAG	R1 4hpi	R1	4hpi	Host	0.186729
GAG	R1 8hpi	R1	8hpi	Host	0.353003
GAG	R2 0hpi	R2	0hpi	Host	0.236577
GAG	R2 2hpi	R2	2hpi	Host	0.17789
GAG	R2 4hpi	R2	4hpi	Host	0.239747
GAG	R2 8hpi	R2	8hpi	Host	0.353678
GAT	R1 0hpi	R1	0hpi	Host	0.221255
GAT	R1 2hpi	R1	2hpi	Host	0.225585
GAT	R1 4hpi	R1	4hpi	Host	0.195912
GAT	R1 8hpi	R1	8hpi	Host	0.313027
GAT	R2 0hpi	R2	0hpi	Host	0.232585
GAT	R2 2hpi	R2	2hpi	Host	0.214089
GAT	R2 4hpi	R2	4hpi	Host	0.256167
GAT	R2 8hpi	R2	8hpi	Host	0.363138
GCA	R1 0hpi	R1	0hpi	Host	0.355497
GCA	R1 2hpi	R1	2hpi	Host	0.320733
GCA	R1 4hpi	R1	4hpi	Host	0.320268
GCA	R1 8hpi	R1	8hpi	Host	0.517123
GCA	R2 0hpi	R2	0hpi	Host	0.37736
GCA	R2 2hpi	R2	2hpi	Host	0.290759
GCA	R2 4hpi	R2	4hpi	Host	0.369748
GCA	R2 8hpi	R2	8hpi	Host	0.541935
GCC	R1 0hpi	R1	0hpi	Host	0.186435
GCC	R1 2hpi	R1	2hpi	Host	0.181752
GCC	R1 4hpi	R1	4hpi	Host	0.190336
GCC	R1 8hpi	R1	8hpi	Host	0.452029
GCC	R2 0hpi	R2	0hpi	Host	0.204078
GCC	R2 2hpi	R2	2hpi	Host	0.177073
GCC	R2 4hpi	R2	4hpi	Host	0.201223
GCC	R2 8hpi	R2	8hpi	Host	0.344622
GCG	R1 0hpi	R1	0hpi	Host	0.252884
GCG	R1 2hpi	R1	2hpi	Host	0.249054
GCG	R1 4hpi	R1	4hpi	Host	0.259674
GCG	R1 8hpi	R1	8hpi	Host	0.468302
GCG	R2 0hpi	R2	0hpi	Host	0.26051
GCG	R2 2hpi	R2	2hpi	Host	0.220492
GCG	R2 4hpi	R2	4hpi	Host	0.294042
GCG	R2 8hpi	R2	8hpi	Host	0.498353
GCT	R1 0hpi	R1	0hpi	Host	0.236201
GCT	R1 2hpi	R1	2hpi	Host	0.20937
GCT	R1 4hpi	R1	4hpi	Host	0.221698
GCT	R1 8hpi	R1	8hpi	Host	0.484181
GCT	R2 0hpi	R2	0hpi	Host	0.25398
GCT	R2 2hpi	R2	2hpi	Host	0.192504
GCT	R2 4hpi	R2	4hpi	Host	0.230003
GCT	R2 8hpi	R2	8hpi	Host	0.393024
GGA	R1 0hpi	R1	0hpi	Host	0.331137
GGA	R1 2hpi	R1	2hpi	Host	0.285684
GGA	R1 4hpi	R1	4hpi	Host	0.266197
GGA	R1 8hpi	R1	8hpi	Host	0.60363
GGA	R2 0hpi	R2	0hpi	Host	0.341859
GGA	R2 2hpi	R2	2hpi	Host	0.262204
GGA	R2 4hpi	R2	4hpi	Host	0.30842
GGA	R2 8hpi	R2	8hpi	Host	0.594547
GGC	R1 0hpi	R1	0hpi	Host	0.126494
GGC	R1 2hpi	R1	2hpi	Host	0.14265
GGC	R1 4hpi	R1	4hpi	Host	0.153936
GGC	R1 8hpi	R1	8hpi	Host	0.369487
GGC	R2 0hpi	R2	0hpi	Host	0.130411
GGC	R2 2hpi	R2	2hpi	Host	0.142531
GGC	R2 4hpi	R2	4hpi	Host	0.148961
GGC	R2 8hpi	R2	8hpi	Host	0.236019
GGG	R1 0hpi	R1	0hpi	Host	0.175983
GGG	R1 2hpi	R1	2hpi	Host	0.17234
GGG	R1 4hpi	R1	4hpi	Host	0.213919
GGG	R1 8hpi	R1	8hpi	Host	0.382536
GGG	R2 0hpi	R2	0hpi	Host	0.173283
GGG	R2 2hpi	R2	2hpi	Host	0.169175
GGG	R2 4hpi	R2	4hpi	Host	0.199269
GGG	R2 8hpi	R2	8hpi	Host	0.230769
GGT	R1 0hpi	R1	0hpi	Host	0.160293
GGT	R1 2hpi	R1	2hpi	Host	0.163081
GGT	R1 4hpi	R1	4hpi	Host	0.173174
GGT	R1 8hpi	R1	8hpi	Host	0.387883
GGT	R2 0hpi	R2	0hpi	Host	0.169406
GGT	R2 2hpi	R2	2hpi	Host	0.151055
GGT	R2 4hpi	R2	4hpi	Host	0.17698
GGT	R2 8hpi	R2	8hpi	Host	0.320806
GTA	R1 0hpi	R1	0hpi	Host	0.189039
GTA	R1 2hpi	R1	2hpi	Host	0.268643
GTA	R1 4hpi	R1	4hpi	Host	0.258026
GTA	R1 8hpi	R1	8hpi	Host	0.425676
GTA	R2 0hpi	R2	0hpi	Host	0.203082
GTA	R2 2hpi	R2	2hpi	Host	0.220321
GTA	R2 4hpi	R2	4hpi	Host	0.297297
GTA	R2 8hpi	R2	8hpi	Host	0.322917
GTC	R1 0hpi	R1	0hpi	Host	0.146016
GTC	R1 2hpi	R1	2hpi	Host	0.160676
GTC	R1 4hpi	R1	4hpi	Host	0.169501
GTC	R1 8hpi	R1	8hpi	Host	0.491647
GTC	R2 0hpi	R2	0hpi	Host	0.1576
GTC	R2 2hpi	R2	2hpi	Host	0.15545
GTC	R2 4hpi	R2	4hpi	Host	0.163549
GTC	R2 8hpi	R2	8hpi	Host	0.272601
GTG	R1 0hpi	R1	0hpi	Host	0.167113
GTG	R1 2hpi	R1	2hpi	Host	0.209561
GTG	R1 4hpi	R1	4hpi	Host	0.215616
GTG	R1 8hpi	R1	8hpi	Host	0.484255
GTG	R2 0hpi	R2	0hpi	Host	0.191968
GTG	R2 2hpi	R2	2hpi	Host	0.210197
GTG	R2 4hpi	R2	4hpi	Host	0.238696
GTG	R2 8hpi	R2	8hpi	Host	0.336885
GTT	R1 0hpi	R1	0hpi	Host	0.255953
GTT	R1 2hpi	R1	2hpi	Host	0.240773
GTT	R1 4hpi	R1	4hpi	Host	0.250704
GTT	R1 8hpi	R1	8hpi	Host	0.535791
GTT	R2 0hpi	R2	0hpi	Host	0.259563
GTT	R2 2hpi	R2	2hpi	Host	0.203759
GTT	R2 4hpi	R2	4hpi	Host	0.229811
GTT	R2 8hpi	R2	8hpi	Host	0.462992
TAC	R1 0hpi	R1	0hpi	Host	0.16139
TAC	R1 2hpi	R1	2hpi	Host	0.173822
TAC	R1 4hpi	R1	4hpi	Host	0.184477
TAC	R1 8hpi	R1	8hpi	Host	0.381972
TAC	R2 0hpi	R2	0hpi	Host	0.189168
TAC	R2 2hpi	R2	2hpi	Host	0.17494
TAC	R2 4hpi	R2	4hpi	Host	0.194365
TAC	R2 8hpi	R2	8hpi	Host	0.274536
TAT	R1 0hpi	R1	0hpi	Host	0.17656
TAT	R1 2hpi	R1	2hpi	Host	0.193759
TAT	R1 4hpi	R1	4hpi	Host	0.204047
TAT	R1 8hpi	R1	8hpi	Host	0.457975
TAT	R2 0hpi	R2	0hpi	Host	0.202554
TAT	R2 2hpi	R2	2hpi	Host	0.189342
TAT	R2 4hpi	R2	4hpi	Host	0.251046
TAT	R2 8hpi	R2	8hpi	Host	0.268135
TCA	R1 0hpi	R1	0hpi	Host	0.37506
TCA	R1 2hpi	R1	2hpi	Host	0.337757
TCA	R1 4hpi	R1	4hpi	Host	0.347726
TCA	R1 8hpi	R1	8hpi	Host	0.511785
TCA	R2 0hpi	R2	0hpi	Host	0.40604
TCA	R2 2hpi	R2	2hpi	Host	0.331533
TCA	R2 4hpi	R2	4hpi	Host	0.421721
TCA	R2 8hpi	R2	8hpi	Host	0.5
TCC	R1 0hpi	R1	0hpi	Host	0.343545
TCC	R1 2hpi	R1	2hpi	Host	0.333087
TCC	R1 4hpi	R1	4hpi	Host	0.333859
TCC	R1 8hpi	R1	8hpi	Host	0.603364
TCC	R2 0hpi	R2	0hpi	Host	0.36372
TCC	R2 2hpi	R2	2hpi	Host	0.310678
TCC	R2 4hpi	R2	4hpi	Host	0.36763
TCC	R2 8hpi	R2	8hpi	Host	0.524226
TCG	R1 0hpi	R1	0hpi	Host	0.296049
TCG	R1 2hpi	R1	2hpi	Host	0.323687
TCG	R1 4hpi	R1	4hpi	Host	0.318486
TCG	R1 8hpi	R1	8hpi	Host	0.545578
TCG	R2 0hpi	R2	0hpi	Host	0.31268
TCG	R2 2hpi	R2	2hpi	Host	0.308014
TCG	R2 4hpi	R2	4hpi	Host	0.371823
TCG	R2 8hpi	R2	8hpi	Host	0.483554
TCT	R1 0hpi	R1	0hpi	Host	0.331414
TCT	R1 2hpi	R1	2hpi	Host	0.323676
TCT	R1 4hpi	R1	4hpi	Host	0.350776
TCT	R1 8hpi	R1	8hpi	Host	0.504404
TCT	R2 0hpi	R2	0hpi	Host	0.357217
TCT	R2 2hpi	R2	2hpi	Host	0.316741
TCT	R2 4hpi	R2	4hpi	Host	0.388739
TCT	R2 8hpi	R2	8hpi	Host	0.465773
TGC	R1 0hpi	R1	0hpi	Host	0.163375
TGC	R1 2hpi	R1	2hpi	Host	0.183556
TGC	R1 4hpi	R1	4hpi	Host	0.199904
TGC	R1 8hpi	R1	8hpi	Host	0.450352
TGC	R2 0hpi	R2	0hpi	Host	0.171047
TGC	R2 2hpi	R2	2hpi	Host	0.176063
TGC	R2 4hpi	R2	4hpi	Host	0.204638
TGC	R2 8hpi	R2	8hpi	Host	0.289583
TGG	R1 0hpi	R1	0hpi	Host	0.19214
TGG	R1 2hpi	R1	2hpi	Host	0.213694
TGG	R1 4hpi	R1	4hpi	Host	0.237869
TGG	R1 8hpi	R1	8hpi	Host	0.39339
TGG	R2 0hpi	R2	0hpi	Host	0.208963
TGG	R2 2hpi	R2	2hpi	Host	0.195026
TGG	R2 4hpi	R2	4hpi	Host	0.262415
TGG	R2 8hpi	R2	8hpi	Host	0.335927
TGT	R1 0hpi	R1	0hpi	Host	0.254292
TGT	R1 2hpi	R1	2hpi	Host	0.255639
TGT	R1 4hpi	R1	4hpi	Host	0.218679
TGT	R1 8hpi	R1	8hpi	Host	0.5
TGT	R2 0hpi	R2	0hpi	Host	0.275494
TGT	R2 2hpi	R2	2hpi	Host	0.225122
TGT	R2 4hpi	R2	4hpi	Host	0.322581
TGT	R2 8hpi	R2	8hpi	Host	0.468085
TTA	R1 0hpi	R1	0hpi	Host	0.304348
TTA	R1 2hpi	R1	2hpi	Host	0.233333
TTA	R1 4hpi	R1	4hpi	Host	0.289474
TTA	R1 8hpi	R1	8hpi	Host	0.5
TTA	R2 0hpi	R2	0hpi	Host	0.4
TTA	R2 2hpi	R2	2hpi	Host	0.228571
TTA	R2 4hpi	R2	4hpi	Host	0.307692
TTA	R2 8hpi	R2	8hpi	Host	1
TTC	R1 0hpi	R1	0hpi	Host	0.139505
TTC	R1 2hpi	R1	2hpi	Host	0.141461
TTC	R1 4hpi	R1	4hpi	Host	0.15577
TTC	R1 8hpi	R1	8hpi	Host	0.380885
TTC	R2 0hpi	R2	0hpi	Host	0.154076
TTC	R2 2hpi	R2	2hpi	Host	0.142604
TTC	R2 4hpi	R2	4hpi	Host	0.149947
TTC	R2 8hpi	R2	8hpi	Host	0.254389
TTG	R1 0hpi	R1	0hpi	Host	0.351781
TTG	R1 2hpi	R1	2hpi	Host	0.355998
TTG	R1 4hpi	R1	4hpi	Host	0.370275
TTG	R1 8hpi	R1	8hpi	Host	0.624615
TTG	R2 0hpi	R2	0hpi	Host	0.372456
TTG	R2 2hpi	R2	2hpi	Host	0.327541
TTG	R2 4hpi	R2	4hpi	Host	0.437073
TTG	R2 8hpi	R2	8hpi	Host	0.529787
TTT	R1 0hpi	R1	0hpi	Host	0.167855
TTT	R1 2hpi	R1	2hpi	Host	0.201923
TTT	R1 4hpi	R1	4hpi	Host	0.224146
TTT	R1 8hpi	R1	8hpi	Host	0.39879
TTT	R2 0hpi	R2	0hpi	Host	0.216
TTT	R2 2hpi	R2	2hpi	Host	0.180068
TTT	R2 4hpi	R2	4hpi	Host	0.240265
TTT	R2 8hpi	R2	8hpi	Host	0.276688
AAA	R1 2hpi	R1	2hpi	Virus	0.252081
AAA	R1 4hpi	R1	4hpi	Virus	0.235205
AAA	R1 8hpi	R1	8hpi	Virus	0.485935
AAA	R2 2hpi	R2	2hpi	Virus	0.210245
AAA	R2 4hpi	R2	4hpi	Virus	0.264319
AAA	R2 8hpi	R2	8hpi	Virus	0.439404
AAC	R1 2hpi	R1	2hpi	Virus	0.214581
AAC	R1 4hpi	R1	4hpi	Virus	0.180968
AAC	R1 8hpi	R1	8hpi	Virus	0.426932
AAC	R2 2hpi	R2	2hpi	Virus	0.199787
AAC	R2 4hpi	R2	4hpi	Virus	0.1866
AAC	R2 8hpi	R2	8hpi	Virus	0.347583
AAG	R1 2hpi	R1	2hpi	Virus	0.282445
AAG	R1 4hpi	R1	4hpi	Virus	0.255887
AAG	R1 8hpi	R1	8hpi	Virus	0.471057
AAG	R2 2hpi	R2	2hpi	Virus	0.228213
AAG	R2 4hpi	R2	4hpi	Virus	0.266325
AAG	R2 8hpi	R2	8hpi	Virus	0.38091
AAT	R1 2hpi	R1	2hpi	Virus	0.215893
AAT	R1 4hpi	R1	4hpi	Virus	0.186837
AAT	R1 8hpi	R1	8hpi	Virus	0.428383
AAT	R2 2hpi	R2	2hpi	Virus	0.181247
AAT	R2 4hpi	R2	4hpi	Virus	0.214919
AAT	R2 8hpi	R2	8hpi	Virus	0.39383
ACA	R1 2hpi	R1	2hpi	Virus	0.237951
ACA	R1 4hpi	R1	4hpi	Virus	0.227943
ACA	R1 8hpi	R1	8hpi	Virus	0.5105
ACA	R2 2hpi	R2	2hpi	Virus	0.204343
ACA	R2 4hpi	R2	4hpi	Virus	0.234317
ACA	R2 8hpi	R2	8hpi	Virus	0.438263
ACC	R1 2hpi	R1	2hpi	Virus	0.233156
ACC	R1 4hpi	R1	4hpi	Virus	0.19915
ACC	R1 8hpi	R1	8hpi	Virus	0.424153
ACC	R2 2hpi	R2	2hpi	Virus	0.20733
ACC	R2 4hpi	R2	4hpi	Virus	0.212681
ACC	R2 8hpi	R2	8hpi	Virus	0.324613
ACG	R1 2hpi	R1	2hpi	Virus	0.231061
ACG	R1 4hpi	R1	4hpi	Virus	0.281836
ACG	R1 8hpi	R1	8hpi	Virus	0.445092
ACG	R2 2hpi	R2	2hpi	Virus	0.194534
ACG	R2 4hpi	R2	4hpi	Virus	0.309202
ACG	R2 8hpi	R2	8hpi	Virus	0.363509
ACT	R1 2hpi	R1	2hpi	Virus	0.210968
ACT	R1 4hpi	R1	4hpi	Virus	0.193187
ACT	R1 8hpi	R1	8hpi	Virus	0.387237
ACT	R2 2hpi	R2	2hpi	Virus	0.193301
ACT	R2 4hpi	R2	4hpi	Virus	0.199571
ACT	R2 8hpi	R2	8hpi	Virus	0.265964
AGA	R1 2hpi	R1	2hpi	Virus	0.214762
AGA	R1 4hpi	R1	4hpi	Virus	0.209845
AGA	R1 8hpi	R1	8hpi	Virus	0.424376
AGA	R2 2hpi	R2	2hpi	Virus	0.182594
AGA	R2 4hpi	R2	4hpi	Virus	0.274922
AGA	R2 8hpi	R2	8hpi	Virus	0.382748
AGC	R1 2hpi	R1	2hpi	Virus	0.278897
AGC	R1 4hpi	R1	4hpi	Virus	0.231487
AGC	R1 8hpi	R1	8hpi	Virus	0.412684
AGC	R2 2hpi	R2	2hpi	Virus	0.227324
AGC	R2 4hpi	R2	4hpi	Virus	0.240851
AGC	R2 8hpi	R2	8hpi	Virus	0.280964
AGG	R1 2hpi	R1	2hpi	Virus	0.190522
AGG	R1 4hpi	R1	4hpi	Virus	0.198673
AGG	R1 8hpi	R1	8hpi	Virus	0.395088
AGG	R2 2hpi	R2	2hpi	Virus	0.156352
AGG	R2 4hpi	R2	4hpi	Virus	0.234507
AGG	R2 8hpi	R2	8hpi	Virus	0.31048
AGT	R1 2hpi	R1	2hpi	Virus	0.259436
AGT	R1 4hpi	R1	4hpi	Virus	0.278294
AGT	R1 8hpi	R1	8hpi	Virus	0.595089
AGT	R2 2hpi	R2	2hpi	Virus	0.217294
AGT	R2 4hpi	R2	4hpi	Virus	0.290191
AGT	R2 8hpi	R2	8hpi	Virus	0.511675
ATA	R1 2hpi	R1	2hpi	Virus	0.318846
ATA	R1 4hpi	R1	4hpi	Virus	0.344819
ATA	R1 8hpi	R1	8hpi	Virus	0.508162
ATA	R2 2hpi	R2	2hpi	Virus	0.274149
ATA	R2 4hpi	R2	4hpi	Virus	0.426759
ATA	R2 8hpi	R2	8hpi	Virus	0.535738
ATC	R1 2hpi	R1	2hpi	Virus	0.215561
ATC	R1 4hpi	R1	4hpi	Virus	0.207493
ATC	R1 8hpi	R1	8hpi	Virus	0.452969
ATC	R2 2hpi	R2	2hpi	Virus	0.197754
ATC	R2 4hpi	R2	4hpi	Virus	0.234378
ATC	R2 8hpi	R2	8hpi	Virus	0.409079
ATG	R1 2hpi	R1	2hpi	Virus	0.157578
ATG	R1 4hpi	R1	4hpi	Virus	0.180464
ATG	R1 8hpi	R1	8hpi	Virus	0.419472
ATG	R2 2hpi	R2	2hpi	Virus	0.154179
ATG	R2 4hpi	R2	4hpi	Virus	0.151644
ATG	R2 8hpi	R2	8hpi	Virus	0.326369
ATT	R1 2hpi	R1	2hpi	Virus	0.180929
ATT	R1 4hpi	R1	4hpi	Virus	0.183958
ATT	R1 8hpi	R1	8hpi	Virus	0.40536
ATT	R2 2hpi	R2	2hpi	Virus	0.165635
ATT	R2 4hpi	R2	4hpi	Virus	0.189192
ATT	R2 8hpi	R2	8hpi	Virus	0.340342
CAA	R1 2hpi	R1	2hpi	Virus	0.361578
CAA	R1 4hpi	R1	4hpi	Virus	0.331933
CAA	R1 8hpi	R1	8hpi	Virus	0.527313
CAA	R2 2hpi	R2	2hpi	Virus	0.3301
CAA	R2 4hpi	R2	4hpi	Virus	0.402348
CAA	R2 8hpi	R2	8hpi	Virus	0.520502
CAC	R1 2hpi	R1	2hpi	Virus	0.18447
CAC	R1 4hpi	R1	4hpi	Virus	0.150882
CAC	R1 8hpi	R1	8hpi	Virus	0.29026
CAC	R2 2hpi	R2	2hpi	Virus	0.164511
CAC	R2 4hpi	R2	4hpi	Virus	0.148202
CAC	R2 8hpi	R2	8hpi	Virus	0.263067
CAG	R1 2hpi	R1	2hpi	Virus	0.322629
CAG	R1 4hpi	R1	4hpi	Virus	0.299006
CAG	R1 8hpi	R1	8hpi	Virus	0.574882
CAG	R2 2hpi	R2	2hpi	Virus	0.315284
CAG	R2 4hpi	R2	4hpi	Virus	0.338632
CAG	R2 8hpi	R2	8hpi	Virus	0.577692
CAT	R1 2hpi	R1	2hpi	Virus	0.180285
CAT	R1 4hpi	R1	4hpi	Virus	0.161188
CAT	R1 8hpi	R1	8hpi	Virus	0.348536
CAT	R2 2hpi	R2	2hpi	Virus	0.172032
CAT	R2 4hpi	R2	4hpi	Virus	0.180065
CAT	R2 8hpi	R2	8hpi	Virus	0.314728
CCA	R1 2hpi	R1	2hpi	Virus	0.184169
CCA	R1 4hpi	R1	4hpi	Virus	0.20023
CCA	R1 8hpi	R1	8hpi	Virus	0.455788
CCA	R2 2hpi	R2	2hpi	Virus	0.180707
CCA	R2 4hpi	R2	4hpi	Virus	0.183857
CCA	R2 8hpi	R2	8hpi	Virus	0.372188
CCC	R1 2hpi	R1	2hpi	Virus	0.318875
CCC	R1 4hpi	R1	4hpi	Virus	0.200911
CCC	R1 8hpi	R1	8hpi	Virus	0.481071
CCC	R2 2hpi	R2	2hpi	Virus	0.320548
CCC	R2 4hpi	R2	4hpi	Virus	0.246751
CCC	R2 8hpi	R2	8hpi	Virus	0.373574
CCG	R1 2hpi	R1	2hpi	Virus	0.236073
CCG	R1 4hpi	R1	4hpi	Virus	0.244193
CCG	R1 8hpi	R1	8hpi	Virus	0.393074
CCG	R2 2hpi	R2	2hpi	Virus	0.202454
CCG	R2 4hpi	R2	4hpi	Virus	0.231096
CCG	R2 8hpi	R2	8hpi	Virus	0.298445
CCT	R1 2hpi	R1	2hpi	Virus	0.179044
CCT	R1 4hpi	R1	4hpi	Virus	0.183575
CCT	R1 8hpi	R1	8hpi	Virus	0.46367
CCT	R2 2hpi	R2	2hpi	Virus	0.167666
CCT	R2 4hpi	R2	4hpi	Virus	0.174826
CCT	R2 8hpi	R2	8hpi	Virus	0.350923
CGA	R1 2hpi	R1	2hpi	Virus	0.192519
CGA	R1 4hpi	R1	4hpi	Virus	0.18804
CGA	R1 8hpi	R1	8hpi	Virus	0.498646
CGA	R2 2hpi	R2	2hpi	Virus	0.167825
CGA	R2 4hpi	R2	4hpi	Virus	0.183189
CGA	R2 8hpi	R2	8hpi	Virus	0.406579
CGC	R1 2hpi	R1	2hpi	Virus	0.293489
CGC	R1 4hpi	R1	4hpi	Virus	0.239112
CGC	R1 8hpi	R1	8hpi	Virus	0.587214
CGC	R2 2hpi	R2	2hpi	Virus	0.258537
CGC	R2 4hpi	R2	4hpi	Virus	0.28864
CGC	R2 8hpi	R2	8hpi	Virus	0.502008
CGG	R1 2hpi	R1	2hpi	Virus	0.162577
CGG	R1 4hpi	R1	4hpi	Virus	0.171014
CGG	R1 8hpi	R1	8hpi	Virus	0.246154
CGG	R2 2hpi	R2	2hpi	Virus	0.163077
CGG	R2 4hpi	R2	4hpi	Virus	0.23569
CGG	R2 8hpi	R2	8hpi	Virus	0.227336
CGT	R1 2hpi	R1	2hpi	Virus	0.26556
CGT	R1 4hpi	R1	4hpi	Virus	0.276992
CGT	R1 8hpi	R1	8hpi	Virus	0.438029
CGT	R2 2hpi	R2	2hpi	Virus	0.229829
CGT	R2 4hpi	R2	4hpi	Virus	0.369873
CGT	R2 8hpi	R2	8hpi	Virus	0.410684
CTA	R1 2hpi	R1	2hpi	Virus	0.231516
CTA	R1 4hpi	R1	4hpi	Virus	0.251555
CTA	R1 8hpi	R1	8hpi	Virus	0.547255
CTA	R2 2hpi	R2	2hpi	Virus	0.214393
CTA	R2 4hpi	R2	4hpi	Virus	0.262468
CTA	R2 8hpi	R2	8hpi	Virus	0.461708
CTC	R1 2hpi	R1	2hpi	Virus	0.167112
CTC	R1 4hpi	R1	4hpi	Virus	0.180539
CTC	R1 8hpi	R1	8hpi	Virus	0.399615
CTC	R2 2hpi	R2	2hpi	Virus	0.155694
CTC	R2 4hpi	R2	4hpi	Virus	0.147293
CTC	R2 8hpi	R2	8hpi	Virus	0.26389
CTG	R1 2hpi	R1	2hpi	Virus	0.19155
CTG	R1 4hpi	R1	4hpi	Virus	0.201009
CTG	R1 8hpi	R1	8hpi	Virus	0.489407
CTG	R2 2hpi	R2	2hpi	Virus	0.195379
CTG	R2 4hpi	R2	4hpi	Virus	0.178571
CTG	R2 8hpi	R2	8hpi	Virus	0.415472
CTT	R1 2hpi	R1	2hpi	Virus	0.18568
CTT	R1 4hpi	R1	4hpi	Virus	0.190836
CTT	R1 8hpi	R1	8hpi	Virus	0.47183
CTT	R2 2hpi	R2	2hpi	Virus	0.165758
CTT	R2 4hpi	R2	4hpi	Virus	0.157388
CTT	R2 8hpi	R2	8hpi	Virus	0.296638
GAA	R1 2hpi	R1	2hpi	Virus	0.217921
GAA	R1 4hpi	R1	4hpi	Virus	0.186798
GAA	R1 8hpi	R1	8hpi	Virus	0.32567
GAA	R2 2hpi	R2	2hpi	Virus	0.183652
GAA	R2 4hpi	R2	4hpi	Virus	0.248773
GAA	R2 8hpi	R2	8hpi	Virus	0.340764
GAC	R1 2hpi	R1	2hpi	Virus	0.207059
GAC	R1 4hpi	R1	4hpi	Virus	0.183265
GAC	R1 8hpi	R1	8hpi	Virus	0.414177
GAC	R2 2hpi	R2	2hpi	Virus	0.180626
GAC	R2 4hpi	R2	4hpi	Virus	0.201251
GAC	R2 8hpi	R2	8hpi	Virus	0.399254
GAG	R1 2hpi	R1	2hpi	Virus	0.232591
GAG	R1 4hpi	R1	4hpi	Virus	0.206316
GAG	R1 8hpi	R1	8hpi	Virus	0.393438
GAG	R2 2hpi	R2	2hpi	Virus	0.185985
GAG	R2 4hpi	R2	4hpi	Virus	0.26646
GAG	R2 8hpi	R2	8hpi	Virus	0.4057
GAT	R1 2hpi	R1	2hpi	Virus	0.215403
GAT	R1 4hpi	R1	4hpi	Virus	0.190332
GAT	R1 8hpi	R1	8hpi	Virus	0.384134
GAT	R2 2hpi	R2	2hpi	Virus	0.178677
GAT	R2 4hpi	R2	4hpi	Virus	0.236051
GAT	R2 8hpi	R2	8hpi	Virus	0.400454
GCA	R1 2hpi	R1	2hpi	Virus	0.178447
GCA	R1 4hpi	R1	4hpi	Virus	0.198037
GCA	R1 8hpi	R1	8hpi	Virus	0.479988
GCA	R2 2hpi	R2	2hpi	Virus	0.155781
GCA	R2 4hpi	R2	4hpi	Virus	0.192776
GCA	R2 8hpi	R2	8hpi	Virus	0.427177
GCC	R1 2hpi	R1	2hpi	Virus	0.203669
GCC	R1 4hpi	R1	4hpi	Virus	0.188243
GCC	R1 8hpi	R1	8hpi	Virus	0.448531
GCC	R2 2hpi	R2	2hpi	Virus	0.187521
GCC	R2 4hpi	R2	4hpi	Virus	0.181926
GCC	R2 8hpi	R2	8hpi	Virus	0.325541
GCG	R1 2hpi	R1	2hpi	Virus	0.221352
GCG	R1 4hpi	R1	4hpi	Virus	0.191444
GCG	R1 8hpi	R1	8hpi	Virus	0.576863
GCG	R2 2hpi	R2	2hpi	Virus	0.16602
GCG	R2 4hpi	R2	4hpi	Virus	0.143763
GCG	R2 8hpi	R2	8hpi	Virus	0.485271
GCT	R1 2hpi	R1	2hpi	Virus	0.180801
GCT	R1 4hpi	R1	4hpi	Virus	0.178671
GCT	R1 8hpi	R1	8hpi	Virus	0.405866
GCT	R2 2hpi	R2	2hpi	Virus	0.153623
GCT	R2 4hpi	R2	4hpi	Virus	0.188113
GCT	R2 8hpi	R2	8hpi	Virus	0.313301
GGA	R1 2hpi	R1	2hpi	Virus	0.13824
GGA	R1 4hpi	R1	4hpi	Virus	0.132334
GGA	R1 8hpi	R1	8hpi	Virus	0.304396
GGA	R2 2hpi	R2	2hpi	Virus	0.11893
GGA	R2 4hpi	R2	4hpi	Virus	0.126558
GGA	R2 8hpi	R2	8hpi	Virus	0.279373
GGC	R1 2hpi	R1	2hpi	Virus	0.156607
GGC	R1 4hpi	R1	4hpi	Virus	0.158136
GGC	R1 8hpi	R1	8hpi	Virus	0.327124
GGC	R2 2hpi	R2	2hpi	Virus	0.159739
GGC	R2 4hpi	R2	4hpi	Virus	0.179394
GGC	R2 8hpi	R2	8hpi	Virus	0.172054
GGG	R1 2hpi	R1	2hpi	Virus	0.147629
GGG	R1 4hpi	R1	4hpi	Virus	0.169501
GGG	R1 8hpi	R1	8hpi	Virus	0.409038
GGG	R2 2hpi	R2	2hpi	Virus	0.15986
GGG	R2 4hpi	R2	4hpi	Virus	0.132836
GGG	R2 8hpi	R2	8hpi	Virus	0.323453
GGT	R1 2hpi	R1	2hpi	Virus	0.175651
GGT	R1 4hpi	R1	4hpi	Virus	0.156303
GGT	R1 8hpi	R1	8hpi	Virus	0.383812
GGT	R2 2hpi	R2	2hpi	Virus	0.153425
GGT	R2 4hpi	R2	4hpi	Virus	0.142004
GGT	R2 8hpi	R2	8hpi	Virus	0.286262
GTA	R1 2hpi	R1	2hpi	Virus	0.178423
GTA	R1 4hpi	R1	4hpi	Virus	0.200448
GTA	R1 8hpi	R1	8hpi	Virus	0.408774
GTA	R2 2hpi	R2	2hpi	Virus	0.164764
GTA	R2 4hpi	R2	4hpi	Virus	0.195702
GTA	R2 8hpi	R2	8hpi	Virus	0.29479
GTC	R1 2hpi	R1	2hpi	Virus	0.175592
GTC	R1 4hpi	R1	4hpi	Virus	0.186828
GTC	R1 8hpi	R1	8hpi	Virus	0.448527
GTC	R2 2hpi	R2	2hpi	Virus	0.144755
GTC	R2 4hpi	R2	4hpi	Virus	0.189461
GTC	R2 8hpi	R2	8hpi	Virus	0.332433
GTG	R1 2hpi	R1	2hpi	Virus	0.23418
GTG	R1 4hpi	R1	4hpi	Virus	0.243941
GTG	R1 8hpi	R1	8hpi	Virus	0.43556
GTG	R2 2hpi	R2	2hpi	Virus	0.185714
GTG	R2 4hpi	R2	4hpi	Virus	0.224071
GTG	R2 8hpi	R2	8hpi	Virus	0.4063
GTT	R1 2hpi	R1	2hpi	Virus	0.168183
GTT	R1 4hpi	R1	4hpi	Virus	0.154223
GTT	R1 8hpi	R1	8hpi	Virus	0.407906
GTT	R2 2hpi	R2	2hpi	Virus	0.139783
GTT	R2 4hpi	R2	4hpi	Virus	0.148943
GTT	R2 8hpi	R2	8hpi	Virus	0.257656
TAC	R1 2hpi	R1	2hpi	Virus	0.18007
TAC	R1 4hpi	R1	4hpi	Virus	0.15715
TAC	R1 8hpi	R1	8hpi	Virus	0.320249
TAC	R2 2hpi	R2	2hpi	Virus	0.161804
TAC	R2 4hpi	R2	4hpi	Virus	0.173639
TAC	R2 8hpi	R2	8hpi	Virus	0.275817
TAT	R1 2hpi	R1	2hpi	Virus	0.17703
TAT	R1 4hpi	R1	4hpi	Virus	0.17043
TAT	R1 8hpi	R1	8hpi	Virus	0.339511
TAT	R2 2hpi	R2	2hpi	Virus	0.163283
TAT	R2 4hpi	R2	4hpi	Virus	0.189202
TAT	R2 8hpi	R2	8hpi	Virus	0.311559
TCA	R1 2hpi	R1	2hpi	Virus	0.277471
TCA	R1 4hpi	R1	4hpi	Virus	0.326617
TCA	R1 8hpi	R1	8hpi	Virus	0.498141
TCA	R2 2hpi	R2	2hpi	Virus	0.241476
TCA	R2 4hpi	R2	4hpi	Virus	0.35445
TCA	R2 8hpi	R2	8hpi	Virus	0.435393
TCC	R1 2hpi	R1	2hpi	Virus	0.276877
TCC	R1 4hpi	R1	4hpi	Virus	0.28732
TCC	R1 8hpi	R1	8hpi	Virus	0.481462
TCC	R2 2hpi	R2	2hpi	Virus	0.260208
TCC	R2 4hpi	R2	4hpi	Virus	0.348083
TCC	R2 8hpi	R2	8hpi	Virus	0.426996
TCG	R1 2hpi	R1	2hpi	Virus	0.324341
TCG	R1 4hpi	R1	4hpi	Virus	0.266993
TCG	R1 8hpi	R1	8hpi	Virus	0.51619
TCG	R2 2hpi	R2	2hpi	Virus	0.290079
TCG	R2 4hpi	R2	4hpi	Virus	0.304016
TCG	R2 8hpi	R2	8hpi	Virus	0.490405
TCT	R1 2hpi	R1	2hpi	Virus	0.291138
TCT	R1 4hpi	R1	4hpi	Virus	0.281587
TCT	R1 8hpi	R1	8hpi	Virus	0.513275
TCT	R2 2hpi	R2	2hpi	Virus	0.260481
TCT	R2 4hpi	R2	4hpi	Virus	0.336132
TCT	R2 8hpi	R2	8hpi	Virus	0.431917
TGC	R1 2hpi	R1	2hpi	Virus	0.255183
TGC	R1 4hpi	R1	4hpi	Virus	0.271806
TGC	R1 8hpi	R1	8hpi	Virus	0.489756
TGC	R2 2hpi	R2	2hpi	Virus	0.202381
TGC	R2 4hpi	R2	4hpi	Virus	0.325707
TGC	R2 8hpi	R2	8hpi	Virus	0.382804
TGG	R1 2hpi	R1	2hpi	Virus	0.216497
TGG	R1 4hpi	R1	4hpi	Virus	0.234808
TGG	R1 8hpi	R1	8hpi	Virus	0.453417
TGG	R2 2hpi	R2	2hpi	Virus	0.189123
TGG	R2 4hpi	R2	4hpi	Virus	0.265852
TGG	R2 8hpi	R2	8hpi	Virus	0.377957
TGT	R1 2hpi	R1	2hpi	Virus	0.229971
TGT	R1 4hpi	R1	4hpi	Virus	0.250291
TGT	R1 8hpi	R1	8hpi	Virus	0.440182
TGT	R2 2hpi	R2	2hpi	Virus	0.191659
TGT	R2 4hpi	R2	4hpi	Virus	0.296214
TGT	R2 8hpi	R2	8hpi	Virus	0.32797
TTA	R1 2hpi	R1	2hpi	Virus	0.31237
TTA	R1 4hpi	R1	4hpi	Virus	0.304479
TTA	R1 8hpi	R1	8hpi	Virus	0.645601
TTA	R2 2hpi	R2	2hpi	Virus	0.277218
TTA	R2 4hpi	R2	4hpi	Virus	0.360884
TTA	R2 8hpi	R2	8hpi	Virus	0.558382
TTC	R1 2hpi	R1	2hpi	Virus	0.180701
TTC	R1 4hpi	R1	4hpi	Virus	0.16265
TTC	R1 8hpi	R1	8hpi	Virus	0.30789
TTC	R2 2hpi	R2	2hpi	Virus	0.159005
TTC	R2 4hpi	R2	4hpi	Virus	0.146108
TTC	R2 8hpi	R2	8hpi	Virus	0.234235
TTG	R1 2hpi	R1	2hpi	Virus	0.332428
TTG	R1 4hpi	R1	4hpi	Virus	0.327313
TTG	R1 8hpi	R1	8hpi	Virus	0.584501
TTG	R2 2hpi	R2	2hpi	Virus	0.2824
TTG	R2 4hpi	R2	4hpi	Virus	0.405441
TTG	R2 8hpi	R2	8hpi	Virus	0.54378
TTT	R1 2hpi	R1	2hpi	Virus	0.171751
TTT	R1 4hpi	R1	4hpi	Virus	0.170108
TTT	R1 8hpi	R1	8hpi	Virus	0.375091
TTT	R2 2hpi	R2	2hpi	Virus	0.153591
TTT	R2 4hpi	R2	4hpi	Virus	0.175202
TTT	R2 8hpi	R2	8hpi	Virus	0.321613
