# Supplementary material for: A giant virus forms a specialized subcellular environment within its amoeba host for efficient translation
Source: Nat Microbiol. 2026 Jan 9;11(2):584–96. doi: 10.1038/s41564-025-02234-x (PMC12872441; doi:10.1038/s41564-025-02234-x)
Supplement: Supplementary file 8 — Unprocessed microscopy images for Fig. 5. [file 41564_2025_2234_MOESM8_ESM.zip]

Archive with 15 entries (14 files):
- Figure5_microscopy/
- Figure5_microscopy/Figure_5B_DAPI.tif
- __MACOSX/Figure5_microscopy/._Figure_5B_DAPI.tif
- Figure5_microscopy/Figure_5A_rRNA_BONCAT_DAPI_overlay.tif
- __MACOSX/Figure5_microscopy/._Figure_5A_rRNA_BONCAT_DAPI_overlay.tif
- Figure5_microscopy/Figure_5B_mRNA_DAPI_overlay.tif
- __MACOSX/Figure5_microscopy/._Figure_5B_mRNA_DAPI_overlay.tif
- Figure5_microscopy/Figure_5A_DAPI.tif
- __MACOSX/Figure5_microscopy/._Figure_5A_DAPI.tif
- Figure5_microscopy/Figure_5B_mRNA.tif
- __MACOSX/Figure5_microscopy/._Figure_5B_mRNA.tif
- Figure5_microscopy/Figure_5A_rRNA.tif
- __MACOSX/Figure5_microscopy/._Figure_5A_rRNA.tif
- Figure5_microscopy/Figure_5A_BONCAT.tif
- __MACOSX/Figure5_microscopy/._Figure_5A_BONCAT.tif
