# Supplementary material for: A giant virus forms a specialized subcellular environment within its amoeba host for efficient translation
Source: Nat Microbiol. 2026 Jan 9;11(2):584–96. doi: 10.1038/s41564-025-02234-x (PMC12872441; doi:10.1038/s41564-025-02234-x)
Supplement: Supplementary file 9 — Source data for all subfigures in extended Fig. 1. [file 41564_2025_2234_MOESM9_ESM.xlsx]

## Sheet: Fig. S1A
Fig. S1A Correlation between G+C content of codons and G+C content of the 3rd position of codons in amoeba (red) and APMV (light blue) mRNAs.
gene	GC	GC3	length	tAI
BAESF_00001.mRNA.1	63.333333333333336	81	300	0.3228977785951527
BAESF_00002.mRNA.1	64.61538461538461	78.46153846153847	195	0.3131921510301902
BAESF_00003.mRNA.1	69.39471440750214	88.49104859335038	1173	0.3499688419338848
BAESF_00004.mRNA.1	67.57164404223228	87.55656108597285	1326	0.3072885411490701
BAESF_00005.mRNA.1	64.43202979515829	78.2123	537	0.2781204426408569
BAESF_00006.mRNA.1	61.49659863945578	76.93877551020408	1470	0.3112250076908041
BAESF_00007.mRNA.1	58.958333333333336	79.375	480	0.3099862278918048
BAESF_00008.mRNA.1	61.35752688172043	76.61290322580645	1488	0.3523771218677337
BAESF_00009.mRNA.1	59.62059620596206	69.64769647696477	1107	0.2674742082196295
BAESF_00010.mRNA.1	64.38026474127557	83.39350180505416	1662	0.2989505029677851
BAESF_00011.mRNA.1	62.27642276422764	89.26829268292683	615	0.3589380787201842
BAESF_00012.mRNA.1	60.51779935275081	76.2136	618	0.3096249074697673
BAESF_00013.mRNA.1	68.54460093896714	91.54929577464789	213	0.3080385504150718
BAESF_00014.mRNA.1	64.32432432432432	86.30630630630631	1665	0.329126
BAESF_00014.mRNA.2	64.32432432432432	86.30630630630631	1665	0.329126
BAESF_00015.mRNA.1	59.566074950690336	75.93688362919133	1521	0.2693661404391741
BAESF_00016.mRNA.1	64.06035665294925	84.15637860082305	1458	0.3205790374680147
BAESF_00017.mRNA.1	62.5	75	480	0.3307864424832587
BAESF_00018.mRNA.1	60.997732426303855	82.31292517006803	441	0.3432538848957366
BAESF_00019.mRNA.1	64.47688564476886	86.13138686131387	822	0.3087785699895707
BAESF_00020.mRNA.1	58.52713178294574	70.34883720930233	1032	0.3053517550846167
BAESF_00021.mRNA.1	58.43793584379358	74.47698744769875	1434	0.3326591166786671
BAESF_00022.mRNA.1	63.36429308565531	85.13931888544892	969	0.3283453853615704
BAESF_00023.mRNA.1	59.12921348314607	70.50561797752809	2136	0
BAESF_00024.mRNA.1	57.142857142857146	69.07775768535262	1659	0.3039067457521717
BAESF_00024.mRNA.2	57.07602339181287	68.7719	1710	0.3012778851014809
BAESF_00024.mRNA.3	57.19921104536489	68.24457593688363	1521	0.3046610235709584
BAESF_00025.mRNA.1	58.4	74.4	750	0.3293510751123957
BAESF_00026.mRNA.1	59.37896070975919	86.31178707224335	1578	0.4018141283915594
BAESF_00027.mRNA.1	64.30260047281324	74.94089834515367	1269	0.2719715964173972
BAESF_00028.mRNA.1	61.014359914451575	81.20989917506874	3273	0
BAESF_00029.mRNA.1	56.574074074074076	76.94444444444444	1080	0.341864
BAESF_00029.mRNA.2	57.23809523809524	77.71428571428571	1050	0.3413869845677153
BAESF_00030.mRNA.1	69.56521739130434	89.63210702341136	897	0.320501
BAESF_00031.mRNA.1	59.12568306010929	77.37704918032787	915	0.2758413280283972
BAESF_00032.mRNA.1	63.51018580702932	88.58294157152451	4467	0
BAESF_00033.mRNA.1	52.55474452554745	74.45255474452554	411	0.3232436263775139
BAESF_00034.mRNA.1	59.578286227007624	84.11843876177659	2229	0
BAESF_00035.mRNA.1	57.90378006872852	79.63917525773196	1164	0.306296
BAESF_00035.mRNA.2	57.52136752136752	77.94871794871794	1170	0.2932627063737853
BAESF_00036.mRNA.1	55.15151515151515	81.45454545454545	825	0.3196945032919074
BAESF_00037.mRNA.1	68.85007278020379	82.31441048034935	2748	0
BAESF_00038.mRNA.1	60.77812828601472	81.70347003154573	951	0.3529187857770763
BAESF_00039.mRNA.1	65.83023543990086	79.92565055762081	3228	0
BAESF_00040.mRNA.1	71.07692307692308	88.3077	975	0.3226002701107226
BAESF_00041.mRNA.1	64.794	83.89513108614233	801	0.3536210607338206
BAESF_00042.mRNA.1	65.57221032595766	86.00999286224126	4203	0
BAESF_00043.mRNA.1	60.526315789473685	81.57894736842105	456	0.3280927784367043
BAESF_00044.mRNA.1	58.81834215167549	78.83597883597884	1134	0.3098944063964737
BAESF_00045.mRNA.1	57.88732394366197	67.04225352112677	2130	0
BAESF_00046.mRNA.1	63.4955	88.21621621621621	2775	0
BAESF_00047.mRNA.1	66.84322033898304	85.38135593220339	2832	0
BAESF_00048.mRNA.1	63.20281124497992	74.84939759036145	1992	0
BAESF_00049.mRNA.1	57.751937984496124	74.4186	258	0.2996208500237886
BAESF_00050.mRNA.1	54.07801418439716	68.08510638297872	564	0.3026906459426809
BAESF_00051.mRNA.1	60.803727431566685	89.05066977285964	5151	0
BAESF_00051.mRNA.2	60.803727431566685	89.05066977285964	5151	0
BAESF_00051.mRNA.3	60.1562	86.99776785714286	5376	0
BAESF_00051.mRNA.4	60.803727431566685	89.05066977285964	5151	0
BAESF_00052.mRNA.1	65.58558558558559	79.45945945945945	1665	0.2749610168005231
BAESF_00052.mRNA.2	65.17498565691336	78.3133	1743	0
BAESF_00053.mRNA.1	63.10043668122271	77.9476	1374	0.2762552612216609
BAESF_00053.mRNA.2	62.92446292446292	76.92307692307692	1443	0.2767064467068851
BAESF_00054.mRNA.1	63.62573099415204	89.12280701754386	855	0.3707935143673661
BAESF_00055.mRNA.1	56.7816	80	435	0.3362978544104257
BAESF_00056.mRNA.1	60.16260162601626	63.41463414634146	246	0.2616762328760334
BAESF_00057.mRNA.1	59.787234042553195	81.70212765957447	2820	0
BAESF_00058.mRNA.1	59.05631659056316	77.47336377473364	1971	0
BAESF_00059.mRNA.1	63.27683615819209	81.92090395480226	531	0.3263987693992549
BAESF_00060.mRNA.1	59.234234234234236	75	444	0.2790957728351317
BAESF_00061.mRNA.1	58.21596244131455	72.77	639	0.2953043674445952
BAESF_00062.mRNA.1	65.49935149156939	80.8042	2313	0
BAESF_00062.mRNA.2	65.2991	80.64102564102564	2340	0
BAESF_00063.mRNA.1	63.13465783664459	81.62251655629139	1812	0.2979132112604958
BAESF_00064.mRNA.1	56.06694560669456	70.2929	1434	0.2566437454024333
BAESF_00065.mRNA.1	60.45494313210849	68.24146981627297	1143	0.2938866099573225
BAESF_00065.mRNA.2	61.09563602599814	65.45961002785515	1077	0.2713268434743354
BAESF_00066.mRNA.1	61.05188343994314	85.28784648187633	2814	0
BAESF_00066.mRNA.2	60.97928436911488	85.76271186440678	2655	0
BAESF_00067.mRNA.1	58.37988826815643	73.74301675977654	1074	0.3240059956354602
BAESF_00067.mRNA.2	58.54545454545455	77.0909	825	0.3175142183200913
BAESF_00068.mRNA.1	58.28812537673297	76.85352622061482	1659	0.3117063537871978
BAESF_00069.mRNA.1	60.76035302104548	83.09572301425662	1473	0.3293663599050205
BAESF_00070.mRNA.1	62.274220032840724	81.65024630541872	2436	0
BAESF_00071.mRNA.1	65.51312649164677	90.25457438345266	7542	0
BAESF_00072.mRNA.1	60.376551133932395	84.21052631578948	2337	0
BAESF_00073.mRNA.1	56.99588477366255	70.98765432098766	972	0.2721288813210173
BAESF_00074.mRNA.1	55.23114355231144	69.34306569343066	411	0.2687716364483268
BAESF_00075.mRNA.1	63.16472114137484	86.96498054474708	1542	0.3234766657633415
BAESF_00076.mRNA.1	65.21035598705501	75.72815533980582	618	0.2895294987086905
BAESF_00077.mRNA.1	64.35613062230438	77.7264	3246	0
BAESF_00078.mRNA.1	63.09246309246309	82.51748251748252	1287	0.3690643390819024
BAESF_00079.mRNA.1	63.55555555555556	81.33333333333333	225	0.3210521600714444
BAESF_00080.mRNA.1	65.67656765676567	85.14851485148515	1818	0.352651
BAESF_00081.mRNA.1	61.53846153846154	86.2937	2145	0
BAESF_00082.mRNA.1	62.00349956255468	77.00787401574803	11430	0
BAESF_00082.mRNA.2	61.75428784489187	76.7897	10728	0
BAESF_00083.mRNA.1	63.16316316316316	82.28228228228228	999	0.3349983667148767
BAESF_00084.mRNA.1	56.91228070175438	72.63157894736842	1425	0.2914394834145125
BAESF_00085.mRNA.1	64.77174849267873	80.62015503875969	1161	0.2735041272292259
BAESF_00086.mRNA.1	72.42524916943522	94.35215946843854	1806	0.3374794400002235
BAESF_00087.mRNA.1	61.645101663585955	82.43992606284658	3246	0
BAESF_00088.mRNA.1	60.45977011494253	66.89655172413794	435	0.2345077490520879
BAESF_00089.mRNA.1	56.52173913043478	69.1304	2070	0
BAESF_00090.mRNA.1	64.27061310782241	90.69767441860465	1419	0.3570854905534694
BAESF_00091.mRNA.1	61.377245508982035	81.1377	1002	0.2816092571002825
BAESF_00092.mRNA.1	64.75409836065573	80.32786885245902	366	0.2882510487486399
BAESF_00093.mRNA.1	61.88466947960619	78.48101265822785	711	0.3243769884811319
BAESF_00094.mRNA.1	60.74622263336417	85.38390379278447	3243	0
BAESF_00095.mRNA.1	60.451977401129945	88.13559322033899	531	0.3879780724971139
BAESF_00096.mRNA.1	62.82051282051282	83.91608391608392	858	0.3200837830944493
BAESF_00097.mRNA.1	68.06649168853893	91.33858267716535	1143	0.3300645318505626
BAESF_00098.mRNA.1	58.22784810126582	81.80379746835443	1896	0
BAESF_00098.mRNA.2	58.22784810126582	81.80379746835443	1896	0
BAESF_00099.mRNA.1	63.197586726998495	84.61538461538461	3315	0
BAESF_00100.mRNA.1	63.51165980795611	89.35185185185185	5832	0
BAESF_00101.mRNA.1	54.51977401129943	80.50847457627118	354	0.3885153573233553
BAESF_00102.mRNA.1	57.507507507507505	77.92792792792793	1332	0.3188904621862033
BAESF_00102.mRNA.2	57.52808988764045	77.97752808988764	1335	0.3183511379772997
BAESF_00103.mRNA.1	64.10881039382866	80.63337393422655	2463	0
BAESF_00104.mRNA.1	60.74074074074074	82.22222222222223	1350	0.4140794160653618
BAESF_00105.mRNA.1	64.20335429769392	73.27044025157232	1908	0
BAESF_00106.mRNA.1	54.166666666666664	76.5	600	0.3383725461640499
BAESF_00107.mRNA.1	52.18855218855219	77.77777777777777	297	0.3927407564909286
BAESF_00108.mRNA.1	65.07407407407408	86.44444444444444	2700	0
BAESF_00109.mRNA.1	66.51851851851852	85.77777777777777	2025	0
BAESF_00110.mRNA.1	62.361111111111114	82.08333333333333	720	0.3708587681384055
BAESF_00111.mRNA.1	62.72401433691756	73.11827956989248	1395	0.2912804855632815
BAESF_00112.mRNA.1	60.06944444444444	76.66666666666667	1440	0.3043556257365227
BAESF_00113.mRNA.1	57.00280112044818	71.63865546218487	2856	0
BAESF_00113.mRNA.2	56.84702738810955	72.84569138276554	2994	0
BAESF_00114.mRNA.1	62.359882005899706	87.07964601769912	1695	0.3437611598724489
BAESF_00115.mRNA.1	64.19753086419753	85.18518518518519	405	0.4464520625071932
BAESF_00116.mRNA.1	60.888888888888886	80.66666666666667	900	0.3104869326532533
BAESF_00117.mRNA.1	59.23809523809524	85.14285714285714	525	0.3750195211991755
BAESF_00118.mRNA.1	60.378787878787875	85	1320	0.3152371856861856
BAESF_00119.mRNA.1	62.58278145695364	82.22958057395144	2718	0
BAESF_00120.mRNA.1	60.14897579143389	80.3073	2148	0
BAESF_00120.mRNA.2	61.15065243179122	79.5374	1686	0.3060618002487784
BAESF_00121.mRNA.1	57.884231536926144	74.25149700598803	501	0.250491
BAESF_00122.mRNA.1	61.52832674571805	77.86561264822134	759	0.3384655268688354
BAESF_00123.mRNA.1	66.59574468085107	78.51063829787235	1410	0.2433906199441884
BAESF_00124.mRNA.1	55.792	63.829787234042556	423	0.2620449737154554
BAESF_00125.mRNA.1	61.8756	87.156	981	0.3299085218877852
BAESF_00126.mRNA.1	61.904761904761905	90.5775	987	0.3496183921056519
BAESF_00127.mRNA.1	60.48780487804878	71.21951219512195	615	0.2724205142093702
BAESF_00128.mRNA.1	60.38647342995169	73.91304347826087	621	0.2608509575804311
BAESF_00128.mRNA.2	60.301507537688444	73.86934673366834	597	0.2670519981948124
BAESF_00129.mRNA.1	59.905660377358494	78.5377	1272	0.3223517501136773
BAESF_00130.mRNA.1	64.80765691146696	82.05411374930978	5433	0
BAESF_00131.mRNA.1	56.86927560366362	80.59950041631973	3603	0
BAESF_00132.mRNA.1	56.906906906906904	66.66666666666667	1332	0.2848995807563593
BAESF_00133.mRNA.1	53.48837209302326	70.54263565891473	387	0.3468455055879338
BAESF_00134.mRNA.1	55.02392344497608	65.55023923444976	627	0.2939037363093524
BAESF_00135.mRNA.1	61.444366031521994	73.53563867325335	4251	0
BAESF_00135.mRNA.2	61.381548446917016	73.22670375521558	4314	0
BAESF_00136.mRNA.1	65.16927083333333	90.625	1536	0.3766005736025907
BAESF_00137.mRNA.1	57.06051873198847	74.63976945244957	1041	0.3115000234056277
BAESF_00138.mRNA.1	57.6214	76.38190954773869	597	0.365129
BAESF_00139.mRNA.1	56.91382765531062	71.7435	2994	0
BAESF_00140.mRNA.1	61.36101499423299	71.62629757785467	867	0.3110752470772938
BAESF_00141.mRNA.1	63.37448559670782	80.24691358024691	243	0.4090048893133369
BAESF_00142.mRNA.1	62.419205909510616	79.22437673130194	1083	0.3216079511572399
BAESF_00143.mRNA.1	59.226190476190474	80.35714285714286	336	0.2954008688042751
BAESF_00144.mRNA.1	65.54001554001555	86.7133	2574	0
BAESF_00145.mRNA.1	59.67078189300412	75.30864197530865	243	0.3412612522998405
BAESF_00146.mRNA.1	64.17274939172749	85.58394160583941	3288	0
BAESF_00147.mRNA.1	60.32520325203252	85.36585365853658	615	0.3182096188419592
BAESF_00148.mRNA.1	61.0347	82.12180746561886	1527	0.3554933351602586
BAESF_00149.mRNA.1	61.27292340884574	79.6117	927	0.2927357021114327
BAESF_00150.mRNA.1	63.86118038237739	88.0923	4812	0
BAESF_00151.mRNA.1	62.76543209876543	89.33333333333333	4050	0
BAESF_00152.mRNA.1	61.38344226579521	82.18954248366013	1836	0.3724541160530796
BAESF_00153.mRNA.1	62.832800851970184	77.47603833865814	1878	0
BAESF_00154.mRNA.1	64.41487546912316	82.90685772773797	2931	0
BAESF_00154.mRNA.2	64.14965986394557	82.44897959183673	2940	0
BAESF_00154.mRNA.3	64.2051	82.46153846153847	2925	0
BAESF_00154.mRNA.4	64.48824343015214	83.19502074688796	2892	0
BAESF_00154.mRNA.5	64.74926253687316	84.0708	2712	0
BAESF_00155.mRNA.1	63.24786324786325	83.33333333333333	234	0.3711133619158809
BAESF_00156.mRNA.1	64.14035087719299	83.78947368421052	2850	0
BAESF_00157.mRNA.1	61.48613291470434	83.20251177394034	1911	0.3471417056318677
BAESF_00158.mRNA.1	56.666666666666664	76.25	480	0.2819003539298226
BAESF_00159.mRNA.1	60.6314	74.65181058495821	1077	0.2873638236677928
BAESF_00160.mRNA.1	57.73130544993663	74.1445	1578	0.325204
BAESF_00161.mRNA.1	64.62845010615712	81.40127388535032	2355	0
BAESF_00162.mRNA.1	59.67894239848914	84.70254957507082	1059	0.3687036574380502
BAESF_00163.mRNA.1	57.291666666666664	78.125	1152	0.3358297185023885
BAESF_00164.mRNA.1	63.62928348909657	74.29906542056075	1284	0.2699999774311021
BAESF_00165.mRNA.1	64.52830188679245	85.09433962264151	1590	0.3124579536052864
BAESF_00166.mRNA.1	67.4491	89.48356807511738	3195	0
BAESF_00167.mRNA.1	61.056511056511056	83.9066	2442	0
BAESF_00168.mRNA.1	61.27450980392157	83.00653594771242	1836	0.3621029270228746
BAESF_00169.mRNA.1	61.83844011142061	83.84401114206128	1077	0.4508789054859206
BAESF_00170.mRNA.1	60.97560975609756	72.86585365853658	984	0.3022199332597129
BAESF_00170.mRNA.2	60.95505617977528	72.47191011235955	1068	0.2931817687487738
BAESF_00171.mRNA.1	59.53991880920162	82.94993234100136	2217	0
BAESF_00172.mRNA.1	60.283687943262414	85.1064	282	0.3741675511834914
BAESF_00173.mRNA.1	63.341443633414436	82.23844282238443	1233	0.3206036594953287
BAESF_00174.mRNA.1	61.13161131611316	78.59778597785977	813	0.2806895535073959
BAESF_00175.mRNA.1	62.66471449487555	88.28696925329429	2049	0
BAESF_00176.mRNA.1	61.72370088719899	81.74904942965779	789	0.3704883805099124
BAESF_00177.mRNA.1	63.345195729537366	82.56227758007117	843	0.3457912468348333
BAESF_00177.mRNA.2	63.49726775956284	80.98360655737704	915	0.3431746825048307
BAESF_00178.mRNA.1	60.53039921004373	82.60685569191705	7089	0
BAESF_00179.mRNA.1	57.410071942446045	77.98561151079137	2085	0
BAESF_00180.mRNA.1	58.310120705663884	83.28690807799443	1077	0.384709
BAESF_00181.mRNA.1	57.64705882352941	76.47058823529412	510	0.2840160712559796
BAESF_00182.mRNA.1	66.08695652173913	87.53623188405797	1035	0.3244571107293665
BAESF_00183.mRNA.1	62.21950224398205	87.27050183598531	2451	0
BAESF_00184.mRNA.1	68.41186736474694	95.28795811518324	1719	0.3484983969683672
BAESF_00185.mRNA.1	66.33986928104575	83.33333333333333	918	0.2931332505185648
BAESF_00186.mRNA.1	62.57166257166257	90.17199017199017	1221	0.3931845478125055
BAESF_00187.mRNA.1	63.88526727509778	82.65971316818775	2301	0
BAESF_00188.mRNA.1	63.791079812206576	85.56338028169014	1704	0.3312595870816243
BAESF_00189.mRNA.1	62.073027090694936	75.4417	1698	0.2694983691251284
BAESF_00190.mRNA.1	61.427486712224756	79.95444191343964	1317	0.2731972981118715
BAESF_00191.mRNA.1	63.18181818181818	79.84848484848484	1980	0
BAESF_00192.mRNA.1	67.22222222222223	91.66666666666667	1440	0.3484562717678293
BAESF_00193.mRNA.1	66.52892561983471	90.08264462809917	726	0.344868
BAESF_00194.mRNA.1	63.1925	88.45070422535211	1065	0.3822133258473966
BAESF_00194.mRNA.2	63.05084745762712	88.47457627118644	885	0.3991141987489653
BAESF_00195.mRNA.1	56.10859728506787	84.61538461538461	663	0.2978310092440248
BAESF_00196.mRNA.1	61.877394636015325	84.09961685823755	1566	0.3411164118637568
BAESF_00197.mRNA.1	67.92513714101322	80.44530493707647	3099	0
BAESF_00197.mRNA.2	67.88696210661529	80.34682080924856	3114	0
BAESF_00198.mRNA.1	65.82591493570722	76.78041543026706	4044	0
BAESF_00199.mRNA.1	63.770180436847106	84.04558404558405	2106	0
BAESF_00200.mRNA.1	54.35606060606061	76.13636363636364	528	0.3023430646604779
BAESF_00200.mRNA.2	54.35606060606061	76.13636363636364	528	0.3023430646604779
BAESF_00200.mRNA.3	54.35606060606061	76.13636363636364	528	0.3023430646604779
BAESF_00201.mRNA.1	57.814207650273225	70.1639	915	0.2451817246305069
BAESF_00201.mRNA.2	59.705488621151275	72.28915662650603	747	0.2537415944082738
BAESF_00202.mRNA.1	60.23391812865497	76.3158	342	0.2885113993752038
BAESF_00203.mRNA.1	59.16489738145789	86.83651804670913	1413	0.3565590294291386
BAESF_00204.mRNA.1	59.92063492063492	82.93650793650794	1512	0.4035930478945153
BAESF_00205.mRNA.1	55.26315789473684	65.78947368421052	342	0.3029990008406734
BAESF_00206.mRNA.1	60.85271317829457	84.59302325581395	1032	0.3354648172543045
BAESF_00207.mRNA.1	63.835470085470085	85.73717948717949	1872	0
BAESF_00208.mRNA.1	61.165684348395544	88.40864440078586	1527	0.3569115610115328
BAESF_00209.mRNA.1	55.55555555555556	65.78947368421052	342	0.2454949214979389
BAESF_00210.mRNA.1	64.1026	74.51923076923077	624	0.3281080705588408
BAESF_00211.mRNA.1	63.672654690618764	84.03193612774452	1503	0.3354099265122658
BAESF_00212.mRNA.1	59.75308641975309	83.70370370370371	1620	0.3381124360154509
BAESF_00213.mRNA.1	57.5682	72.20843672456576	1209	0.2716588827695919
BAESF_00213.mRNA.2	59.81132075471698	73.77358490566037	1590	0.2732687609198234
BAESF_00214.mRNA.1	55.18018018018018	70.27027027027027	444	0.3108523377626937
BAESF_00215.mRNA.1	48.97959183673469	70.40816326530613	294	0.3182205015338457
BAESF_00216.mRNA.1	59.72222222222222	80.55555555555556	216	0.3035185691387806
BAESF_00217.mRNA.1	62.698412698412696	80	630	0.3061101929866583
BAESF_00218.mRNA.1	65.61797752808988	87.19101123595506	1335	0.1927600319994941
BAESF_00219.mRNA.1	64.19753086419753	86.66666666666667	405	0.3237315049608468
BAESF_00220.mRNA.1	64.04002501563477	81.98874296435272	1599	0.3337641740082002
BAESF_00221.mRNA.1	57.26495726495727	82.05128205128206	1053	0.3414191554805361
BAESF_00222.mRNA.1	63.687150837988824	81.00558659217877	537	0.3505985995364103
BAESF_00223.mRNA.1	61.20580808080808	75.09469696969697	3168	0
BAESF_00224.mRNA.1	59.240647682858736	80.40201005025126	1791	0.3581591148784365
BAESF_00225.mRNA.1	58.59213250517598	79.19254658385093	966	0.3041428404010338
BAESF_00226.mRNA.1	54.712041884816756	60.73298429319372	1146	0.27721
BAESF_00227.mRNA.1	63.02146618063993	77.15674362089915	2469	0
BAESF_00228.mRNA.1	61.36363636363637	98.29545454545455	528	0.4060613821482635
BAESF_00229.mRNA.1	58.085808580858085	77.22772277227723	909	0.3124512927855915
BAESF_00230.mRNA.1	71.58081705150977	90.94138543516874	1689	0.3654396940563896
BAESF_00231.mRNA.1	63.073110285006194	74.34944237918215	1614	0.2930699436938457
BAESF_00232.mRNA.1	58.28729281767956	71.8232	1086	0.3341831197696009
BAESF_00233.mRNA.1	53.53233830845771	74.6269	1005	0.3289437201768325
BAESF_00234.mRNA.1	61.29496402877698	78.41726618705036	2085	0
BAESF_00235.mRNA.1	62.10045662100457	73.05936073059361	657	0.2894476645594402
BAESF_00236.mRNA.1	62.234042553191486	88.29787234042553	1128	0.391038
BAESF_00237.mRNA.1	64.70338533375782	94.11015600127348	9423	0
BAESF_00237.mRNA.2	65.0229	94.36430727943643	8943	0
BAESF_00237.mRNA.3	64.86986823478166	94.25024501796798	9183	0
BAESF_00237.mRNA.4	64.82630948491779	94.11956876837635	9183	0
BAESF_00237.mRNA.5	64.70182695622199	93.96759738021372	8703	0
BAESF_00237.mRNA.6	64.85897854731569	94.21757595557007	9183	0
BAESF_00238.mRNA.1	60.73546856465006	81.25741399762752	2529	0
BAESF_00238.mRNA.2	60.97560975609756	82.1951	2460	0
BAESF_00239.mRNA.1	65.06352087114338	72.68602540834846	3306	0
BAESF_00240.mRNA.1	62.159624413145536	75.21126760563381	1065	0.3111139461566207
BAESF_00241.mRNA.1	60.70640176600441	71.12582781456953	2265	0
BAESF_00241.mRNA.2	62.42532855436081	73.65591397849462	1674	0
BAESF_00242.mRNA.1	63.13725490196079	80.33613445378151	1785	0.3120381421203584
BAESF_00242.mRNA.2	63.119369369369366	80.23648648648648	1776	0.3118959606574534
BAESF_00243.mRNA.1	62.40942028985507	79.34782608695652	1104	0.298407
BAESF_00244.mRNA.1	59.64912280701754	84.21052631578948	171	0.2941880708258986
BAESF_00245.mRNA.1	61.87290969899666	78.26086956521739	897	0.343892
BAESF_00246.mRNA.1	60.26143790849673	73.72549019607843	765	0.2956288856429984
BAESF_00246.mRNA.2	59.743589743589745	68.46153846153847	780	0.295382
BAESF_00246.mRNA.3	60.09732360097323	71.53284671532846	822	0.2812971656118381
BAESF_00247.mRNA.1	58.53658536585366	65.04065040650407	369	0.258039
BAESF_00248.mRNA.1	60.88560885608856	73.06273062730628	813	0.2653096117225001
BAESF_00249.mRNA.1	59.29824561403509	75.78947368421052	285	0.2882231028671494
BAESF_00250.mRNA.1	62.81035393555204	77.17908082408874	1893	0
BAESF_00251.mRNA.1	66.21998883305416	91.4573	5373	0
BAESF_00252.mRNA.1	66.48182378311769	92.05175600739372	1623	0.3466509402155907
BAESF_00253.mRNA.1	60.27777777777778	83.125	1440	0.3700851077424218
BAESF_00253.mRNA.2	60.62222222222222	84.53333333333333	1125	0.3715286638872737
BAESF_00254.mRNA.1	66.05584642233858	74.08376963350786	2292	0
BAESF_00254.mRNA.2	66.05584642233858	74.08376963350786	2292	0
BAESF_00255.mRNA.1	60.166406656266254	85.17940717628706	1923	0.3439662322031674
BAESF_00255.mRNA.2	60.166406656266254	85.17940717628706	1923	0.3439662322031674
BAESF_00256.mRNA.1	58.8034	74.87179487179488	1755	0.2896914581756472
BAESF_00257.mRNA.1	62.876254180602004	70.23411371237458	897	0.3669788114928702
BAESF_00258.mRNA.1	58.58585858585859	84.29752066115702	1089	0.3179899257951901
BAESF_00259.mRNA.1	65.54307116104869	87.07865168539325	534	0.305522
BAESF_00260.mRNA.1	61.52832674571805	86.56126482213439	759	0.3524423954973034
BAESF_00261.mRNA.1	62.055335968379445	73.91304347826087	759	0.3301679389591673
BAESF_00262.mRNA.1	61.904761904761905	76.35467980295566	609	0.3063529007426512
BAESF_00263.mRNA.1	66.19552414605418	78.97526501766785	1698	0
BAESF_00264.mRNA.1	65.21739130434783	86.95652173913044	2070	0.3595054262125486
BAESF_00265.mRNA.1	61.92733017377567	88.15165876777252	633	0.5295758399581998
BAESF_00266.mRNA.1	61.858529819694866	83.21775312066575	2163	0
BAESF_00267.mRNA.1	65.33333333333333	83.27272727272727	825	0.3500890478275391
BAESF_00268.mRNA.1	63.97849462365591	86.7742	930	0.3400433383842021
BAESF_00269.mRNA.1	57.554786620530564	74.39446366782006	867	0.3170129863859016
BAESF_00270.mRNA.1	62.533548040794415	76.32850241545894	1863	0
BAESF_00271.mRNA.1	60.800438596491226	75.82236842105263	1824	0
BAESF_00272.mRNA.1	59.451293207638386	83.03118201595359	8274	0
BAESF_00273.mRNA.1	56.71641791044776	78.1095	603	0.361139
BAESF_00274.mRNA.1	55.20282186948854	77.24867724867725	567	0.3599271556261306
BAESF_00275.mRNA.1	63.41463414634146	90.0563	1599	0.3954598656095746
BAESF_00275.mRNA.2	63.41463414634146	90.0563	1599	0.3954598656095746
BAESF_00276.mRNA.1	63.42115311187476	79.49599083619702	2619	0
BAESF_00277.mRNA.1	65.12605042016807	89.28571428571429	1428	0.3080046326178752
BAESF_00277.mRNA.2	65	88.95833333333333	1440	0.3023401659545618
BAESF_00278.mRNA.1	65.22366522366522	81.38528138528139	693	0.3259434218349157
BAESF_00279.mRNA.1	62.99840510366826	82.77511961722487	627	0.3611029551307764
BAESF_00280.mRNA.1	61.074561403508774	77.30263157894737	912	0.2868300452126676
BAESF_00281.mRNA.1	56.99300699300699	70.62937062937063	858	0.2795835747969159
BAESF_00282.mRNA.1	67.3022	80.55290753098188	3147	0
BAESF_00283.mRNA.1	63.03030303030303	82.97520661157024	1815	0.3100782286195172
BAESF_00284.mRNA.1	62.05673758865248	78.72340425531915	564	0.3149531814323819
BAESF_00285.mRNA.1	64.11042944785277	82.05521472392638	1956	0.3230961356937022
BAESF_00286.mRNA.1	61.59722222222222	80	1440	0.310998
BAESF_00287.mRNA.1	61.638733705772815	72.06703910614524	1611	0
BAESF_00288.mRNA.1	60.833333333333336	71	600	0.2876759833774917
BAESF_00288.mRNA.2	59.14454277286136	66.3717	678	0.269487
BAESF_00289.mRNA.1	51.96078431372549	72.05882352941177	204	0.3239770294146113
BAESF_00290.mRNA.1	58.56353591160221	79.74217311233886	1629	0.3366580577810218
BAESF_00291.mRNA.1	60.906515580736546	75.07082152974505	1059	0.2832907624223301
BAESF_00292.mRNA.1	64.55992509363296	78.51123595505618	2136	0
BAESF_00292.mRNA.2	64.31372549019608	75.09803921568627	1530	0.2970261330824925
BAESF_00293.mRNA.1	61.01190476190476	81.42857142857143	1680	0.32771
BAESF_00294.mRNA.1	68.14194577352472	88.63636363636364	2508	0
BAESF_00295.mRNA.1	64.00580551523947	82.72859216255442	2067	0
BAESF_00296.mRNA.1	62.825788751714676	82.92181069958848	1458	0.4005463893515449
BAESF_00297.mRNA.1	63.550135501355015	90.04065040650407	1476	0.3772318589576913
BAESF_00298.mRNA.1	60.5469	80.0781	1536	0.3094349910485386
BAESF_00298.mRNA.2	61.49162861491629	82.87671232876713	1314	0.3148056145098409
BAESF_00299.mRNA.1	61.75972927241963	85.91370558375634	2364	0
BAESF_00300.mRNA.1	62.351190476190474	92.1875	1344	0.3879543205906131
BAESF_00301.mRNA.1	67.5746	73.5409	771	0.2427492175380703
BAESF_00302.mRNA.1	71.68284789644012	76.69902912621359	618	0.3071553415750708
BAESF_00303.mRNA.1	69.64769647696477	89.70189701897019	1107	0.2822412185728309
BAESF_00304.mRNA.1	65.31165311653116	88.41463414634147	1476	0.3685326041791235
BAESF_00305.mRNA.1	56.680731364275665	68.35443037974683	711	0.288851
BAESF_00306.mRNA.1	53.95763656633222	69.89966555183946	897	0.3186166871898238
BAESF_00306.mRNA.2	53.820598006644516	70.09966777408638	903	0.3125730022055094
BAESF_00307.mRNA.1	58.282208588957054	80.57259713701431	1467	0.3585623205064461
BAESF_00308.mRNA.1	49.24242424242424	67.04545454545455	264	0.2764081710537705
BAESF_00309.mRNA.1	58.53174603174603	78.86904761904762	1008	0.3252000590609749
BAESF_00310.mRNA.1	64.90267639902676	85.03649635036497	8220	0
BAESF_00310.mRNA.2	64.90267639902676	85.03649635036497	8220	0
BAESF_00311.mRNA.1	68.19923371647509	86.4368	1305	0.307222
BAESF_00312.mRNA.1	61.61790017211704	84.50946643717728	1743	0.3323810337539283
BAESF_00313.mRNA.1	65.11627906976744	87.44186046511628	645	0.3380941682375566
BAESF_00314.mRNA.1	60.6267	89.50953678474114	2202	0.3705744438436574
BAESF_00315.mRNA.1	66.41975308641975	84.81481481481481	1620	0.326413
BAESF_00316.mRNA.1	57.67195767195767	80.15873015873017	378	0.3086679642959545
BAESF_00317.mRNA.1	57.61433286185761	76.23762376237623	2121	0
BAESF_00318.mRNA.1	63.21637426900585	83.50877192982456	1710	0.3610360028908409
BAESF_00319.mRNA.1	63.67996511881404	86.59254414650098	4587	0
BAESF_00319.mRNA.2	63.68191721132898	86.5359	4590	0
BAESF_00320.mRNA.1	61.845238095238095	74.10714285714286	1680	0.2754049213037295
BAESF_00321.mRNA.1	59.467242620590355	80.34557235421167	1389	0.3781536239594917
BAESF_00322.mRNA.1	60.07326007326007	76.19047619047619	819	0.3285974562290379
BAESF_00323.mRNA.1	62.03941730934019	88.4319	1167	0.3424921607219105
BAESF_00324.mRNA.1	55.3134	75.74931880108991	1101	0.3154274751153958
BAESF_00325.mRNA.1	58.673469387755105	73.9796	588	0.2945202533196471
BAESF_00326.mRNA.1	60.44973544973545	76.98412698412699	756	0.2777865847513646
BAESF_00327.mRNA.1	61.91756272401434	80.10752688172043	1116	0.278878
BAESF_00327.mRNA.2	62.02435312024353	75.11415525114155	1314	0.2681591193078281
BAESF_00328.mRNA.1	66.37426900584795	86.84210526315789	342	0.2972386156966496
BAESF_00329.mRNA.1	68.51415094339623	80.30660377358491	2544	0
BAESF_00330.mRNA.1	59.226190476190474	70.98214285714286	672	0.3129051963383272
BAESF_00330.mRNA.2	59.243085880640464	71.17903930131004	687	0.3098331936992683
BAESF_00331.mRNA.1	62.17687074829932	75.51020408163265	735	0.2669587941316923
BAESF_00332.mRNA.1	58.04899387576553	77.95275590551181	2286	0
BAESF_00333.mRNA.1	64.8936	92.55319148936171	282	0.4239056388678305
BAESF_00334.mRNA.1	62.7561	84.07821229050279	1074	0.3571162396800735
BAESF_00335.mRNA.1	62.725779967159276	87.19211822660098	1218	0.3273701847073406
BAESF_00336.mRNA.1	57.79376498800959	87.05035971223022	417	0.3545970578850574
BAESF_00337.mRNA.1	56.16883116883117	74.67532467532467	924	0.3232678865426933
BAESF_00338.mRNA.1	63.36336336336336	86.78678678678679	999	0.4042979839895023
BAESF_00339.mRNA.1	59.844703272323905	85.85690515806988	1803	0.3229214196271529
BAESF_00340.mRNA.1	65.15151515151516	82.09366391184572	2178	0
BAESF_00341.mRNA.1	68.87340301974449	89.54703832752614	861	0.4004288068523207
BAESF_00342.mRNA.1	55.871212121212125	84.6591	528	0.3531372848213222
BAESF_00343.mRNA.1	61.66097838452787	80.88737201365188	879	0.3783657924660445
BAESF_00343.mRNA.2	60.22408963585434	76.89075630252101	714	0.3635255287711278
BAESF_00344.mRNA.1	56.76429567642957	77.82426778242677	717	0.3281421971529293
BAESF_00345.mRNA.1	61.82389937106918	80.75471698113208	1590	0.311365
BAESF_00346.mRNA.1	66.50893796004206	78.07570977917982	1902	0
BAESF_00346.mRNA.2	68.60776439089692	81.52610441767068	1494	0.2829606769726031
BAESF_00347.mRNA.1	62.4113	86.38297872340425	705	0.2836761161951027
BAESF_00348.mRNA.1	64.16666666666667	85.55555555555556	2160	0
BAESF_00349.mRNA.1	60	74.63917525773196	1455	0.3034418341602737
BAESF_00350.mRNA.1	57.453183520599254	77.30337078651685	1335	0.2698927457335888
BAESF_00351.mRNA.1	66.35687732342008	94.42379182156134	1614	0.361647
BAESF_00352.mRNA.1	68.82776686313032	94.49901768172889	1527	0.3939040573672143
BAESF_00353.mRNA.1	60.07326007326007	85.71428571428571	273	0.3828504630896704
BAESF_00354.mRNA.1	60.62691131498471	75.91743119266054	1308	0.3086094605532287
BAESF_00355.mRNA.1	60	75.8974	1170	0.2858098035410749
BAESF_00356.mRNA.1	63.1579	78.94736842105263	342	0.3836626141221222
BAESF_00357.mRNA.1	59.51929158760278	80.64516129032258	1581	0.3192840272612169
BAESF_00358.mRNA.1	66.39712488769092	91.37466307277629	1113	0.3354730361939426
BAESF_00359.mRNA.1	64.38467807660962	93.39853300733496	1227	0.3301010200139109
BAESF_00360.mRNA.1	68.22276822276822	82.30958230958231	1221	0.2852877646888295
BAESF_00361.mRNA.1	58.76685934489403	82.08092485549133	519	0.2962581870528409
BAESF_00362.mRNA.1	64.40511307767945	87.31563421828909	2034	0
BAESF_00363.mRNA.1	58.35497835497836	90.12987012987013	1155	0.4043710013493782
BAESF_00364.mRNA.1	57.59368836291913	63.905325443786985	507	0.2378182601977706
BAESF_00364.mRNA.2	57.59368836291913	63.905325443786985	507	0.2378182601977706
BAESF_00365.mRNA.1	64.07474382157926	82.27848101265823	1659	0.3266957215230546
BAESF_00366.mRNA.1	63.90692640692641	90.74675324675324	1848	0.3829309269332441
BAESF_00367.mRNA.1	64.30446194225722	80.31496062992126	381	0.2189557244386509
BAESF_00368.mRNA.1	66.15483045425464	86.18042226487523	1563	0.3286478282480365
BAESF_00369.mRNA.1	65.7218	89.92125984251969	1905	0.3421351460004576
BAESF_00370.mRNA.1	61.58445440956652	86.99551569506727	669	0.3739275292263813
BAESF_00371.mRNA.1	66.12685560053981	77.32793522267207	741	0.2564596233939021
BAESF_00372.mRNA.1	71.2468	88.80407124681933	1179	0.3807435868414018
BAESF_00373.mRNA.1	67.3284	85.23573200992556	2418	0
BAESF_00374.mRNA.1	64.9326	86.70520231213872	1557	0.3440330942785454
BAESF_00375.mRNA.1	63.578680203045685	86.16751269035532	2364	0
BAESF_00376.mRNA.1	59.166666666666664	81.66666666666667	720	0.3200980133949422
BAESF_00377.mRNA.1	56.432748538011694	85.96491228070175	342	0.3384685817086112
BAESF_00377.mRNA.2	56.432748538011694	85.96491228070175	342	0.3384685817086112
BAESF_00378.mRNA.1	64.95950973954913	88.90347997373605	4569	0
BAESF_00379.mRNA.1	63.040090664400054	92.69018274543136	7059	0
BAESF_00380.mRNA.1	62.01550387596899	85.41226215644821	1419	0.3265439813061788
BAESF_00380.mRNA.2	63.90328151986183	90.41450777202073	1158	0.3557907769175714
BAESF_00381.mRNA.1	59.79381443298969	70.10309278350516	582	0.2303839168100321
BAESF_00382.mRNA.1	70.26143790849673	82.6797	918	0.2320210860954292
BAESF_00383.mRNA.1	67.93743890518084	86.21700879765396	1023	0.2822523511485426
BAESF_00384.mRNA.1	68.82183908045977	87.5	696	0.3647204338689692
BAESF_00385.mRNA.1	65.85233441910967	87.45928338762215	1842	0.3403555126776922
BAESF_00385.mRNA.2	66.00550964187327	87.43801652892562	1815	0.343798
BAESF_00386.mRNA.1	59.166666666666664	83.61111111111111	1080	0.3601795206716957
BAESF_00387.mRNA.1	65.63307493540051	81.3953	774	0.3506491823461065
BAESF_00388.mRNA.1	59.60378983634798	78.03617571059432	1161	0.2900903828686096
BAESF_00389.mRNA.1	59.09090909090909	83.33333333333333	198	0.2818723893718216
BAESF_00390.mRNA.1	59.86733001658375	72.13930348258707	603	0.2650704198234226
BAESF_00391.mRNA.1	66.26984126984127	75	252	0.3381559807001871
BAESF_00392.mRNA.1	68.81889763779527	86.2992	1905	0
BAESF_00393.mRNA.1	61.324786324786324	79.48717948717949	468	0.2885006605239728
BAESF_00394.mRNA.1	65.53030303030303	84.0909	264	0.2683016946616041
BAESF_00395.mRNA.1	65.51282051282051	90.76923076923077	780	0.3293399937937331
BAESF_00396.mRNA.1	57.74647887323944	82.8169	1065	0.3433579069167753
BAESF_00397.mRNA.1	66.34819532908705	87.26114649681529	942	0.3459387580979408
BAESF_00398.mRNA.1	63.12849162011173	86.87150837988827	2148	0
BAESF_00399.mRNA.1	63.23529411764706	90.44117647058823	408	0.3537996549392058
BAESF_00400.mRNA.1	64.06844106463879	92.20532319391636	1578	0.350284
BAESF_00400.mRNA.2	64.06844106463879	92.20532319391636	1578	0.350284
BAESF_00401.mRNA.1	64.10095953274927	87.9224	4794	0
BAESF_00402.mRNA.1	61.787617876178764	83.76383763837639	2439	0
BAESF_00403.mRNA.1	60.48265460030166	75.1131	1326	0.3044493757308549
BAESF_00404.mRNA.1	54.857142857142854	70.28571428571429	525	0.3086732772502463
BAESF_00405.mRNA.1	51.886792452830186	66.98113207547169	318	0.2706146996257534
BAESF_00406.mRNA.1	68.23069403714565	85.33724340175954	3069	0
BAESF_00406.mRNA.2	68.23069403714565	85.33724340175954	3069	0
BAESF_00407.mRNA.1	59.25	73	1200	0.2517534879802531
BAESF_00408.mRNA.1	67.29957805907173	75.31645569620254	474	0.2829747613194996
BAESF_00409.mRNA.1	62.62626262626262	81.81818181818181	396	0.3870172908817864
BAESF_00410.mRNA.1	63.72819100091827	85.12396694214875	1089	0.3076781828370353
BAESF_00411.mRNA.1	60.984848484848484	86.13636363636364	1320	0.3376581093387457
BAESF_00412.mRNA.1	60.95238095238095	76	525	0.3199999448428676
BAESF_00413.mRNA.1	55.79710144927536	84.56521739130434	1380	0.3557417571836425
BAESF_00414.mRNA.1	61.06442577030813	89.28571428571429	1428	0.3274623014493433
BAESF_00415.mRNA.1	70.12858555885262	91.54302670623146	2022	0.333166
BAESF_00416.mRNA.1	65.36833192209991	90.17781541066893	3543	0
BAESF_00417.mRNA.1	56.08108108108108	81.75675675675676	444	0.352655
BAESF_00418.mRNA.1	61.890087313816124	79.96918335901387	1947	0
BAESF_00419.mRNA.1	57.03703703703704	83.33333333333333	540	0.3491107329948201
BAESF_00420.mRNA.1	69.8582	85.31914893617021	1410	0.3252437971877156
BAESF_00421.mRNA.1	56.87943262411348	72.76595744680851	705	0.3725946656460068
BAESF_00421.mRNA.2	57.046070460704605	71.95121951219512	738	0.3714440968125762
BAESF_00421.mRNA.3	56.776556776556774	70.696	819	0.3500110689747784
BAESF_00422.mRNA.1	53.15904139433551	76.47058823529412	459	0.2933588700455371
BAESF_00423.mRNA.1	67.0996	87.97653958944281	7161	0
BAESF_00424.mRNA.1	67.77210884353741	76.0204	1176	0.2857767974979472
BAESF_00425.mRNA.1	69.22222222222223	85.33333333333333	900	0.3216461079146285
BAESF_00426.mRNA.1	64.57765667574932	92.09809264305177	1101	0.3289183604528389
BAESF_00426.mRNA.2	64.88764044943821	91.01123595505618	1068	0.3312128920681825
BAESF_00427.mRNA.1	61.884520014169325	85.12221041445271	2823	0
BAESF_00428.mRNA.1	64.43812233285918	81.65007112375534	2109	0
BAESF_00429.mRNA.1	60.18518518518518	85.64814814814815	1296	0.3586077730724537
BAESF_00430.mRNA.1	70.01795332136446	85.09874326750449	1671	0.2752076400150511
BAESF_00431.mRNA.1	68.62585034013605	90.93877551020408	3675	0
BAESF_00432.mRNA.1	68.99827288428325	91.19170984455958	1158	0.3852982062661398
BAESF_00433.mRNA.1	69.06534325889164	89.33002481389578	1209	0.3379851114282757
BAESF_00434.mRNA.1	64.14253897550111	89.53229398663697	1347	0.3467956805693123
BAESF_00435.mRNA.1	64.46469248291572	86.56036446469248	2634	0
BAESF_00435.mRNA.2	64.55893832943013	86.4169	2562	0
BAESF_00435.mRNA.3	64.46719757299962	86.57565415244596	2637	0
BAESF_00435.mRNA.4	66.18666666666667	89.12	1875	0
BAESF_00436.mRNA.1	59.64912280701754	79.50138504155125	1083	0.3505509307928038
BAESF_00437.mRNA.1	66.12554112554112	87.33766233766234	1848	0
BAESF_00438.mRNA.1	63.07471264367816	75.64655172413794	1392	0.2926109441819009
BAESF_00439.mRNA.1	60.317460317460316	74.60317460317461	378	0.3017934400047724
BAESF_00440.mRNA.1	67.17171717171718	84.34343434343434	1188	0.3110033766084867
BAESF_00441.mRNA.1	65.19607843137256	80.88235294117646	408	0.3206485730108416
BAESF_00442.mRNA.1	60.945945945945944	81.08108108108108	2220	0
BAESF_00443.mRNA.1	60.894660894660895	78.13852813852814	1386	0.358829
BAESF_00444.mRNA.1	57.07070707070707	72.72727272727273	198	0.3444457378662698
BAESF_00445.mRNA.1	59.130434782608695	66.95652173913044	345	0.2632425419300359
BAESF_00446.mRNA.1	64.11149825783973	78.04878048780488	861	0.2980144874386676
BAESF_00447.mRNA.1	59.103641456582636	76.47058823529412	714	0.2925196749606978
BAESF_00448.mRNA.1	57.51633986928105	69.93464052287581	459	0.2722407116474115
BAESF_00448.mRNA.2	56.30252100840336	69.74789915966386	357	0.2888654879844373
BAESF_00449.mRNA.1	64.3098	81.81818181818181	297	0.2539365580951933
BAESF_00450.mRNA.1	61.14341085271318	85.17441860465117	1032	0.3075266719120108
BAESF_00451.mRNA.1	63.04761904761905	81.71428571428571	525	0.2909010478844915
BAESF_00451.mRNA.2	63.615	85.91549295774648	426	0.3163166202635395
BAESF_00452.mRNA.1	65.60283687943263	80.85106382978724	282	0.2774805532002578
BAESF_00453.mRNA.1	70.08739780095856	96.16577389343107	10641	0
BAESF_00454.mRNA.1	60.869565217391305	85.58352402745996	1311	0.3035343504997752
BAESF_00454.mRNA.2	61.160058737151246	85.02202643171806	1362	0.2930164583375653
BAESF_00455.mRNA.1	61.217948717948715	84.85576923076923	1248	0.373756
BAESF_00456.mRNA.1	65.17412935323384	84.70149253731343	804	0.2735257542639783
BAESF_00457.mRNA.1	70.17006802721089	87.14285714285714	2940	0
BAESF_00458.mRNA.1	69.25925925925925	81.66666666666667	540	0.3340211487808436
BAESF_00459.mRNA.1	60.68563092633114	86.2144	1371	0.3508322381700446
BAESF_00460.mRNA.1	59.57620211898941	72.98288508557457	2454	0
BAESF_00461.mRNA.1	61.743341404358354	82.80871670702179	1239	0.3365128938931376
BAESF_00462.mRNA.1	64.71088435374149	86.73469387755102	1176	0.3207831126753753
BAESF_00463.mRNA.1	64.1026	85.75498575498575	1053	0.3275205359623631
BAESF_00464.mRNA.1	61.839080459770116	73.10344827586206	435	0.2614113388584445
BAESF_00465.mRNA.1	61.282051282051285	69.23076923076923	390	0.2515426029078511
BAESF_00466.mRNA.1	62.387387387387385	79.95495495495496	1332	0.356016
BAESF_00466.mRNA.2	62.23832528180354	78.74396135265701	1242	0.3491830665970726
BAESF_00467.mRNA.1	61.111111111111114	82.55813953488372	774	0.3382634571186293
BAESF_00468.mRNA.1	61.571675302245254	81.34715025906736	1158	0.3116480844536556
BAESF_00469.mRNA.1	64.67065868263474	80.83832335329342	501	0.2821793822461257
BAESF_00470.mRNA.1	60.062893081761004	75.47169811320755	318	0.3102785002028682
BAESF_00471.mRNA.1	70	90.38461538461539	780	0.3793476528533746
BAESF_00472.mRNA.1	57.870370370370374	65.27777777777777	216	0.2510435397123257
BAESF_00473.mRNA.1	63.07053941908714	84.64730290456431	723	0.3249600579380919
BAESF_00474.mRNA.1	66.66666666666667	89.31297709923665	1179	0.3682032535575547
BAESF_00475.mRNA.1	59.90068280571074	82.12290502793296	1611	0.3889657373990611
BAESF_00475.mRNA.2	59.91711071640024	81.34991119005329	1689	0.3813324875999657
BAESF_00476.mRNA.1	57.818930041152264	83.33333333333333	486	0.4543698411506449
BAESF_00477.mRNA.1	66.79516833718839	85.65921356977641	3891	0
BAESF_00478.mRNA.1	61.49659863945578	87.34693877551021	735	0.3336399545505131
BAESF_00479.mRNA.1	63.08296514482082	85.86156111929307	2037	0
BAESF_00480.mRNA.1	65.63039723661485	87.04663212435233	1158	0.3664704315423914
BAESF_00481.mRNA.1	66.37764932562621	85.26011560693641	1038	0.3005501634675023
BAESF_00482.mRNA.1	57.61648745519713	86.4247	2232	0
BAESF_00483.mRNA.1	63.86430678466077	80.97345132743362	678	0.2683055964325851
BAESF_00484.mRNA.1	71.748	83.53658536585365	492	0.3367781359267485
BAESF_00485.mRNA.1	65.7104	91.80327868852459	732	0.3983536054116132
BAESF_00486.mRNA.1	66.0081	84.34650455927051	1974	0
BAESF_00487.mRNA.1	64.82035928143712	77.24550898203593	2004	0
BAESF_00488.mRNA.1	63.34563345633456	86.34686346863468	813	0.3893374083960482
BAESF_00489.mRNA.1	56.68449197860963	82.3529	561	0.3024814665113207
BAESF_00490.mRNA.1	67.4914	87.42268041237114	1455	0.3236649954284651
BAESF_00491.mRNA.1	65.96638655462185	81.5126	714	0.3065727382503529
BAESF_00492.mRNA.1	61.585835257890686	81.52424942263279	1299	0.3015819183941392
BAESF_00493.mRNA.1	60.70038910505836	82.1012	771	0.3318910721915176
BAESF_00494.mRNA.1	60.101010101010104	78.13852813852814	1386	0.3604292927286772
BAESF_00495.mRNA.1	61.06666666666667	66.4	375	0.2999425174447179
BAESF_00496.mRNA.1	59.64125560538117	81.16591928251121	669	0.271579
BAESF_00497.mRNA.1	65.40084388185655	75.9494	237	0.2930005215686458
BAESF_00498.mRNA.1	53.763440860215056	72.58064516129032	186	0.2637505264970535
BAESF_00499.mRNA.1	51.96969696969697	68.18181818181819	660	0.2744109714792336
BAESF_00500.mRNA.1	54.045307443365694	70.87378640776699	309	0.3193139063653328
BAESF_00501.mRNA.1	61.56156156156156	77.92792792792793	666	0.3345118506340551
BAESF_00502.mRNA.1	63.9344	88.52459016393442	183	0.2974943517883337
BAESF_00503.mRNA.1	55.71600481347774	64.25992779783394	831	0.2822428067322237
BAESF_00504.mRNA.1	63.31096196868009	67.78523489932886	447	0.2810504827527691
BAESF_00504.mRNA.2	61.07784431137725	59.880239520958085	501	0.2894310907623552
BAESF_00504.mRNA.3	59.824561403508774	57.89473684210526	570	0.289672
BAESF_00504.mRNA.4	61.21212121212121	60.60606060606061	495	0.2897294288413319
BAESF_00505.mRNA.1	62.72335181762169	79.9445	3246	0
BAESF_00506.mRNA.1	65.12027491408935	87.11340206185567	1746	0.300224
BAESF_00507.mRNA.1	60.267857142857146	79.35267857142857	2688	0
BAESF_00507.mRNA.2	60.78173034694774	79.71014492753623	2277	0
BAESF_00508.mRNA.1	66.17375231053605	90.57301293900184	1623	0.3775879677885883
BAESF_00509.mRNA.1	65.71428571428571	84.48979591836735	1470	0.3038237000481865
BAESF_00509.mRNA.2	66.02836879432624	84.8936	1410	0.3057062107023379
BAESF_00510.mRNA.1	62.913907284768214	88.6093	2265	0
BAESF_00511.mRNA.1	64.733	88.95027624309392	3258	0
BAESF_00512.mRNA.1	66.37080867850099	87.1302	2028	0
BAESF_00513.mRNA.1	63.41880341880342	83.33333333333333	1170	0.2810725667846466
BAESF_00514.mRNA.1	63.77277599142551	75.2412	933	0.2616903058248925
BAESF_00515.mRNA.1	58.666666666666664	78.4	375	0.2643240423012586
BAESF_00516.mRNA.1	56.81159420289855	69.1304	690	0.2114836377760052
BAESF_00517.mRNA.1	58.7466	85.53719008264463	1452	0.3008601040810677
BAESF_00518.mRNA.1	62.135176651305684	88.94009216589862	1302	0.3134072080310398
BAESF_00519.mRNA.1	62.7973	89.03088391906283	2817	0
BAESF_00520.mRNA.1	62.96928327645051	74.74402730375427	1758	0
BAESF_00521.mRNA.1	65.9748	89.81132075471699	1590	0.3796759081839674
BAESF_00522.mRNA.1	62.95302013422819	86.84563758389261	2235	0
BAESF_00522.mRNA.2	62.84530386740332	86.74033149171271	2172	0
BAESF_00523.mRNA.1	57.464212678936605	83.43558282208589	489	0.3915076827304727
BAESF_00524.mRNA.1	64.78114478114477	86.26262626262626	2970	0
BAESF_00525.mRNA.1	58.860759493670884	76.42405063291139	1896	0
BAESF_00526.mRNA.1	58.088235294117645	77.20588235294117	408	0.3030723524253103
BAESF_00527.mRNA.1	65.41471048513301	88.73239436619718	639	0.3389290947105246
BAESF_00528.mRNA.1	64.8686	80.49792531120332	723	0.337354
BAESF_00528.mRNA.2	64.66666666666667	80	750	0.3332402670410393
BAESF_00528.mRNA.3	64.613	81.99052132701422	633	0.3415791074569648
BAESF_00529.mRNA.1	65.44035674470457	88.96321070234114	897	0.335623
BAESF_00530.mRNA.1	63.87096774193548	92.58064516129032	930	0.3687122504802528
BAESF_00531.mRNA.1	59.385113268608414	82.52427184466019	618	0.302369
BAESF_00532.mRNA.1	60.047281323877066	85.46099290780141	846	0.3799749895379558
BAESF_00533.mRNA.1	64.91437674233373	84.58781362007169	2511	0
BAESF_00534.mRNA.1	66.60046342270772	85.20357497517378	3021	0
BAESF_00534.mRNA.2	66.60046342270772	85.20357497517378	3021	0
BAESF_00534.mRNA.3	66.60046342270772	85.20357497517378	3021	0
BAESF_00535.mRNA.1	61.23032904148784	82.23175965665236	3495	0
BAESF_00536.mRNA.1	60.24416135881104	81.36942675159236	1884	0.3048016234272481
BAESF_00537.mRNA.1	61.65191740412979	89.82300884955752	678	0.3771595285505378
BAESF_00538.mRNA.1	57.78894472361809	86.68341708542714	1194	0.3678796910759814
BAESF_00539.mRNA.1	56.14886731391586	76.69902912621359	618	0.3711413911890001
BAESF_00540.mRNA.1	59.86842105263158	67.76315789473684	456	0.4628701292548602
BAESF_00541.mRNA.1	61.36865342163355	82.28476821192054	1812	0.3188934551060439
BAESF_00542.mRNA.1	52.805280528052805	65.34653465346534	303	0.2800401710389519
BAESF_00543.mRNA.1	53.896103896103895	66.23376623376623	462	0.3084422128330567
BAESF_00544.mRNA.1	58.01526717557252	77.48091603053435	786	0.3073879913930834
BAESF_00545.mRNA.1	66.4033	85.21444695259594	2658	0
BAESF_00546.mRNA.1	67.24228152799581	86.65620094191523	1911	0
BAESF_00547.mRNA.1	60.49382716049383	81.06995884773663	1458	0.3325431842545498
BAESF_00547.mRNA.2	60.60606060606061	81.19834710743801	1452	0.3325853613493557
BAESF_00548.mRNA.1	60.19786910197869	81.05022831050228	1314	0.3075655338208342
BAESF_00549.mRNA.1	59.83606557377049	80.60109289617486	1098	0.3023836178849278
BAESF_00550.mRNA.1	61.458333333333336	87.5	768	0.358751
BAESF_00551.mRNA.1	66.38507567757831	85.11087645195354	2841	0
BAESF_00552.mRNA.1	66.30565583634176	85.92057761732852	1662	0.2866097125289826
BAESF_00553.mRNA.1	58.26972010178117	68.70229007633588	393	0.2691499381296895
BAESF_00554.mRNA.1	59.67741935483871	77.01612903225806	744	0.3303815292753274
BAESF_00555.mRNA.1	61.166666666666664	72.5	600	0.253128
BAESF_00556.mRNA.1	65.02347417840376	81.92488262910798	2556	0
BAESF_00557.mRNA.1	62.79701289884589	88.39103869653768	1473	0.3560022282258944
BAESF_00557.mRNA.2	62.40851630073187	87.62475049900199	1503	0.3487674651464077
BAESF_00557.mRNA.3	63.111111111111114	89.33333333333333	1350	0.3632413178813372
BAESF_00558.mRNA.1	60.833333333333336	86.42857142857143	840	0.3237280705840815
BAESF_00559.mRNA.1	63.71158392434988	86.52482269503547	846	0.2979721874779985
BAESF_00560.mRNA.1	62.81481481481482	80.22222222222223	1350	0.2783502699652714
BAESF_00561.mRNA.1	62.31884057971015	84.472	1449	0.322799
BAESF_00562.mRNA.1	67.08160442600277	90.04149377593362	723	0.392298
BAESF_00563.mRNA.1	66.03295310519646	90.11406844106465	789	0.396832
BAESF_00564.mRNA.1	67.51515151515152	89.81818181818181	825	0.4170477416438145
BAESF_00565.mRNA.1	59.07297830374753	84.91124260355029	1014	0.3542644783845248
BAESF_00566.mRNA.1	61.19969627942293	83.5991	1317	0.2759773238681133
BAESF_00567.mRNA.1	63.80952380952381	74.54545454545455	1155	0.2734285495832683
BAESF_00568.mRNA.1	60.61253561253561	80.12820512820512	1404	0.3257251712755752
BAESF_00569.mRNA.1	65.05050505050505	90.9091	495	0.3476032428622208
BAESF_00570.mRNA.1	68.34910620399579	88.01261829652996	951	0.4255441911076378
BAESF_00571.mRNA.1	64.71354166666667	85.5469	768	0.3846375751056618
BAESF_00572.mRNA.1	65.40664375715922	85.2234	2619	0
BAESF_00573.mRNA.1	57.62820512820513	81.15384615384616	1560	0.312387
BAESF_00574.mRNA.1	67.61229314420804	84.57446808510639	1692	0.364171
BAESF_00575.mRNA.1	57.870370370370374	72.68518518518519	648	0.2346869040803102
BAESF_00576.mRNA.1	60.33478893740902	75.76419213973799	1374	0.3009316317917329
BAESF_00577.mRNA.1	61.49906890130354	83.93854748603351	2148	0
BAESF_00578.mRNA.1	62.82051282051282	85.47008547008546	702	0.3265312719935662
BAESF_00579.mRNA.1	66.01815823605708	83.26848249027238	771	0.3739081730236124
BAESF_00580.mRNA.1	69.47194719471948	90.5941	1818	0.3460635419124551
BAESF_00581.mRNA.1	61.298701298701296	81.03896103896103	1155	0.2775065495884801
BAESF_00582.mRNA.1	63.29113924050633	83.54430379746836	474	0.3516412092233943
BAESF_00583.mRNA.1	60.94276094276094	74.74747474747475	594	0.3355711765187921
BAESF_00584.mRNA.1	61.33919843597263	79.76539589442815	2046	0.3363580749059799
BAESF_00585.mRNA.1	62.57309941520468	86.3158	1710	0.3245602720338238
BAESF_00585.mRNA.2	62.85032796660704	86.76207513416816	1677	0.3304027678409038
BAESF_00586.mRNA.1	71.94719471947195	91.68316831683168	1515	0.3601922311159723
BAESF_00587.mRNA.1	60.396039603960396	80.198	303	0.38048
BAESF_00588.mRNA.1	65.53287981859411	71.42857142857143	441	0.3908577029132236
BAESF_00589.mRNA.1	64.51304139746351	85.42713567839196	4179	0
BAESF_00590.mRNA.1	60.37195994277539	81.3305	1398	0.3326913101249687
BAESF_00591.mRNA.1	60.978384527872585	79.86348122866895	879	0.329857
BAESF_00592.mRNA.1	61.22222222222222	85.66666666666667	900	0.4016467410131438
BAESF_00593.mRNA.1	63.71085747731929	83.05531167690957	3417	0
BAESF_00594.mRNA.1	67.9341	84.79087452471482	789	0.3193117105804972
BAESF_00595.mRNA.1	63.74269005847953	91.00877192982456	1368	0.3619684828763908
BAESF_00596.mRNA.1	58.56481481481482	79.16666666666667	1296	0.3417539919214028
BAESF_00597.mRNA.1	60.10498687664042	85.8268	381	0.3554595148153356
BAESF_00598.mRNA.1	63.750985027580775	91.96217494089835	1269	0.3760520114816511
BAESF_00599.mRNA.1	58.89136904761905	79.24107142857143	2688	0
BAESF_00600.mRNA.1	57.563025210084035	81.09243697478992	714	0.3389088415412872
BAESF_00601.mRNA.1	62.24105461393597	81.07344632768361	1062	0.3098987317496452
BAESF_00601.mRNA.2	62.51402918069585	82.49158249158249	891	0.3111129241311641
BAESF_00602.mRNA.1	58.97435897435897	85.06787330316742	2652	0
BAESF_00603.mRNA.1	59.927536231884055	84.67391304347827	2760	0
BAESF_00604.mRNA.1	58.352059925093634	75.73033707865169	1335	0.3089342169002042
BAESF_00605.mRNA.1	60.416666666666664	78.57142857142857	336	0.3052859955594309
BAESF_00606.mRNA.1	63.770325203252035	88.41463414634147	1968	0
BAESF_00607.mRNA.1	59.511343804537525	75.91623036649214	573	0.3097039258892511
BAESF_00608.mRNA.1	56.59722222222222	71.875	288	0.2908702164695217
BAESF_00609.mRNA.1	58.9662	81.32911392405063	948	0.2999905190135803
BAESF_00609.mRNA.2	58.65384615384615	69.23076923076923	936	0.2752501791419959
BAESF_00610.mRNA.1	58.28677839851024	76.81564245810056	1074	0.2687240038156377
BAESF_00610.mRNA.2	57.32410611303345	78.20069204152249	867	0.2581132948426678
BAESF_00610.mRNA.3	58.4555	76.83284457478005	1023	0.2704970570909701
BAESF_00611.mRNA.1	61.904761904761905	84.14634146341463	1722	0.3236091408869676
BAESF_00612.mRNA.1	57.520325203252035	65.85365853658537	492	0.2813164101990434
BAESF_00613.mRNA.1	60.26856240126382	79.38388625592417	1266	0.3523610240437396
BAESF_00614.mRNA.1	62.332301341589265	79.25696594427245	969	0.3561733021479357
BAESF_00615.mRNA.1	62.15139442231076	86.25498007968127	1506	0.3440906763428491
BAESF_00616.mRNA.1	66.75385062481837	93.63557105492589	3441	0
BAESF_00617.mRNA.1	64.23505572441742	93.921	987	0.3767270991999465
BAESF_00618.mRNA.1	54.6471	74.21383647798743	2862	0
BAESF_00619.mRNA.1	57.40049751243781	75.3731	1608	0.3661792224794408
BAESF_00620.mRNA.1	57.61904761904762	75.23809523809524	630	0.2955093981850448
BAESF_00621.mRNA.1	56.6468	77.38095238095238	1008	0.3124774178918962
BAESF_00622.mRNA.1	62.31195566112431	91.92399049881236	1263	0.3975983807352439
BAESF_00623.mRNA.1	66.50679456434852	94.30455635491607	5004	0
BAESF_00624.mRNA.1	59.38743038981703	85.95863166268894	7542	0
BAESF_00625.mRNA.1	55.214723926380366	68.71165644171779	489	0.3027128638735853
BAESF_00626.mRNA.1	58.62068965517241	80	435	0.2956942340028051
BAESF_00627.mRNA.1	62.944983818770226	78.15533980582525	1236	0.304156
BAESF_00628.mRNA.1	53.18230852211435	78.96440129449839	927	0.3080975228555824
BAESF_00629.mRNA.1	61.19085592769803	82.77511961722487	1881	0.3243283230879829
BAESF_00629.mRNA.2	61.19085592769803	82.77511961722487	1881	0.3243283230879829
BAESF_00630.mRNA.1	63.13131313131313	93.33333333333333	990	0.3773451708706207
BAESF_00631.mRNA.1	59.657506969334925	81.12305854241337	2511	0
BAESF_00632.mRNA.1	57.44384814152256	75.96899224806202	5031	0
BAESF_00633.mRNA.1	60.86142322097378	88.20224719101124	2136	0.3654338257536029
BAESF_00634.mRNA.1	64.8407	82.16970998925886	2793	0
BAESF_00635.mRNA.1	65.01416430594901	80.02832861189802	2118	0
BAESF_00636.mRNA.1	56.32183908045977	70.11494252873563	261	0.2549793252115601
BAESF_00637.mRNA.1	65.86086489390277	83.0782	3723	0
BAESF_00638.mRNA.1	66.89891616898916	91.77173191771732	9042	0
BAESF_00639.mRNA.1	66.82464454976304	92.891	633	0.410219
BAESF_00640.mRNA.1	61.80952380952381	82	1050	0.3536398534710699
BAESF_00641.mRNA.1	60.95238095238095	84.57142857142857	525	0.3072525638234487
BAESF_00642.mRNA.1	58.099688473520246	79.4393	642	0.3476272517739905
BAESF_00643.mRNA.1	66.2192	81.87919463087249	447	0.3426498105521233
BAESF_00644.mRNA.1	65.53381393752146	78.26982492276004	2913	0
BAESF_00645.mRNA.1	61.00917431192661	77.3919	4578	0
BAESF_00646.mRNA.1	60.38394415357766	88.48167539267016	573	0.3996954794239606
BAESF_00647.mRNA.1	57.07434052757794	83.45323741007195	1251	0.3146980954172307
BAESF_00648.mRNA.1	56.918238993710695	73.11320754716981	1272	0.3103639751014364
BAESF_00649.mRNA.1	58.764940239043824	76.49402390438247	1506	0.3084802832086185
BAESF_00650.mRNA.1	57.99293998991427	81.24054462934947	1983	0
BAESF_00651.mRNA.1	58.627450980392155	74.31372549019608	1530	0.2972586607488601
BAESF_00652.mRNA.1	59.93431855500821	79.3103	1218	0.3082171949869942
BAESF_00653.mRNA.1	59.80861244019139	81.81818181818181	1254	0.2635811894586933
BAESF_00654.mRNA.1	60.16949152542373	79.44915254237289	1416	0.3230141310188809
BAESF_00655.mRNA.1	64.7953	72.45614035087719	1710	0.3136254392769616
BAESF_00656.mRNA.1	62.865947611710325	85.36209553158706	1947	0
BAESF_00657.mRNA.1	59.84251968503937	75.19685039370079	762	0.2782780385683935
BAESF_00658.mRNA.1	68.29268292682927	81.70731707317073	246	0.2482640524981332
BAESF_00659.mRNA.1	57.86516853932584	76.96629213483146	3204	0
BAESF_00660.mRNA.1	66.8103	73.70689655172414	696	0.3500038671911207
BAESF_00661.mRNA.1	61.666666666666664	69.16666666666667	720	0.264823
BAESF_00662.mRNA.1	55.445544554455445	70.79207920792079	606	0.3268422006843131
BAESF_00663.mRNA.1	59.950248756218905	80.22388059701493	804	0.300972
BAESF_00664.mRNA.1	59.05947441217151	72.19917012448133	723	0.2779096349577547
BAESF_00665.mRNA.1	60.53333333333333	84.8	375	0.3387889540889565
BAESF_00666.mRNA.1	62.521150592216586	76.90355329949239	1182	0.303571
BAESF_00667.mRNA.1	56.52173913043478	80.8696	345	0.3131081438591017
BAESF_00668.mRNA.1	58.84917175239756	72.97297297297297	3441	0
BAESF_00669.mRNA.1	62.944983818770226	82.03883495145631	618	0.3175081005379909
BAESF_00670.mRNA.1	56.91609977324263	68.70748299319727	441	0.2409498268621196
BAESF_00671.mRNA.1	68.59504132231405	92.56198347107438	363	0.3077402379128409
BAESF_00672.mRNA.1	56.44444444444444	77.06666666666666	1125	0.2868332463925685
BAESF_00672.mRNA.2	56.228070175438596	76.57894736842105	1140	0.2862847474028628
BAESF_00672.mRNA.3	56.48604269293924	75.61576354679804	1218	0.2844626497227993
BAESF_00673.mRNA.1	57.07898658718331	76.15499254843517	2013	0
BAESF_00674.mRNA.1	55.991943605236656	70.69486404833837	993	0.2974459703984988
BAESF_00674.mRNA.2	55.282051282051285	69.23076923076923	975	0.291126
BAESF_00675.mRNA.1	57.58661887694146	74.55197132616487	837	0.3317740525528857
BAESF_00676.mRNA.1	57.923497267759565	77.04918032786885	366	0.2812263380432078
BAESF_00677.mRNA.1	57.684630738522955	76.64670658682634	501	0.3239821375878892
BAESF_00678.mRNA.1	63.828238719068416	84.27947598253274	1374	0.3512607961225951
BAESF_00679.mRNA.1	58.9041	73.97260273972603	876	0.2800172780810377
BAESF_00680.mRNA.1	61.82795698924731	78.06451612903226	930	0.2932552847488392
BAESF_00681.mRNA.1	56.3817	71.37546468401487	807	0.2691319084355765
BAESF_00682.mRNA.1	60.23809523809524	77.14285714285714	420	0.3434289261675313
BAESF_00683.mRNA.1	58.333333333333336	71.375	2400	0
BAESF_00684.mRNA.1	55.1789	66.38418079096046	1062	0.3062446355520773
BAESF_00685.mRNA.1	61.73960913845307	80.01651527663088	3633	0
BAESF_00685.mRNA.2	61.73960913845307	80.01651527663088	3633	0
BAESF_00685.mRNA.3	61.73960913845307	80.01651527663088	3633	0
BAESF_00686.mRNA.1	59.092459911293076	74.4115	2931	0
BAESF_00687.mRNA.1	59.6132	77.47440273037543	879	0.2979314645714019
BAESF_00688.mRNA.1	57.17761557177616	72.99270072992701	411	0.3088143925729577
BAESF_00689.mRNA.1	59.74710221285564	73.76185458377239	2847	0
BAESF_00690.mRNA.1	59.335500180570605	74.10617551462622	2769	0
BAESF_00691.mRNA.1	56.05263157894737	73.15789473684211	1140	0.2955074969607287
BAESF_00692.mRNA.1	64.30555555555556	88.125	1440	0.3248571071389381
BAESF_00693.mRNA.1	60.02214839424142	74.8173	4515	0
BAESF_00694.mRNA.1	60.249554367201426	76.47058823529412	561	0.3259580923045481
BAESF_00695.mRNA.1	64.18604651162791	86.04651162790698	645	0.3496223008620231
BAESF_00696.mRNA.1	63.960396039603964	75.44554455445545	1515	0.3157294417390479
BAESF_00697.mRNA.1	58.28011919965943	81.35376756066411	2349	0
BAESF_00698.mRNA.1	65.50956831330663	80.24032042723631	2247	0
BAESF_00699.mRNA.1	65.6291	85.21400778210116	771	0.3273570700714304
BAESF_00700.mRNA.1	60.37924151696607	84.4311	1002	0.3046693614668739
BAESF_00701.mRNA.1	63.425925925925924	76.73611111111111	864	0.2638726776910692
BAESF_00702.mRNA.1	67.93687451886066	89.14549653579677	2598	0
BAESF_00703.mRNA.1	71.62162162162163	88.51351351351352	444	0.2756989716795262
BAESF_00704.mRNA.1	61.25925925925926	85.77777777777777	2700	0
BAESF_00705.mRNA.1	64.47978793903248	81.70974155069582	1509	0.3325593886171659
BAESF_00706.mRNA.1	58.61049519586105	74.05764966740577	1353	0.2976688485136337
BAESF_00706.mRNA.2	58.40978593272171	74.31192660550458	1308	0.3046230917947012
BAESF_00707.mRNA.1	60.6846	82.88621646623497	3243	0
BAESF_00708.mRNA.1	70.691	87.60820045558087	6585	0
BAESF_00709.mRNA.1	62.54980079681275	81.67330677290836	753	0.4493649607597014
BAESF_00710.mRNA.1	68.32779623477298	78.90365448504983	1806	0.3212373570183814
BAESF_00711.mRNA.1	62.095238095238095	73.71428571428571	525	0.2242851356229495
BAESF_00712.mRNA.1	62.11354693648117	80.26981450252951	1779	0.2956886855432177
BAESF_00713.mRNA.1	63.70614035087719	78.45394736842105	1824	0.3060181691708963
BAESF_00714.mRNA.1	66.44736842105263	84.86842105263158	912	0.371859
BAESF_00715.mRNA.1	58.24847250509165	71.89409368635438	1473	0.2797950994060756
BAESF_00715.mRNA.2	58.24847250509165	71.89409368635438	1473	0.2797950994060756
BAESF_00716.mRNA.1	61.55384175949729	76.521	3501	0
BAESF_00717.mRNA.1	56.666666666666664	71.36363636363636	660	0.2723569810450563
BAESF_00718.mRNA.1	65.67708333333333	86.5625	1920	0
BAESF_00719.mRNA.1	65.4321	80.24691358024691	486	0.3065691652456498
BAESF_00720.mRNA.1	63.911595519224946	83.96911898274296	6606	0
BAESF_00721.mRNA.1	61.63934426229508	87.21311475409836	915	0.3874191996283521
BAESF_00722.mRNA.1	56.65990534144692	72.21095334685599	1479	0.2743789028709545
BAESF_00723.mRNA.1	58.11965811965812	73.07692307692308	234	0.3419535156276909
BAESF_00724.mRNA.1	59.94832041343669	72.48062015503876	774	0.2725349679028456
BAESF_00725.mRNA.1	63.453348819202475	80.48780487804878	2583	0
BAESF_00726.mRNA.1	62.95210166177908	76.68621700879766	2046	0
BAESF_00727.mRNA.1	72.03325774754346	89.79591836734694	1323	0.3512610165775219
BAESF_00728.mRNA.1	66.10925306577481	81.60535117056857	897	0.3504498004886359
BAESF_00729.mRNA.1	65.19174041297936	86.3717	1695	0.3431496690855773
BAESF_00730.mRNA.1	63.36429308565531	82.6625	969	0.3239537413549787
BAESF_00731.mRNA.1	63.66279069767442	80.23255813953489	2064	0
BAESF_00732.mRNA.1	60.953800298062596	71.08792846497765	2013	0
BAESF_00733.mRNA.1	67.82560706401766	83.44370860927152	1812	0.3183373203294033
BAESF_00734.mRNA.1	61.844331641285955	82.61421319796955	2364	0
BAESF_00735.mRNA.1	57.12050078247261	71.83098591549296	639	0.3156254239814423
BAESF_00736.mRNA.1	55.71955719557196	76.75276752767527	813	0.3103474777222909
BAESF_00737.mRNA.1	60.96491228070175	78.28947368421052	456	0.2878248540522525
BAESF_00738.mRNA.1	50.813	68.29268292682927	246	0.2879231087282579
BAESF_00739.mRNA.1	59.72222222222222	82.4074	648	0.3026516921597447
BAESF_00740.mRNA.1	64.81126039667306	86.75623800383877	1563	0.3115977331672372
BAESF_00741.mRNA.1	65.19823788546256	83.92070484581498	1362	0.3042474947559517
BAESF_00742.mRNA.1	66.3265	82.99319727891157	882	0.3142420702288066
BAESF_00743.mRNA.1	62.264150943396224	67.9245	636	0.2835269819833655
BAESF_00744.mRNA.1	57.6	61.6	375	0.3024204693604042
BAESF_00744.mRNA.2	58.843537414965986	62.244897959183675	294	0.3520265263587475
BAESF_00745.mRNA.1	57.23270440251572	67.9245	477	0.3133678566390172
BAESF_00746.mRNA.1	63.321492007104794	72.46891651865009	3378	0
BAESF_00747.mRNA.1	61.059190031152646	71.96261682242991	321	0.2984921918693766
BAESF_00747.mRNA.2	61.059190031152646	71.96261682242991	321	0.2984921918693766
BAESF_00748.mRNA.1	60.81967213114754	82.29508196721312	1830	0.3219476532596274
BAESF_00749.mRNA.1	61.904761904761905	81.42857142857143	630	0.2895957248123054
BAESF_00750.mRNA.1	66.33499170812604	90.54726368159204	1206	0.3657136987857984
BAESF_00751.mRNA.1	62.39271325976528	86.33736205990542	5709	0
BAESF_00752.mRNA.1	57.85358919687278	90.8316	1407	0.3856083075628961
BAESF_00753.mRNA.1	59.060402684563755	83.89261744966443	447	0.3140872810673055
BAESF_00754.mRNA.1	61.713106295149636	74.48031844316674	6783	0
BAESF_00755.mRNA.1	64.21267893660531	81.90184049079754	978	0.2733614478682272
BAESF_00756.mRNA.1	60.57971014492754	64.92753623188406	1035	0.2357344466630181
BAESF_00757.mRNA.1	59.95975855130785	68.00804828973843	1491	0.2288603621661664
BAESF_00757.mRNA.2	59.986639946559784	67.73547094188376	1497	0.2290376585178572
BAESF_00758.mRNA.1	56.08782435129741	75.1497	1002	0.3272306804212789
BAESF_00759.mRNA.1	59.1284	88.69257950530036	849	0.366205
BAESF_00760.mRNA.1	59.77207977207977	81.36752136752136	1755	0.3037447747100928
BAESF_00761.mRNA.1	58.62589656474141	82.786	2649	0
BAESF_00761.mRNA.2	58.648849294729025	82.51670378619154	2694	0
BAESF_00761.mRNA.3	58.648849294729025	82.51670378619154	2694	0
BAESF_00761.mRNA.4	58.648849294729025	82.51670378619154	2694	0
BAESF_00761.mRNA.5	58.62589656474141	82.786	2649	0
BAESF_00762.mRNA.1	61.58384388472884	78.76106194690266	4407	0
BAESF_00762.mRNA.2	61.58384388472884	78.76106194690266	4407	0
BAESF_00763.mRNA.1	61.53670770633835	82.55813953488372	4386	0
BAESF_00764.mRNA.1	59.42028985507246	84.60144927536231	1656	0.3380379356970133
BAESF_00765.mRNA.1	63.583333333333336	86.5	1200	0.4388266964768276
BAESF_00766.mRNA.1	66.2382	87.14652956298201	1167	0.3433667686161396
BAESF_00767.mRNA.1	63.43463579353594	89.00144717800289	2073	0.3906256534799323
BAESF_00767.mRNA.2	63.43463579353594	89.00144717800289	2073	0.3906256534799323
BAESF_00768.mRNA.1	58.56760374832664	83.53413654618474	1494	0.3915855122325465
BAESF_00769.mRNA.1	63.623789764868604	80.49792531120332	723	0.3126007552063026
BAESF_00770.mRNA.1	64.82683982683983	83.84740259740259	3696	0
BAESF_00770.mRNA.2	65.34010725373977	84.33530906011855	3543	0
BAESF_00771.mRNA.1	64.14141414141415	68.75	1584	0.2549112038614573
BAESF_00771.mRNA.2	64.20492348636061	70.25948103792415	1503	0.251839
BAESF_00772.mRNA.1	55.36480686695279	71.67381974248927	699	0.2543944177628842
BAESF_00773.mRNA.1	48.201438848920866	67.62589928057554	417	0.3018059935938739
BAESF_00774.mRNA.1	65.84922797456858	83.92370572207085	1101	0.3473918750573423
BAESF_00775.mRNA.1	60.86369770580297	66.80161943319838	1482	0.2318591480521618
BAESF_00776.mRNA.1	58.06938159879336	80.54298642533936	663	0.3240011461511442
BAESF_00777.mRNA.1	57.26775956284153	82.95081967213115	915	0.3594739628303972
BAESF_00778.mRNA.1	59.664478482859224	84.9015	1371	0.4017759432505798
BAESF_00779.mRNA.1	59.933499584372406	73.56608478802993	1203	0.3167655709127652
BAESF_00780.mRNA.1	61.20092378752887	80.83140877598153	2598	0
BAESF_00781.mRNA.1	54.0948	76.07758620689656	1392	0.3251784297536795
BAESF_00782.mRNA.1	58.72689938398357	73.30595482546201	1461	0.3150375832179656
BAESF_00783.mRNA.1	61.48148148148148	66.66666666666667	540	0.3787505520421104
BAESF_00784.mRNA.1	64.27875243664717	89.47368421052632	2052	0.3845167688559772
BAESF_00785.mRNA.1	53.14009661835749	75.3623	207	0.2973294394184996
BAESF_00786.mRNA.1	62.20472440944882	91.33858267716535	1524	0.3529632726723729
BAESF_00787.mRNA.1	63.956639566395665	88.21138211382114	738	0.3433285130248631
BAESF_00788.mRNA.1	61.11869031377899	78.99045020463848	2199	0
BAESF_00789.mRNA.1	64.90683229813665	82.14285714285714	1932	0
BAESF_00790.mRNA.1	60.03992015968064	78.68263473053892	2505	0
BAESF_00791.mRNA.1	58.709106984969054	75.06631299734748	1131	0.282429
BAESF_00792.mRNA.1	58.7469	73.83458646616542	1995	0
BAESF_00793.mRNA.1	60.36853685368537	87.005	7272	0
BAESF_00794.mRNA.1	61.09704641350211	73.29113924050633	2370	0
BAESF_00795.mRNA.1	63.49557522123894	73.34070796460178	2712	0
BAESF_00795.mRNA.2	63.80737396538751	74.15349887133183	2658	0
BAESF_00796.mRNA.1	64.94845360824742	91.31075110456554	2037	0.3878934001283411
BAESF_00797.mRNA.1	57.55868544600939	76.61971830985915	1065	0.2865598629937981
BAESF_00797.mRNA.2	56.86274509803921	77.85467128027682	867	0.2931037974671062
BAESF_00797.mRNA.3	56.86274509803921	77.85467128027682	867	0.2931037974671062
BAESF_00798.mRNA.1	66.84981684981685	72.52747252747253	1638	0.3516764089878014
BAESF_00799.mRNA.1	60.62091503267974	74.75490196078431	1224	0.3370404979379819
BAESF_00800.mRNA.1	57.70392749244713	72.50755287009063	1986	0
BAESF_00801.mRNA.1	58.63517060367454	67.71653543307086	1905	0
BAESF_00801.mRNA.2	58.57359635811836	67.98179059180576	1977	0
BAESF_00802.mRNA.1	52.79383429672447	71.09826589595376	519	0.351065
BAESF_00803.mRNA.1	55.388471177944865	69.92481203007519	399	0.2916538780028964
BAESF_00804.mRNA.1	60.265700483091784	77.35507246376811	1656	0.292286
BAESF_00805.mRNA.1	59.81481481481482	71.11111111111111	540	0.2565072957238191
BAESF_00806.mRNA.1	57.323232323232325	76.13636363636364	792	0.3141211642482402
BAESF_00807.mRNA.1	56.93069306930693	81.18811881188118	606	0.2935610922740819
BAESF_00808.mRNA.1	56.127450980392155	74.63235294117646	816	0.3291340408069851
BAESF_00809.mRNA.1	54.32098765432099	62.03703703703704	972	0.2442831215400876
BAESF_00810.mRNA.1	56.729559748427675	71.19496855345912	2385	0
BAESF_00811.mRNA.1	62.031558185404336	77.81065088757397	1014	0.3130165995177215
BAESF_00812.mRNA.1	64.4397	70.90517241379311	1392	0
BAESF_00813.mRNA.1	63.87301587301587	73.33333333333333	1575	0.2808571690072289
BAESF_00814.mRNA.1	59.41278065630397	84.456	579	0.3718851747853738
BAESF_00815.mRNA.1	66.13333333333334	65.6	375	0.2876835162404365
BAESF_00816.mRNA.1	64.92146596858639	87.17277486910994	1146	0.2672462104473443
BAESF_00817.mRNA.1	65.59428060768543	92.76139410187668	1119	0.2988857107752884
BAESF_00817.mRNA.2	66.56746031746032	94.04761904761905	1008	0.2967942261515074
BAESF_00818.mRNA.1	58.22890559732665	67.16791979949875	1197	0.2503269366748609
BAESF_00819.mRNA.1	58.73015873015873	75	1008	0.2622349989373498
BAESF_00820.mRNA.1	63.34661354581673	83.66533864541833	753	0.2975917643187546
BAESF_00821.mRNA.1	61.92893401015228	80.45685279187818	1182	0.293937
BAESF_00822.mRNA.1	57.57575757575758	81.11888111888112	429	0.3462521911625397
BAESF_00823.mRNA.1	60.21967526265521	73.78223495702005	2094	0
BAESF_00823.mRNA.2	60.22889842632332	73.81974248927038	2097	0
BAESF_00823.mRNA.3	60.23809523809524	73.85714285714286	2100	0
BAESF_00823.mRNA.4	60.19047619047619	73.71428571428571	2100	0
BAESF_00823.mRNA.5	60.26743075453677	73.92550143266476	2094	0
BAESF_00823.mRNA.6	60.22889842632332	73.81974248927038	2097	0
BAESF_00823.mRNA.7	60.74829931972789	74.28571428571429	1470	0.2642728184635228
BAESF_00824.mRNA.1	60.23550724637681	75.54347826086956	1104	0.2970377452430466
BAESF_00825.mRNA.1	69.1131	87.844	1308	0.3771988756194884
BAESF_00826.mRNA.1	59.355638166047086	80.42131350681537	2421	0
BAESF_00827.mRNA.1	60.5516	82.55395683453237	1668	0.3560059960294137
BAESF_00827.mRNA.2	60.51724137931034	81.89655172413794	1740	0.3464349577214291
BAESF_00828.mRNA.1	54.64994775339603	63.63636363636363	957	0.2412725905040809
BAESF_00829.mRNA.1	59.17480998914224	70.03257328990227	921	0.2657403990087779
BAESF_00830.mRNA.1	64.48087431693989	80.32786885245902	366	0.2857549338019704
BAESF_00831.mRNA.1	58.25446898002103	81.07255520504732	951	0.3613264676785189
BAESF_00832.mRNA.1	61.56156156156156	83.78378378378379	1998	0.3565892052814335
BAESF_00833.mRNA.1	59.78142076502732	78.36065573770492	915	0.2870164011091657
BAESF_00833.mRNA.2	59.310344827586206	78.62068965517241	870	0.2856982901588885
BAESF_00833.mRNA.3	61.904761904761905	80.95238095238095	693	0.303093
BAESF_00834.mRNA.1	65.15723270440252	85.13207547169812	3975	0
BAESF_00834.mRNA.2	66.01998824221046	87.47795414462081	3402	0
BAESF_00835.mRNA.1	72.17261904761905	89.50892857142857	1344	0.3611175407210871
BAESF_00836.mRNA.1	64.67661691542288	89.55223880597015	402	0.3258374690234736
BAESF_00837.mRNA.1	61.31215063253898	83.40688437775816	3399	0
BAESF_00838.mRNA.1	60.08403361344538	84.03361344537815	714	0.3640306316060694
BAESF_00839.mRNA.1	53.333333333333336	77.5	2280	0
BAESF_00840.mRNA.1	60.60606060606061	78.94736842105263	627	0.326448
BAESF_00841.mRNA.1	62.61467889908257	82.56880733944953	1308	0.2708276861756577
BAESF_00842.mRNA.1	65.63421828908555	87.83185840707965	1356	0.3342295081571287
BAESF_00843.mRNA.1	62.11484593837535	86.76470588235294	1428	0.367139
BAESF_00844.mRNA.1	61.811505507955935	79.06976744186046	2451	0
BAESF_00845.mRNA.1	58.19366852886406	72.62569832402235	1074	0.3007353981367616
BAESF_00846.mRNA.1	60.72316384180791	76.7458	4425	0
BAESF_00847.mRNA.1	54.666666666666664	80.57142857142857	525	0.3349887441188051
BAESF_00848.mRNA.1	60.869565217391305	86.56126482213439	759	0.3601909020987141
BAESF_00849.mRNA.1	58.288770053475936	71.65775401069519	561	0.299304
BAESF_00850.mRNA.1	63.12997347480106	84.88063660477454	1131	0.3303182561146874
BAESF_00851.mRNA.1	56.837606837606835	57.69230769230769	234	0.2007588740457849
BAESF_00852.mRNA.1	64.24619640387276	87.75933609958506	1446	0.3345758905963813
BAESF_00853.mRNA.1	63.18742985409652	82.49158249158249	891	0.2985241479003555
BAESF_00853.mRNA.2	63.665086887835706	81.51658767772511	633	0.3013516734403184
BAESF_00854.mRNA.1	63.85060914719393	91.73157579388855	5007	0
BAESF_00855.mRNA.1	58.045112781954884	77.59398496240601	1995	0
BAESF_00856.mRNA.1	57.93206420306085	83.65061590145577	2679	0
BAESF_00857.mRNA.1	68.59504132231405	90.6336	1089	0.3226824478360294
BAESF_00858.mRNA.1	63.05418719211823	76.35467980295566	609	0.2847955331626388
BAESF_00859.mRNA.1	63.657957244655584	83.848	1263	0.3291777347953487
BAESF_00860.mRNA.1	58.06697108066971	73.74429223744292	1314	0.2933778937334992
BAESF_00861.mRNA.1	55.436720142602496	80.74866310160428	561	0.3355441658027585
BAESF_00862.mRNA.1	64.64979831316465	81.84818481848185	2727	0
BAESF_00863.mRNA.1	60.940695296523515	79.75460122699387	489	0.3295089756186992
BAESF_00864.mRNA.1	61.09637488947834	79.3103	1131	0.304619
BAESF_00865.mRNA.1	61.39393939393939	77.81818181818181	1650	0.2910991767897209
BAESF_00866.mRNA.1	60.01109262340544	66.55574043261231	1803	0
BAESF_00866.mRNA.2	60.089938167509835	66.44182124789208	1779	0
BAESF_00867.mRNA.1	62.59724715739078	80.78994614003591	1671	0.3134704874802314
BAESF_00867.mRNA.2	62.839248434237994	83.08977035490605	1437	0.3080470202965603
BAESF_00868.mRNA.1	61.964038727524205	71.78423236514523	1446	0.2289532488493791
BAESF_00868.mRNA.2	63.03360581289736	75.47683923705722	1101	0.2230293527358223
BAESF_00869.mRNA.1	63.608562691131496	88.07339449541284	327	0.4115909474314556
BAESF_00870.mRNA.1	55.875299760191844	72.18225419664269	1251	0.280626
BAESF_00871.mRNA.1	61.166666666666664	79.33333333333333	1800	0
BAESF_00872.mRNA.1	62.40601503759399	75	1596	0.3059968478742133
BAESF_00873.mRNA.1	51.851851851851855	79.16666666666667	216	0.3868005476639105
BAESF_00874.mRNA.1	64.44658944658944	83.01158301158301	3108	0
BAESF_00875.mRNA.1	55.32646048109966	82.47422680412372	582	0.3334590431091585
BAESF_00876.mRNA.1	66.40746500777605	85.38102643856921	1929	0.3141310072128302
BAESF_00877.mRNA.1	62.95997851195273	87.51007252215955	3723	0
BAESF_00877.mRNA.2	63.024109014675055	86.87106918238993	3816	0
BAESF_00878.mRNA.1	65.12345679012346	90.27777777777777	648	0.3741890704690353
BAESF_00879.mRNA.1	63.98901476141435	89.3924	2913	0
BAESF_00880.mRNA.1	56.98924731182796	81.29032258064517	465	0.271874
BAESF_00881.mRNA.1	62.723214285714285	82.0312	2688	0
BAESF_00881.mRNA.2	62.723214285714285	82.0312	2688	0
BAESF_00882.mRNA.1	60.55555555555556	72.5	360	0.3844860429320256
BAESF_00883.mRNA.1	59.90770901194354	82.65472312703584	3684	0
BAESF_00884.mRNA.1	58.205128205128204	85.38461538461539	390	0.302189
BAESF_00885.mRNA.1	66.34819532908705	82.48407643312102	942	0.2936031009938702
BAESF_00886.mRNA.1	70.20408163265306	88.16326530612245	735	0.3407431203683483
BAESF_00887.mRNA.1	64.18026418026417	83.21678321678321	1287	0.3758649692236613
BAESF_00888.mRNA.1	58.881680568427555	77.3865	3237	0
BAESF_00889.mRNA.1	57.516973811833175	75.26673132880698	3093	0
BAESF_00890.mRNA.1	62.28632478632478	85.8974	936	0.3266612588499269
BAESF_00891.mRNA.1	64.15584415584415	78.7013	1155	0.3217588477451729
BAESF_00892.mRNA.1	53.333333333333336	76.66666666666667	270	0.3557823633663518
BAESF_00893.mRNA.1	54.86381322957198	61.08949416342413	771	0.2345230638894835
BAESF_00894.mRNA.1	58.910433979686054	76.17728531855956	2166	0
BAESF_00895.mRNA.1	62.97935103244838	77.43362831858407	678	0.287529
BAESF_00896.mRNA.1	57.61631612492033	80.11472275334609	1569	0.3347452806783725
BAESF_00897.mRNA.1	57.01587301587302	76.38095238095238	1575	0.3365910556652919
BAESF_00898.mRNA.1	60.80808080808081	73.93939393939394	990	0.2515518175582735
BAESF_00898.mRNA.2	61.00217864923747	72.54901960784314	918	0.2452365990203658
BAESF_00899.mRNA.1	64.69135802469135	77.53086419753086	1215	0.2746086130914781
BAESF_00900.mRNA.1	62.765957446808514	89.36170212765957	1128	0.3939337134310441
BAESF_00901.mRNA.1	61.72839506172839	81.23456790123457	1215	0.3535111012606419
BAESF_00902.mRNA.1	66.38637343682622	86.35187580853817	4638	0
BAESF_00903.mRNA.1	64.25992779783394	93.50180505415162	1662	0.3685323850837818
BAESF_00904.mRNA.1	55.660377358490564	70.75471698113208	318	0.3086036966052786
BAESF_00904.mRNA.2	55.172413793103445	68.96551724137932	261	0.2538921881789355
BAESF_00905.mRNA.1	62.38630283574104	81.38041733547351	1869	0.3098967775945861
BAESF_00906.mRNA.1	62.98003072196621	72.58064516129032	1302	0.2877562790554804
BAESF_00907.mRNA.1	62.17525319242625	89.432	2271	0
BAESF_00908.mRNA.1	57.142857142857146	76.34660421545668	1281	0.3394008995157827
BAESF_00909.mRNA.1	62.61904761904762	82.14285714285714	420	0.2737249076181197
BAESF_00910.mRNA.1	66.46074646074646	95.2124	3885	0
BAESF_00911.mRNA.1	64.18219461697723	74.53416149068323	966	0.2556389885709198
BAESF_00912.mRNA.1	61.98704103671706	87.47300215982722	1389	0.3415790783735133
BAESF_00913.mRNA.1	64.1026	84.98168498168498	819	0.2916330611108396
BAESF_00914.mRNA.1	61.458333333333336	83.07291666666667	1152	0.3455517376782325
BAESF_00915.mRNA.1	66.622	89.06773977196512	4473	0
BAESF_00916.mRNA.1	63.914065122524335	87.61329305135952	5958	0
BAESF_00917.mRNA.1	62.419974391805376	81.30601792573624	4686	0
BAESF_00918.mRNA.1	64.0956	85.25033829499323	2217	0
BAESF_00919.mRNA.1	63.72549019607843	85.62091503267973	2754	0
BAESF_00920.mRNA.1	63.525305410122165	84.29319371727749	573	0.3345217441809562
BAESF_00921.mRNA.1	63.325740318906604	82.46013667425969	1317	0.2953136925126799
BAESF_00922.mRNA.1	69.0028	89.37452901281085	3981	0
BAESF_00923.mRNA.1	61.88247529901196	78.31513260530421	1923	0.3169745724056776
BAESF_00924.mRNA.1	64.08554572271386	89.15929203539822	1356	0.3481713770085604
BAESF_00925.mRNA.1	68.3011	89.45022288261515	2019	0
BAESF_00926.mRNA.1	58.73015873015873	84.12698412698413	189	0.3717303503058096
BAESF_00927.mRNA.1	64.90566037735849	85.28301886792453	795	0.3007832122565887
BAESF_00928.mRNA.1	66.32696390658174	74.39490445859873	2355	0
BAESF_00929.mRNA.1	59.753787878787875	71.875	1056	0.2769255751399208
BAESF_00929.mRNA.2	60.08888888888889	71.73333333333333	1125	0.277401
BAESF_00930.mRNA.1	59.69989281886388	78.13504823151125	1866	0.319885
BAESF_00931.mRNA.1	61.5234	76.9531	1536	0.2730889477889658
BAESF_00932.mRNA.1	59.93265993265993	73.73737373737374	297	0.2935424246257503
BAESF_00933.mRNA.1	58.131634819532906	71.97452229299363	2355	0
BAESF_00934.mRNA.1	66.12654320987654	89.58333333333333	1296	0.3950808237882024
BAESF_00935.mRNA.1	63.12056737588652	94.68085106382979	564	0.3659325684599128
BAESF_00936.mRNA.1	62.075134168157426	77.99642218246869	1677	0.3068238380807935
BAESF_00937.mRNA.1	66.12720612720612	83.8961	15015	0
BAESF_00938.mRNA.1	61.711711711711715	70.27027027027027	444	0.3178561311466873
BAESF_00939.mRNA.1	61.5819	78.8136	354	0.33609
BAESF_00940.mRNA.1	66.6132	70.78651685393258	1869	0
BAESF_00941.mRNA.1	62.582469368520265	81.8096	3183	0
BAESF_00942.mRNA.1	59.05905905905906	75.37537537537537	999	0.2850094489196459
BAESF_00942.mRNA.2	58.97435897435897	74.15384615384616	975	0.2862231922207529
BAESF_00943.mRNA.1	58.493589743589745	72.59615384615384	624	0.2652304151583963
BAESF_00944.mRNA.1	59.566074950690336	75.7396	507	0.2940790671291076
BAESF_00945.mRNA.1	57.811511701454776	69.25996204933587	1581	0.2875553456520709
BAESF_00946.mRNA.1	61.904761904761905	76.06679035250464	1617	0.2982277330083963
BAESF_00947.mRNA.1	50.833333333333336	66.5	600	0.2295582358491157
BAESF_00948.mRNA.1	51.89003436426117	77.31958762886597	291	0.2554405751370391
BAESF_00949.mRNA.1	54.23728813559322	76.27118644067797	177	0.2498547179777922
BAESF_00950.mRNA.1	64.03162055335969	77.07509881422925	759	0.2899616646910917
BAESF_00951.mRNA.1	66.25730994152046	84.21052631578948	1710	0.3246790273475775
BAESF_00952.mRNA.1	61.98830409356725	88.59649122807018	342	0.4157397534524986
BAESF_00953.mRNA.1	48.98989898989899	72.72727272727273	198	0.294614
BAESF_00954.mRNA.1	53.90070921985816	74.46808510638297	282	0.436854
BAESF_00955.mRNA.1	58.88040712468193	72.21374045801527	1965	0
BAESF_00956.mRNA.1	64.21709894332373	83.86167146974063	2082	0
BAESF_00957.mRNA.1	61.66466586634654	84.27370948379351	4998	0
BAESF_00958.mRNA.1	68.51851851851852	73.61111111111111	216	0.3394129541635876
BAESF_00959.mRNA.1	60.39325842696629	67.97752808988764	1068	0.2972505369475233
BAESF_00960.mRNA.1	63.36681013868962	86.0832	2091	0
BAESF_00961.mRNA.1	65.65817409766454	81.68789808917198	1884	0
BAESF_00962.mRNA.1	61.60220994475138	85.0829	1086	0.3232386862952231
BAESF_00963.mRNA.1	60.51587301587302	83.33333333333333	504	0.3653938054848653
BAESF_00964.mRNA.1	66.12903225806451	82.61648745519713	1674	0.3049698603604964
BAESF_00965.mRNA.1	58.94179894179894	72.22222222222223	1890	0
BAESF_00965.mRNA.2	58.44988344988345	70.62937062937063	1716	0.2721490761460584
BAESF_00966.mRNA.1	61.72839506172839	84.25925925925925	324	0.3232585061152449
BAESF_00967.mRNA.1	59.74842767295598	84.50844091360477	3021	0
BAESF_00968.mRNA.1	66.13616268788682	81.25552608311229	3393	0
BAESF_00969.mRNA.1	66.01941747572816	86.08414239482201	927	0.3453205080056242
BAESF_00970.mRNA.1	60.416666666666664	80.28846153846153	624	0.3058389743755402
BAESF_00971.mRNA.1	62.26851851851852	88.88888888888889	432	0.3077850245969876
BAESF_00972.mRNA.1	65	75	660	0.2989209756145536
BAESF_00973.mRNA.1	65.14619883040936	82.80701754385964	855	0.2886666690686114
BAESF_00974.mRNA.1	58.672086720867206	88.21138211382114	738	0.3676193241359494
BAESF_00975.mRNA.1	57.12643678160919	80.34482758620689	870	0.3437600492914306
BAESF_00976.mRNA.1	61.89624329159213	73.34525939177102	3354	0
BAESF_00976.mRNA.2	61.81711948583114	73.09377738825592	3423	0
BAESF_00977.mRNA.1	57.28643216080402	72.8643	597	0.2844991243614747
BAESF_00978.mRNA.1	56.64488017429194	64.05228758169935	459	0.2812755225761497
BAESF_00979.mRNA.1	52.7363	73.6318	603	0.3456854316713062
BAESF_00980.mRNA.1	63.87225548902195	80.83832335329342	501	0.3375731150435078
BAESF_00981.mRNA.1	57.795698924731184	76.93548387096774	1860	0.3021725415246188
BAESF_00982.mRNA.1	63.53887399463807	83.6461	1119	0.2853175166483125
BAESF_00983.mRNA.1	63.56687898089172	90.31847133757962	2355	0
BAESF_00984.mRNA.1	63.97466349960412	80.99762470308788	1263	0.3022562889320065
BAESF_00985.mRNA.1	61.37931034482759	94.48275862068965	435	0.3241983993546117
BAESF_00985.mRNA.2	61.17424242424242	92.04545454545455	528	0.3191849906082936
BAESF_00986.mRNA.1	62.01117318435754	94.41340782122904	537	0.3586892609594292
BAESF_00987.mRNA.1	66.93877551020408	91.0204	735	0.3359765713706747
BAESF_00988.mRNA.1	64.38356164383562	78.99543378995433	1314	0.281899
BAESF_00989.mRNA.1	58.30763960260363	77.5951	2919	0
BAESF_00990.mRNA.1	60.815731973780046	80.48069919883467	4119	0
BAESF_00991.mRNA.1	65.42372881355932	93.22033898305085	885	0.3498934124909298
BAESF_00992.mRNA.1	61.398963730569946	78.49740932642487	1158	0.3162318329825739
BAESF_00993.mRNA.1	62.67190569744597	90.56974459724951	1527	0.3592056199722638
BAESF_00994.mRNA.1	63.76376376376376	88.88888888888889	999	0.3115244349260385
BAESF_00995.mRNA.1	65.06024096385542	79.51807228915662	1245	0.2839789327230473
BAESF_00996.mRNA.1	60.788608981380065	85.98028477546549	2739	0
BAESF_00997.mRNA.1	61.92660550458716	79.81651376146789	654	0.3180868746680022
BAESF_00998.mRNA.1	62.64492753623188	82.28260869565217	2760	0
BAESF_00999.mRNA.1	64.49480642115203	80.17	1059	0.3104100061015316
BAESF_01000.mRNA.1	58.7672	73.60861759425494	1671	0.269103
BAESF_01001.mRNA.1	59.90159901599016	59.77859778597786	813	0.2786729289136699
BAESF_01002.mRNA.1	62.20095693779904	84.68899521531101	627	0.3422098547435728
BAESF_01003.mRNA.1	61.36030489592495	76.69305189094108	3411	0
BAESF_01004.mRNA.1	70.15873015873017	89.84126984126983	945	0.3398030788039368
BAESF_01005.mRNA.1	66.39566395663957	86.17886178861788	369	0.3232290758514764
BAESF_01006.mRNA.1	65.39278131634819	83.43949044585987	942	0.3336198223885421
BAESF_01007.mRNA.1	64.74164133738601	77.20364741641338	987	0.2922010492898751
BAESF_01007.mRNA.2	65.2015	77.28937728937728	819	0.2994764445317158
BAESF_01008.mRNA.1	61.9816	82.71889400921658	1302	0.3757307230374478
BAESF_01009.mRNA.1	70.7981	86.47887323943662	1065	0.305546
BAESF_01010.mRNA.1	62.22222222222222	90.41666666666667	720	0.3978253649401016
BAESF_01010.mRNA.2	63.42342342342342	94.5946	555	0.4011629389169312
BAESF_01011.mRNA.1	59.44444444444444	71.66666666666667	180	0.3578778944971599
BAESF_01012.mRNA.1	61.320316132031614	81.72942817294282	2151	0
BAESF_01012.mRNA.2	61.37931034482759	81.65517241379311	2175	0
BAESF_01013.mRNA.1	52.742616033755276	74.68354430379746	237	0.2778275044466122
BAESF_01013.mRNA.2	52.742616033755276	74.68354430379746	237	0.2778275044466122
BAESF_01014.mRNA.1	65.34325889164599	72.95285359801488	1209	0.2945047908284595
BAESF_01015.mRNA.1	63.430676137858455	87.7664	3801	0
BAESF_01016.mRNA.1	59.85663082437276	80.18433179723502	1953	0
BAESF_01017.mRNA.1	61.351351351351354	88.10810810810811	1110	0.3525894918257305
BAESF_01018.mRNA.1	67.5	80	2280	0
BAESF_01019.mRNA.1	61.77536231884058	70.3804	1104	0.2591146133567275
BAESF_01020.mRNA.1	58.734939759036145	80.42168674698796	996	0.315109
BAESF_01021.mRNA.1	57.69980506822612	73.6842	1026	0.3094652892297878
BAESF_01022.mRNA.1	57.804232804232804	77.77777777777777	756	0.3047832350335693
BAESF_01023.mRNA.1	55.49242424242424	70.45454545454545	528	0.2976091957047135
BAESF_01024.mRNA.1	64.95495495495496	87.02702702702703	1110	0.3227731836132781
BAESF_01025.mRNA.1	63.92318244170096	90.94650205761317	2187	0
BAESF_01026.mRNA.1	58.97435897435897	76.31975867269985	1989	0
BAESF_01027.mRNA.1	65.13761467889908	81.19266055045871	654	0.3520997323635357
BAESF_01027.mRNA.2	64.85943775100401	78.91566265060241	498	0.3508139613164163
BAESF_01028.mRNA.1	66.84303350970018	84.65608465608466	1701	0.2870369534197162
BAESF_01029.mRNA.1	60.57692307692308	70.1923	312	0.3662787817028187
BAESF_01030.mRNA.1	59.82532751091703	76.41921397379913	1374	0.3345523351124169
BAESF_01031.mRNA.1	66.4117	87.18929254302103	1569	0.3443805090256437
BAESF_01032.mRNA.1	62.55969436485196	81.08882521489971	1047	0.3299296588453684
BAESF_01033.mRNA.1	60.677083333333336	71.35416666666667	1152	0.2953922080649507
BAESF_01033.mRNA.2	60.677083333333336	71.35416666666667	1152	0.2953922080649507
BAESF_01034.mRNA.1	65.37142857142857	83.37142857142857	5250	0
BAESF_01035.mRNA.1	62.37942122186495	77.81350482315112	933	0.3114643229620442
BAESF_01036.mRNA.1	63.29588014981273	82.58426966292134	1602	0.2972962902721274
BAESF_01037.mRNA.1	67.61006289308176	92.45283018867924	1272	0.3351196149512077
BAESF_01038.mRNA.1	62.96296296296296	78.11447811447812	891	0.2822884170360407
BAESF_01038.mRNA.2	62.77205040091638	77.66323024054982	873	0.2768089720039466
BAESF_01038.mRNA.3	62.96296296296296	78.11447811447812	891	0.2822884170360407
BAESF_01039.mRNA.1	64.93356441363373	84.22876949740035	1731	0.3403918107115541
BAESF_01039.mRNA.2	64.94117647058823	85.17647058823529	1275	0.3453225095182775
BAESF_01040.mRNA.1	66.48250460405157	86.1878	543	0.3292205853700213
BAESF_01041.mRNA.1	63.6605	86.47214854111405	1131	0.3554457073255023
BAESF_01041.mRNA.2	64.59694989106754	85.29411764705883	918	0.3120920527867734
BAESF_01042.mRNA.1	59.34959349593496	77.79204107830552	2337	0
BAESF_01043.mRNA.1	63.312368972746334	83.64779874213836	477	0.3242646131498042
BAESF_01044.mRNA.1	59.79462875197472	74.40758293838863	1266	0.2642812537271515
BAESF_01045.mRNA.1	62.96296296296296	79.41712204007285	1647	0.2945155594313489
BAESF_01046.mRNA.1	66.66666666666667	85.1064	987	0.3376337638061166
BAESF_01047.mRNA.1	62.333333333333336	90.16666666666667	1800	0.3781159554918735
BAESF_01048.mRNA.1	63.81856540084388	81.962	948	0.2975920273621792
BAESF_01049.mRNA.1	66.83893195521102	84.23772609819122	1161	0.3149980957622758
BAESF_01050.mRNA.1	58.187134502923975	72.36842105263158	684	0.280393
BAESF_01051.mRNA.1	63.49527665317139	85.1417	7410	0
BAESF_01052.mRNA.1	61.42322097378277	84.71910112359551	1335	0.3037886880324834
BAESF_01053.mRNA.1	62.927350427350426	85.25641025641026	936	0.3393048057982282
BAESF_01054.mRNA.1	58.03921568627451	78.82352941176471	255	0.3077840469633087
BAESF_01055.mRNA.1	62.074829931972786	82.65306122448979	1176	0.2655379704050524
BAESF_01056.mRNA.1	64.6405	85.49019607843137	1530	0.3673070870483618
BAESF_01057.mRNA.1	56.651	75.11737089201878	639	0.2648633315155466
BAESF_01057.mRNA.2	55.370370370370374	72.77777777777777	540	0.2560967726021028
BAESF_01058.mRNA.1	58.480176211453745	77.42290748898678	2724	0
BAESF_01059.mRNA.1	59.473684210526315	68.42105263157895	1140	0.2465657021124622
BAESF_01060.mRNA.1	65.95052083333333	78.5156	1536	0.2469821758067326
BAESF_01061.mRNA.1	56.17715617715618	80.41958041958041	429	0.3708953490257128
BAESF_01062.mRNA.1	64.59546925566343	84.85436893203884	1545	0.3552644399171622
BAESF_01063.mRNA.1	63.03501945525292	95.71984435797665	771	0.3971839786663959
BAESF_01064.mRNA.1	61.080074487895715	87.15083798882682	537	0.3665374742243619
BAESF_01065.mRNA.1	64.79674796747967	88.04878048780488	1230	0.3185821694583544
BAESF_01066.mRNA.1	63.56435643564357	83.96039603960396	3030	0
BAESF_01066.mRNA.2	64.25966447848286	86.2144	2742	0
BAESF_01066.mRNA.3	65.57299096528769	88.87303851640513	2103	0
BAESF_01067.mRNA.1	58.46774193548387	75	744	0.3263525406757297
BAESF_01068.mRNA.1	63.21951219512195	88.09756097560975	3075	0
BAESF_01069.mRNA.1	61.7989	85.07936507936508	945	0.3539891665229422
BAESF_01070.mRNA.1	63.49892008639309	84.01727861771059	1389	0.3090335717857719
BAESF_01070.mRNA.2	63.49892008639309	84.01727861771059	1389	0.3090335717857719
BAESF_01070.mRNA.3	63.197278911564624	82.65306122448979	1470	0.304522
BAESF_01070.mRNA.4	63.49892008639309	84.01727861771059	1389	0.3090335717857719
BAESF_01071.mRNA.1	59.84848484848485	70.45454545454545	264	0.3660177017520305
BAESF_01072.mRNA.1	69.58234830575256	96.6903	1269	0.3375598792111898
BAESF_01073.mRNA.1	59.38242280285036	67.4584	1263	0.2890888021511671
BAESF_01074.mRNA.1	61.61616161616162	86.17424242424242	1584	0.3775334417101183
BAESF_01075.mRNA.1	60.65727699530517	76.90140845070422	1065	0.2737879779242902
BAESF_01076.mRNA.1	69.43539630836048	85.83061889250814	1842	0.317936
BAESF_01077.mRNA.1	68.75	96.15384615384616	1248	0.3367450913963559
BAESF_01078.mRNA.1	63.04508499630451	86.918	1353	0.3598446736849368
BAESF_01079.mRNA.1	56.011730205278596	75.95307917888563	1023	0.3030475139791312
BAESF_01080.mRNA.1	59.909909909909906	70.27027027027027	1332	0.2139001505068377
BAESF_01081.mRNA.1	60.55312954876273	73.79912663755458	687	0.307046
BAESF_01082.mRNA.1	60.06060606060606	76	1650	0.2881890628233128
BAESF_01083.mRNA.1	55.29824561403509	67.78947368421052	1425	0.2900134364702559
BAESF_01084.mRNA.1	66.32911392405063	80.25316455696202	1185	0.3357503161152725
BAESF_01085.mRNA.1	66.20689655172414	90.34482758620689	1305	0.3085883668483549
BAESF_01086.mRNA.1	59.436738125262714	78.31021437578815	2379	0
BAESF_01086.mRNA.2	59.72828723920427	80.9316	2061	0
BAESF_01086.mRNA.3	59.427609427609426	78.28282828282828	2376	0
BAESF_01087.mRNA.1	62.97273526824978	87.0712	1137	0.3472701250081518
BAESF_01088.mRNA.1	65.36089952847298	81.39281828073993	2757	0
BAESF_01089.mRNA.1	50.413223140495866	74.3802	363	0.292986
BAESF_01090.mRNA.1	52.31481481481482	79.16666666666667	216	0.288527
BAESF_01091.mRNA.1	52.5	73.75	240	0.2740374265016502
BAESF_01092.mRNA.1	64.32880844645551	76.92307692307692	1326	0.3072578698339174
BAESF_01093.mRNA.1	63.87978142076503	81.14754098360656	1830	0.3075948647883127
BAESF_01094.mRNA.1	62.535612535612536	79.48717948717949	702	0.3028938295640352
BAESF_01095.mRNA.1	59.195402298850574	80.84291187739464	1566	0.3496536613304423
BAESF_01096.mRNA.1	65.67328918322296	72.8477	906	0.29653
BAESF_01097.mRNA.1	60.40650406504065	83.65853658536585	1230	0.3299247507573871
BAESF_01098.mRNA.1	62.729658792650916	79.92125984251969	1524	0.3132871764978588
BAESF_01099.mRNA.1	58.00524934383202	81.88976377952756	381	0.3121757980511238
BAESF_01100.mRNA.1	64.31623931623932	78.84615384615384	468	0.3481184471804148
BAESF_01101.mRNA.1	61.01010101010101	78.63636363636364	1980	0
BAESF_01102.mRNA.1	62.30807330361565	86.03268945022289	2019	0
BAESF_01103.mRNA.1	60.42780748663102	89.83957219251337	561	0.3485839231557924
BAESF_01104.mRNA.1	67.15686274509804	81.30252100840336	1428	0.2480274246344053
BAESF_01105.mRNA.1	58.931082981715896	82.27848101265823	711	0.3126072334693394
BAESF_01106.mRNA.1	61.15702479338843	82.02479338842976	1452	0.3094335345624528
BAESF_01107.mRNA.1	68.61219195849546	88.32684824902724	771	0.3808996829346993
BAESF_01108.mRNA.1	60.99439775910364	78.15126050420169	1428	0.283124
BAESF_01109.mRNA.1	55.55555555555556	67.61904761904762	945	0.2382346860746799
BAESF_01110.mRNA.1	60.3359	72.09302325581395	774	0.2775072260735218
BAESF_01111.mRNA.1	59.81308411214953	80.37383177570094	642	0.3782093585409287
BAESF_01112.mRNA.1	65.29503105590062	84.62732919254658	3864	0
BAESF_01112.mRNA.2	65.29503105590062	84.62732919254658	3864	0
BAESF_01113.mRNA.1	68.1626	87.68699654775604	2607	0
BAESF_01113.mRNA.2	68.24298346789696	87.88927335640139	2601	0
BAESF_01114.mRNA.1	64.91228070175438	90.17543859649123	855	0.3351282144146704
BAESF_01115.mRNA.1	61.75251628182357	86.6785	1689	0.3414080989346734
BAESF_01116.mRNA.1	53.37301587301587	67.85714285714286	504	0.287013
BAESF_01117.mRNA.1	63.57878068091845	79.33491686460808	1263	0.3152103683886721
BAESF_01117.mRNA.2	62.06509539842873	78.11447811447812	891	0.3036172502644971
BAESF_01118.mRNA.1	63.45951629863302	93.21766561514195	1902	0.343914
BAESF_01119.mRNA.1	60.674157303370784	90.2622	801	0.3542564261752912
BAESF_01120.mRNA.1	64.38492063492063	87.20238095238095	1008	0.3178525337715731
BAESF_01121.mRNA.1	64.42702500933184	88.91377379619261	2679	0
BAESF_01122.mRNA.1	63.32733453309338	87.7624	5001	0
BAESF_01123.mRNA.1	66.7464	83.49282296650718	1254	0.276874
BAESF_01124.mRNA.1	67.90890269151139	91.92546583850931	483	0.2870112110558345
BAESF_01125.mRNA.1	66.9473	88.68101028999065	3207	0
BAESF_01126.mRNA.1	71.37049941927991	80.66202090592334	1722	0.272462
BAESF_01127.mRNA.1	64.02116402116403	85.71428571428571	378	0.3434026183863494
BAESF_01128.mRNA.1	62.012012012012015	84.23423423423424	666	0.3604900042551561
BAESF_01129.mRNA.1	59.668508287292816	84.5304	543	0.3344435104711121
BAESF_01130.mRNA.1	67.1451	79.42583732057416	627	0.3618266416039262
BAESF_01131.mRNA.1	67.75956284153006	91.80327868852459	549	0.360237
BAESF_01132.mRNA.1	64.55399061032864	89.43661971830986	2982	0
BAESF_01133.mRNA.1	58.148148148148145	68.33333333333333	1080	0.265961
BAESF_01134.mRNA.1	65.83747927031509	84.82587064676616	1206	0.3669833575552085
BAESF_01135.mRNA.1	62.10191082802548	83.43949044585987	942	0.3059505958641136
BAESF_01136.mRNA.1	57.05128205128205	72.11538461538461	312	0.3264405514888633
BAESF_01137.mRNA.1	63.9548	93.55932203389831	885	0.4052905313322639
BAESF_01138.mRNA.1	66.81096681096682	81.38528138528139	693	0.3251493267309033
BAESF_01139.mRNA.1	65.812	85.8974	234	0.2879217501727307
BAESF_01140.mRNA.1	59.89208633093525	83.99280575539568	1668	0.3516518168504917
BAESF_01140.mRNA.2	59.904248952722924	84.02154398563734	1671	0.3508226427777968
BAESF_01141.mRNA.1	58.9041	83.56164383561644	876	0.3305454757149507
BAESF_01142.mRNA.1	65.0551	79.89821882951654	1179	0.3207649255264626
BAESF_01143.mRNA.1	59.80126467931346	78.86178861788618	1107	0.3046803523614551
BAESF_01143.mRNA.2	59.85267034990792	78.45303867403315	1086	0.2987306262807847
BAESF_01144.mRNA.1	59.523809523809526	72.85714285714286	840	0.2333298064863309
BAESF_01144.mRNA.2	59.219858156028366	74.46808510638297	846	0.2329230019137917
BAESF_01145.mRNA.1	63.910068426197455	87.39	5115	0
BAESF_01146.mRNA.1	61.80790960451977	84.0678	885	0.3363542049883227
BAESF_01147.mRNA.1	60.95238095238095	97.14285714285714	210	0.4404940711275429
BAESF_01148.mRNA.1	56.776556776556774	82.41758241758242	273	0.3593207151133586
BAESF_01149.mRNA.1	65.78947368421052	88.8158	456	0.3918097821526272
BAESF_01150.mRNA.1	60.95238095238095	77.14285714285714	735	0.3250076349943244
BAESF_01150.mRNA.2	60.75949367088607	77.21518987341773	711	0.3329858014202719
BAESF_01151.mRNA.1	58.739837398373986	74.39024390243902	492	0.268024
BAESF_01152.mRNA.1	55.22875816993464	61.15196078431372	2448	0
BAESF_01152.mRNA.2	55.190592051905924	60.948905109489054	2466	0
BAESF_01152.mRNA.3	55.222088835534215	60.9844	2499	0
BAESF_01152.mRNA.4	54.74985947161326	59.86509274873524	1779	0
BAESF_01153.mRNA.1	60.527732902530964	78.67528271405493	1857	0.3061368573137125
BAESF_01154.mRNA.1	67.77163904235728	92.26519337016575	543	0.3663666212020349
BAESF_01155.mRNA.1	61.0608	77.61966364812419	2319	0
BAESF_01156.mRNA.1	62.43872549019608	86.02941176470588	1632	0.3028590074765184
BAESF_01157.mRNA.1	65.8869	85.38011695906432	1539	0.2827018276015714
BAESF_01158.mRNA.1	63.69529983792545	83.3063	1851	0.3084308395237299
BAESF_01158.mRNA.2	63.69047619047619	83.27922077922078	1848	0.3085029745575816
BAESF_01159.mRNA.1	60.86227909811091	85.42047531992688	6564	0
BAESF_01160.mRNA.1	64.04833836858006	80.96676737160121	993	0.3171266281633353
BAESF_01161.mRNA.1	65.52949538024166	90.19189765458422	1407	0.2876300073705072
BAESF_01162.mRNA.1	68.67469879518072	87.04819277108433	996	0.3095027351221772
BAESF_01163.mRNA.1	59.4148	66.79389312977099	786	0.2532310655630919
BAESF_01163.mRNA.2	58.917589175891756	64.57564575645756	813	0.2564185757906295
BAESF_01164.mRNA.1	68.12386156648452	92.89617486338798	549	0.363137
BAESF_01165.mRNA.1	66.38830897703549	84.34237995824634	1437	0.322292
BAESF_01166.mRNA.1	70.74592074592074	82.34265734265735	1716	0.3484650370767277
BAESF_01167.mRNA.1	64.88492947290274	92.05642167780252	4041	0
BAESF_01167.mRNA.2	64.94697621094869	92.00343938091143	3489	0
BAESF_01167.mRNA.3	64.88228004956629	92.04460966542752	4035	0
BAESF_01168.mRNA.1	60.94276094276094	73.73737373737374	297	0.3853456557097923
BAESF_01169.mRNA.1	63.2207	89.46322067594433	1509	0.3284814560645619
BAESF_01169.mRNA.2	62.39620403321471	85.76512455516014	1686	0.3266041592518299
BAESF_01170.mRNA.1	62.304250559284114	93.6242	894	0.3606553271012876
BAESF_01171.mRNA.1	61.76753121998079	85.73487031700289	2082	0.3631909512262958
BAESF_01172.mRNA.1	68.35717381881231	80.36410923276983	2307	0
BAESF_01173.mRNA.1	61.75710594315245	80.62015503875969	1548	0.2921334267606978
BAESF_01174.mRNA.1	62.264150943396224	73.58490566037736	1749	0.2940525062972848
BAESF_01175.mRNA.1	60.786699107866994	89.53771289537713	2466	0
BAESF_01176.mRNA.1	64.22651933701657	89.08839779005525	2172	0
BAESF_01177.mRNA.1	60.54421768707483	71.42857142857143	294	0.2916207733872745
BAESF_01178.mRNA.1	61.76935229067931	80.25276461295418	1899	0
BAESF_01178.mRNA.2	62.421113023522665	79.86230636833047	1743	0.2837595532887105
BAESF_01178.mRNA.3	62.421113023522665	79.86230636833047	1743	0.2837595532887105
BAESF_01179.mRNA.1	64.18439716312056	75.53191489361703	846	0.2948202129473106
BAESF_01180.mRNA.1	63.55785837651123	82.38341968911917	1158	0.3200037714006034
BAESF_01181.mRNA.1	64.15525114155251	78.76712328767124	438	0.298879
BAESF_01182.mRNA.1	65.41378173425652	90.00989119683481	3033	0
BAESF_01183.mRNA.1	64.926	77.54569190600522	1149	0.2936879964343926
BAESF_01184.mRNA.1	63.86479875472537	87.05803869246164	4497	0
BAESF_01185.mRNA.1	64.66165413533835	89.47368421052632	399	0.2887561471913848
BAESF_01186.mRNA.1	69.26553672316385	83.05084745762711	1770	0.2865737115622586
BAESF_01187.mRNA.1	58.371	84.16289592760181	663	0.2985375772357805
BAESF_01188.mRNA.1	66.44518272425249	84.71760797342192	903	0.3246059690237239
BAESF_01189.mRNA.1	68.70229007633588	87.59541984732824	1572	0.3186294147172148
BAESF_01190.mRNA.1	68.74409820585458	87.96033994334277	2118	0
BAESF_01191.mRNA.1	60.39963669391462	79.29155313351498	1101	0.3489368911834558
BAESF_01192.mRNA.1	63.68917937545388	75.16339869281046	1377	0.2884437842766371
BAESF_01193.mRNA.1	70.72945521698985	81.16343490304709	1083	0.2975168239291751
BAESF_01194.mRNA.1	69.48640483383686	87.31117824773413	993	0.3235072872117805
BAESF_01195.mRNA.1	75.50058892815076	80.21201413427562	849	0.4448514017681548
BAESF_01196.mRNA.1	60.25236593059937	87.38170347003154	2853	0
BAESF_01197.mRNA.1	66.28352490421456	80.45977011494253	261	0.2946556908176119
BAESF_01198.mRNA.1	64.21319796954315	81.64128595600677	3546	0
BAESF_01199.mRNA.1	69.14119359534207	89.08296943231441	687	0.3612589772535835
BAESF_01200.mRNA.1	61.423611111111114	90.41666666666667	2880	0
BAESF_01201.mRNA.1	68.88888888888889	83.01075268817205	1395	0.3412336215236323
BAESF_01202.mRNA.1	55.95238095238095	71.42857142857143	504	0.410812
BAESF_01203.mRNA.1	64.08647140864714	91.42259414225941	1434	0.3586275298143697
BAESF_01204.mRNA.1	64.41256830601093	79.71311475409836	1464	0.2812263944664574
BAESF_01205.mRNA.1	63.111111111111114	83.33333333333333	450	0.3538607416161649
BAESF_01206.mRNA.1	64.82558139534883	84.88372093023256	1032	0.286918
BAESF_01207.mRNA.1	73.56812522234081	89.96798292422625	2811	0
BAESF_01207.mRNA.2	73.31256490134994	89.40809968847353	2889	0
BAESF_01208.mRNA.1	72.03065134099617	89.65517241379311	261	0.3568129429071439
BAESF_01209.mRNA.1	67.65188834154351	88.17733990147784	609	0.3022154273313948
BAESF_01210.mRNA.1	63.492063492063494	81.74603174603175	378	0.3365993534087768
BAESF_01211.mRNA.1	61.546338965693806	82.33486943164363	1953	0
BAESF_01212.mRNA.1	66.56862745098039	82.94117647058823	1020	0.3477936989610263
BAESF_01213.mRNA.1	66.43835616438356	71.57534246575342	876	0.2482719496576637
BAESF_01214.mRNA.1	67.803	90.68181818181819	1320	0.3374374161041271
BAESF_01215.mRNA.1	66.32380952380953	78.62857142857143	2625	0
BAESF_01216.mRNA.1	68.86446886446886	81.31868131868131	546	0.3277734217920008
BAESF_01217.mRNA.1	64.24581005586592	79.88826815642459	1074	0.3289607007244232
BAESF_01218.mRNA.1	64.57898399443285	85.17745302713988	1437	0.2968012548743924
BAESF_01219.mRNA.1	64.38508625486922	89.14858096828047	1797	0.3596722370336921
BAESF_01220.mRNA.1	65.96491228070175	88.42105263157895	285	0.3551464643984168
BAESF_01221.mRNA.1	58.94854586129754	89.26174496644295	894	0.3369522268699229
BAESF_01222.mRNA.1	61.39705882352941	85.66176470588235	1632	0.3462891922328314
BAESF_01223.mRNA.1	59.65986394557823	83.6735	2940	0
BAESF_01224.mRNA.1	61.157352358303605	82.6397	2523	0
BAESF_01225.mRNA.1	61.875	71.5625	960	0.2718244917884472
BAESF_01226.mRNA.1	65.63573883161511	82.98969072164948	582	0.3348029978608653
BAESF_01227.mRNA.1	64.95535714285714	81.25	1344	0.3170373156093365
BAESF_01228.mRNA.1	65.11627906976744	72.86821705426357	387	0.5318419884645817
BAESF_01229.mRNA.1	66.06280193236715	84.42028985507247	828	0.2572598150620341
BAESF_01230.mRNA.1	64.60905349794238	87.03703703703704	2430	0
BAESF_01231.mRNA.1	59.1261	79.9154	1419	0.2859777386798137
BAESF_01232.mRNA.1	64.36578171091445	84.0708	1695	0.3629111618890162
BAESF_01233.mRNA.1	63.541666666666664	85.1562	1536	0.3587332296525143
BAESF_01234.mRNA.1	54.659498207885306	74.19354838709677	558	0.3373357312742159
BAESF_01235.mRNA.1	60.57838660578387	83.56164383561644	657	0.3294426385198766
BAESF_01236.mRNA.1	60.01386001386001	81.91268191268192	1443	0.3376772173436462
BAESF_01237.mRNA.1	66.3265	85.71428571428571	294	0.3792093301637689
BAESF_01238.mRNA.1	57.61316872427984	72.8395	486	0.2928403718526892
BAESF_01239.mRNA.1	57.495590828924165	61.904761904761905	567	0.2626742279492431
BAESF_01240.mRNA.1	63.743988161302255	70.14428412874584	2703	0
BAESF_01241.mRNA.1	60.0251	72.55639097744361	798	0.2574776289918295
BAESF_01242.mRNA.1	66.76328502415458	83.33333333333333	2070	0
BAESF_01243.mRNA.1	68.92822025565388	87.02064896755162	1017	0.3805237338569813
BAESF_01244.mRNA.1	64.37389770723104	80.42328042328042	1134	0.2605961615139856
BAESF_01245.mRNA.1	58.895705521472394	73.61963190184049	489	0.3007481009256844
BAESF_01246.mRNA.1	61.83574879227053	84.05797101449275	1656	0.3361228780860726
BAESF_01246.mRNA.2	61.86186186186186	83.96396396396396	1665	0.3369155933642425
BAESF_01247.mRNA.1	63.51606805293006	85.25519848771266	1587	0.3200883976867169
BAESF_01248.mRNA.1	66.29119732999582	69.21151439299123	2397	0
BAESF_01249.mRNA.1	61.42857142857143	83.57142857142857	420	0.3168772726789339
BAESF_01250.mRNA.1	66.66666666666667	88.51963746223565	2979	0
BAESF_01251.mRNA.1	63.01131418624891	76.2402	1149	0.3153809332617697
BAESF_01252.mRNA.1	60.505529225908376	75.59241706161137	1266	0.2908415394971239
BAESF_01253.mRNA.1	68.54990583804143	92.65536723163842	1062	0.405169
BAESF_01254.mRNA.1	62.72401433691756	80.05865102639297	3069	0
BAESF_01255.mRNA.1	61.06870229007634	80.91603053435115	786	0.3436472633144567
BAESF_01256.mRNA.1	66.9967	73.26732673267327	303	0.3588608950477516
BAESF_01257.mRNA.1	60.09732360097323	78.83211678832117	1233	0.3340135172982126
BAESF_01257.mRNA.2	59.46666666666667	78.13333333333334	1125	0.3322454588214167
BAESF_01258.mRNA.1	63.163841807909606	81.52542372881356	5310	0
BAESF_01259.mRNA.1	59.834368530020704	72.98136645962732	966	0.2762362850528333
BAESF_01260.mRNA.1	65.68338249754179	86.13569321533923	2034	0
BAESF_01261.mRNA.1	66.38176638176638	85.47008547008546	351	0.3787743059937878
BAESF_01262.mRNA.1	69.9229	92.54498714652956	1167	0.3933964195347818
BAESF_01263.mRNA.1	61.08663729809104	71.80616740088105	681	0.2827328930931519
BAESF_01264.mRNA.1	61.53846153846154	89.74358974358974	234	0.4243222837602742
BAESF_01265.mRNA.1	56.58914728682171	75.08305647840531	903	0.2843378924204993
BAESF_01266.mRNA.1	70.55417700578991	93.05210918114143	1209	0.3904592246312996
BAESF_01267.mRNA.1	56.08465608465608	76.19047619047619	378	0.3141645335320283
BAESF_01268.mRNA.1	61.28093158660844	85.93886462882097	3435	0
BAESF_01269.mRNA.1	67.73136773136773	87.22358722358722	1221	0.2883652598561211
BAESF_01270.mRNA.1	61.60787530762921	79.98359310910583	3657	0
BAESF_01271.mRNA.1	73.44444444444444	92.16666666666667	1800	0.4223644156781065
BAESF_01272.mRNA.1	64.18219461697723	87.5776	966	0.3344138964236507
BAESF_01273.mRNA.1	57.58373555653064	77.31461167178587	6837	0
BAESF_01274.mRNA.1	71.63522012578616	91.13207547169812	1590	0.4105013578381827
BAESF_01274.mRNA.2	71.57232704402516	91.32075471698113	1590	0.410553
BAESF_01274.mRNA.3	71.57232704402516	91.32075471698113	1590	0.410553
BAESF_01274.mRNA.4	71.63522012578616	91.13207547169812	1590	0.4134052763790374
BAESF_01275.mRNA.1	62.632696390658175	82.80254777070064	471	0.2707241328274205
BAESF_01276.mRNA.1	59.42028985507246	82.6087	1104	0.3085325047629535
BAESF_01276.mRNA.2	58.64045864045864	72.97297297297297	1221	0.2845651961022346
BAESF_01277.mRNA.1	63.35227272727273	78.4091	1056	0.3195242890968682
BAESF_01277.mRNA.2	63.35227272727273	78.4091	1056	0.3195242890968682
BAESF_01278.mRNA.1	60.00822030415125	89.51911220715166	2433	0
BAESF_01278.mRNA.2	60.016420361247945	89.532	2436	0
BAESF_01278.mRNA.3	60.00822030415125	89.51911220715166	2433	0
BAESF_01279.mRNA.1	62.121212121212125	78.96270396270397	5148	0
BAESF_01280.mRNA.1	62.97951582867784	83.9851	8055	0
BAESF_01281.mRNA.1	62.84501061571125	75.47770700636943	942	0.2486968108883592
BAESF_01281.mRNA.2	62.70096463022508	76.20578778135048	933	0.2489870107448726
BAESF_01282.mRNA.1	60.902255639097746	79.69924812030075	399	0.3696660004952125
BAESF_01283.mRNA.1	60.8059	84.06593406593407	1092	0.3860827310547006
BAESF_01284.mRNA.1	63.91509433962264	83.25471698113208	1272	0.308366
BAESF_01285.mRNA.1	56.10651974288338	60.192837465564736	2178	0
BAESF_01286.mRNA.1	56.613756613756614	71.42857142857143	189	0.3680053848021509
BAESF_01287.mRNA.1	56.03528319405757	61.977715877437326	2154	0
BAESF_01288.mRNA.1	60.44260027662517	73.44398340248962	723	0.2871216298185661
BAESF_01289.mRNA.1	63.77816291161179	92.37435008665511	1731	0.393665
BAESF_01290.mRNA.1	61.9277	73.49397590361446	1245	0.2718267872300285
BAESF_01291.mRNA.1	56.419316843345115	69.25795053003533	1698	0
BAESF_01292.mRNA.1	62.09964412811388	88.07829181494662	1686	0.3179310085195336
BAESF_01293.mRNA.1	69.47040498442368	92.05607476635514	1284	0.4155325230348198
BAESF_01294.mRNA.1	58.547008547008545	89.1026	468	0.3763455061933867
BAESF_01295.mRNA.1	67.98088410991637	88.17204301075269	837	0.3572655315969473
BAESF_01296.mRNA.1	61.09637488947834	82.75862068965517	1131	0.4398826774252728
BAESF_01297.mRNA.1	59.61145194274029	84.3558	978	0.3332534386155718
BAESF_01298.mRNA.1	60.26552868658132	68.99	2109	0
BAESF_01299.mRNA.1	59.2245	72.6079	1599	0.2990700909097291
BAESF_01300.mRNA.1	63.11664361456893	82.01936376210236	2169	0
BAESF_01301.mRNA.1	60.34825870646766	72.23880597014926	2010	0
BAESF_01302.mRNA.1	63.41085271317829	86.97674418604652	645	0.3159475404944718
BAESF_01303.mRNA.1	58.303886925795055	65.37102473498233	849	0.2401929838707147
BAESF_01304.mRNA.1	61.19711042311661	73.06501547987617	969	0.248144
BAESF_01305.mRNA.1	60.54931335830212	76.21722846441948	1602	0.3487364872442435
BAESF_01306.mRNA.1	59.50354609929078	71.48936170212765	1410	0.257452
BAESF_01307.mRNA.1	60.57692307692308	82.21153846153847	1248	0.2715918687572049
BAESF_01308.mRNA.1	64.4224	80.3532	2718	0
BAESF_01309.mRNA.1	65.2893	84.29752066115702	363	0.3618278315614718
BAESF_01310.mRNA.1	62.009803921568626	83.82352941176471	408	0.3387296877501869
BAESF_01311.mRNA.1	62.58706467661692	79.1045	1005	0.2951504170387034
BAESF_01312.mRNA.1	69.98420221169036	86.25592417061611	633	0.3705373004213544
BAESF_01313.mRNA.1	63.474387527839646	83.96436525612472	1347	0.3371276494546233
BAESF_01313.mRNA.2	63.474387527839646	83.96436525612472	1347	0.3371276494546233
BAESF_01313.mRNA.3	62.297734627831716	82.52427184466019	1236	0.3367513072523312
BAESF_01313.mRNA.4	62.652705061082024	84.81675392670157	1146	0.3416247688009846
BAESF_01314.mRNA.1	60.021350413664265	83.3467	3747	0
BAESF_01315.mRNA.1	64.6237	89.03225806451613	930	0.3425919002121797
BAESF_01316.mRNA.1	68.27094474153297	82.3529	1122	0.2767917087261722
BAESF_01317.mRNA.1	63.83173296753544	85.59670781893004	4374	0
BAESF_01317.mRNA.2	63.79661016949152	85.28813559322033	4425	0
BAESF_01318.mRNA.1	55.33769063180828	83.33333333333333	918	0.3254983734843139
BAESF_01319.mRNA.1	64.72019464720195	77.00729927007299	2466	0
BAESF_01320.mRNA.1	54.98575498575499	61.111111111111114	702	0.3187946962436789
BAESF_01321.mRNA.1	60.31406138472519	82.9764	2802	0
BAESF_01322.mRNA.1	60.87414428646656	79.14691943127963	3798	0
BAESF_01323.mRNA.1	65.03800217155266	81.65038002171552	2763	0
BAESF_01324.mRNA.1	62.916666666666664	82.5	240	0.4496334950208368
BAESF_01325.mRNA.1	59.56112852664577	81.19122257053291	957	0.3614967514513112
BAESF_01326.mRNA.1	61.23388581952118	75.41436464088397	1086	0.2472274594980678
BAESF_01327.mRNA.1	65.51418439716312	82.62411347517731	3384	0
BAESF_01327.mRNA.2	65.7958	82.97297297297297	3330	0
BAESF_01328.mRNA.1	62.5	84.82142857142857	672	0.3287169105315071
BAESF_01329.mRNA.1	63.47197106690778	81.91681735985533	3318	0
BAESF_01329.mRNA.2	63.76274328081557	82.29842446709917	3237	0
BAESF_01329.mRNA.3	63.47197106690778	81.91681735985533	3318	0
BAESF_01330.mRNA.1	54.99194847020934	75.3623	1242	0.3226675259664706
BAESF_01331.mRNA.1	61.50670794633643	69.04024767801857	969	0.2734101522168679
BAESF_01332.mRNA.1	63.91129032258065	72.78225806451613	1488	0.2331343792366801
BAESF_01333.mRNA.1	67.26618705035972	78.41726618705036	834	0.3202205897727872
BAESF_01334.mRNA.1	61.971830985915496	85.44600938967136	639	0.3553803621215518
BAESF_01335.mRNA.1	61.24828532235939	76.13168724279835	2916	0
BAESF_01336.mRNA.1	61.27946127946128	72.97979797979798	1188	0.2354537180116947
BAESF_01337.mRNA.1	63.59832635983263	90.3766	1434	0.3900656222036576
BAESF_01338.mRNA.1	62.7907	86.51162790697674	1935	0.3293577361604879
BAESF_01339.mRNA.1	62.64775413711584	73.04964539007092	423	0.3047213629046387
BAESF_01340.mRNA.1	59.152215799614645	88.4393	519	0.431811
BAESF_01341.mRNA.1	63.53276353276353	90.5983	702	0.3572816134096117
BAESF_01342.mRNA.1	62.55247691015953	83.62720403022671	1191	0.3136988284639462
BAESF_01343.mRNA.1	68.76344086021506	86.12903225806451	1860	0
BAESF_01344.mRNA.1	59.893048128342244	72.72727272727273	1122	0.2793756617027709
BAESF_01345.mRNA.1	61.36363636363637	80.45454545454545	660	0.2843701593396012
BAESF_01346.mRNA.1	66.79920477137176	75.54671968190856	1509	0.263466
BAESF_01347.mRNA.1	58.9041	65.06849315068493	438	0.3133848401343249
BAESF_01348.mRNA.1	62.739	81.70542635658914	1935	0
BAESF_01349.mRNA.1	60.728542914171655	81.88622754491018	2004	0.3508909764391099
BAESF_01350.mRNA.1	63.852097130242825	79.13907284768212	1812	0.4258385695443276
BAESF_01351.mRNA.1	67.33668341708542	88.94472361809045	597	0.3393929526017902
BAESF_01352.mRNA.1	57.36961451247166	72.10884353741497	441	0.2628573781278251
BAESF_01353.mRNA.1	59.152677857713826	73.86091127098321	1251	0.3027450775678562
BAESF_01354.mRNA.1	57.83475783475784	76.63817663817663	1053	0.2999128408651735
BAESF_01355.mRNA.1	61.25356125356125	83.33333333333333	702	0.3371594882877408
BAESF_01356.mRNA.1	57.56410256410256	83.46153846153847	780	0.2948010762720389
BAESF_01357.mRNA.1	64.61086637298091	83.55359765051395	4086	0
BAESF_01357.mRNA.2	64.36946637951664	82.84278535534817	4179	0
BAESF_01358.mRNA.1	61.02564102564103	80.25641025641026	1170	0.3366785415425955
BAESF_01359.mRNA.1	62.173202614379086	83.33333333333333	1224	0.377294
BAESF_01360.mRNA.1	67.80185758513932	91.3313	969	0.3591482615904496
BAESF_01361.mRNA.1	61.769911504424776	74.69026548672566	1695	0
BAESF_01362.mRNA.1	71.12211221122112	88.11881188118812	606	0.371671
BAESF_01363.mRNA.1	54.745370370370374	73.26388888888889	864	0.2841541273486443
BAESF_01364.mRNA.1	61.96078431372549	88.62745098039215	765	0.3324406029206481
BAESF_01365.mRNA.1	55.95238095238095	76.42857142857143	2100	0
BAESF_01365.mRNA.2	55.60897435897436	75.80128205128206	1872	0.3131711305221537
BAESF_01366.mRNA.1	64.50980392156863	82.94117647058823	510	0.3393335581945347
BAESF_01367.mRNA.1	55.47605943863511	70.55586130985141	5451	0
BAESF_01368.mRNA.1	58.92575039494471	76.30331753554502	633	0.3061090203494466
BAESF_01369.mRNA.1	64.37246963562752	86.43724696356276	1482	0.342396
BAESF_01370.mRNA.1	59.14855072463768	78.94021739130434	2208	0
BAESF_01371.mRNA.1	62.88416075650118	77.30496453900709	423	0.3687450408104042
BAESF_01372.mRNA.1	62.93810589112603	72.93064876957494	1341	0.2622288802361727
BAESF_01373.mRNA.1	66.46216768916156	80.3681	1956	0
BAESF_01374.mRNA.1	61.12237998647735	87.62677484787018	1479	0.3812628666388399
BAESF_01375.mRNA.1	59.60346964064436	81.5366	2421	0
BAESF_01376.mRNA.1	59.74124809741248	78.08219178082192	1314	0.3037475557201829
BAESF_01377.mRNA.1	57.51173708920188	69.71830985915493	426	0.2951831068966719
BAESF_01378.mRNA.1	58.23095823095823	79.11547911547912	1221	0.3052759087479971
BAESF_01379.mRNA.1	56.34469696969697	79.54545454545455	1056	0.3549241174325435
BAESF_01380.mRNA.1	55.15151515151515	76.36363636363636	660	0.3329881623854931
BAESF_01381.mRNA.1	61.81657848324515	87.83068783068784	1134	0.3193751559006711
BAESF_01382.mRNA.1	65.46184738955823	83.13253012048193	747	0.3206697552793645
BAESF_01383.mRNA.1	57.362637362637365	77.14285714285714	1365	0.2791018406780149
BAESF_01383.mRNA.2	57.51072961373391	78.32618025751073	1398	0.2823270386066666
BAESF_01384.mRNA.1	63.72136512388967	82.18793828892005	2139	0
BAESF_01385.mRNA.1	59.333333333333336	86.44444444444444	1350	0.4029239443828705
BAESF_01386.mRNA.1	64.0385	78.84465261514441	3843	0
BAESF_01387.mRNA.1	65.18518518518519	78.47222222222223	2160	0
BAESF_01388.mRNA.1	60.364145658263304	90.33613445378151	714	0.3746456282103808
BAESF_01389.mRNA.1	67.39811912225706	87.46081504702194	957	0.3927970245933426
BAESF_01390.mRNA.1	55.585585585585584	78.91891891891892	1110	0.372944
BAESF_01391.mRNA.1	68.73706004140787	82.9193	966	0.3232099846467367
BAESF_01392.mRNA.1	68.49726775956285	84.26229508196721	3660	0
BAESF_01393.mRNA.1	59.311868686868685	75.2841	3168	0
BAESF_01394.mRNA.1	55.11363636363637	73.29545454545455	528	0.3107310328186347
BAESF_01395.mRNA.1	61.84782608695652	85	2760	0
BAESF_01396.mRNA.1	60.88328075709779	80.12618296529969	1902	0
BAESF_01397.mRNA.1	62.172284644194754	83.70786516853933	534	0.3421095173376239
BAESF_01398.mRNA.1	64.02582159624413	91.02112676056338	1704	0.3685634003692678
BAESF_01399.mRNA.1	61.06014271151886	79.81651376146789	1962	0
BAESF_01400.mRNA.1	59.861111111111114	78.16666666666667	7200	0
BAESF_01401.mRNA.1	53.872053872053876	70.70707070707071	594	0.2754674564221611
BAESF_01402.mRNA.1	59.30685358255452	81.6589	2568	0
BAESF_01403.mRNA.1	66.82352941176471	83.76470588235294	1275	0.3287840607125332
BAESF_01404.mRNA.1	56.29984051036683	74.64114832535886	627	0.3010259287422568
BAESF_01405.mRNA.1	60.80760095011876	75.29691211401425	1263	0.2957963033504332
BAESF_01406.mRNA.1	59.07626208378088	78.51772287862514	2793	0
BAESF_01407.mRNA.1	61.75213675213675	80.76923076923077	936	0.3120944304139582
BAESF_01408.mRNA.1	59.75975975975976	87.83783783783784	666	0.3523281327710114
BAESF_01409.mRNA.1	61.388492629576795	78.88730385164051	2103	0
BAESF_01410.mRNA.1	66.53696498054475	81.71206225680933	771	0.2869741487310691
BAESF_01411.mRNA.1	60.845588235294116	81.15808823529412	3264	0
BAESF_01412.mRNA.1	61.68102323153224	81.28425998433829	3831	0
BAESF_01413.mRNA.1	58.143074581430746	69.5586	1971	0
BAESF_01414.mRNA.1	55.31609195402299	72.84482758620689	696	0.3456584430670787
BAESF_01415.mRNA.1	69.42800788954635	94.37869822485207	1014	0.2791064319100445
BAESF_01415.mRNA.2	69.77648202137998	94.75218658892128	1029	0.2691504675646642
BAESF_01415.mRNA.3	67.03703703703704	88.61111111111111	1080	0.2962717959467011
BAESF_01416.mRNA.1	64.14273281114012	86.42297650130548	1149	0.2812962401954806
BAESF_01417.mRNA.1	60.526315789473685	78.94736842105263	570	0.3321075397596573
BAESF_01418.mRNA.1	57.21107927411652	79.65616045845272	1047	0.2978931367309484
BAESF_01419.mRNA.1	63.10013717421125	85.18518518518519	729	0.3328198807645638
BAESF_01420.mRNA.1	62.716763005780344	82.08092485549133	1038	0.3144373445649626
BAESF_01421.mRNA.1	58.51172273190622	75.07645259938838	1962	0
BAESF_01422.mRNA.1	58.251268278125934	74.84333034914951	3351	0
BAESF_01423.mRNA.1	62.5	72.75641025641026	936	0.2664357433571008
BAESF_01424.mRNA.1	62.3883	70.49808429118774	1566	0
BAESF_01425.mRNA.1	57.09728867623605	75.11961722488039	627	0.2888342417349663
BAESF_01426.mRNA.1	65.2344	83.9844	1536	0.2874832979803469
BAESF_01427.mRNA.1	58.205128205128204	76.66666666666667	1170	0.2690701352218352
BAESF_01427.mRNA.2	58.205128205128204	76.66666666666667	1170	0.2690701352218352
BAESF_01428.mRNA.1	56.08011444921316	70.3863	699	0.2501519397255944
BAESF_01429.mRNA.1	63.35403726708075	84.472	483	0.2878453128913347
BAESF_01430.mRNA.1	55.14124293785311	75.08474576271186	1770	0.3044296169106347
BAESF_01431.mRNA.1	56.8421	81.05263157894737	285	0.3161280411555321
BAESF_01432.mRNA.1	66.3855	89.87951807228916	2490	0
BAESF_01433.mRNA.1	61.64102564102564	72.92307692307692	975	0.3489429706894555
BAESF_01434.mRNA.1	62.56410256410256	73.07692307692308	390	0.2493868578095379
BAESF_01435.mRNA.1	62.684365781710916	85.39823008849558	678	0.3378335888059793
BAESF_01436.mRNA.1	62.98701298701299	74.21150278293135	3234	0
BAESF_01436.mRNA.2	63.01454658000619	74.18755803156917	3231	0
BAESF_01436.mRNA.3	62.889090359625264	74.252	3309	0
BAESF_01437.mRNA.1	63.86946386946387	82.51748251748252	858	0.3035082819515569
BAESF_01438.mRNA.1	63.55555555555556	72	225	0.2988869704051837
BAESF_01439.mRNA.1	63.47517730496454	75.53191489361703	282	0.285611
BAESF_01440.mRNA.1	63.095238095238095	81.25	336	0.2600354029752753
BAESF_01441.mRNA.1	61.462450592885375	77.27272727272727	1518	0.3045897013602159
BAESF_01442.mRNA.1	59.54692556634304	78.25242718446601	1545	0.303875
BAESF_01442.mRNA.2	59.54692556634304	78.25242718446601	1545	0.303875
BAESF_01443.mRNA.1	61.07744107744108	84.04040404040404	1485	0.3710958725140388
BAESF_01444.mRNA.1	60.33562166285279	81.92219679633867	1311	0.3821474240307007
BAESF_01445.mRNA.1	60.7774	82.3322	849	0.2460886729190562
BAESF_01446.mRNA.1	61.30434782608695	78.26086956521739	690	0.2714318964141374
BAESF_01447.mRNA.1	65.20231213872832	86.1272	2595	0
BAESF_01448.mRNA.1	54.513888888888886	72.91666666666667	288	0.3190996435352338
BAESF_01449.mRNA.1	67.13615023474179	90.84507042253522	426	0.3957461298998193
BAESF_01450.mRNA.1	58.843537414965986	87.5	1176	0.3936528582020326
BAESF_01451.mRNA.1	62.64128494943486	79.83343248066627	5043	0
BAESF_01451.mRNA.2	62.74628065942903	79.97587454764776	4974	0
BAESF_01452.mRNA.1	63.3856	87.02090592334494	3444	0
BAESF_01453.mRNA.1	60.3922	91.76470588235294	765	0.3501631610805764
BAESF_01453.mRNA.2	58.020833333333336	84.0625	960	0.3326241494177486
BAESF_01454.mRNA.1	59.761	81.80610889774236	2259	0
BAESF_01455.mRNA.1	60.2544	79.65023847376789	1887	0.3144679839699389
BAESF_01456.mRNA.1	60.4262	73.51598173515981	657	0.3118975578753695
BAESF_01457.mRNA.1	59.165888577653284	81.5126	3213	0
BAESF_01458.mRNA.1	64.7352	85.28746038931644	13254	0
BAESF_01459.mRNA.1	62.39711934156379	82.25308641975309	3888	0
BAESF_01460.mRNA.1	60.71719641401793	70.4156	1227	0.3014068282847571
BAESF_01460.mRNA.2	60.530679933665006	70.14925373134328	1206	0.3013585918105466
BAESF_01461.mRNA.1	60.65573770491803	78.68852459016394	183	0.2838352999984728
BAESF_01462.mRNA.1	62.03703703703704	78.57142857142857	756	0.3093521541890088
BAESF_01463.mRNA.1	59.01005413766435	84.22273781902553	1293	0.3790139032294138
BAESF_01464.mRNA.1	64.5787	95.07829977628636	4023	0
BAESF_01465.mRNA.1	62.44274809160305	74.50381679389314	1965	0
BAESF_01466.mRNA.1	66.9468	87.81512605042016	714	0.3278765006553166
BAESF_01467.mRNA.1	60.66373840897999	71.30307467057101	2049	0
BAESF_01468.mRNA.1	60.320394331484906	70.60998151571164	1623	0.3162396653233355
BAESF_01469.mRNA.1	64.56456456456456	73.33333333333333	1665	0.3359797093810132
BAESF_01469.mRNA.2	64.58333333333333	73.29545454545455	1584	0.3359498645865866
BAESF_01470.mRNA.1	69.12850812407682	83.89955686853767	2031	0.3575672279346917
BAESF_01471.mRNA.1	64.02640264026402	75.24752475247524	303	0.3224710598890798
BAESF_01472.mRNA.1	65.55555555555556	76.66666666666667	360	0.4019876760773708
BAESF_01473.mRNA.1	53.67231638418079	70.76271186440678	708	0.3015933162196427
BAESF_01474.mRNA.1	59.64912280701754	71.9298	342	0.3887697747428197
BAESF_01476.mRNA.1	67.56756756756756	86.48648648648648	222	0.3097907528465806
BAESF_01477.mRNA.1	56.26326963906582	83.43949044585987	471	0.3353387518867489
BAESF_01478.mRNA.1	63.53211009174312	72.70642201834862	1308	0.332379
BAESF_01478.mRNA.2	65.03362151777138	76.36887608069165	1041	0.3528993498301539
BAESF_01478.mRNA.3	64.29780033840947	74.61928934010152	1182	0.3369496880189793
BAESF_01478.mRNA.4	65.03362151777138	76.36887608069165	1041	0.3528993498301539
BAESF_01479.mRNA.1	64.03940886699507	84.72906403940887	609	0.3490769415029183
BAESF_01480.mRNA.1	54.337899543378995	60.273972602739725	219	0.2016836987939892
BAESF_01480.mRNA.2	54.337899543378995	60.273972602739725	219	0.2016836987939892
BAESF_01481.mRNA.1	59.156785243741766	72.33201581027669	759	0.2695033220248705
BAESF_01482.mRNA.1	66.29766297662977	84.13284132841328	813	0.3415342266389112
BAESF_01485.mRNA.1	50.98039215686274	68.23529411764706	510	0.2722729210247608
BAESF_01486.mRNA.1	68.97048236141109	80.12958963282938	1389	0.2464792731426733
BAESF_01487.mRNA.1	63.83442265795207	86.60130718954248	918	0.3663
BAESF_01488.mRNA.1	55.39906103286385	73.2394	213	0.2598820465540802
BAESF_01489.mRNA.1	48.93617021276596	71.27659574468085	282	0.3092393186718123
BAESF_01490.mRNA.1	55.11904761904762	77.85714285714286	840	0.2951211620488618
BAESF_01491.mRNA.1	62.46177370030581	81.42201834862385	1308	0.3739787939309366
BAESF_01492.mRNA.1	57.99457994579946	82.11382113821138	369	0.3481326902476028
BAESF_01493.mRNA.1	57.35735735735736	77.47747747747748	333	0.3002646067355838
BAESF_01494.mRNA.1	60.03787878787879	76.13636363636364	528	0.2938840953094843
BAESF_01495.mRNA.1	55.55555555555556	75	216	0.3148669023918448
BAESF_01496.mRNA.1	63.22378716744914	82.15962441314554	639	0.3177537726110531
BAESF_01497.mRNA.1	51.9916	69.81132075471699	477	0.3141958750211804
BAESF_01498.mRNA.1	55.19607843137255	74.70588235294117	1020	0.3273671236597397
BAESF_01499.mRNA.1	68.47935548841893	87.46223564954683	1986	0.3543487959607954
BAESF_01500.mRNA.1	58.30030823425803	77.2787	2271	0
BAESF_01501.mRNA.1	55.6787	70.08310249307479	1083	0.311409
BAESF_01502.mRNA.1	58.033270162139395	73.08907138344915	4749	0
BAESF_01503.mRNA.1	59.089398471252906	79.26221335992024	3009	0
BAESF_01504.mRNA.1	60.699588477366255	76.54320987654322	486	0.2911698784103517
BAESF_01505.mRNA.1	55.78764142732811	61.61879895561358	1149	0.2523798589991216
BAESF_01506.mRNA.1	60	72.04819277108433	1245	0.2947189710960819
BAESF_01506.mRNA.2	59.73207249802994	71.63120567375887	1269	0.2918061998189926
BAESF_01507.mRNA.1	63.27372764786795	72.62723521320495	2181	0
BAESF_01507.mRNA.2	62.63406263406264	70.65637065637065	2331	0
BAESF_01507.mRNA.3	64.2346	81.75965665236052	1398	0.2897628371033299
BAESF_01508.mRNA.1	58.686440677966104	75.84745762711864	1416	0.3272672811546983
BAESF_01509.mRNA.1	60.368011323425335	76.85774946921444	1413	0.292885
BAESF_01510.mRNA.1	63.24786324786325	90.10989010989012	819	0.3601775233531349
BAESF_01511.mRNA.1	64.77003319108583	89.61593172119488	2109	0.3707584109861238
BAESF_01512.mRNA.1	61.26126126126126	80.34398034398035	1221	0.3355890263000617
BAESF_01513.mRNA.1	61.172161172161175	84.61538461538461	273	0.4814855449120632
BAESF_01514.mRNA.1	60.48109965635739	71.64948453608247	582	0.3133457007571624
BAESF_01515.mRNA.1	65.20681265206812	77.37226277372262	822	0.2784851702111856
BAESF_01516.mRNA.1	65.22875816993464	84.90196078431373	1530	0.3076373153834718
BAESF_01517.mRNA.1	64.81481481481481	90.22988505747126	1566	0.3398500721338489
BAESF_01518.mRNA.1	68.90203813280736	83.03747534516765	1521	0.305943
BAESF_01519.mRNA.1	60.24626209322779	82.18997361477572	2274	0
BAESF_01520.mRNA.1	53.84615384615385	66.96832579185521	663	0.2504009027448741
BAESF_01521.mRNA.1	56.003842459173875	82.70893371757926	1041	0.3218613224417838
BAESF_01522.mRNA.1	57.701149425287355	80	435	0.3246619779551111
BAESF_01523.mRNA.1	61.687631027253666	87.26415094339623	1908	0.3565475973422166
BAESF_01524.mRNA.1	58.94444444444444	80.83333333333333	1800	0.2945663889064541
BAESF_01525.mRNA.1	63.111111111111114	90.07407407407408	2025	0
BAESF_01526.mRNA.1	62.885948330182735	90.35916824196597	1587	0.3668524226929686
BAESF_01527.mRNA.1	62.54980079681275	82.73572377158034	2259	0
BAESF_01528.mRNA.1	63.53741496598639	80	735	0.3011335640086449
BAESF_01529.mRNA.1	61.86046511627907	75.81395348837209	645	0.2839857606917965
BAESF_01530.mRNA.1	58.75706214689266	86.44067796610169	354	0.3252814638232711
BAESF_01531.mRNA.1	60.4779	86.79731820526044	5817	0
BAESF_01531.mRNA.2	60.491916064671486	86.79050567595459	5814	0
BAESF_01532.mRNA.1	57.11892797319933	77.8894	597	0.3590925017270026
BAESF_01533.mRNA.1	59.12208504801097	68.72427983539094	729	0.3030866025116833
BAESF_01534.mRNA.1	60.28293545534925	78.24933687002653	5655	0
BAESF_01535.mRNA.1	62.17114773055796	69.08065915004336	6918	0
BAESF_01536.mRNA.1	59.21052631578947	84.21052631578948	912	0.3447455353765494
BAESF_01537.mRNA.1	60.48689138576779	80.61797752808988	1068	0.3084145440544437
BAESF_01538.mRNA.1	60.904449307075126	79.21225382932167	1371	0.270688
BAESF_01539.mRNA.1	54.88505747126437	71.98275862068965	696	0.3636249141067952
BAESF_01540.mRNA.1	61.111111111111114	77.84552845528455	1476	0.281624
BAESF_01541.mRNA.1	58.64779874213836	85.37735849056604	636	0.3729129343011124
BAESF_01542.mRNA.1	71.81818181818181	93.18181818181819	660	0.3377792813277006
BAESF_01543.mRNA.1	62.93375394321767	78.07570977917982	1902	0
BAESF_01544.mRNA.1	59.030837004405285	87.66519823788546	681	0.3918989362389552
BAESF_01545.mRNA.1	63.08943089430894	86.82926829268293	615	0.3754080273650662
BAESF_01546.mRNA.1	62.088815789473685	85.36184210526316	3648	0
BAESF_01547.mRNA.1	62.84348864994026	84.40860215053763	1674	0.319837
BAESF_01548.mRNA.1	64.18300653594771	84.70588235294117	765	0.3168326672614646
BAESF_01549.mRNA.1	64.5656	79.3015	3522	0
BAESF_01549.mRNA.2	66.39089968976215	80.35160289555326	2901	0
BAESF_01550.mRNA.1	69.66966966966967	69.36936936936937	333	0.2907817978042191
BAESF_01551.mRNA.1	62.662760416666664	85.7422	3072	0
BAESF_01552.mRNA.1	65.62115621156211	78.96678966789668	1626	0.2829428021182673
BAESF_01553.mRNA.1	59.66386554621849	80.67226890756302	357	0.2671584215502073
BAESF_01554.mRNA.1	66.98779704560052	79.1908	1557	0.331183
BAESF_01555.mRNA.1	62.37942122186495	80.38585209003216	933	0.325817
BAESF_01556.mRNA.1	60.02824858757062	79.66101694915254	708	0.3017630857200246
BAESF_01557.mRNA.1	59.24145299145299	76.6026	1872	0.3047195982180196
BAESF_01558.mRNA.1	61.95372750642674	86.63239074550128	1167	0.375399
BAESF_01559.mRNA.1	54.4529	67.93893129770993	393	0.2930520644102717
BAESF_01560.mRNA.1	63.81514257620452	79.35103244837758	2034	0
BAESF_01561.mRNA.1	65.00437445319335	80.5774	1143	0.3076716402229856
BAESF_01562.mRNA.1	60.344	87.55690440060698	1977	0.3360949474869301
BAESF_01563.mRNA.1	61.971830985915496	87.32394366197182	213	0.3414771725027379
BAESF_01564.mRNA.1	60.35805626598466	67.26342710997443	1173	0.3880842832203597
BAESF_01565.mRNA.1	61.793785310734464	82.83898305084746	2832	0
BAESF_01566.mRNA.1	57.10594315245478	70.54263565891473	774	0.2760964620745431
BAESF_01567.mRNA.1	59.94897959183673	76.0204	1176	0.3212168106461453
BAESF_01568.mRNA.1	59.62643678160919	81.03448275862068	696	0.3206532494825728
BAESF_01568.mRNA.2	59.861111111111114	80	720	0.3173895146480791
BAESF_01569.mRNA.1	57.52269779507134	71.98443579766537	1542	0.287959
BAESF_01570.mRNA.1	65.29051987767583	85.77981651376147	654	0.3612556417832884
BAESF_01571.mRNA.1	63.23232323232323	80.9091	990	0.2809882259407616
BAESF_01572.mRNA.1	66.34920634920636	80	315	0.3365388602657403
BAESF_01573.mRNA.1	59.6365	81.92252510760402	2091	0.3525169940367302
BAESF_01574.mRNA.1	57.05128205128205	75	780	0.313121
BAESF_01575.mRNA.1	63.18082788671024	76.14379084967321	1836	0.310327
BAESF_01576.mRNA.1	60.66411238825032	83.52490421455938	1566	0.3113125285587924
BAESF_01577.mRNA.1	53.42465753424658	64.38356164383562	657	0.2408992778155048
BAESF_01578.mRNA.1	56.344086021505376	76.12903225806451	465	0.3402757043257061
BAESF_01579.mRNA.1	55.29100529100529	75.39682539682539	756	0.3064557743011334
BAESF_01580.mRNA.1	58.92634207240949	86.70411985018727	1602	0.3221221860671184
BAESF_01581.mRNA.1	59.42028985507246	85.09316770186335	483	0.3327705268695741
BAESF_01582.mRNA.1	61.904761904761905	87.54578754578755	819	0.3157449944440913
BAESF_01583.mRNA.1	56.8075	83.09859154929578	213	0.3441665046000025
BAESF_01584.mRNA.1	62.66447368421053	87.5	1824	0.3252979078868029
BAESF_01585.mRNA.1	62.266666666666666	82.4	1500	0.308318
BAESF_01586.mRNA.1	58.39177185600748	76.99859747545582	2139	0
BAESF_01587.mRNA.1	59.20489296636086	75.41284403669725	1635	0
BAESF_01588.mRNA.1	52.359882005899706	73.00884955752213	678	0.2891578078563859
BAESF_01588.mRNA.2	51.90713101160863	72.13930348258707	603	0.2640177066834903
BAESF_01588.mRNA.3	51.821862348178136	70.44534412955466	741	0.2787076417091487
BAESF_01589.mRNA.1	61.76470588235294	85.7843	612	0.31172
BAESF_01590.mRNA.1	64.74694589877836	82.37347294938918	1719	0.3090475480856606
BAESF_01591.mRNA.1	60.35502958579882	80.4734	1014	0.326814
BAESF_01592.mRNA.1	61.25	83.75	240	0.3529344446790361
BAESF_01593.mRNA.1	65.04782928623989	72.40618101545253	1359	0.2658906998340004
BAESF_01594.mRNA.1	60.1644	77.57847533632287	1338	0.3230073588494559
BAESF_01595.mRNA.1	62.63345195729537	83.86714116251483	5058	0
BAESF_01596.mRNA.1	66.75675675675676	80.94594594594595	2220	0
BAESF_01597.mRNA.1	59.42367601246106	73.13084112149532	1284	0.2877298357969162
BAESF_01598.mRNA.1	56.052141527001865	69.83240223463687	1611	0.2682037345435518
BAESF_01599.mRNA.1	67.9096	82.37288135593221	885	0.3103096801852893
BAESF_01600.mRNA.1	55.95567867036011	74.79224376731302	1083	0.261717
BAESF_01601.mRNA.1	66.8672	84.21052631578948	1995	0
BAESF_01602.mRNA.1	62.70173341303048	84.33950986252242	5019	0
BAESF_01603.mRNA.1	60.085470085470085	72.3077	1170	0.258387
BAESF_01604.mRNA.1	64.00164001640016	87.08487084870849	2439	0
BAESF_01605.mRNA.1	66.66666666666667	89.14956011730206	1023	0.3577282128276613
BAESF_01606.mRNA.1	59.578947368421055	84	1425	0.3462807118534841
BAESF_01607.mRNA.1	57.57575757575758	79.39393939393939	495	0.366159
BAESF_01608.mRNA.1	62.95631358467983	78.9048	3342	0
BAESF_01608.mRNA.2	62.878787878787875	77.63157894736842	2508	0
BAESF_01609.mRNA.1	53.86904761904762	71.13095238095238	1008	0.3202007129060791
BAESF_01610.mRNA.1	60.18018018018018	78.10810810810811	1110	0.331265
BAESF_01611.mRNA.1	49.20634920634921	71.42857142857143	252	0.2722039007972457
BAESF_01612.mRNA.1	61.54806491885144	75.46816479400749	1602	0.282369
BAESF_01613.mRNA.1	66.19552414605418	89.57597173144876	3396	0
BAESF_01614.mRNA.1	59.92779783393502	78.09867629362215	4986	0
BAESF_01615.mRNA.1	59.42460317460318	82.73809523809524	1008	0.3154525948116063
BAESF_01616.mRNA.1	55.72597137014315	69.32515337423312	978	0.3070121967777254
BAESF_01617.mRNA.1	72.87037037037037	86.94444444444444	1080	0.3243131774169789
BAESF_01618.mRNA.1	66.32200886262925	85.52437223042836	2031	0
BAESF_01619.mRNA.1	71.32616487455198	91.12903225806451	1116	0.3410055639886372
BAESF_01620.mRNA.1	65.72847682119205	86.25827814569537	5436	0
BAESF_01621.mRNA.1	65.22435897435898	82.37179487179488	1872	0
BAESF_01622.mRNA.1	63.46633416458853	81.6708	2406	0
BAESF_01623.mRNA.1	60.102676934360105	81.07810781078108	2727	0
BAESF_01624.mRNA.1	69.0359	81.86274509803921	1224	0.4236093461898104
BAESF_01625.mRNA.1	61.826182618261825	83.33333333333333	1818	0.3135847928531671
BAESF_01626.mRNA.1	61.29032258064516	84.94623655913979	1116	0.3228434606491007
BAESF_01627.mRNA.1	55.57090239410682	83.14917127071823	2172	0
BAESF_01628.mRNA.1	63.93762183235867	78.0702	1026	0.2575306513181455
BAESF_01629.mRNA.1	65.94202898550725	84.78260869565217	828	0.2685252447906773
BAESF_01630.mRNA.1	58.7196	80.79470198675497	453	0.3745801926927981
BAESF_01631.mRNA.1	64.1358	83.33333333333333	1620	0.3440567071320202
BAESF_01632.mRNA.1	60.809833694866235	85.03253796095444	1383	0.333389
BAESF_01633.mRNA.1	59.180035650623886	77.54010695187166	561	0.3326716510522905
BAESF_01634.mRNA.1	58.97435897435897	73.46153846153847	1560	0.2853248209430196
BAESF_01635.mRNA.1	61.43617021276596	79.52127659574468	2256	0
BAESF_01636.mRNA.1	61.098398169336384	68.64988558352402	1311	0.2701957015972892
BAESF_01636.mRNA.2	61.123941493456506	69.05311778290994	1299	0.2681476245856949
BAESF_01637.mRNA.1	62.30740323186772	82.52536640360766	2661	0
BAESF_01638.mRNA.1	60.12176560121765	73.97260273972603	657	0.2342961278004101
BAESF_01639.mRNA.1	60.638297872340424	78.45744680851064	2256	0
BAESF_01640.mRNA.1	62.02090592334495	95.122	861	0.3852412977653132
BAESF_01641.mRNA.1	59.83796296296296	87.5	864	0.3295363273149774
BAESF_01642.mRNA.1	62.68199233716475	85.51724137931035	1305	0.3201122531320161
BAESF_01643.mRNA.1	58.556366585563666	72.50608272506082	1233	0.3009680357991055
BAESF_01644.mRNA.1	59.07780979827089	85.30259365994236	1041	0.3346089934080473
BAESF_01645.mRNA.1	55.26315789473684	80.45112781954887	798	0.3205183322020711
BAESF_01646.mRNA.1	59.17065390749601	82.13716108452951	1881	0.3176014266589662
BAESF_01647.mRNA.1	55.95903165735568	87.43016759776536	1074	0.2657916753949006
BAESF_01647.mRNA.2	56.00414078674948	87.26708074534162	966	0.278015
BAESF_01648.mRNA.1	60.859625057155924	82.71604938271605	2187	0
BAESF_01649.mRNA.1	60.671462829736214	78.65707434052757	1251	0.3299533711900285
BAESF_01649.mRNA.2	60.726950354609926	78.45744680851064	1128	0.3215786214506178
BAESF_01650.mRNA.1	57.92880258899677	79.6117	309	0.394817
BAESF_01651.mRNA.1	65.58363417569194	90.7942	1662	0.4037031347104528
BAESF_01652.mRNA.1	65.59633027522936	87.27064220183486	2616	0
BAESF_01653.mRNA.1	60.710194730813285	76.97594501718213	873	0.3062214368369709
BAESF_01654.mRNA.1	55.775577557755774	76.83168316831683	1515	0.3056115946233483
BAESF_01655.mRNA.1	64.58874458874459	89.6104	1155	0.3406528531754018
BAESF_01656.mRNA.1	62.0959	84.94983277591973	1794	0.3002341658480383
BAESF_01657.mRNA.1	63.46749226006192	78.63777089783282	969	0.2811845598480895
BAESF_01658.mRNA.1	62.684869169510804	78.49829351535836	1758	0
BAESF_01659.mRNA.1	54.337899543378995	72.6027	219	0.3901130196117855
BAESF_01659.mRNA.2	54.166666666666664	65.625	288	0.3020617741153324
BAESF_01660.mRNA.1	65.98958333333333	86.4062	1920	0.3428502008161544
BAESF_01661.mRNA.1	64.03162055335969	86.36363636363636	1518	0.3043524795198485
BAESF_01662.mRNA.1	57.65765765765766	80	555	0.377371
BAESF_01663.mRNA.1	61.85834957764782	85.77	1539	0.3411725039860992
BAESF_01664.mRNA.1	61.95856873822976	76.27118644067797	1062	0.3005508446966768
BAESF_01665.mRNA.1	62.301587301587304	80.35714285714286	1008	0.358424
BAESF_01666.mRNA.1	58.483587609801205	75.31206657420249	2163	0
BAESF_01667.mRNA.1	55.647382920110196	71.07438016528926	363	0.2447282584393863
BAESF_01668.mRNA.1	59.009009009009006	82.23938223938224	1554	0.3250781000881533
BAESF_01669.mRNA.1	60.06600660066007	80	1515	0.3349452746330155
BAESF_01670.mRNA.1	65.49502050380785	89.8067	1707	0.2898979088313757
BAESF_01671.mRNA.1	65.48672566371681	84.29203539823008	1356	0.2888218048376173
BAESF_01672.mRNA.1	61.111111111111114	77.58620689655173	1044	0.3313422017512443
BAESF_01673.mRNA.1	64.35643564356435	85.34653465346534	1515	0.3032466653256524
BAESF_01674.mRNA.1	61.477045908183634	80.83832335329342	1002	0.3264782981436679
BAESF_01675.mRNA.1	63.984674329501914	79.04509283819628	3393	0
BAESF_01675.mRNA.2	63.982300884955755	79.02654867256638	3390	0
BAESF_01676.mRNA.1	61.16584564860427	88.91625615763547	1218	0.3738730292781841
BAESF_01677.mRNA.1	59.25925925925926	76.56565656565657	1485	0.3253197292248759
BAESF_01678.mRNA.1	61.3235	87.20588235294117	2040	0
BAESF_01679.mRNA.1	58.468468468468465	90.27027027027027	1110	0.3415877040464612
BAESF_01680.mRNA.1	63.022222222222226	81.86666666666666	1125	0.2737743050758243
BAESF_01681.mRNA.1	64.77911646586345	86.86746987951807	2490	0
BAESF_01682.mRNA.1	58.8235	78.87700534759358	1122	0.3116304957437366
BAESF_01683.mRNA.1	59.90453460620525	76.969	2514	0
BAESF_01684.mRNA.1	61.21673003802282	81.36882129277566	789	0.2820531200979783
BAESF_01685.mRNA.1	60	83.75	240	0.3001769190126112
BAESF_01686.mRNA.1	59.82905982905983	82.6923	468	0.3400950410283936
BAESF_01687.mRNA.1	60.78431372549019	71.56862745098039	306	0.2633328849206426
BAESF_01688.mRNA.1	58.583106267029976	83.65122615803814	1101	0.3340650979864299
BAESF_01688.mRNA.2	58.143459915611814	81.0127	1185	0.3162467912519201
BAESF_01688.mRNA.3	56.45994832041344	83.72093023255815	774	0.3128651176112331
BAESF_01689.mRNA.1	62.843601895734594	91.27962085308057	3165	0
BAESF_01690.mRNA.1	71.21879588839941	89.42731277533039	681	0.3534267959700823
BAESF_01691.mRNA.1	63.63636363636363	85.41226215644821	1419	0.327796
BAESF_01692.mRNA.1	61.24031007751938	88.95348837209302	516	0.3579955436381682
BAESF_01693.mRNA.1	60	77.14285714285714	1365	0.2974738962723921
BAESF_01694.mRNA.1	60.656883298392735	83.01886792452831	1431	0.3339169877036674
BAESF_01695.mRNA.1	66.99404761904762	86.875	3360	0
BAESF_01696.mRNA.1	62.41446725317693	85.63049853372434	2046	0.3355772220277854
BAESF_01697.mRNA.1	62.71604938271605	79.25925925925925	405	0.2875694109806657
BAESF_01698.mRNA.1	57.65432098765432	86.29629629629629	810	0.3398
BAESF_01699.mRNA.1	63.5952	79.30513595166163	1986	0
BAESF_01700.mRNA.1	62.70718232044199	87.29281767955801	1086	0.3421111449372307
BAESF_01701.mRNA.1	62.4204	70.06369426751593	942	0.2358919095466703
BAESF_01702.mRNA.1	67.61744966442953	87.08053691275168	1788	0
BAESF_01703.mRNA.1	65.49865229110512	87.87061994609165	1113	0.3194180816807701
BAESF_01704.mRNA.1	62.27758007117438	76.33451957295374	1686	0.2709404290277971
BAESF_01705.mRNA.1	58.74928284566839	76.07573149741825	1743	0
BAESF_01706.mRNA.1	60.15736766809728	91.84549356223177	1398	0.3775806331587074
BAESF_01707.mRNA.1	60.87689713322091	81.95615514333896	1779	0.3147075529295092
BAESF_01708.mRNA.1	63.54564755838641	93.82165605095541	4710	0
BAESF_01709.mRNA.1	60.091743119266056	61.00917431192661	654	0.2845812066957148
BAESF_01710.mRNA.1	61.54702281580412	89.14858096828047	1797	0.3313709888440216
BAESF_01710.mRNA.2	61.53846153846154	89.1304	1794	0.3312389558199715
BAESF_01711.mRNA.1	59.93975903614458	75	996	0.2900278874615054
BAESF_01712.mRNA.1	62.67748478701826	83.97565922920893	1479	0.3192006658961531
BAESF_01713.mRNA.1	63.84479717813051	93.12169312169313	567	0.3443416624230977
BAESF_01714.mRNA.1	64.99068901303538	87.70949720670392	1074	0.280813
BAESF_01715.mRNA.1	67.36474694589877	78.01047120418848	573	0.3193966566349429
BAESF_01716.mRNA.1	64.76449275362319	85.05434782608695	1104	0.2820460618570865
BAESF_01717.mRNA.1	66.84831970935514	80.10899182561307	1101	0.2833130805278094
BAESF_01718.mRNA.1	69.68954248366013	84.92647058823529	2448	0
BAESF_01719.mRNA.1	59.560542309490415	82.18793828892005	2139	0
BAESF_01720.mRNA.1	65.53030303030303	80.9091	1320	0.3032237518776742
BAESF_01721.mRNA.1	63.507625272331154	86.27450980392157	918	0.3625030923299402
BAESF_01722.mRNA.1	63.699102829537615	80.33126293995859	2898	0
BAESF_01723.mRNA.1	59.6875	80.3125	1920	0.3659202492554271
BAESF_01724.mRNA.1	57.92880258899677	70.87378640776699	309	0.3735720952825926
BAESF_01725.mRNA.1	60.221354166666664	90.8203	1536	0.3837895558478398
BAESF_01726.mRNA.1	64.26174496644295	82.04697986577182	1788	0.2916676594172215
BAESF_01726.mRNA.2	64.00425985090521	81.78913738019169	1878	0
BAESF_01727.mRNA.1	66.81957186544342	82.8236	5886	0
BAESF_01728.mRNA.1	67.04545454545455	84.6591	1584	0.3222906397581334
BAESF_01729.mRNA.1	60.35087719298246	78.24561403508773	855	0.2966438443501275
BAESF_01730.mRNA.1	65.5663	90.67961165048544	1545	0.3350486604686137
BAESF_01731.mRNA.1	61.18518518518518	93.33333333333333	675	0.3395253866713986
BAESF_01732.mRNA.1	61.08843537414966	79.18367346938776	735	0.3278079817988615
BAESF_01733.mRNA.1	65.91065292096219	86.18556701030928	1455	0.2976571388544866
BAESF_01734.mRNA.1	64.6771	86.10567514677103	3066	0
BAESF_01735.mRNA.1	64.58832933653078	90.3277	3753	0
BAESF_01736.mRNA.1	60.35691523263225	78.77629063097514	1569	0.2682974854265293
BAESF_01737.mRNA.1	58.099688473520246	82.71028037383178	1284	0.2812446104626202
BAESF_01738.mRNA.1	60.55555555555556	81.66666666666667	360	0.3079248725464059
BAESF_01739.mRNA.1	63.80952380952381	74.45378151260505	1785	0.3037708454324707
BAESF_01740.mRNA.1	59.84324573536192	77.04011065006915	2169	0
BAESF_01741.mRNA.1	60.17316017316017	84.41558441558442	462	0.3454119648439296
BAESF_01742.mRNA.1	60.52836052836053	74.35897435897436	1287	0.2573943564004913
BAESF_01743.mRNA.1	58.9464	79.83651226158038	1101	0.3302941109456632
BAESF_01744.mRNA.1	67.57852077001013	87.23404255319149	987	0.339158
BAESF_01744.mRNA.2	67.57852077001013	87.23404255319149	987	0.339158
BAESF_01744.mRNA.3	67.57852077001013	87.23404255319149	987	0.339158
BAESF_01745.mRNA.1	62.86208387375702	85.08430609597924	2313	0
BAESF_01746.mRNA.1	60.7565	75.88652482269504	423	0.3131046706221701
BAESF_01747.mRNA.1	61.594202898550726	76.08695652173913	828	0.2830547444836842
BAESF_01748.mRNA.1	60.22222222222222	92	450	0.3926028884879798
BAESF_01749.mRNA.1	63.58183376178235	85.08997429305913	1167	0.3215406390349001
BAESF_01750.mRNA.1	60	85.80645161290323	465	0.3728360381773075
BAESF_01751.mRNA.1	58.24175824175824	82.41758241758242	546	0.3261145824241316
BAESF_01752.mRNA.1	61.95856873822976	86.44067796610169	531	0.3736896211837996
BAESF_01753.mRNA.1	58.86524822695036	80.31914893617021	564	0.3384222213416616
BAESF_01754.mRNA.1	63.492063492063494	86.9048	756	0.3376562047833033
BAESF_01755.mRNA.1	57.295173961840625	80.63973063973064	1782	0.3119274639980955
BAESF_01756.mRNA.1	65.40284360189574	86.72985781990522	633	0.3503793206058274
BAESF_01757.mRNA.1	64.80836236933798	93.37979094076655	861	0.3392219862355298
BAESF_01758.mRNA.1	65.37216828478964	89.32038834951456	927	0.2930843447214319
BAESF_01759.mRNA.1	63.55866355866356	84.61538461538461	1287	0.309773
BAESF_01760.mRNA.1	64.13838988689288	88.52295409181637	3006	0
BAESF_01761.mRNA.1	65.74712643678161	75.17241379310344	435	0.3204006464596745
BAESF_01762.mRNA.1	69.06028368794327	83.84308510638297	4512	0
BAESF_01763.mRNA.1	68.73065015479877	87.40970072239422	2907	0
BAESF_01764.mRNA.1	64.86928104575163	89.70588235294117	3060	0
BAESF_01765.mRNA.1	60.916666666666664	78.25	1200	0.3333271601258244
BAESF_01766.mRNA.1	54.961832061068705	77.09923664122137	393	0.2810754880981195
BAESF_01767.mRNA.1	56.08974358974359	67.78846153846153	2496	0
BAESF_01767.mRNA.2	56.03921568627451	67.17647058823529	2550	0
BAESF_01767.mRNA.3	55.8969	66.66666666666667	2637	0
BAESF_01768.mRNA.1	62.48453353130413	85.00371195248701	4041	0
BAESF_01769.mRNA.1	64.35056512877524	71.87326292384658	5397	0
[truncated: 15,598 more rows]

## Sheet: Fig. S1BCD
Figure S1BCD Codon usage feature between amoeba and virus
Codon usage bias of amobe and APMV									tGCN of amoeba
AA	aa	codon	freq_codon_mimi	freq_codon_amoeba	RSCU_mimi	RSCU_amoeba			codon	pos3_type	tGCN	sym_num
Ala	A	GCA	11.5039	8.1396	0.37613	0.0834373			GTC	GC	0	4
Ala	A	GCC	3.64469	50.2955	0.119166	0.515569			GTA	AT	3	4
Ala	A	GCG	1.85338	29.0048	0.0605977	0.297322			CTA	AT	3	6
Ala	A	GCT	13.583	10.1135	0.444106	0.103671			CTC	GC	0	6
Arg	R	CGC	1.35124	24.7631	0.0409892	0.393653			ATC	GC	1	4
Arg	R	CGT	6.47977	4.80135	0.19656	0.0763257			GGC	GC	32	4
Arg	R	CGG	0.55291	13.2837	0.0167722	0.211167			GGA	AT	5	4
Arg	R	AGG	2.49092	8.09766	0.0755605	0.128726			CGA	AT	5	6
Arg	R	CGA	4.24556	9.06803	0.128787	0.144152			CGC	GC	0	6
Arg	R	AGA	17.8455	2.89217	0.541332	0.045976			TCA	AT	2	6
Asn	N	AAC	13.7325	26.2912	0.155547	0.845276			TCC	GC	0	6
Asn	N	AAT	74.5526	4.81247	0.844453	0.154724			GCA	AT	4	4
Asp	D	GAC	11.1964	43.6735	0.166046	0.77746			GCC	GC	0	4
Asp	D	GAT	56.2332	12.5011	0.833954	0.22254			CCC	GC	0	4
Cys	C	TGC	2.32448	11.3612	0.12881	0.828452			CCA	AT	2	4
Cys	C	TGT	15.7213	2.35259	0.87119	0.171548			ACA	AT	2	4
Gln	Q	CAG	3.41902	33.0116	0.109713	0.802295			ACC	GC	0	4
Gln	Q	CAA	27.7442	8.13489	0.890287	0.197705			TTT	AT	0	2
Glu	E	GAA	48.6363	15.9925	0.89087	0.226337			GTT	AT	20	4
Glu	E	GAG	5.95789	54.6655	0.10913	0.773663			CTT	AT	17	6
Gly	G	GGG	1.75464	9.90554	0.0379106	0.143859			ATT	AT	13	4
Gly	G	GGT	20.7003	8.8467	0.447248	0.128481			TGT	AT	3	2
Gly	G	GGA	21.95	7.93945	0.474249	0.115305			GGT	AT	0	4
Gly	G	GGC	1.87877	42.1643	0.0405924	0.612355			CGT	AT	16	6
His	H	CAT	16.2714	4.15415	0.790137	0.160053			AGT	AT	0	6
His	H	CAC	4.32173	21.8007	0.209863	0.839947			TCT	AT	14	6
Ile	I	ATT	61.7426	5.59606	0.626847	0.149308			GCT	AT	20	4
Ile	I	ATC	12.7028	29.8468	0.128967	0.796338			CCT	AT	11	4
Ile	I	ATA	24.0516	2.03723	0.244186	0.0543549			ACT	AT	14	4
Leu	L	TTA	32.1901	0.517009	0.393252	0.00553698			TAT	AT	1	2
Leu	L	CTT	13.6732	6.29782	0.16704	0.0674474			GAT	AT	1	2
Leu	L	CTG	2.7843	36.5571	0.0340145	0.391514			CAT	AT	0	2
Leu	L	TTG	19.1262	8.33044	0.233656	0.0892161			AAT	AT	0	2
Leu	L	CTA	8.42906	2.17929	0.102974	0.0233394			TTG	GC	3	6
Leu	L	CTC	5.65322	39.4921	0.069063	0.422946			GTG	GC	13	4
Lys	K	AAG	10.2091	46.8208	0.11402	0.89154			CTG	GC	11	6
Lys	K	AAA	79.3285	5.69598	0.88598	0.10846			GGG	GC	3	4
Met	M	ATG	21.1911	20.6841	1	1			CGG	GC	3	6
Phe	F	TTC	10.3135	28.5	0.222723	0.823381			AGG	GC	7	6
Phe	F	TTT	35.9928	6.11339	0.777277	0.176619			TCG	GC	13	6
Pro	P	CCT	12.243	6.24326	0.381673	0.113597			GCG	GC	7	4
Pro	P	CCA	13.3545	5.84617	0.416322	0.106372			CCG	GC	6	4
Pro	P	CCC	3.70111	22.6717	0.115381	0.412515			ACG	GC	6	4
Pro	P	CCG	2.77866	20.1985	0.0866239	0.367516			GAG	GC	20	2
Ser	S	AGC	2.05931	21.581	0.0280607	0.278243			CAG	GC	19	2
Ser	S	TCG	4.36968	25.2491	0.0595426	0.325537			AAG	GC	29	2
Ser	S	TCA	21.1234	4.68656	0.287834	0.0604238			AAC	GC	19	2
Ser	S	TCC	6.25409	16.8174	0.0852201	0.216826			TTC	GC	18	2
Ser	S	TCT	21.7581	5.88725	0.296483	0.0759041			ATG	GC	20	1
Ser	S	AGT	17.8229	3.34029	0.24286	0.0430662			TGG	GC	12	1
Thr	T	ACG	2.72788	19.0433	0.0522561	0.341135			AGC	GC	10	6
Thr	T	ACC	5.23572	27.2008	0.100297	0.487265			GAC	GC	25	2
Thr	T	ACT	22.1051	4.78626	0.423453	0.0857394			TAC	GC	17	2
Thr	T	ACA	22.1333	4.793	0.423994	0.0858601			CAC	GC	11	2
Trp	W	TGG	7.38248	13.1232	1	1			AAA	AT	3	2
Tyr	Y	TAT	42.6192	3.6289	0.78475	0.14626			GAA	AT	6	2
Tyr	Y	TAC	11.6901	21.1825	0.21525	0.85374			CAA	AT	5	2
Val	V	GTC	7.13705	23.6992	0.141428	0.364012			TGC	GC	9	2
Val	V	GTG	4.2907	34.1615	0.0850243	0.524711			TTA	AT	1	6
Val	V	GTA	15.064	2.83708	0.298507	0.0435766			AGA	AT	3	6
Val	V	GTT	23.9726	4.40768	0.475041	0.0677006			ATA	AT	5	4
Stop	Stop	TAG	0.355442	0.400727	0.125	0.213107
Stop	Stop	TGA	0.600867	0.95507	0.21131	0.507908
Stop	Stop	TAA	1.88723	0.524604	0.66369	0.278985
