# Supplementary material for: A giant virus forms a specialized subcellular environment within its amoeba host for efficient translation
Source: Nat Microbiol. 2026 Jan 9;11(2):584–96. doi: 10.1038/s41564-025-02234-x (PMC12872441; doi:10.1038/s41564-025-02234-x)
Supplement: Supplementary file 10 — Source data for all subfigures in Extended Data Fig. 2. [file 41564_2025_2234_MOESM10_ESM.xlsx]

## Sheet: Fig. S2AB
Fig. S2AB Distribution of ribosome footprint length at different infection stages. Reads originating from amoeba and APMV mRNAs were analysed separately. hpi, hours post-infection.
length	fract	sample	origin	replicate	time	source
15	0.0324	R1_0hpi	virus.	R1	0hpi	Virus
16	0.0369	R1_0hpi	virus.	R1	0hpi	Virus
17	0.0666	R1_0hpi	virus.	R1	0hpi	Virus
18	0.0895	R1_0hpi	virus.	R1	0hpi	Virus
19	0.0833	R1_0hpi	virus.	R1	0hpi	Virus
20	0.0914	R1_0hpi	virus.	R1	0hpi	Virus
21	0.0882	R1_0hpi	virus.	R1	0hpi	Virus
22	0.0702	R1_0hpi	virus.	R1	0hpi	Virus
23	0.0589	R1_0hpi	virus.	R1	0hpi	Virus
24	0.0579	R1_0hpi	virus.	R1	0hpi	Virus
25	0.0517	R1_0hpi	virus.	R1	0hpi	Virus
26	0.0559	R1_0hpi	virus.	R1	0hpi	Virus
27	0.0568	R1_0hpi	virus.	R1	0hpi	Virus
28	0.0519	R1_0hpi	virus.	R1	0hpi	Virus
29	0.0404	R1_0hpi	virus.	R1	0hpi	Virus
30	0.0375	R1_0hpi	virus.	R1	0hpi	Virus
31	0.02	R1_0hpi	virus.	R1	0hpi	Virus
32	0.0078	R1_0hpi	virus.	R1	0hpi	Virus
33	0.002	R1_0hpi	virus.	R1	0hpi	Virus
15	0.0085	R1_2hpi	virus.	R1	2hpi	Virus
16	0.0112	R1_2hpi	virus.	R1	2hpi	Virus
17	0.0169	R1_2hpi	virus.	R1	2hpi	Virus
18	0.0215	R1_2hpi	virus.	R1	2hpi	Virus
19	0.0242	R1_2hpi	virus.	R1	2hpi	Virus
20	0.033	R1_2hpi	virus.	R1	2hpi	Virus
21	0.0542	R1_2hpi	virus.	R1	2hpi	Virus
22	0.0533	R1_2hpi	virus.	R1	2hpi	Virus
23	0.0328	R1_2hpi	virus.	R1	2hpi	Virus
24	0.0257	R1_2hpi	virus.	R1	2hpi	Virus
25	0.0287	R1_2hpi	virus.	R1	2hpi	Virus
26	0.0387	R1_2hpi	virus.	R1	2hpi	Virus
27	0.0555	R1_2hpi	virus.	R1	2hpi	Virus
28	0.0831	R1_2hpi	virus.	R1	2hpi	Virus
29	0.1415	R1_2hpi	virus.	R1	2hpi	Virus
30	0.1739	R1_2hpi	virus.	R1	2hpi	Virus
31	0.1254	R1_2hpi	virus.	R1	2hpi	Virus
32	0.053	R1_2hpi	virus.	R1	2hpi	Virus
33	0.0143	R1_2hpi	virus.	R1	2hpi	Virus
34	0.0033	R1_2hpi	virus.	R1	2hpi	Virus
35	0.0012	R1_2hpi	virus.	R1	2hpi	Virus
15	0.0073	R1_4hpi	virus.	R1	4hpi	Virus
16	0.0094	R1_4hpi	virus.	R1	4hpi	Virus
17	0.0149	R1_4hpi	virus.	R1	4hpi	Virus
18	0.0193	R1_4hpi	virus.	R1	4hpi	Virus
19	0.0224	R1_4hpi	virus.	R1	4hpi	Virus
20	0.0306	R1_4hpi	virus.	R1	4hpi	Virus
21	0.0462	R1_4hpi	virus.	R1	4hpi	Virus
22	0.0503	R1_4hpi	virus.	R1	4hpi	Virus
23	0.036	R1_4hpi	virus.	R1	4hpi	Virus
24	0.0261	R1_4hpi	virus.	R1	4hpi	Virus
25	0.0302	R1_4hpi	virus.	R1	4hpi	Virus
26	0.0436	R1_4hpi	virus.	R1	4hpi	Virus
27	0.0618	R1_4hpi	virus.	R1	4hpi	Virus
28	0.0899	R1_4hpi	virus.	R1	4hpi	Virus
29	0.1397	R1_4hpi	virus.	R1	4hpi	Virus
30	0.169	R1_4hpi	virus.	R1	4hpi	Virus
31	0.1272	R1_4hpi	virus.	R1	4hpi	Virus
32	0.0554	R1_4hpi	virus.	R1	4hpi	Virus
33	0.0151	R1_4hpi	virus.	R1	4hpi	Virus
34	0.004	R1_4hpi	virus.	R1	4hpi	Virus
35	0.0014	R1_4hpi	virus.	R1	4hpi	Virus
15	0.0076	R1_8hpi	virus.	R1	8hpi	Virus
16	0.0116	R1_8hpi	virus.	R1	8hpi	Virus
17	0.0206	R1_8hpi	virus.	R1	8hpi	Virus
18	0.0364	R1_8hpi	virus.	R1	8hpi	Virus
19	0.0502	R1_8hpi	virus.	R1	8hpi	Virus
20	0.0731	R1_8hpi	virus.	R1	8hpi	Virus
21	0.095	R1_8hpi	virus.	R1	8hpi	Virus
22	0.0737	R1_8hpi	virus.	R1	8hpi	Virus
23	0.0432	R1_8hpi	virus.	R1	8hpi	Virus
24	0.0343	R1_8hpi	virus.	R1	8hpi	Virus
25	0.0465	R1_8hpi	virus.	R1	8hpi	Virus
26	0.0615	R1_8hpi	virus.	R1	8hpi	Virus
27	0.0769	R1_8hpi	virus.	R1	8hpi	Virus
28	0.0992	R1_8hpi	virus.	R1	8hpi	Virus
29	0.1157	R1_8hpi	virus.	R1	8hpi	Virus
30	0.1027	R1_8hpi	virus.	R1	8hpi	Virus
31	0.0383	R1_8hpi	virus.	R1	8hpi	Virus
32	0.0085	R1_8hpi	virus.	R1	8hpi	Virus
33	0.0033	R1_8hpi	virus.	R1	8hpi	Virus
34	0.0011	R1_8hpi	virus.	R1	8hpi	Virus
35	6e-04	R1_8hpi	virus.	R1	8hpi	Virus
15	0.0163	R2_0hpi	virus.	R2	0hpi	Virus
16	0.0273	R2_0hpi	virus.	R2	0hpi	Virus
17	0.0464	R2_0hpi	virus.	R2	0hpi	Virus
18	0.0556	R2_0hpi	virus.	R2	0hpi	Virus
19	0.0674	R2_0hpi	virus.	R2	0hpi	Virus
20	0.0658	R2_0hpi	virus.	R2	0hpi	Virus
21	0.0556	R2_0hpi	virus.	R2	0hpi	Virus
22	0.0542	R2_0hpi	virus.	R2	0hpi	Virus
23	0.0534	R2_0hpi	virus.	R2	0hpi	Virus
24	0.0517	R2_0hpi	virus.	R2	0hpi	Virus
25	0.0549	R2_0hpi	virus.	R2	0hpi	Virus
26	0.0629	R2_0hpi	virus.	R2	0hpi	Virus
27	0.0742	R2_0hpi	virus.	R2	0hpi	Virus
28	0.0733	R2_0hpi	virus.	R2	0hpi	Virus
29	0.0606	R2_0hpi	virus.	R2	0hpi	Virus
30	0.0576	R2_0hpi	virus.	R2	0hpi	Virus
31	0.0586	R2_0hpi	virus.	R2	0hpi	Virus
32	0.0331	R2_0hpi	virus.	R2	0hpi	Virus
33	0.0198	R2_0hpi	virus.	R2	0hpi	Virus
34	0.0092	R2_0hpi	virus.	R2	0hpi	Virus
35	0.0021	R2_0hpi	virus.	R2	0hpi	Virus
15	0.0066	R2_2hpi	virus.	R2	2hpi	Virus
16	0.0094	R2_2hpi	virus.	R2	2hpi	Virus
17	0.015	R2_2hpi	virus.	R2	2hpi	Virus
18	0.0187	R2_2hpi	virus.	R2	2hpi	Virus
19	0.0208	R2_2hpi	virus.	R2	2hpi	Virus
20	0.0263	R2_2hpi	virus.	R2	2hpi	Virus
21	0.0422	R2_2hpi	virus.	R2	2hpi	Virus
22	0.0485	R2_2hpi	virus.	R2	2hpi	Virus
23	0.0333	R2_2hpi	virus.	R2	2hpi	Virus
24	0.0269	R2_2hpi	virus.	R2	2hpi	Virus
25	0.0316	R2_2hpi	virus.	R2	2hpi	Virus
26	0.0419	R2_2hpi	virus.	R2	2hpi	Virus
27	0.0553	R2_2hpi	virus.	R2	2hpi	Virus
28	0.076	R2_2hpi	virus.	R2	2hpi	Virus
29	0.1213	R2_2hpi	virus.	R2	2hpi	Virus
30	0.1675	R2_2hpi	virus.	R2	2hpi	Virus
31	0.1491	R2_2hpi	virus.	R2	2hpi	Virus
32	0.0778	R2_2hpi	virus.	R2	2hpi	Virus
33	0.0245	R2_2hpi	virus.	R2	2hpi	Virus
34	0.0057	R2_2hpi	virus.	R2	2hpi	Virus
35	0.0017	R2_2hpi	virus.	R2	2hpi	Virus
15	0.0047	R2_4hpi	virus.	R2	4hpi	Virus
16	0.0066	R2_4hpi	virus.	R2	4hpi	Virus
17	0.011	R2_4hpi	virus.	R2	4hpi	Virus
18	0.0157	R2_4hpi	virus.	R2	4hpi	Virus
19	0.0198	R2_4hpi	virus.	R2	4hpi	Virus
20	0.029	R2_4hpi	virus.	R2	4hpi	Virus
21	0.0596	R2_4hpi	virus.	R2	4hpi	Virus
22	0.0672	R2_4hpi	virus.	R2	4hpi	Virus
23	0.0388	R2_4hpi	virus.	R2	4hpi	Virus
24	0.0206	R2_4hpi	virus.	R2	4hpi	Virus
25	0.0215	R2_4hpi	virus.	R2	4hpi	Virus
26	0.032	R2_4hpi	virus.	R2	4hpi	Virus
27	0.0492	R2_4hpi	virus.	R2	4hpi	Virus
28	0.0744	R2_4hpi	virus.	R2	4hpi	Virus
29	0.1335	R2_4hpi	virus.	R2	4hpi	Virus
30	0.1783	R2_4hpi	virus.	R2	4hpi	Virus
31	0.1439	R2_4hpi	virus.	R2	4hpi	Virus
32	0.0677	R2_4hpi	virus.	R2	4hpi	Virus
33	0.0206	R2_4hpi	virus.	R2	4hpi	Virus
34	0.0048	R2_4hpi	virus.	R2	4hpi	Virus
35	0.0012	R2_4hpi	virus.	R2	4hpi	Virus
15	0.011	R2_8hpi	virus.	R2	8hpi	Virus
16	0.0156	R2_8hpi	virus.	R2	8hpi	Virus
17	0.0269	R2_8hpi	virus.	R2	8hpi	Virus
18	0.0384	R2_8hpi	virus.	R2	8hpi	Virus
19	0.0523	R2_8hpi	virus.	R2	8hpi	Virus
20	0.0595	R2_8hpi	virus.	R2	8hpi	Virus
21	0.0702	R2_8hpi	virus.	R2	8hpi	Virus
22	0.0655	R2_8hpi	virus.	R2	8hpi	Virus
23	0.0431	R2_8hpi	virus.	R2	8hpi	Virus
24	0.03	R2_8hpi	virus.	R2	8hpi	Virus
25	0.0403	R2_8hpi	virus.	R2	8hpi	Virus
26	0.0483	R2_8hpi	virus.	R2	8hpi	Virus
27	0.057	R2_8hpi	virus.	R2	8hpi	Virus
28	0.076	R2_8hpi	virus.	R2	8hpi	Virus
29	0.1208	R2_8hpi	virus.	R2	8hpi	Virus
30	0.1452	R2_8hpi	virus.	R2	8hpi	Virus
31	0.0729	R2_8hpi	virus.	R2	8hpi	Virus
32	0.0161	R2_8hpi	virus.	R2	8hpi	Virus
33	0.0084	R2_8hpi	virus.	R2	8hpi	Virus
34	0.0018	R2_8hpi	virus.	R2	8hpi	Virus
35	8e-04	R2_8hpi	virus.	R2	8hpi	Virus
15	0.003	R1_0hpi	amoeba.	R1	0hpi	Host
16	0.0046	R1_0hpi	amoeba.	R1	0hpi	Host
17	0.0086	R1_0hpi	amoeba.	R1	0hpi	Host
18	0.0124	R1_0hpi	amoeba.	R1	0hpi	Host
19	0.0164	R1_0hpi	amoeba.	R1	0hpi	Host
20	0.0318	R1_0hpi	amoeba.	R1	0hpi	Host
21	0.0606	R1_0hpi	amoeba.	R1	0hpi	Host
22	0.038	R1_0hpi	amoeba.	R1	0hpi	Host
23	0.0201	R1_0hpi	amoeba.	R1	0hpi	Host
24	0.0173	R1_0hpi	amoeba.	R1	0hpi	Host
25	0.0267	R1_0hpi	amoeba.	R1	0hpi	Host
26	0.0462	R1_0hpi	amoeba.	R1	0hpi	Host
27	0.0652	R1_0hpi	amoeba.	R1	0hpi	Host
28	0.1122	R1_0hpi	amoeba.	R1	0hpi	Host
29	0.2353	R1_0hpi	amoeba.	R1	0hpi	Host
30	0.1929	R1_0hpi	amoeba.	R1	0hpi	Host
31	0.08	R1_0hpi	amoeba.	R1	0hpi	Host
32	0.0208	R1_0hpi	amoeba.	R1	0hpi	Host
33	0.0048	R1_0hpi	amoeba.	R1	0hpi	Host
34	0.0018	R1_0hpi	amoeba.	R1	0hpi	Host
35	0.0011	R1_0hpi	amoeba.	R1	0hpi	Host
15	0.0046	R1_2hpi	amoeba.	R1	2hpi	Host
16	0.0058	R1_2hpi	amoeba.	R1	2hpi	Host
17	0.0098	R1_2hpi	amoeba.	R1	2hpi	Host
18	0.0137	R1_2hpi	amoeba.	R1	2hpi	Host
19	0.0157	R1_2hpi	amoeba.	R1	2hpi	Host
20	0.0253	R1_2hpi	amoeba.	R1	2hpi	Host
21	0.0511	R1_2hpi	amoeba.	R1	2hpi	Host
22	0.0437	R1_2hpi	amoeba.	R1	2hpi	Host
23	0.0258	R1_2hpi	amoeba.	R1	2hpi	Host
24	0.0219	R1_2hpi	amoeba.	R1	2hpi	Host
25	0.0247	R1_2hpi	amoeba.	R1	2hpi	Host
26	0.0361	R1_2hpi	amoeba.	R1	2hpi	Host
27	0.0531	R1_2hpi	amoeba.	R1	2hpi	Host
28	0.0826	R1_2hpi	amoeba.	R1	2hpi	Host
29	0.1641	R1_2hpi	amoeba.	R1	2hpi	Host
30	0.2053	R1_2hpi	amoeba.	R1	2hpi	Host
31	0.1393	R1_2hpi	amoeba.	R1	2hpi	Host
32	0.0558	R1_2hpi	amoeba.	R1	2hpi	Host
33	0.0154	R1_2hpi	amoeba.	R1	2hpi	Host
34	0.0044	R1_2hpi	amoeba.	R1	2hpi	Host
35	0.0019	R1_2hpi	amoeba.	R1	2hpi	Host
15	0.0047	R1_4hpi	amoeba.	R1	4hpi	Host
16	0.006	R1_4hpi	amoeba.	R1	4hpi	Host
17	0.0103	R1_4hpi	amoeba.	R1	4hpi	Host
18	0.0147	R1_4hpi	amoeba.	R1	4hpi	Host
19	0.0171	R1_4hpi	amoeba.	R1	4hpi	Host
20	0.0262	R1_4hpi	amoeba.	R1	4hpi	Host
21	0.0517	R1_4hpi	amoeba.	R1	4hpi	Host
22	0.0463	R1_4hpi	amoeba.	R1	4hpi	Host
23	0.0271	R1_4hpi	amoeba.	R1	4hpi	Host
24	0.0215	R1_4hpi	amoeba.	R1	4hpi	Host
25	0.0269	R1_4hpi	amoeba.	R1	4hpi	Host
26	0.0423	R1_4hpi	amoeba.	R1	4hpi	Host
27	0.0618	R1_4hpi	amoeba.	R1	4hpi	Host
28	0.0928	R1_4hpi	amoeba.	R1	4hpi	Host
29	0.1665	R1_4hpi	amoeba.	R1	4hpi	Host
30	0.193	R1_4hpi	amoeba.	R1	4hpi	Host
31	0.1243	R1_4hpi	amoeba.	R1	4hpi	Host
32	0.0481	R1_4hpi	amoeba.	R1	4hpi	Host
33	0.0133	R1_4hpi	amoeba.	R1	4hpi	Host
34	0.0038	R1_4hpi	amoeba.	R1	4hpi	Host
35	0.0016	R1_4hpi	amoeba.	R1	4hpi	Host
15	0.0048	R1_8hpi	amoeba.	R1	8hpi	Host
16	0.0079	R1_8hpi	amoeba.	R1	8hpi	Host
17	0.0178	R1_8hpi	amoeba.	R1	8hpi	Host
18	0.029	R1_8hpi	amoeba.	R1	8hpi	Host
19	0.041	R1_8hpi	amoeba.	R1	8hpi	Host
20	0.1009	R1_8hpi	amoeba.	R1	8hpi	Host
21	0.1396	R1_8hpi	amoeba.	R1	8hpi	Host
22	0.0717	R1_8hpi	amoeba.	R1	8hpi	Host
23	0.0343	R1_8hpi	amoeba.	R1	8hpi	Host
24	0.0288	R1_8hpi	amoeba.	R1	8hpi	Host
25	0.0427	R1_8hpi	amoeba.	R1	8hpi	Host
26	0.0627	R1_8hpi	amoeba.	R1	8hpi	Host
27	0.0766	R1_8hpi	amoeba.	R1	8hpi	Host
28	0.1272	R1_8hpi	amoeba.	R1	8hpi	Host
29	0.1493	R1_8hpi	amoeba.	R1	8hpi	Host
30	0.0489	R1_8hpi	amoeba.	R1	8hpi	Host
31	0.0111	R1_8hpi	amoeba.	R1	8hpi	Host
32	0.0031	R1_8hpi	amoeba.	R1	8hpi	Host
33	0.0013	R1_8hpi	amoeba.	R1	8hpi	Host
34	7e-04	R1_8hpi	amoeba.	R1	8hpi	Host
35	4e-04	R1_8hpi	amoeba.	R1	8hpi	Host
15	0.0039	R2_0hpi	amoeba.	R2	0hpi	Host
16	0.0057	R2_0hpi	amoeba.	R2	0hpi	Host
17	0.0098	R2_0hpi	amoeba.	R2	0hpi	Host
18	0.013	R2_0hpi	amoeba.	R2	0hpi	Host
19	0.0162	R2_0hpi	amoeba.	R2	0hpi	Host
20	0.0311	R2_0hpi	amoeba.	R2	0hpi	Host
21	0.0649	R2_0hpi	amoeba.	R2	0hpi	Host
22	0.0424	R2_0hpi	amoeba.	R2	0hpi	Host
23	0.0209	R2_0hpi	amoeba.	R2	0hpi	Host
24	0.0169	R2_0hpi	amoeba.	R2	0hpi	Host
25	0.0248	R2_0hpi	amoeba.	R2	0hpi	Host
26	0.0424	R2_0hpi	amoeba.	R2	0hpi	Host
27	0.0586	R2_0hpi	amoeba.	R2	0hpi	Host
28	0.1041	R2_0hpi	amoeba.	R2	0hpi	Host
29	0.2281	R2_0hpi	amoeba.	R2	0hpi	Host
30	0.1979	R2_0hpi	amoeba.	R2	0hpi	Host
31	0.0878	R2_0hpi	amoeba.	R2	0hpi	Host
32	0.0238	R2_0hpi	amoeba.	R2	0hpi	Host
33	0.0052	R2_0hpi	amoeba.	R2	0hpi	Host
34	0.0017	R2_0hpi	amoeba.	R2	0hpi	Host
35	0.001	R2_0hpi	amoeba.	R2	0hpi	Host
15	0.0038	R2_2hpi	amoeba.	R2	2hpi	Host
16	0.0055	R2_2hpi	amoeba.	R2	2hpi	Host
17	0.01	R2_2hpi	amoeba.	R2	2hpi	Host
18	0.0136	R2_2hpi	amoeba.	R2	2hpi	Host
19	0.0153	R2_2hpi	amoeba.	R2	2hpi	Host
20	0.0225	R2_2hpi	amoeba.	R2	2hpi	Host
21	0.0434	R2_2hpi	amoeba.	R2	2hpi	Host
22	0.0439	R2_2hpi	amoeba.	R2	2hpi	Host
23	0.0278	R2_2hpi	amoeba.	R2	2hpi	Host
24	0.0243	R2_2hpi	amoeba.	R2	2hpi	Host
25	0.0298	R2_2hpi	amoeba.	R2	2hpi	Host
26	0.0417	R2_2hpi	amoeba.	R2	2hpi	Host
27	0.0565	R2_2hpi	amoeba.	R2	2hpi	Host
28	0.0785	R2_2hpi	amoeba.	R2	2hpi	Host
29	0.1372	R2_2hpi	amoeba.	R2	2hpi	Host
30	0.1859	R2_2hpi	amoeba.	R2	2hpi	Host
31	0.1526	R2_2hpi	amoeba.	R2	2hpi	Host
32	0.0749	R2_2hpi	amoeba.	R2	2hpi	Host
33	0.024	R2_2hpi	amoeba.	R2	2hpi	Host
34	0.0065	R2_2hpi	amoeba.	R2	2hpi	Host
35	0.0022	R2_2hpi	amoeba.	R2	2hpi	Host
15	0.0033	R2_4hpi	amoeba.	R2	4hpi	Host
16	0.0046	R2_4hpi	amoeba.	R2	4hpi	Host
17	0.0082	R2_4hpi	amoeba.	R2	4hpi	Host
18	0.012	R2_4hpi	amoeba.	R2	4hpi	Host
19	0.0145	R2_4hpi	amoeba.	R2	4hpi	Host
20	0.0253	R2_4hpi	amoeba.	R2	4hpi	Host
21	0.0618	R2_4hpi	amoeba.	R2	4hpi	Host
22	0.0548	R2_4hpi	amoeba.	R2	4hpi	Host
23	0.0277	R2_4hpi	amoeba.	R2	4hpi	Host
24	0.0175	R2_4hpi	amoeba.	R2	4hpi	Host
25	0.0202	R2_4hpi	amoeba.	R2	4hpi	Host
26	0.0328	R2_4hpi	amoeba.	R2	4hpi	Host
27	0.0484	R2_4hpi	amoeba.	R2	4hpi	Host
28	0.0747	R2_4hpi	amoeba.	R2	4hpi	Host
29	0.1576	R2_4hpi	amoeba.	R2	4hpi	Host
30	0.2036	R2_4hpi	amoeba.	R2	4hpi	Host
31	0.1453	R2_4hpi	amoeba.	R2	4hpi	Host
32	0.063	R2_4hpi	amoeba.	R2	4hpi	Host
33	0.0183	R2_4hpi	amoeba.	R2	4hpi	Host
34	0.0048	R2_4hpi	amoeba.	R2	4hpi	Host
35	0.0017	R2_4hpi	amoeba.	R2	4hpi	Host
15	0.0072	R2_8hpi	amoeba.	R2	8hpi	Host
16	0.0102	R2_8hpi	amoeba.	R2	8hpi	Host
17	0.0197	R2_8hpi	amoeba.	R2	8hpi	Host
18	0.029	R2_8hpi	amoeba.	R2	8hpi	Host
19	0.0344	R2_8hpi	amoeba.	R2	8hpi	Host
20	0.0665	R2_8hpi	amoeba.	R2	8hpi	Host
21	0.0956	R2_8hpi	amoeba.	R2	8hpi	Host
22	0.0514	R2_8hpi	amoeba.	R2	8hpi	Host
23	0.0304	R2_8hpi	amoeba.	R2	8hpi	Host
24	0.0284	R2_8hpi	amoeba.	R2	8hpi	Host
25	0.0421	R2_8hpi	amoeba.	R2	8hpi	Host
26	0.0613	R2_8hpi	amoeba.	R2	8hpi	Host
27	0.0744	R2_8hpi	amoeba.	R2	8hpi	Host
28	0.1239	R2_8hpi	amoeba.	R2	8hpi	Host
29	0.1895	R2_8hpi	amoeba.	R2	8hpi	Host
30	0.0974	R2_8hpi	amoeba.	R2	8hpi	Host
31	0.0282	R2_8hpi	amoeba.	R2	8hpi	Host
32	0.0064	R2_8hpi	amoeba.	R2	8hpi	Host
33	0.0018	R2_8hpi	amoeba.	R2	8hpi	Host
34	0.0011	R2_8hpi	amoeba.	R2	8hpi	Host
35	8e-04	R2_8hpi	amoeba.	R2	8hpi	Host
15	0.0053	R1_0hpi	mito.	R1	0hpi	Mito
16	0.0143	R1_0hpi	mito.	R1	0hpi	Mito
17	0.0535	R1_0hpi	mito.	R1	0hpi	Mito
18	0.0428	R1_0hpi	mito.	R1	0hpi	Mito
19	0.0214	R1_0hpi	mito.	R1	0hpi	Mito
20	0.0303	R1_0hpi	mito.	R1	0hpi	Mito
21	0.0392	R1_0hpi	mito.	R1	0hpi	Mito
22	0.0357	R1_0hpi	mito.	R1	0hpi	Mito
23	0.041	R1_0hpi	mito.	R1	0hpi	Mito
24	0.0374	R1_0hpi	mito.	R1	0hpi	Mito
25	0.057	R1_0hpi	mito.	R1	0hpi	Mito
26	0.0802	R1_0hpi	mito.	R1	0hpi	Mito
27	0.0891	R1_0hpi	mito.	R1	0hpi	Mito
28	0.0927	R1_0hpi	mito.	R1	0hpi	Mito
29	0.0963	R1_0hpi	mito.	R1	0hpi	Mito
30	0.0695	R1_0hpi	mito.	R1	0hpi	Mito
31	0.0285	R1_0hpi	mito.	R1	0hpi	Mito
32	0.0214	R1_0hpi	mito.	R1	0hpi	Mito
33	0.0303	R1_0hpi	mito.	R1	0hpi	Mito
34	0.0357	R1_0hpi	mito.	R1	0hpi	Mito
35	0.0357	R1_0hpi	mito.	R1	0hpi	Mito
36	0.025	R1_0hpi	mito.	R1	0hpi	Mito
37	0.0089	R1_0hpi	mito.	R1	0hpi	Mito
15	0.0168	R1_2hpi	mito.	R1	2hpi	Mito
16	0.023	R1_2hpi	mito.	R1	2hpi	Mito
17	0.0459	R1_2hpi	mito.	R1	2hpi	Mito
18	0.0444	R1_2hpi	mito.	R1	2hpi	Mito
19	0.0444	R1_2hpi	mito.	R1	2hpi	Mito
20	0.0413	R1_2hpi	mito.	R1	2hpi	Mito
21	0.0398	R1_2hpi	mito.	R1	2hpi	Mito
22	0.0536	R1_2hpi	mito.	R1	2hpi	Mito
23	0.0368	R1_2hpi	mito.	R1	2hpi	Mito
24	0.0536	R1_2hpi	mito.	R1	2hpi	Mito
25	0.0352	R1_2hpi	mito.	R1	2hpi	Mito
26	0.0796	R1_2hpi	mito.	R1	2hpi	Mito
27	0.0704	R1_2hpi	mito.	R1	2hpi	Mito
28	0.0904	R1_2hpi	mito.	R1	2hpi	Mito
29	0.0704	R1_2hpi	mito.	R1	2hpi	Mito
30	0.072	R1_2hpi	mito.	R1	2hpi	Mito
31	0.0368	R1_2hpi	mito.	R1	2hpi	Mito
32	0.026	R1_2hpi	mito.	R1	2hpi	Mito
33	0.0291	R1_2hpi	mito.	R1	2hpi	Mito
34	0.0245	R1_2hpi	mito.	R1	2hpi	Mito
35	0.0199	R1_2hpi	mito.	R1	2hpi	Mito
36	0.0245	R1_2hpi	mito.	R1	2hpi	Mito
37	0.0123	R1_2hpi	mito.	R1	2hpi	Mito
38	0.0092	R1_2hpi	mito.	R1	2hpi	Mito
15	0.0184	R1_4hpi	mito.	R1	4hpi	Mito
16	0.0388	R1_4hpi	mito.	R1	4hpi	Mito
17	0.0653	R1_4hpi	mito.	R1	4hpi	Mito
18	0.0408	R1_4hpi	mito.	R1	4hpi	Mito
19	0.0469	R1_4hpi	mito.	R1	4hpi	Mito
20	0.0347	R1_4hpi	mito.	R1	4hpi	Mito
21	0.0653	R1_4hpi	mito.	R1	4hpi	Mito
23	0.0367	R1_4hpi	mito.	R1	4hpi	Mito
24	0.0408	R1_4hpi	mito.	R1	4hpi	Mito
25	0.0347	R1_4hpi	mito.	R1	4hpi	Mito
26	0.0531	R1_4hpi	mito.	R1	4hpi	Mito
27	0.0776	R1_4hpi	mito.	R1	4hpi	Mito
28	0.0898	R1_4hpi	mito.	R1	4hpi	Mito
29	0.0694	R1_4hpi	mito.	R1	4hpi	Mito
30	0.0796	R1_4hpi	mito.	R1	4hpi	Mito
31	0.0286	R1_4hpi	mito.	R1	4hpi	Mito
32	0.0204	R1_4hpi	mito.	R1	4hpi	Mito
33	0.0224	R1_4hpi	mito.	R1	4hpi	Mito
34	0.0245	R1_4hpi	mito.	R1	4hpi	Mito
35	0.0265	R1_4hpi	mito.	R1	4hpi	Mito
36	0.0367	R1_4hpi	mito.	R1	4hpi	Mito
15	0.0162	R1_8hpi	mito.	R1	8hpi	Mito
16	0.0356	R1_8hpi	mito.	R1	8hpi	Mito
17	0.055	R1_8hpi	mito.	R1	8hpi	Mito
18	0.0518	R1_8hpi	mito.	R1	8hpi	Mito
19	0.0291	R1_8hpi	mito.	R1	8hpi	Mito
20	0.0388	R1_8hpi	mito.	R1	8hpi	Mito
21	0.0388	R1_8hpi	mito.	R1	8hpi	Mito
22	0.0421	R1_8hpi	mito.	R1	8hpi	Mito
23	0.0453	R1_8hpi	mito.	R1	8hpi	Mito
24	0.0744	R1_8hpi	mito.	R1	8hpi	Mito
25	0.0583	R1_8hpi	mito.	R1	8hpi	Mito
26	0.1359	R1_8hpi	mito.	R1	8hpi	Mito
27	0.1359	R1_8hpi	mito.	R1	8hpi	Mito
28	0.0906	R1_8hpi	mito.	R1	8hpi	Mito
29	0.0712	R1_8hpi	mito.	R1	8hpi	Mito
15	0.0158	R2_0hpi	mito.	R2	0hpi	Mito
16	0.0422	R2_0hpi	mito.	R2	0hpi	Mito
17	0.0549	R2_0hpi	mito.	R2	0hpi	Mito
18	0.0475	R2_0hpi	mito.	R2	0hpi	Mito
19	0.038	R2_0hpi	mito.	R2	0hpi	Mito
20	0.0443	R2_0hpi	mito.	R2	0hpi	Mito
21	0.0359	R2_0hpi	mito.	R2	0hpi	Mito
22	0.0274	R2_0hpi	mito.	R2	0hpi	Mito
23	0.0401	R2_0hpi	mito.	R2	0hpi	Mito
24	0.0422	R2_0hpi	mito.	R2	0hpi	Mito
25	0.0369	R2_0hpi	mito.	R2	0hpi	Mito
26	0.0601	R2_0hpi	mito.	R2	0hpi	Mito
27	0.0833	R2_0hpi	mito.	R2	0hpi	Mito
28	0.1086	R2_0hpi	mito.	R2	0hpi	Mito
29	0.1065	R2_0hpi	mito.	R2	0hpi	Mito
30	0.0781	R2_0hpi	mito.	R2	0hpi	Mito
31	0.0359	R2_0hpi	mito.	R2	0hpi	Mito
32	0.0232	R2_0hpi	mito.	R2	0hpi	Mito
33	0.0306	R2_0hpi	mito.	R2	0hpi	Mito
34	0.0127	R2_0hpi	mito.	R2	0hpi	Mito
35	0.0127	R2_0hpi	mito.	R2	0hpi	Mito
36	0.0169	R2_0hpi	mito.	R2	0hpi	Mito
15	0.0148	R2_2hpi	mito.	R2	2hpi	Mito
16	0.0338	R2_2hpi	mito.	R2	2hpi	Mito
17	0.0719	R2_2hpi	mito.	R2	2hpi	Mito
18	0.0529	R2_2hpi	mito.	R2	2hpi	Mito
19	0.0529	R2_2hpi	mito.	R2	2hpi	Mito
20	0.0275	R2_2hpi	mito.	R2	2hpi	Mito
21	0.0465	R2_2hpi	mito.	R2	2hpi	Mito
22	0.019	R2_2hpi	mito.	R2	2hpi	Mito
23	0.0571	R2_2hpi	mito.	R2	2hpi	Mito
24	0.0465	R2_2hpi	mito.	R2	2hpi	Mito
25	0.0423	R2_2hpi	mito.	R2	2hpi	Mito
26	0.0634	R2_2hpi	mito.	R2	2hpi	Mito
27	0.0613	R2_2hpi	mito.	R2	2hpi	Mito
28	0.0909	R2_2hpi	mito.	R2	2hpi	Mito
29	0.0973	R2_2hpi	mito.	R2	2hpi	Mito
30	0.0803	R2_2hpi	mito.	R2	2hpi	Mito
31	0.0402	R2_2hpi	mito.	R2	2hpi	Mito
32	0.0402	R2_2hpi	mito.	R2	2hpi	Mito
33	0.0127	R2_2hpi	mito.	R2	2hpi	Mito
34	0.0085	R2_2hpi	mito.	R2	2hpi	Mito
35	0.0211	R2_2hpi	mito.	R2	2hpi	Mito
36	0.0127	R2_2hpi	mito.	R2	2hpi	Mito
15	0.0144	R2_4hpi	mito.	R2	4hpi	Mito
16	0.036	R2_4hpi	mito.	R2	4hpi	Mito
17	0.0647	R2_4hpi	mito.	R2	4hpi	Mito
18	0.0767	R2_4hpi	mito.	R2	4hpi	Mito
19	0.0528	R2_4hpi	mito.	R2	4hpi	Mito
20	0.0384	R2_4hpi	mito.	R2	4hpi	Mito
21	0.0552	R2_4hpi	mito.	R2	4hpi	Mito
22	0.0264	R2_4hpi	mito.	R2	4hpi	Mito
23	0.0192	R2_4hpi	mito.	R2	4hpi	Mito
24	0.048	R2_4hpi	mito.	R2	4hpi	Mito
25	0.0288	R2_4hpi	mito.	R2	4hpi	Mito
26	0.0528	R2_4hpi	mito.	R2	4hpi	Mito
27	0.1079	R2_4hpi	mito.	R2	4hpi	Mito
28	0.1055	R2_4hpi	mito.	R2	4hpi	Mito
29	0.0983	R2_4hpi	mito.	R2	4hpi	Mito
30	0.0671	R2_4hpi	mito.	R2	4hpi	Mito
31	0.036	R2_4hpi	mito.	R2	4hpi	Mito
32	0.024	R2_4hpi	mito.	R2	4hpi	Mito
33	0.0144	R2_4hpi	mito.	R2	4hpi	Mito
34	0.0144	R2_4hpi	mito.	R2	4hpi	Mito
35	0.0168	R2_4hpi	mito.	R2	4hpi	Mito
15	0.0284	R2_8hpi	mito.	R2	8hpi	Mito
16	0.0655	R2_8hpi	mito.	R2	8hpi	Mito
17	0.1004	R2_8hpi	mito.	R2	8hpi	Mito
18	0.0939	R2_8hpi	mito.	R2	8hpi	Mito
19	0.0655	R2_8hpi	mito.	R2	8hpi	Mito
20	0.0655	R2_8hpi	mito.	R2	8hpi	Mito
21	0.0502	R2_8hpi	mito.	R2	8hpi	Mito
22	0.048	R2_8hpi	mito.	R2	8hpi	Mito
23	0.0415	R2_8hpi	mito.	R2	8hpi	Mito
24	0.0502	R2_8hpi	mito.	R2	8hpi	Mito
25	0.0262	R2_8hpi	mito.	R2	8hpi	Mito
26	0.0633	R2_8hpi	mito.	R2	8hpi	Mito
27	0.0895	R2_8hpi	mito.	R2	8hpi	Mito
28	0.0764	R2_8hpi	mito.	R2	8hpi	Mito
29	0.0655	R2_8hpi	mito.	R2	8hpi	Mito
30	0.0284	R2_8hpi	mito.	R2	8hpi	Mito
32	0.0087	R2_8hpi	mito.	R2	8hpi	Mito

## Sheet: Fig. S2CGEI
Fig. S2CGEI Number of mapped footprints around start codon of amoeba and APMV
Fig. S2C Amoeba footprint around start codon 29-30				Fig. S2G Amoeba footprint around start codon 21-22				Fig. S2E APMV footprint around start codon 29-30				Fig. S2I APMV footprint around start codon 29-30
pos	sum	sample		pos	sum	sample		pos	sum	sample		pos	sum	sample
-50	22	R1_0hpi		-50	36	R1_0hpi		-50	11	R1_2hpi		-50	1	R1_2hpi
-49	24	R1_0hpi		-49	36	R1_0hpi		-49	2	R1_2hpi		-49	3	R1_2hpi
-48	48	R1_0hpi		-48	33	R1_0hpi		-48	1	R1_2hpi		-48	21	R1_2hpi
-47	64	R1_0hpi		-47	68	R1_0hpi		-47	10	R1_2hpi		-47	96	R1_2hpi
-46	43	R1_0hpi		-46	59	R1_0hpi		-46	9	R1_2hpi		-46	7	R1_2hpi
-45	42	R1_0hpi		-45	47	R1_0hpi		-45	6	R1_2hpi		-45	31	R1_2hpi
-44	24	R1_0hpi		-44	57	R1_0hpi		-44	21	R1_2hpi		-44	12	R1_2hpi
-43	33	R1_0hpi		-43	62	R1_0hpi		-43	7	R1_2hpi		-43	3	R1_2hpi
-42	39	R1_0hpi		-42	56	R1_0hpi		-42	3	R1_2hpi		-42	7	R1_2hpi
-41	16	R1_0hpi		-41	37	R1_0hpi		-41	12	R1_2hpi		-41	14	R1_2hpi
-40	20	R1_0hpi		-40	43	R1_0hpi		-40	20	R1_2hpi		-40	30	R1_2hpi
-39	30	R1_0hpi		-39	57	R1_0hpi		-39	31	R1_2hpi		-39	100	R1_2hpi
-38	15	R1_0hpi		-38	62	R1_0hpi		-38	24	R1_2hpi		-38	20	R1_2hpi
-37	42	R1_0hpi		-37	152	R1_0hpi		-37	13	R1_2hpi		-37	9	R1_2hpi
-36	32	R1_0hpi		-36	29	R1_0hpi		-36	4	R1_2hpi		-36	15	R1_2hpi
-35	38	R1_0hpi		-35	44	R1_0hpi		-35	13	R1_2hpi		-35	12	R1_2hpi
-34	55	R1_0hpi		-34	38	R1_0hpi		-34	9	R1_2hpi		-34	4	R1_2hpi
-33	48	R1_0hpi		-33	68	R1_0hpi		-33	17	R1_2hpi		-33	7	R1_2hpi
-32	39	R1_0hpi		-32	53	R1_0hpi		-32	13	R1_2hpi		-32	6	R1_2hpi
-31	57	R1_0hpi		-31	95	R1_0hpi		-31	15	R1_2hpi		-31	30	R1_2hpi
-30	46	R1_0hpi		-30	105	R1_0hpi		-30	11	R1_2hpi		-30	39	R1_2hpi
-29	36	R1_0hpi		-29	110	R1_0hpi		-29	26	R1_2hpi		-29	56	R1_2hpi
-28	22	R1_0hpi		-28	89	R1_0hpi		-28	15	R1_2hpi		-28	78	R1_2hpi
-27	28	R1_0hpi		-27	77	R1_0hpi		-27	11	R1_2hpi		-27	17	R1_2hpi
-26	23	R1_0hpi		-26	71	R1_0hpi		-26	21	R1_2hpi		-26	37	R1_2hpi
-25	34	R1_0hpi		-25	61	R1_0hpi		-25	8	R1_2hpi		-25	9	R1_2hpi
-24	40	R1_0hpi		-24	69	R1_0hpi		-24	11	R1_2hpi		-24	8	R1_2hpi
-23	39	R1_0hpi		-23	74	R1_0hpi		-23	20	R1_2hpi		-23	6	R1_2hpi
-22	62	R1_0hpi		-22	66	R1_0hpi		-22	90	R1_2hpi		-22	38	R1_2hpi
-21	45	R1_0hpi		-21	40	R1_0hpi		-21	18	R1_2hpi		-21	20	R1_2hpi
-20	64	R1_0hpi		-20	56	R1_0hpi		-20	21	R1_2hpi		-20	39	R1_2hpi
-19	49	R1_0hpi		-19	70	R1_0hpi		-19	35	R1_2hpi		-19	30	R1_2hpi
-18	46	R1_0hpi		-18	38	R1_0hpi		-18	37	R1_2hpi		-18	27	R1_2hpi
-17	56	R1_0hpi		-17	46	R1_0hpi		-17	55	R1_2hpi		-17	63	R1_2hpi
-16	62	R1_0hpi		-16	56	R1_0hpi		-16	49	R1_2hpi		-16	46	R1_2hpi
-15	39	R1_0hpi		-15	57	R1_0hpi		-15	19	R1_2hpi		-15	32	R1_2hpi
-14	22	R1_0hpi		-14	32	R1_0hpi		-14	31	R1_2hpi		-14	59	R1_2hpi
-13	38	R1_0hpi		-13	62	R1_0hpi		-13	20	R1_2hpi		-13	64	R1_2hpi
-12	40	R1_0hpi		-12	41	R1_0hpi		-12	25	R1_2hpi		-12	33	R1_2hpi
-11	45	R1_0hpi		-11	37	R1_0hpi		-11	44	R1_2hpi		-11	45	R1_2hpi
-10	33	R1_0hpi		-10	54	R1_0hpi		-10	94	R1_2hpi		-10	55	R1_2hpi
-9	66	R1_0hpi		-9	47	R1_0hpi		-9	74	R1_2hpi		-9	53	R1_2hpi
-8	45	R1_0hpi		-8	79	R1_0hpi		-8	38	R1_2hpi		-8	44	R1_2hpi
-7	67	R1_0hpi		-7	33	R1_0hpi		-7	31	R1_2hpi		-7	37	R1_2hpi
-6	45	R1_0hpi		-6	41	R1_0hpi		-6	24	R1_2hpi		-6	67	R1_2hpi
-5	36	R1_0hpi		-5	41	R1_0hpi		-5	15	R1_2hpi		-5	20	R1_2hpi
-4	30	R1_0hpi		-4	31	R1_0hpi		-4	16	R1_2hpi		-4	27	R1_2hpi
-3	34	R1_0hpi		-3	33	R1_0hpi		-3	11	R1_2hpi		-3	52	R1_2hpi
-2	20	R1_0hpi		-2	21	R1_0hpi		-2	17	R1_2hpi		-2	39	R1_2hpi
-1	15	R1_0hpi		-1	24	R1_0hpi		-1	9	R1_2hpi		-1	16	R1_2hpi
0	62	R1_0hpi		0	77	R1_0hpi		0	5	R1_2hpi		0	19	R1_2hpi
1	92	R1_0hpi		1	112	R1_0hpi		1	154	R1_2hpi		1	69	R1_2hpi
2	3667	R1_0hpi		2	3775	R1_0hpi		2	2170	R1_2hpi		2	951	R1_2hpi
3	12211	R1_0hpi		3	18019	R1_0hpi		3	3162	R1_2hpi		3	4092	R1_2hpi
4	1421	R1_0hpi		4	719	R1_0hpi		4	746	R1_2hpi		4	226	R1_2hpi
5	494	R1_0hpi		5	588	R1_0hpi		5	343	R1_2hpi		5	227	R1_2hpi
6	1118	R1_0hpi		6	2295	R1_0hpi		6	269	R1_2hpi		6	833	R1_2hpi
7	335	R1_0hpi		7	83	R1_0hpi		7	54	R1_2hpi		7	76	R1_2hpi
8	371	R1_0hpi		8	375	R1_0hpi		8	195	R1_2hpi		8	248	R1_2hpi
9	1250	R1_0hpi		9	2754	R1_0hpi		9	347	R1_2hpi		9	1042	R1_2hpi
10	83	R1_0hpi		10	245	R1_0hpi		10	73	R1_2hpi		10	299	R1_2hpi
11	370	R1_0hpi		11	729	R1_0hpi		11	240	R1_2hpi		11	862	R1_2hpi
12	1222	R1_0hpi		12	2592	R1_0hpi		12	376	R1_2hpi		12	1979	R1_2hpi
13	91	R1_0hpi		13	199	R1_0hpi		13	66	R1_2hpi		13	250	R1_2hpi
14	308	R1_0hpi		14	365	R1_0hpi		14	178	R1_2hpi		14	201	R1_2hpi
15	1967	R1_0hpi		15	2810	R1_0hpi		15	438	R1_2hpi		15	956	R1_2hpi
16	92	R1_0hpi		16	166	R1_0hpi		16	51	R1_2hpi		16	63	R1_2hpi
17	181	R1_0hpi		17	291	R1_0hpi		17	50	R1_2hpi		17	118	R1_2hpi
18	858	R1_0hpi		18	1616	R1_0hpi		18	169	R1_2hpi		18	416	R1_2hpi
19	125	R1_0hpi		19	74	R1_0hpi		19	47	R1_2hpi		19	45	R1_2hpi
20	326	R1_0hpi		20	286	R1_0hpi		20	161	R1_2hpi		20	174	R1_2hpi
21	938	R1_0hpi		21	2173	R1_0hpi		21	276	R1_2hpi		21	665	R1_2hpi
22	131	R1_0hpi		22	69	R1_0hpi		22	43	R1_2hpi		22	55	R1_2hpi
23	247	R1_0hpi		23	250	R1_0hpi		23	198	R1_2hpi		23	137	R1_2hpi
24	1103	R1_0hpi		24	1969	R1_0hpi		24	375	R1_2hpi		24	676	R1_2hpi
25	105	R1_0hpi		25	112	R1_0hpi		25	81	R1_2hpi		25	59	R1_2hpi
26	302	R1_0hpi		26	291	R1_0hpi		26	198	R1_2hpi		26	100	R1_2hpi
27	959	R1_0hpi		27	1891	R1_0hpi		27	260	R1_2hpi		27	505	R1_2hpi
28	103	R1_0hpi		28	101	R1_0hpi		28	91	R1_2hpi		28	42	R1_2hpi
29	329	R1_0hpi		29	277	R1_0hpi		29	185	R1_2hpi		29	107	R1_2hpi
30	1317	R1_0hpi		30	1735	R1_0hpi		30	420	R1_2hpi		30	446	R1_2hpi
31	189	R1_0hpi		31	74	R1_0hpi		31	96	R1_2hpi		31	50	R1_2hpi
32	392	R1_0hpi		32	259	R1_0hpi		32	235	R1_2hpi		32	100	R1_2hpi
33	1338	R1_0hpi		33	1575	R1_0hpi		33	373	R1_2hpi		33	531	R1_2hpi
34	196	R1_0hpi		34	78	R1_0hpi		34	78	R1_2hpi		34	61	R1_2hpi
35	437	R1_0hpi		35	228	R1_0hpi		35	191	R1_2hpi		35	120	R1_2hpi
36	1729	R1_0hpi		36	1526	R1_0hpi		36	317	R1_2hpi		36	426	R1_2hpi
37	208	R1_0hpi		37	118	R1_0hpi		37	173	R1_2hpi		37	79	R1_2hpi
38	455	R1_0hpi		38	176	R1_0hpi		38	376	R1_2hpi		38	77	R1_2hpi
39	1806	R1_0hpi		39	1552	R1_0hpi		39	479	R1_2hpi		39	428	R1_2hpi
40	245	R1_0hpi		40	123	R1_0hpi		40	114	R1_2hpi		40	69	R1_2hpi
41	480	R1_0hpi		41	246	R1_0hpi		41	224	R1_2hpi		41	111	R1_2hpi
42	2038	R1_0hpi		42	1283	R1_0hpi		42	453	R1_2hpi		42	557	R1_2hpi
43	190	R1_0hpi		43	119	R1_0hpi		43	78	R1_2hpi		43	65	R1_2hpi
44	478	R1_0hpi		44	154	R1_0hpi		44	261	R1_2hpi		44	102	R1_2hpi
45	2271	R1_0hpi		45	1037	R1_0hpi		45	403	R1_2hpi		45	396	R1_2hpi
46	278	R1_0hpi		46	70	R1_0hpi		46	123	R1_2hpi		46	60	R1_2hpi
47	576	R1_0hpi		47	161	R1_0hpi		47	184	R1_2hpi		47	81	R1_2hpi
48	2071	R1_0hpi		48	1081	R1_0hpi		48	406	R1_2hpi		48	311	R1_2hpi
49	268	R1_0hpi		49	96	R1_0hpi		49	97	R1_2hpi		49	52	R1_2hpi
50	541	R1_0hpi		50	171	R1_0hpi		50	233	R1_2hpi		50	75	R1_2hpi
-50	69	R1_2hpi		-50	85	R1_2hpi		-50	18	R1_4hpi		-50	5	R1_4hpi
-49	24	R1_2hpi		-49	29	R1_2hpi		-49	4	R1_4hpi		-49	7	R1_4hpi
-48	47	R1_2hpi		-48	57	R1_2hpi		-48	4	R1_4hpi		-48	14	R1_4hpi
-47	84	R1_2hpi		-47	84	R1_2hpi		-47	46	R1_4hpi		-47	49	R1_4hpi
-46	161	R1_2hpi		-46	119	R1_2hpi		-46	28	R1_4hpi		-46	5	R1_4hpi
-45	41	R1_2hpi		-45	70	R1_2hpi		-45	10	R1_4hpi		-45	11	R1_4hpi
-44	72	R1_2hpi		-44	65	R1_2hpi		-44	26	R1_4hpi		-44	12	R1_4hpi
-43	87	R1_2hpi		-43	103	R1_2hpi		-43	16	R1_4hpi		-43	9	R1_4hpi
-42	43	R1_2hpi		-42	103	R1_2hpi		-42	5	R1_4hpi		-42	3	R1_4hpi
-41	24	R1_2hpi		-41	57	R1_2hpi		-41	24	R1_4hpi		-41	8	R1_4hpi
-40	49	R1_2hpi		-40	54	R1_2hpi		-40	28	R1_4hpi		-40	17	R1_4hpi
-39	43	R1_2hpi		-39	30	R1_2hpi		-39	22	R1_4hpi		-39	28	R1_4hpi
-38	35	R1_2hpi		-38	57	R1_2hpi		-38	17	R1_4hpi		-38	11	R1_4hpi
-37	57	R1_2hpi		-37	74	R1_2hpi		-37	13	R1_4hpi		-37	10	R1_4hpi
-36	61	R1_2hpi		-36	60	R1_2hpi		-36	16	R1_4hpi		-36	10	R1_4hpi
-35	27	R1_2hpi		-35	36	R1_2hpi		-35	16	R1_4hpi		-35	13	R1_4hpi
-34	54	R1_2hpi		-34	55	R1_2hpi		-34	22	R1_4hpi		-34	4	R1_4hpi
-33	42	R1_2hpi		-33	63	R1_2hpi		-33	13	R1_4hpi		-33	8	R1_4hpi
-32	35	R1_2hpi		-32	52	R1_2hpi		-32	11	R1_4hpi		-32	7	R1_4hpi
-31	65	R1_2hpi		-31	37	R1_2hpi		-31	7	R1_4hpi		-31	22	R1_4hpi
-30	65	R1_2hpi		-30	53	R1_2hpi		-30	18	R1_4hpi		-30	26	R1_4hpi
-29	53	R1_2hpi		-29	85	R1_2hpi		-29	27	R1_4hpi		-29	25	R1_4hpi
-28	23	R1_2hpi		-28	86	R1_2hpi		-28	25	R1_4hpi		-28	64	R1_4hpi
-27	24	R1_2hpi		-27	49	R1_2hpi		-27	18	R1_4hpi		-27	21	R1_4hpi
-26	30	R1_2hpi		-26	59	R1_2hpi		-26	35	R1_4hpi		-26	14	R1_4hpi
-25	41	R1_2hpi		-25	44	R1_2hpi		-25	10	R1_4hpi		-25	11	R1_4hpi
-24	39	R1_2hpi		-24	75	R1_2hpi		-24	10	R1_4hpi		-24	16	R1_4hpi
-23	50	R1_2hpi		-23	64	R1_2hpi		-23	43	R1_4hpi		-23	18	R1_4hpi
-22	52	R1_2hpi		-22	55	R1_2hpi		-22	71	R1_4hpi		-22	25	R1_4hpi
-21	40	R1_2hpi		-21	40	R1_2hpi		-21	32	R1_4hpi		-21	8	R1_4hpi
-20	47	R1_2hpi		-20	43	R1_2hpi		-20	22	R1_4hpi		-20	15	R1_4hpi
-19	39	R1_2hpi		-19	54	R1_2hpi		-19	28	R1_4hpi		-19	26	R1_4hpi
-18	36	R1_2hpi		-18	60	R1_2hpi		-18	22	R1_4hpi		-18	23	R1_4hpi
-17	47	R1_2hpi		-17	39	R1_2hpi		-17	31	R1_4hpi		-17	28	R1_4hpi
-16	39	R1_2hpi		-16	48	R1_2hpi		-16	43	R1_4hpi		-16	36	R1_4hpi
-15	33	R1_2hpi		-15	60	R1_2hpi		-15	26	R1_4hpi		-15	37	R1_4hpi
-14	21	R1_2hpi		-14	65	R1_2hpi		-14	34	R1_4hpi		-14	38	R1_4hpi
-13	34	R1_2hpi		-13	51	R1_2hpi		-13	19	R1_4hpi		-13	56	R1_4hpi
-12	39	R1_2hpi		-12	35	R1_2hpi		-12	43	R1_4hpi		-12	37	R1_4hpi
-11	36	R1_2hpi		-11	39	R1_2hpi		-11	53	R1_4hpi		-11	32	R1_4hpi
-10	33	R1_2hpi		-10	52	R1_2hpi		-10	77	R1_4hpi		-10	44	R1_4hpi
-9	99	R1_2hpi		-9	50	R1_2hpi		-9	57	R1_4hpi		-9	46	R1_4hpi
-8	39	R1_2hpi		-8	45	R1_2hpi		-8	51	R1_4hpi		-8	36	R1_4hpi
-7	43	R1_2hpi		-7	45	R1_2hpi		-7	94	R1_4hpi		-7	51	R1_4hpi
-6	21	R1_2hpi		-6	39	R1_2hpi		-6	64	R1_4hpi		-6	83	R1_4hpi
-5	28	R1_2hpi		-5	32	R1_2hpi		-5	25	R1_4hpi		-5	48	R1_4hpi
-4	21	R1_2hpi		-4	19	R1_2hpi		-4	18	R1_4hpi		-4	46	R1_4hpi
-3	19	R1_2hpi		-3	35	R1_2hpi		-3	23	R1_4hpi		-3	37	R1_4hpi
-2	21	R1_2hpi		-2	13	R1_2hpi		-2	33	R1_4hpi		-2	34	R1_4hpi
-1	8	R1_2hpi		-1	33	R1_2hpi		-1	26	R1_4hpi		-1	36	R1_4hpi
0	41	R1_2hpi		0	28	R1_2hpi		0	35	R1_4hpi		0	43	R1_4hpi
1	151	R1_2hpi		1	83	R1_2hpi		1	370	R1_4hpi		1	115	R1_4hpi
2	3909	R1_2hpi		2	3494	R1_2hpi		2	4603	R1_4hpi		2	1663	R1_4hpi
3	9817	R1_2hpi		3	15319	R1_2hpi		3	6998	R1_4hpi		3	6895	R1_4hpi
4	1692	R1_2hpi		4	928	R1_2hpi		4	1887	R1_4hpi		4	668	R1_4hpi
5	797	R1_2hpi		5	442	R1_2hpi		5	737	R1_4hpi		5	465	R1_4hpi
6	1044	R1_2hpi		6	1802	R1_2hpi		6	759	R1_4hpi		6	1172	R1_4hpi
7	255	R1_2hpi		7	125	R1_2hpi		7	156	R1_4hpi		7	208	R1_4hpi
8	483	R1_2hpi		8	231	R1_2hpi		8	571	R1_4hpi		8	696	R1_4hpi
9	998	R1_2hpi		9	2031	R1_2hpi		9	733	R1_4hpi		9	1963	R1_4hpi
10	126	R1_2hpi		10	234	R1_2hpi		10	133	R1_4hpi		10	688	R1_4hpi
11	395	R1_2hpi		11	539	R1_2hpi		11	558	R1_4hpi		11	1857	R1_4hpi
12	979	R1_2hpi		12	2228	R1_2hpi		12	814	R1_4hpi		12	3466	R1_4hpi
13	135	R1_2hpi		13	316	R1_2hpi		13	146	R1_4hpi		13	460	R1_4hpi
14	732	R1_2hpi		14	378	R1_2hpi		14	490	R1_4hpi		14	442	R1_4hpi
15	1848	R1_2hpi		15	2840	R1_2hpi		15	1036	R1_4hpi		15	2137	R1_4hpi
16	131	R1_2hpi		16	202	R1_2hpi		16	124	R1_4hpi		16	292	R1_4hpi
17	210	R1_2hpi		17	211	R1_2hpi		17	134	R1_4hpi		17	251	R1_4hpi
18	830	R1_2hpi		18	1144	R1_2hpi		18	378	R1_4hpi		18	803	R1_4hpi
19	147	R1_2hpi		19	123	R1_2hpi		19	125	R1_4hpi		19	125	R1_4hpi
20	383	R1_2hpi		20	293	R1_2hpi		20	417	R1_4hpi		20	315	R1_4hpi
21	789	R1_2hpi		21	1911	R1_2hpi		21	494	R1_4hpi		21	1235	R1_4hpi
22	189	R1_2hpi		22	139	R1_2hpi		22	130	R1_4hpi		22	103	R1_4hpi
23	233	R1_2hpi		23	144	R1_2hpi		23	423	R1_4hpi		23	332	R1_4hpi
24	693	R1_2hpi		24	1401	R1_2hpi		24	622	R1_4hpi		24	1147	R1_4hpi
25	111	R1_2hpi		25	79	R1_2hpi		25	173	R1_4hpi		25	89	R1_4hpi
26	310	R1_2hpi		26	185	R1_2hpi		26	439	R1_4hpi		26	229	R1_4hpi
27	674	R1_2hpi		27	1367	R1_2hpi		27	508	R1_4hpi		27	1132	R1_4hpi
28	134	R1_2hpi		28	115	R1_2hpi		28	156	R1_4hpi		28	109	R1_4hpi
29	371	R1_2hpi		29	219	R1_2hpi		29	461	R1_4hpi		29	176	R1_4hpi
30	1488	R1_2hpi		30	1864	R1_2hpi		30	651	R1_4hpi		30	694	R1_4hpi
31	228	R1_2hpi		31	111	R1_2hpi		31	205	R1_4hpi		31	173	R1_4hpi
32	381	R1_2hpi		32	326	R1_2hpi		32	453	R1_4hpi		32	257	R1_4hpi
33	958	R1_2hpi		33	1554	R1_2hpi		33	708	R1_4hpi		33	1340	R1_4hpi
34	206	R1_2hpi		34	72	R1_2hpi		34	531	R1_4hpi		34	203	R1_4hpi
35	484	R1_2hpi		35	211	R1_2hpi		35	366	R1_4hpi		35	234	R1_4hpi
36	1322	R1_2hpi		36	1406	R1_2hpi		36	500	R1_4hpi		36	634	R1_4hpi
37	169	R1_2hpi		37	133	R1_2hpi		37	229	R1_4hpi		37	98	R1_4hpi
38	451	R1_2hpi		38	160	R1_2hpi		38	678	R1_4hpi		38	221	R1_4hpi
39	2245	R1_2hpi		39	1372	R1_2hpi		39	931	R1_4hpi		39	1018	R1_4hpi
40	534	R1_2hpi		40	239	R1_2hpi		40	237	R1_4hpi		40	149	R1_4hpi
41	604	R1_2hpi		41	180	R1_2hpi		41	506	R1_4hpi		41	272	R1_4hpi
42	1491	R1_2hpi		42	783	R1_2hpi		42	703	R1_4hpi		42	967	R1_4hpi
43	196	R1_2hpi		43	64	R1_2hpi		43	186	R1_4hpi		43	92	R1_4hpi
44	455	R1_2hpi		44	102	R1_2hpi		44	412	R1_4hpi		44	183	R1_4hpi
45	1578	R1_2hpi		45	584	R1_2hpi		45	692	R1_4hpi		45	555	R1_4hpi
46	302	R1_2hpi		46	95	R1_2hpi		46	205	R1_4hpi		46	103	R1_4hpi
47	546	R1_2hpi		47	93	R1_2hpi		47	459	R1_4hpi		47	143	R1_4hpi
48	1356	R1_2hpi		48	572	R1_2hpi		48	688	R1_4hpi		48	545	R1_4hpi
49	227	R1_2hpi		49	55	R1_2hpi		49	171	R1_4hpi		49	94	R1_4hpi
50	673	R1_2hpi		50	107	R1_2hpi		50	538	R1_4hpi		50	155	R1_4hpi
-50	26	R1_4hpi		-50	50	R1_4hpi		-50	0	R1_8hpi		-50	0	R1_8hpi
-49	23	R1_4hpi		-49	33	R1_4hpi		-49	0	R1_8hpi		-49	1	R1_8hpi
-48	47	R1_4hpi		-48	50	R1_4hpi		-48	0	R1_8hpi		-48	7	R1_8hpi
-47	90	R1_4hpi		-47	66	R1_4hpi		-47	0	R1_8hpi		-47	11	R1_8hpi
-46	138	R1_4hpi		-46	95	R1_4hpi		-46	1	R1_8hpi		-46	0	R1_8hpi
-45	54	R1_4hpi		-45	57	R1_4hpi		-45	0	R1_8hpi		-45	2	R1_8hpi
-44	77	R1_4hpi		-44	65	R1_4hpi		-44	0	R1_8hpi		-44	0	R1_8hpi
-43	62	R1_4hpi		-43	94	R1_4hpi		-43	1	R1_8hpi		-43	1	R1_8hpi
-42	48	R1_4hpi		-42	83	R1_4hpi		-42	0	R1_8hpi		-42	2	R1_8hpi
-41	36	R1_4hpi		-41	52	R1_4hpi		-41	2	R1_8hpi		-41	3	R1_8hpi
-40	53	R1_4hpi		-40	74	R1_4hpi		-40	0	R1_8hpi		-40	1	R1_8hpi
-39	31	R1_4hpi		-39	27	R1_4hpi		-39	1	R1_8hpi		-39	1	R1_8hpi
-38	26	R1_4hpi		-38	34	R1_4hpi		-38	0	R1_8hpi		-38	1	R1_8hpi
-37	49	R1_4hpi		-37	54	R1_4hpi		-37	0	R1_8hpi		-37	1	R1_8hpi
-36	61	R1_4hpi		-36	63	R1_4hpi		-36	0	R1_8hpi		-36	0	R1_8hpi
-35	42	R1_4hpi		-35	43	R1_4hpi		-35	0	R1_8hpi		-35	3	R1_8hpi
-34	51	R1_4hpi		-34	53	R1_4hpi		-34	0	R1_8hpi		-34	1	R1_8hpi
-33	42	R1_4hpi		-33	41	R1_4hpi		-33	0	R1_8hpi		-33	3	R1_8hpi
-32	51	R1_4hpi		-32	49	R1_4hpi		-32	1	R1_8hpi		-32	1	R1_8hpi
-31	58	R1_4hpi		-31	51	R1_4hpi		-31	0	R1_8hpi		-31	0	R1_8hpi
-30	68	R1_4hpi		-30	103	R1_4hpi		-30	1	R1_8hpi		-30	0	R1_8hpi
-29	57	R1_4hpi		-29	68	R1_4hpi		-29	0	R1_8hpi		-29	1	R1_8hpi
-28	30	R1_4hpi		-28	71	R1_4hpi		-28	0	R1_8hpi		-28	1	R1_8hpi
-27	41	R1_4hpi		-27	34	R1_4hpi		-27	1	R1_8hpi		-27	3	R1_8hpi
-26	39	R1_4hpi		-26	42	R1_4hpi		-26	0	R1_8hpi		-26	5	R1_8hpi
-25	43	R1_4hpi		-25	68	R1_4hpi		-25	0	R1_8hpi		-25	0	R1_8hpi
-24	40	R1_4hpi		-24	58	R1_4hpi		-24	0	R1_8hpi		-24	0	R1_8hpi
-23	38	R1_4hpi		-23	60	R1_4hpi		-23	0	R1_8hpi		-23	2	R1_8hpi
-22	54	R1_4hpi		-22	38	R1_4hpi		-22	2	R1_8hpi		-22	3	R1_8hpi
-21	52	R1_4hpi		-21	50	R1_4hpi		-21	3	R1_8hpi		-21	1	R1_8hpi
-20	62	R1_4hpi		-20	48	R1_4hpi		-20	0	R1_8hpi		-20	3	R1_8hpi
-19	45	R1_4hpi		-19	46	R1_4hpi		-19	1	R1_8hpi		-19	0	R1_8hpi
-18	39	R1_4hpi		-18	60	R1_4hpi		-18	0	R1_8hpi		-18	2	R1_8hpi
-17	47	R1_4hpi		-17	51	R1_4hpi		-17	1	R1_8hpi		-17	7	R1_8hpi
-16	46	R1_4hpi		-16	49	R1_4hpi		-16	1	R1_8hpi		-16	3	R1_8hpi
-15	50	R1_4hpi		-15	55	R1_4hpi		-15	2	R1_8hpi		-15	2	R1_8hpi
-14	25	R1_4hpi		-14	45	R1_4hpi		-14	2	R1_8hpi		-14	5	R1_8hpi
-13	28	R1_4hpi		-13	41	R1_4hpi		-13	1	R1_8hpi		-13	1	R1_8hpi
-12	52	R1_4hpi		-12	46	R1_4hpi		-12	0	R1_8hpi		-12	3	R1_8hpi
-11	46	R1_4hpi		-11	31	R1_4hpi		-11	1	R1_8hpi		-11	2	R1_8hpi
-10	29	R1_4hpi		-10	35	R1_4hpi		-10	5	R1_8hpi		-10	1	R1_8hpi
-9	74	R1_4hpi		-9	43	R1_4hpi		-9	4	R1_8hpi		-9	5	R1_8hpi
-8	56	R1_4hpi		-8	43	R1_4hpi		-8	2	R1_8hpi		-8	1	R1_8hpi
-7	37	R1_4hpi		-7	31	R1_4hpi		-7	1	R1_8hpi		-7	1	R1_8hpi
-6	16	R1_4hpi		-6	34	R1_4hpi		-6	1	R1_8hpi		-6	3	R1_8hpi
-5	34	R1_4hpi		-5	31	R1_4hpi		-5	1	R1_8hpi		-5	0	R1_8hpi
-4	26	R1_4hpi		-4	22	R1_4hpi		-4	2	R1_8hpi		-4	1	R1_8hpi
-3	33	R1_4hpi		-3	35	R1_4hpi		-3	4	R1_8hpi		-3	2	R1_8hpi
-2	16	R1_4hpi		-2	25	R1_4hpi		-2	0	R1_8hpi		-2	3	R1_8hpi
-1	21	R1_4hpi		-1	27	R1_4hpi		-1	5	R1_8hpi		-1	3	R1_8hpi
0	46	R1_4hpi		0	29	R1_4hpi		0	4	R1_8hpi		0	4	R1_8hpi
1	210	R1_4hpi		1	89	R1_4hpi		1	72	R1_8hpi		1	60	R1_8hpi
2	3657	R1_4hpi		2	2263	R1_4hpi		2	313	R1_8hpi		2	654	R1_8hpi
3	8511	R1_4hpi		3	11886	R1_4hpi		3	709	R1_8hpi		3	1967	R1_8hpi
4	1338	R1_4hpi		4	696	R1_4hpi		4	109	R1_8hpi		4	179	R1_8hpi
5	826	R1_4hpi		5	384	R1_4hpi		5	52	R1_8hpi		5	226	R1_8hpi
6	1043	R1_4hpi		6	1732	R1_4hpi		6	71	R1_8hpi		6	322	R1_8hpi
7	258	R1_4hpi		7	126	R1_4hpi		7	10	R1_8hpi		7	118	R1_8hpi
8	492	R1_4hpi		8	259	R1_4hpi		8	75	R1_8hpi		8	341	R1_8hpi
9	1078	R1_4hpi		9	1972	R1_4hpi		9	92	R1_8hpi		9	865	R1_8hpi
10	142	R1_4hpi		10	202	R1_4hpi		10	10	R1_8hpi		10	493	R1_8hpi
11	403	R1_4hpi		11	444	R1_4hpi		11	40	R1_8hpi		11	789	R1_8hpi
12	1012	R1_4hpi		12	2087	R1_4hpi		12	103	R1_8hpi		12	559	R1_8hpi
13	165	R1_4hpi		13	248	R1_4hpi		13	6	R1_8hpi		13	27	R1_8hpi
14	721	R1_4hpi		14	396	R1_4hpi		14	23	R1_8hpi		14	120	R1_8hpi
15	1865	R1_4hpi		15	2685	R1_4hpi		15	72	R1_8hpi		15	375	R1_8hpi
16	128	R1_4hpi		16	223	R1_4hpi		16	6	R1_8hpi		16	44	R1_8hpi
17	194	R1_4hpi		17	205	R1_4hpi		17	15	R1_8hpi		17	107	R1_8hpi
18	905	R1_4hpi		18	1148	R1_4hpi		18	45	R1_8hpi		18	297	R1_8hpi
19	157	R1_4hpi		19	96	R1_4hpi		19	12	R1_8hpi		19	16	R1_8hpi
20	435	R1_4hpi		20	269	R1_4hpi		20	27	R1_8hpi		20	103	R1_8hpi
21	892	R1_4hpi		21	1822	R1_4hpi		21	81	R1_8hpi		21	346	R1_8hpi
22	230	R1_4hpi		22	118	R1_4hpi		22	20	R1_8hpi		22	13	R1_8hpi
23	285	R1_4hpi		23	254	R1_4hpi		23	48	R1_8hpi		23	323	R1_8hpi
24	878	R1_4hpi		24	1247	R1_4hpi		24	62	R1_8hpi		24	442	R1_8hpi
25	140	R1_4hpi		25	80	R1_4hpi		25	3	R1_8hpi		25	30	R1_8hpi
26	295	R1_4hpi		26	201	R1_4hpi		26	56	R1_8hpi		26	149	R1_8hpi
27	766	R1_4hpi		27	1341	R1_4hpi		27	77	R1_8hpi		27	377	R1_8hpi
28	150	R1_4hpi		28	117	R1_4hpi		28	12	R1_8hpi		28	9	R1_8hpi
29	405	R1_4hpi		29	211	R1_4hpi		29	41	R1_8hpi		29	141	R1_8hpi
30	1350	R1_4hpi		30	1530	R1_4hpi		30	95	R1_8hpi		30	399	R1_8hpi
31	148	R1_4hpi		31	106	R1_4hpi		31	14	R1_8hpi		31	29	R1_8hpi
32	337	R1_4hpi		32	193	R1_4hpi		32	54	R1_8hpi		32	119	R1_8hpi
33	952	R1_4hpi		33	1256	R1_4hpi		33	128	R1_8hpi		33	443	R1_8hpi
34	217	R1_4hpi		34	86	R1_4hpi		34	16	R1_8hpi		34	16	R1_8hpi
35	417	R1_4hpi		35	141	R1_4hpi		35	53	R1_8hpi		35	109	R1_8hpi
36	1337	R1_4hpi		36	1163	R1_4hpi		36	101	R1_8hpi		36	331	R1_8hpi
37	176	R1_4hpi		37	84	R1_4hpi		37	10	R1_8hpi		37	26	R1_8hpi
38	381	R1_4hpi		38	127	R1_4hpi		38	65	R1_8hpi		38	108	R1_8hpi
39	1768	R1_4hpi		39	1065	R1_4hpi		39	178	R1_8hpi		39	472	R1_8hpi
40	322	R1_4hpi		40	167	R1_4hpi		40	19	R1_8hpi		40	30	R1_8hpi
41	544	R1_4hpi		41	108	R1_4hpi		41	62	R1_8hpi		41	116	R1_8hpi
42	1137	R1_4hpi		42	784	R1_4hpi		42	118	R1_8hpi		42	351	R1_8hpi
43	163	R1_4hpi		43	71	R1_4hpi		43	15	R1_8hpi		43	17	R1_8hpi
44	353	R1_4hpi		44	74	R1_4hpi		44	152	R1_8hpi		44	132	R1_8hpi
45	1217	R1_4hpi		45	553	R1_4hpi		45	167	R1_8hpi		45	321	R1_8hpi
46	202	R1_4hpi		46	52	R1_4hpi		46	15	R1_8hpi		46	28	R1_8hpi
47	497	R1_4hpi		47	74	R1_4hpi		47	91	R1_8hpi		47	237	R1_8hpi
48	1047	R1_4hpi		48	481	R1_4hpi		48	181	R1_8hpi		48	441	R1_8hpi
49	212	R1_4hpi		49	65	R1_4hpi		49	19	R1_8hpi		49	58	R1_8hpi
50	545	R1_4hpi		50	106	R1_4hpi		50	88	R1_8hpi		50	146	R1_8hpi
-50	1	R1_8hpi		-50	6	R1_8hpi		-50	9	R2_2hpi		-50	1	R2_2hpi
-49	0	R1_8hpi		-49	5	R1_8hpi		-49	11	R2_2hpi		-49	4	R2_2hpi
-48	6	R1_8hpi		-48	2	R1_8hpi		-48	2	R2_2hpi		-48	18	R2_2hpi
-47	8	R1_8hpi		-47	10	R1_8hpi		-47	5	R2_2hpi		-47	77	R2_2hpi
-46	9	R1_8hpi		-46	31	R1_8hpi		-46	9	R2_2hpi		-46	4	R2_2hpi
-45	2	R1_8hpi		-45	11	R1_8hpi		-45	6	R2_2hpi		-45	27	R2_2hpi
-44	2	R1_8hpi		-44	15	R1_8hpi		-44	16	R2_2hpi		-44	19	R2_2hpi
-43	5	R1_8hpi		-43	14	R1_8hpi		-43	5	R2_2hpi		-43	9	R2_2hpi
-42	2	R1_8hpi		-42	18	R1_8hpi		-42	4	R2_2hpi		-42	3	R2_2hpi
-41	1	R1_8hpi		-41	7	R1_8hpi		-41	21	R2_2hpi		-41	17	R2_2hpi
-40	4	R1_8hpi		-40	13	R1_8hpi		-40	20	R2_2hpi		-40	29	R2_2hpi
-39	1	R1_8hpi		-39	5	R1_8hpi		-39	40	R2_2hpi		-39	92	R2_2hpi
-38	2	R1_8hpi		-38	13	R1_8hpi		-38	19	R2_2hpi		-38	9	R2_2hpi
-37	8	R1_8hpi		-37	12	R1_8hpi		-37	11	R2_2hpi		-37	11	R2_2hpi
-36	3	R1_8hpi		-36	12	R1_8hpi		-36	11	R2_2hpi		-36	15	R2_2hpi
-35	5	R1_8hpi		-35	12	R1_8hpi		-35	9	R2_2hpi		-35	9	R2_2hpi
-34	3	R1_8hpi		-34	2	R1_8hpi		-34	7	R2_2hpi		-34	3	R2_2hpi
-33	5	R1_8hpi		-33	14	R1_8hpi		-33	15	R2_2hpi		-33	6	R2_2hpi
-32	6	R1_8hpi		-32	7	R1_8hpi		-32	8	R2_2hpi		-32	13	R2_2hpi
-31	7	R1_8hpi		-31	17	R1_8hpi		-31	13	R2_2hpi		-31	18	R2_2hpi
-30	3	R1_8hpi		-30	9	R1_8hpi		-30	35	R2_2hpi		-30	46	R2_2hpi
-29	4	R1_8hpi		-29	21	R1_8hpi		-29	26	R2_2hpi		-29	34	R2_2hpi
-28	2	R1_8hpi		-28	16	R1_8hpi		-28	11	R2_2hpi		-28	99	R2_2hpi
-27	4	R1_8hpi		-27	9	R1_8hpi		-27	20	R2_2hpi		-27	10	R2_2hpi
-26	2	R1_8hpi		-26	17	R1_8hpi		-26	13	R2_2hpi		-26	26	R2_2hpi
-25	7	R1_8hpi		-25	5	R1_8hpi		-25	6	R2_2hpi		-25	10	R2_2hpi
-24	7	R1_8hpi		-24	24	R1_8hpi		-24	5	R2_2hpi		-24	9	R2_2hpi
-23	7	R1_8hpi		-23	13	R1_8hpi		-23	39	R2_2hpi		-23	9	R2_2hpi
-22	6	R1_8hpi		-22	18	R1_8hpi		-22	96	R2_2hpi		-22	22	R2_2hpi
-21	1	R1_8hpi		-21	13	R1_8hpi		-21	38	R2_2hpi		-21	24	R2_2hpi
-20	14	R1_8hpi		-20	18	R1_8hpi		-20	15	R2_2hpi		-20	28	R2_2hpi
-19	1	R1_8hpi		-19	12	R1_8hpi		-19	26	R2_2hpi		-19	29	R2_2hpi
-18	3	R1_8hpi		-18	19	R1_8hpi		-18	35	R2_2hpi		-18	26	R2_2hpi
-17	7	R1_8hpi		-17	10	R1_8hpi		-17	35	R2_2hpi		-17	51	R2_2hpi
-16	11	R1_8hpi		-16	23	R1_8hpi		-16	60	R2_2hpi		-16	45	R2_2hpi
-15	6	R1_8hpi		-15	15	R1_8hpi		-15	18	R2_2hpi		-15	22	R2_2hpi
-14	6	R1_8hpi		-14	15	R1_8hpi		-14	23	R2_2hpi		-14	29	R2_2hpi
-13	4	R1_8hpi		-13	13	R1_8hpi		-13	23	R2_2hpi		-13	57	R2_2hpi
-12	5	R1_8hpi		-12	10	R1_8hpi		-12	27	R2_2hpi		-12	21	R2_2hpi
-11	5	R1_8hpi		-11	9	R1_8hpi		-11	52	R2_2hpi		-11	41	R2_2hpi
-10	7	R1_8hpi		-10	18	R1_8hpi		-10	96	R2_2hpi		-10	36	R2_2hpi
-9	10	R1_8hpi		-9	19	R1_8hpi		-9	85	R2_2hpi		-9	52	R2_2hpi
-8	4	R1_8hpi		-8	13	R1_8hpi		-8	37	R2_2hpi		-8	43	R2_2hpi
-7	5	R1_8hpi		-7	14	R1_8hpi		-7	35	R2_2hpi		-7	47	R2_2hpi
-6	5	R1_8hpi		-6	12	R1_8hpi		-6	34	R2_2hpi		-6	51	R2_2hpi
-5	4	R1_8hpi		-5	6	R1_8hpi		-5	18	R2_2hpi		-5	19	R2_2hpi
-4	4	R1_8hpi		-4	2	R1_8hpi		-4	13	R2_2hpi		-4	23	R2_2hpi
-3	2	R1_8hpi		-3	12	R1_8hpi		-3	15	R2_2hpi		-3	29	R2_2hpi
-2	2	R1_8hpi		-2	3	R1_8hpi		-2	16	R2_2hpi		-2	17	R2_2hpi
-1	2	R1_8hpi		-1	7	R1_8hpi		-1	14	R2_2hpi		-1	30	R2_2hpi
0	15	R1_8hpi		0	16	R1_8hpi		0	15	R2_2hpi		0	21	R2_2hpi
1	16	R1_8hpi		1	20	R1_8hpi		1	201	R2_2hpi		1	57	R2_2hpi
2	461	R1_8hpi		2	877	R1_8hpi		2	2153	R2_2hpi		2	715	R2_2hpi
3	3185	R1_8hpi		3	5956	R1_8hpi		3	2931	R2_2hpi		3	3244	R2_2hpi
4	168	R1_8hpi		4	393	R1_8hpi		4	698	R2_2hpi		4	217	R2_2hpi
5	62	R1_8hpi		5	201	R1_8hpi		5	442	R2_2hpi		5	198	R2_2hpi
6	258	R1_8hpi		6	616	R1_8hpi		6	287	R2_2hpi		6	712	R2_2hpi
7	78	R1_8hpi		7	65	R1_8hpi		7	75	R2_2hpi		7	93	R2_2hpi
8	37	R1_8hpi		8	85	R1_8hpi		8	260	R2_2hpi		8	159	R2_2hpi
9	187	R1_8hpi		9	692	R1_8hpi		9	313	R2_2hpi		9	888	R2_2hpi
10	13	R1_8hpi		10	115	R1_8hpi		10	91	R2_2hpi		10	192	R2_2hpi
11	11	R1_8hpi		11	205	R1_8hpi		11	316	R2_2hpi		11	627	R2_2hpi
12	130	R1_8hpi		12	590	R1_8hpi		12	367	R2_2hpi		12	1664	R2_2hpi
13	11	R1_8hpi		13	40	R1_8hpi		13	83	R2_2hpi		13	268	R2_2hpi
14	38	R1_8hpi		14	105	R1_8hpi		14	221	R2_2hpi		14	190	R2_2hpi
15	272	R1_8hpi		15	795	R1_8hpi		15	396	R2_2hpi		15	763	R2_2hpi
16	7	R1_8hpi		16	43	R1_8hpi		16	62	R2_2hpi		16	78	R2_2hpi
17	15	R1_8hpi		17	59	R1_8hpi		17	65	R2_2hpi		17	80	R2_2hpi
18	105	R1_8hpi		18	439	R1_8hpi		18	172	R2_2hpi		18	331	R2_2hpi
19	5	R1_8hpi		19	27	R1_8hpi		19	69	R2_2hpi		19	34	R2_2hpi
20	24	R1_8hpi		20	70	R1_8hpi		20	168	R2_2hpi		20	117	R2_2hpi
21	126	R1_8hpi		21	485	R1_8hpi		21	195	R2_2hpi		21	506	R2_2hpi
22	13	R1_8hpi		22	35	R1_8hpi		22	59	R2_2hpi		22	44	R2_2hpi
23	14	R1_8hpi		23	63	R1_8hpi		23	210	R2_2hpi		23	106	R2_2hpi
24	183	R1_8hpi		24	403	R1_8hpi		24	299	R2_2hpi		24	531	R2_2hpi
25	3	R1_8hpi		25	52	R1_8hpi		25	48	R2_2hpi		25	46	R2_2hpi
26	20	R1_8hpi		26	74	R1_8hpi		26	183	R2_2hpi		26	87	R2_2hpi
27	128	R1_8hpi		27	500	R1_8hpi		27	242	R2_2hpi		27	480	R2_2hpi
28	8	R1_8hpi		28	22	R1_8hpi		28	104	R2_2hpi		28	44	R2_2hpi
29	73	R1_8hpi		29	63	R1_8hpi		29	207	R2_2hpi		29	106	R2_2hpi
30	140	R1_8hpi		30	438	R1_8hpi		30	366	R2_2hpi		30	362	R2_2hpi
31	6	R1_8hpi		31	31	R1_8hpi		31	98	R2_2hpi		31	49	R2_2hpi
32	50	R1_8hpi		32	87	R1_8hpi		32	234	R2_2hpi		32	98	R2_2hpi
33	211	R1_8hpi		33	484	R1_8hpi		33	354	R2_2hpi		33	403	R2_2hpi
34	14	R1_8hpi		34	34	R1_8hpi		34	97	R2_2hpi		34	48	R2_2hpi
35	43	R1_8hpi		35	63	R1_8hpi		35	206	R2_2hpi		35	80	R2_2hpi
36	284	R1_8hpi		36	595	R1_8hpi		36	296	R2_2hpi		36	344	R2_2hpi
37	12	R1_8hpi		37	45	R1_8hpi		37	140	R2_2hpi		37	71	R2_2hpi
38	49	R1_8hpi		38	67	R1_8hpi		38	389	R2_2hpi		38	79	R2_2hpi
39	259	R1_8hpi		39	462	R1_8hpi		39	435	R2_2hpi		39	353	R2_2hpi
40	85	R1_8hpi		40	93	R1_8hpi		40	129	R2_2hpi		40	64	R2_2hpi
41	41	R1_8hpi		41	91	R1_8hpi		41	267	R2_2hpi		41	85	R2_2hpi
42	302	R1_8hpi		42	462	R1_8hpi		42	431	R2_2hpi		42	455	R2_2hpi
43	16	R1_8hpi		43	42	R1_8hpi		43	84	R2_2hpi		43	58	R2_2hpi
44	42	R1_8hpi		44	53	R1_8hpi		44	266	R2_2hpi		44	95	R2_2hpi
45	375	R1_8hpi		45	436	R1_8hpi		45	298	R2_2hpi		45	284	R2_2hpi
46	47	R1_8hpi		46	25	R1_8hpi		46	117	R2_2hpi		46	44	R2_2hpi
47	67	R1_8hpi		47	51	R1_8hpi		47	184	R2_2hpi		47	69	R2_2hpi
48	381	R1_8hpi		48	456	R1_8hpi		48	322	R2_2hpi		48	259	R2_2hpi
49	23	R1_8hpi		49	37	R1_8hpi		49	80	R2_2hpi		49	43	R2_2hpi
50	48	R1_8hpi		50	62	R1_8hpi		50	265	R2_2hpi		50	56	R2_2hpi
-50	83	R2_0hpi		-50	116	R2_0hpi		-50	17	R2_4hpi		-50	3	R2_4hpi
-49	78	R2_0hpi		-49	104	R2_0hpi		-49	16	R2_4hpi		-49	8	R2_4hpi
-48	102	R2_0hpi		-48	81	R2_0hpi		-48	3	R2_4hpi		-48	5	R2_4hpi
-47	109	R2_0hpi		-47	150	R2_0hpi		-47	29	R2_4hpi		-47	49	R2_4hpi
-46	70	R2_0hpi		-46	136	R2_0hpi		-46	23	R2_4hpi		-46	4	R2_4hpi
-45	80	R2_0hpi		-45	127	R2_0hpi		-45	9	R2_4hpi		-45	8	R2_4hpi
-44	102	R2_0hpi		-44	129	R2_0hpi		-44	30	R2_4hpi		-44	13	R2_4hpi
-43	68	R2_0hpi		-43	156	R2_0hpi		-43	11	R2_4hpi		-43	9	R2_4hpi
-42	71	R2_0hpi		-42	112	R2_0hpi		-42	3	R2_4hpi		-42	9	R2_4hpi
-41	69	R2_0hpi		-41	98	R2_0hpi		-41	18	R2_4hpi		-41	7	R2_4hpi
-40	60	R2_0hpi		-40	111	R2_0hpi		-40	10	R2_4hpi		-40	10	R2_4hpi
-39	57	R2_0hpi		-39	110	R2_0hpi		-39	16	R2_4hpi		-39	32	R2_4hpi
-38	81	R2_0hpi		-38	155	R2_0hpi		-38	13	R2_4hpi		-38	13	R2_4hpi
-37	88	R2_0hpi		-37	377	R2_0hpi		-37	15	R2_4hpi		-37	13	R2_4hpi
-36	76	R2_0hpi		-36	101	R2_0hpi		-36	10	R2_4hpi		-36	11	R2_4hpi
-35	71	R2_0hpi		-35	96	R2_0hpi		-35	20	R2_4hpi		-35	12	R2_4hpi
-34	112	R2_0hpi		-34	148	R2_0hpi		-34	16	R2_4hpi		-34	5	R2_4hpi
-33	111	R2_0hpi		-33	131	R2_0hpi		-33	10	R2_4hpi		-33	9	R2_4hpi
-32	77	R2_0hpi		-32	146	R2_0hpi		-32	10	R2_4hpi		-32	16	R2_4hpi
-31	117	R2_0hpi		-31	221	R2_0hpi		-31	18	R2_4hpi		-31	20	R2_4hpi
-30	160	R2_0hpi		-30	223	R2_0hpi		-30	16	R2_4hpi		-30	34	R2_4hpi
-29	142	R2_0hpi		-29	263	R2_0hpi		-29	22	R2_4hpi		-29	36	R2_4hpi
-28	60	R2_0hpi		-28	160	R2_0hpi		-28	13	R2_4hpi		-28	63	R2_4hpi
-27	82	R2_0hpi		-27	117	R2_0hpi		-27	8	R2_4hpi		-27	27	R2_4hpi
-26	63	R2_0hpi		-26	116	R2_0hpi		-26	20	R2_4hpi		-26	20	R2_4hpi
-25	68	R2_0hpi		-25	146	R2_0hpi		-25	10	R2_4hpi		-25	25	R2_4hpi
-24	99	R2_0hpi		-24	127	R2_0hpi		-24	11	R2_4hpi		-24	12	R2_4hpi
-23	85	R2_0hpi		-23	164	R2_0hpi		-23	41	R2_4hpi		-23	12	R2_4hpi
-22	88	R2_0hpi		-22	123	R2_0hpi		-22	87	R2_4hpi		-22	41	R2_4hpi
-21	104	R2_0hpi		-21	111	R2_0hpi		-21	19	R2_4hpi		-21	7	R2_4hpi
-20	98	R2_0hpi		-20	146	R2_0hpi		-20	23	R2_4hpi		-20	22	R2_4hpi
-19	73	R2_0hpi		-19	142	R2_0hpi		-19	24	R2_4hpi		-19	29	R2_4hpi
-18	88	R2_0hpi		-18	129	R2_0hpi		-18	24	R2_4hpi		-18	36	R2_4hpi
-17	93	R2_0hpi		-17	148	R2_0hpi		-17	28	R2_4hpi		-17	30	R2_4hpi
-16	115	R2_0hpi		-16	116	R2_0hpi		-16	42	R2_4hpi		-16	34	R2_4hpi
-15	93	R2_0hpi		-15	118	R2_0hpi		-15	15	R2_4hpi		-15	33	R2_4hpi
-14	87	R2_0hpi		-14	111	R2_0hpi		-14	26	R2_4hpi		-14	37	R2_4hpi
-13	55	R2_0hpi		-13	116	R2_0hpi		-13	24	R2_4hpi		-13	74	R2_4hpi
-12	109	R2_0hpi		-12	80	R2_0hpi		-12	33	R2_4hpi		-12	37	R2_4hpi
-11	95	R2_0hpi		-11	89	R2_0hpi		-11	35	R2_4hpi		-11	31	R2_4hpi
-10	65	R2_0hpi		-10	121	R2_0hpi		-10	60	R2_4hpi		-10	36	R2_4hpi
-9	103	R2_0hpi		-9	113	R2_0hpi		-9	54	R2_4hpi		-9	36	R2_4hpi
-8	99	R2_0hpi		-8	120	R2_0hpi		-8	49	R2_4hpi		-8	44	R2_4hpi
-7	98	R2_0hpi		-7	84	R2_0hpi		-7	79	R2_4hpi		-7	62	R2_4hpi
-6	84	R2_0hpi		-6	107	R2_0hpi		-6	36	R2_4hpi		-6	95	R2_4hpi
-5	60	R2_0hpi		-5	90	R2_0hpi		-5	23	R2_4hpi		-5	27	R2_4hpi
-4	64	R2_0hpi		-4	61	R2_0hpi		-4	16	R2_4hpi		-4	45	R2_4hpi
-3	66	R2_0hpi		-3	87	R2_0hpi		-3	14	R2_4hpi		-3	35	R2_4hpi
-2	55	R2_0hpi		-2	34	R2_0hpi		-2	29	R2_4hpi		-2	30	R2_4hpi
-1	27	R2_0hpi		-1	57	R2_0hpi		-1	31	R2_4hpi		-1	32	R2_4hpi
0	149	R2_0hpi		0	136	R2_0hpi		0	37	R2_4hpi		0	38	R2_4hpi
1	212	R2_0hpi		1	163	R2_0hpi		1	284	R2_4hpi		1	120	R2_4hpi
2	7247	R2_0hpi		2	6838	R2_0hpi		2	3870	R2_4hpi		2	1967	R2_4hpi
3	22538	R2_0hpi		3	41723	R2_0hpi		3	6808	R2_4hpi		3	8614	R2_4hpi
4	2729	R2_0hpi		4	1676	R2_0hpi		4	1987	R2_4hpi		4	667	R2_4hpi
5	1172	R2_0hpi		5	1061	R2_0hpi		5	729	R2_4hpi		5	468	R2_4hpi
6	2148	R2_0hpi		6	5595	R2_0hpi		6	616	R2_4hpi		6	1477	R2_4hpi
7	534	R2_0hpi		7	238	R2_0hpi		7	137	R2_4hpi		7	140	R2_4hpi
8	827	R2_0hpi		8	626	R2_0hpi		8	502	R2_4hpi		8	600	R2_4hpi
9	2553	R2_0hpi		9	6059	R2_0hpi		9	748	R2_4hpi		9	2056	R2_4hpi
10	179	R2_0hpi		10	506	R2_0hpi		10	146	R2_4hpi		10	498	R2_4hpi
11	624	R2_0hpi		11	1259	R2_0hpi		11	547	R2_4hpi		11	1557	R2_4hpi
12	2356	R2_0hpi		12	5616	R2_0hpi		12	851	R2_4hpi		12	3864	R2_4hpi
13	181	R2_0hpi		13	363	R2_0hpi		13	139	R2_4hpi		13	522	R2_4hpi
14	739	R2_0hpi		14	821	R2_0hpi		14	469	R2_4hpi		14	392	R2_4hpi
15	3501	R2_0hpi		15	6854	R2_0hpi		15	1005	R2_4hpi		15	2370	R2_4hpi
16	163	R2_0hpi		16	280	R2_0hpi		16	166	R2_4hpi		16	238	R2_4hpi
17	371	R2_0hpi		17	588	R2_0hpi		17	143	R2_4hpi		17	229	R2_4hpi
18	1588	R2_0hpi		18	3990	R2_0hpi		18	402	R2_4hpi		18	1000	R2_4hpi
19	203	R2_0hpi		19	200	R2_0hpi		19	101	R2_4hpi		19	101	R2_4hpi
20	613	R2_0hpi		20	603	R2_0hpi		20	355	R2_4hpi		20	325	R2_4hpi
21	1798	R2_0hpi		21	5171	R2_0hpi		21	517	R2_4hpi		21	1351	R2_4hpi
22	198	R2_0hpi		22	169	R2_0hpi		22	127	R2_4hpi		22	110	R2_4hpi
23	522	R2_0hpi		23	557	R2_0hpi		23	400	R2_4hpi		23	280	R2_4hpi
24	1972	R2_0hpi		24	4505	R2_0hpi		24	489	R2_4hpi		24	1384	R2_4hpi
25	201	R2_0hpi		25	198	R2_0hpi		25	151	R2_4hpi		25	91	R2_4hpi
26	534	R2_0hpi		26	536	R2_0hpi		26	355	R2_4hpi		26	171	R2_4hpi
27	1780	R2_0hpi		27	4494	R2_0hpi		27	543	R2_4hpi		27	1211	R2_4hpi
28	205	R2_0hpi		28	217	R2_0hpi		28	143	R2_4hpi		28	65	R2_4hpi
29	735	R2_0hpi		29	489	R2_0hpi		29	384	R2_4hpi		29	177	R2_4hpi
30	2532	R2_0hpi		30	4354	R2_0hpi		30	656	R2_4hpi		30	901	R2_4hpi
31	324	R2_0hpi		31	190	R2_0hpi		31	191	R2_4hpi		31	177	R2_4hpi
32	742	R2_0hpi		32	545	R2_0hpi		32	354	R2_4hpi		32	220	R2_4hpi
33	2454	R2_0hpi		33	3402	R2_0hpi		33	735	R2_4hpi		33	1496	R2_4hpi
34	329	R2_0hpi		34	195	R2_0hpi		34	491	R2_4hpi		34	191	R2_4hpi
35	787	R2_0hpi		35	397	R2_0hpi		35	320	R2_4hpi		35	206	R2_4hpi
36	3105	R2_0hpi		36	3842	R2_0hpi		36	481	R2_4hpi		36	754	R2_4hpi
37	281	R2_0hpi		37	217	R2_0hpi		37	181	R2_4hpi		37	83	R2_4hpi
38	825	R2_0hpi		38	338	R2_0hpi		38	543	R2_4hpi		38	195	R2_4hpi
39	3231	R2_0hpi		39	3505	R2_0hpi		39	789	R2_4hpi		39	1134	R2_4hpi
40	525	R2_0hpi		40	248	R2_0hpi		40	241	R2_4hpi		40	104	R2_4hpi
41	949	R2_0hpi		41	495	R2_0hpi		41	483	R2_4hpi		41	290	R2_4hpi
42	3652	R2_0hpi		42	2859	R2_0hpi		42	686	R2_4hpi		42	1047	R2_4hpi
43	337	R2_0hpi		43	181	R2_0hpi		43	161	R2_4hpi		43	107	R2_4hpi
44	929	R2_0hpi		44	358	R2_0hpi		44	331	R2_4hpi		44	150	R2_4hpi
45	4345	R2_0hpi		45	2549	R2_0hpi		45	624	R2_4hpi		45	686	R2_4hpi
46	436	R2_0hpi		46	191	R2_0hpi		46	182	R2_4hpi		46	82	R2_4hpi
47	1215	R2_0hpi		47	297	R2_0hpi		47	355	R2_4hpi		47	141	R2_4hpi
48	4251	R2_0hpi		48	2335	R2_0hpi		48	632	R2_4hpi		48	633	R2_4hpi
49	436	R2_0hpi		49	182	R2_0hpi		49	179	R2_4hpi		49	102	R2_4hpi
50	1150	R2_0hpi		50	302	R2_0hpi		50	504	R2_4hpi		50	112	R2_4hpi
-50	46	R2_2hpi		-50	86	R2_2hpi		-50	6	R2_8hpi		-50	3	R2_8hpi
-49	19	R2_2hpi		-49	51	R2_2hpi		-49	3	R2_8hpi		-49	3	R2_8hpi
-48	50	R2_2hpi		-48	49	R2_2hpi		-48	1	R2_8hpi		-48	2	R2_8hpi
-47	111	R2_2hpi		-47	69	R2_2hpi		-47	6	R2_8hpi		-47	9	R2_8hpi
-46	156	R2_2hpi		-46	89	R2_2hpi		-46	4	R2_8hpi		-46	1	R2_8hpi
-45	42	R2_2hpi		-45	65	R2_2hpi		-45	4	R2_8hpi		-45	8	R2_8hpi
-44	75	R2_2hpi		-44	50	R2_2hpi		-44	10	R2_8hpi		-44	3	R2_8hpi
-43	93	R2_2hpi		-43	92	R2_2hpi		-43	2	R2_8hpi		-43	16	R2_8hpi
-42	41	R2_2hpi		-42	91	R2_2hpi		-42	0	R2_8hpi		-42	10	R2_8hpi
-41	31	R2_2hpi		-41	23	R2_2hpi		-41	8	R2_8hpi		-41	7	R2_8hpi
-40	55	R2_2hpi		-40	51	R2_2hpi		-40	3	R2_8hpi		-40	5	R2_8hpi
-39	42	R2_2hpi		-39	42	R2_2hpi		-39	5	R2_8hpi		-39	7	R2_8hpi
-38	43	R2_2hpi		-38	50	R2_2hpi		-38	4	R2_8hpi		-38	0	R2_8hpi
-37	38	R2_2hpi		-37	91	R2_2hpi		-37	0	R2_8hpi		-37	2	R2_8hpi
-36	42	R2_2hpi		-36	40	R2_2hpi		-36	0	R2_8hpi		-36	6	R2_8hpi
-35	46	R2_2hpi		-35	53	R2_2hpi		-35	3	R2_8hpi		-35	4	R2_8hpi
-34	51	R2_2hpi		-34	52	R2_2hpi		-34	4	R2_8hpi		-34	3	R2_8hpi
-33	47	R2_2hpi		-33	59	R2_2hpi		-33	4	R2_8hpi		-33	1	R2_8hpi
-32	34	R2_2hpi		-32	59	R2_2hpi		-32	3	R2_8hpi		-32	1	R2_8hpi
-31	48	R2_2hpi		-31	59	R2_2hpi		-31	3	R2_8hpi		-31	4	R2_8hpi
-30	89	R2_2hpi		-30	85	R2_2hpi		-30	0	R2_8hpi		-30	3	R2_8hpi
-29	49	R2_2hpi		-29	68	R2_2hpi		-29	10	R2_8hpi		-29	5	R2_8hpi
-28	25	R2_2hpi		-28	60	R2_2hpi		-28	1	R2_8hpi		-28	6	R2_8hpi
-27	38	R2_2hpi		-27	50	R2_2hpi		-27	1	R2_8hpi		-27	7	R2_8hpi
-26	34	R2_2hpi		-26	47	R2_2hpi		-26	9	R2_8hpi		-26	2	R2_8hpi
-25	29	R2_2hpi		-25	36	R2_2hpi		-25	3	R2_8hpi		-25	2	R2_8hpi
-24	72	R2_2hpi		-24	50	R2_2hpi		-24	3	R2_8hpi		-24	4	R2_8hpi
-23	44	R2_2hpi		-23	63	R2_2hpi		-23	6	R2_8hpi		-23	6	R2_8hpi
-22	47	R2_2hpi		-22	47	R2_2hpi		-22	25	R2_8hpi		-22	13	R2_8hpi
-21	34	R2_2hpi		-21	34	R2_2hpi		-21	5	R2_8hpi		-21	1	R2_8hpi
-20	39	R2_2hpi		-20	43	R2_2hpi		-20	10	R2_8hpi		-20	12	R2_8hpi
-19	42	R2_2hpi		-19	47	R2_2hpi		-19	4	R2_8hpi		-19	11	R2_8hpi
-18	51	R2_2hpi		-18	42	R2_2hpi		-18	9	R2_8hpi		-18	5	R2_8hpi
-17	51	R2_2hpi		-17	75	R2_2hpi		-17	2	R2_8hpi		-17	7	R2_8hpi
-16	31	R2_2hpi		-16	48	R2_2hpi		-16	2	R2_8hpi		-16	5	R2_8hpi
-15	36	R2_2hpi		-15	47	R2_2hpi		-15	6	R2_8hpi		-15	8	R2_8hpi
-14	51	R2_2hpi		-14	31	R2_2hpi		-14	2	R2_8hpi		-14	9	R2_8hpi
-13	35	R2_2hpi		-13	34	R2_2hpi		-13	0	R2_8hpi		-13	7	R2_8hpi
-12	50	R2_2hpi		-12	30	R2_2hpi		-12	8	R2_8hpi		-12	9	R2_8hpi
-11	53	R2_2hpi		-11	42	R2_2hpi		-11	11	R2_8hpi		-11	8	R2_8hpi
-10	33	R2_2hpi		-10	53	R2_2hpi		-10	2	R2_8hpi		-10	10	R2_8hpi
-9	72	R2_2hpi		-9	59	R2_2hpi		-9	9	R2_8hpi		-9	8	R2_8hpi
-8	64	R2_2hpi		-8	41	R2_2hpi		-8	13	R2_8hpi		-8	8	R2_8hpi
-7	41	R2_2hpi		-7	28	R2_2hpi		-7	8	R2_8hpi		-7	14	R2_8hpi
-6	28	R2_2hpi		-6	38	R2_2hpi		-6	0	R2_8hpi		-6	29	R2_8hpi
-5	19	R2_2hpi		-5	32	R2_2hpi		-5	4	R2_8hpi		-5	10	R2_8hpi
-4	28	R2_2hpi		-4	21	R2_2hpi		-4	5	R2_8hpi		-4	11	R2_8hpi
-3	18	R2_2hpi		-3	26	R2_2hpi		-3	8	R2_8hpi		-3	14	R2_8hpi
-2	20	R2_2hpi		-2	29	R2_2hpi		-2	2	R2_8hpi		-2	13	R2_8hpi
-1	26	R2_2hpi		-1	24	R2_2hpi		-1	6	R2_8hpi		-1	12	R2_8hpi
0	47	R2_2hpi		0	30	R2_2hpi		0	17	R2_8hpi		0	24	R2_8hpi
1	225	R2_2hpi		1	115	R2_2hpi		1	233	R2_8hpi		1	258	R2_8hpi
2	3716	R2_2hpi		2	2720	R2_2hpi		2	1138	R2_8hpi		2	2393	R2_8hpi
3	7336	R2_2hpi		3	13886	R2_2hpi		3	2591	R2_8hpi		3	7380	R2_8hpi
4	1354	R2_2hpi		4	765	R2_2hpi		4	656	R2_8hpi		4	667	R2_8hpi
5	839	R2_2hpi		5	335	R2_2hpi		5	316	R2_8hpi		5	912	R2_8hpi
6	862	R2_2hpi		6	1596	R2_2hpi		6	234	R2_8hpi		6	1694	R2_8hpi
7	215	R2_2hpi		7	126	R2_2hpi		7	100	R2_8hpi		7	594	R2_8hpi
8	549	R2_2hpi		8	270	R2_2hpi		8	337	R2_8hpi		8	1746	R2_8hpi
9	929	R2_2hpi		9	1584	R2_2hpi		9	425	R2_8hpi		9	4554	R2_8hpi
10	145	R2_2hpi		10	159	R2_2hpi		10	77	R2_8hpi		10	1946	R2_8hpi
11	407	R2_2hpi		11	444	R2_2hpi		11	257	R2_8hpi		11	4136	R2_8hpi
12	814	R2_2hpi		12	1860	R2_2hpi		12	358	R2_8hpi		12	4057	R2_8hpi
13	140	R2_2hpi		13	324	R2_2hpi		13	34	R2_8hpi		13	253	R2_8hpi
14	757	R2_2hpi		14	350	R2_2hpi		14	212	R2_8hpi		14	891	R2_8hpi
15	1425	R2_2hpi		15	2078	R2_2hpi		15	613	R2_8hpi		15	2906	R2_8hpi
16	125	R2_2hpi		16	192	R2_2hpi		16	56	R2_8hpi		16	251	R2_8hpi
17	193	R2_2hpi		17	187	R2_2hpi		17	88	R2_8hpi		17	561	R2_8hpi
18	742	R2_2hpi		18	1011	R2_2hpi		18	214	R2_8hpi		18	1504	R2_8hpi
19	135	R2_2hpi		19	107	R2_2hpi		19	47	R2_8hpi		19	98	R2_8hpi
20	361	R2_2hpi		20	250	R2_2hpi		20	298	R2_8hpi		20	603	R2_8hpi
21	682	R2_2hpi		21	1560	R2_2hpi		21	431	R2_8hpi		21	1897	R2_8hpi
22	139	R2_2hpi		22	143	R2_2hpi		22	74	R2_8hpi		22	160	R2_8hpi
23	323	R2_2hpi		23	208	R2_2hpi		23	247	R2_8hpi		23	1499	R2_8hpi
24	658	R2_2hpi		24	1002	R2_2hpi		24	246	R2_8hpi		24	2623	R2_8hpi
25	121	R2_2hpi		25	94	R2_2hpi		25	37	R2_8hpi		25	141	R2_8hpi
26	299	R2_2hpi		26	208	R2_2hpi		26	325	R2_8hpi		26	849	R2_8hpi
27	572	R2_2hpi		27	1126	R2_2hpi		27	329	R2_8hpi		27	2137	R2_8hpi
28	144	R2_2hpi		28	115	R2_2hpi		28	70	R2_8hpi		28	132	R2_8hpi
29	372	R2_2hpi		29	184	R2_2hpi		29	291	R2_8hpi		29	688	R2_8hpi
30	1114	R2_2hpi		30	1333	R2_2hpi		30	383	R2_8hpi		30	2073	R2_8hpi
31	216	R2_2hpi		31	111	R2_2hpi		31	79	R2_8hpi		31	162	R2_8hpi
32	364	R2_2hpi		32	252	R2_2hpi		32	289	R2_8hpi		32	593	R2_8hpi
33	749	R2_2hpi		33	1248	R2_2hpi		33	623	R2_8hpi		33	2004	R2_8hpi
34	185	R2_2hpi		34	116	R2_2hpi		34	124	R2_8hpi		34	145	R2_8hpi
35	428	R2_2hpi		35	153	R2_2hpi		35	362	R2_8hpi		35	625	R2_8hpi
36	1185	R2_2hpi		36	1215	R2_2hpi		36	464	R2_8hpi		36	1606	R2_8hpi
37	187	R2_2hpi		37	124	R2_2hpi		37	106	R2_8hpi		37	102	R2_8hpi
38	434	R2_2hpi		38	141	R2_2hpi		38	481	R2_8hpi		38	547	R2_8hpi
39	1992	R2_2hpi		39	1419	R2_2hpi		39	675	R2_8hpi		39	1898	R2_8hpi
40	462	R2_2hpi		40	273	R2_2hpi		40	149	R2_8hpi		40	187	R2_8hpi
41	819	R2_2hpi		41	175	R2_2hpi		41	496	R2_8hpi		41	562	R2_8hpi
42	1104	R2_2hpi		42	837	R2_2hpi		42	605	R2_8hpi		42	1364	R2_8hpi
43	217	R2_2hpi		43	79	R2_2hpi		43	130	R2_8hpi		43	157	R2_8hpi
44	489	R2_2hpi		44	106	R2_2hpi		44	932	R2_8hpi		44	711	R2_8hpi
45	1160	R2_2hpi		45	546	R2_2hpi		45	803	R2_8hpi		45	1555	R2_8hpi
46	283	R2_2hpi		46	77	R2_2hpi		46	122	R2_8hpi		46	191	R2_8hpi
47	571	R2_2hpi		47	80	R2_2hpi		47	673	R2_8hpi		47	619	R2_8hpi
48	1319	R2_2hpi		48	433	R2_2hpi		48	782	R2_8hpi		48	1357	R2_8hpi
49	222	R2_2hpi		49	87	R2_2hpi		49	149	R2_8hpi		49	171	R2_8hpi
50	784	R2_2hpi		50	102	R2_2hpi		50	615	R2_8hpi		50	609	R2_8hpi
-50	13	R2_4hpi		-50	52	R2_4hpi
-49	14	R2_4hpi		-49	22	R2_4hpi
-48	24	R2_4hpi		-48	28	R2_4hpi
-47	44	R2_4hpi		-47	58	R2_4hpi
-46	65	R2_4hpi		-46	53	R2_4hpi
-45	16	R2_4hpi		-45	29	R2_4hpi
-44	20	R2_4hpi		-44	21	R2_4hpi
-43	28	R2_4hpi		-43	40	R2_4hpi
-42	27	R2_4hpi		-42	55	R2_4hpi
-41	21	R2_4hpi		-41	32	R2_4hpi
-40	19	R2_4hpi		-40	37	R2_4hpi
-39	17	R2_4hpi		-39	19	R2_4hpi
-38	25	R2_4hpi		-38	21	R2_4hpi
-37	22	R2_4hpi		-37	39	R2_4hpi
-36	15	R2_4hpi		-36	30	R2_4hpi
-35	31	R2_4hpi		-35	23	R2_4hpi
-34	42	R2_4hpi		-34	23	R2_4hpi
-33	33	R2_4hpi		-33	28	R2_4hpi
-32	21	R2_4hpi		-32	36	R2_4hpi
-31	42	R2_4hpi		-31	33	R2_4hpi
-30	29	R2_4hpi		-30	59	R2_4hpi
-29	17	R2_4hpi		-29	42	R2_4hpi
-28	17	R2_4hpi		-28	55	R2_4hpi
-27	28	R2_4hpi		-27	36	R2_4hpi
-26	20	R2_4hpi		-26	26	R2_4hpi
-25	18	R2_4hpi		-25	32	R2_4hpi
-24	27	R2_4hpi		-24	51	R2_4hpi
-23	24	R2_4hpi		-23	62	R2_4hpi
-22	18	R2_4hpi		-22	35	R2_4hpi
-21	28	R2_4hpi		-21	22	R2_4hpi
-20	30	R2_4hpi		-20	30	R2_4hpi
-19	20	R2_4hpi		-19	33	R2_4hpi
-18	27	R2_4hpi		-18	32	R2_4hpi
-17	33	R2_4hpi		-17	36	R2_4hpi
-16	11	R2_4hpi		-16	32	R2_4hpi
-15	27	R2_4hpi		-15	48	R2_4hpi
-14	21	R2_4hpi		-14	20	R2_4hpi
-13	14	R2_4hpi		-13	32	R2_4hpi
-12	28	R2_4hpi		-12	23	R2_4hpi
-11	24	R2_4hpi		-11	27	R2_4hpi
-10	14	R2_4hpi		-10	24	R2_4hpi
-9	54	R2_4hpi		-9	44	R2_4hpi
-8	23	R2_4hpi		-8	27	R2_4hpi
-7	18	R2_4hpi		-7	28	R2_4hpi
-6	23	R2_4hpi		-6	26	R2_4hpi
-5	16	R2_4hpi		-5	19	R2_4hpi
-4	11	R2_4hpi		-4	15	R2_4hpi
-3	18	R2_4hpi		-3	28	R2_4hpi
-2	16	R2_4hpi		-2	9	R2_4hpi
-1	11	R2_4hpi		-1	16	R2_4hpi
0	33	R2_4hpi		0	16	R2_4hpi
1	53	R2_4hpi		1	71	R2_4hpi
2	2082	R2_4hpi		2	1862	R2_4hpi
3	5092	R2_4hpi		3	8915	R2_4hpi
4	880	R2_4hpi		4	617	R2_4hpi
5	540	R2_4hpi		5	237	R2_4hpi
6	718	R2_4hpi		6	1304	R2_4hpi
7	156	R2_4hpi		7	72	R2_4hpi
8	323	R2_4hpi		8	167	R2_4hpi
9	733	R2_4hpi		9	1387	R2_4hpi
10	82	R2_4hpi		10	133	R2_4hpi
11	283	R2_4hpi		11	260	R2_4hpi
12	699	R2_4hpi		12	1520	R2_4hpi
13	91	R2_4hpi		13	195	R2_4hpi
14	428	R2_4hpi		14	223	R2_4hpi
15	1145	R2_4hpi		15	2053	R2_4hpi
16	89	R2_4hpi		16	130	R2_4hpi
17	119	R2_4hpi		17	91	R2_4hpi
18	578	R2_4hpi		18	802	R2_4hpi
19	77	R2_4hpi		19	71	R2_4hpi
20	250	R2_4hpi		20	172	R2_4hpi
21	490	R2_4hpi		21	1200	R2_4hpi
22	107	R2_4hpi		22	84	R2_4hpi
23	169	R2_4hpi		23	137	R2_4hpi
24	487	R2_4hpi		24	801	R2_4hpi
25	67	R2_4hpi		25	85	R2_4hpi
26	180	R2_4hpi		26	126	R2_4hpi
27	451	R2_4hpi		27	995	R2_4hpi
28	84	R2_4hpi		28	66	R2_4hpi
29	281	R2_4hpi		29	115	R2_4hpi
30	904	R2_4hpi		30	1031	R2_4hpi
31	121	R2_4hpi		31	101	R2_4hpi
32	191	R2_4hpi		32	184	R2_4hpi
33	518	R2_4hpi		33	1024	R2_4hpi
34	83	R2_4hpi		34	70	R2_4hpi
35	204	R2_4hpi		35	105	R2_4hpi
36	731	R2_4hpi		36	804	R2_4hpi
37	126	R2_4hpi		37	67	R2_4hpi
38	229	R2_4hpi		38	94	R2_4hpi
39	1016	R2_4hpi		39	785	R2_4hpi
40	267	R2_4hpi		40	125	R2_4hpi
41	289	R2_4hpi		41	63	R2_4hpi
42	784	R2_4hpi		42	539	R2_4hpi
43	104	R2_4hpi		43	39	R2_4hpi
44	172	R2_4hpi		44	51	R2_4hpi
45	694	R2_4hpi		45	400	R2_4hpi
46	138	R2_4hpi		46	39	R2_4hpi
47	227	R2_4hpi		47	48	R2_4hpi
48	725	R2_4hpi		48	322	R2_4hpi
49	105	R2_4hpi		49	51	R2_4hpi
50	300	R2_4hpi		50	61	R2_4hpi
-50	0	R2_8hpi		-50	2	R2_8hpi
-49	4	R2_8hpi		-49	4	R2_8hpi
-48	2	R2_8hpi		-48	6	R2_8hpi
-47	4	R2_8hpi		-47	7	R2_8hpi
-46	1	R2_8hpi		-46	15	R2_8hpi
-45	1	R2_8hpi		-45	2	R2_8hpi
-44	1	R2_8hpi		-44	5	R2_8hpi
-43	4	R2_8hpi		-43	17	R2_8hpi
-42	1	R2_8hpi		-42	12	R2_8hpi
-41	1	R2_8hpi		-41	4	R2_8hpi
-40	0	R2_8hpi		-40	12	R2_8hpi
-39	0	R2_8hpi		-39	9	R2_8hpi
-38	3	R2_8hpi		-38	3	R2_8hpi
-37	3	R2_8hpi		-37	5	R2_8hpi
-36	0	R2_8hpi		-36	10	R2_8hpi
-35	0	R2_8hpi		-35	7	R2_8hpi
-34	2	R2_8hpi		-34	0	R2_8hpi
-33	3	R2_8hpi		-33	11	R2_8hpi
-32	4	R2_8hpi		-32	9	R2_8hpi
-31	2	R2_8hpi		-31	15	R2_8hpi
-30	4	R2_8hpi		-30	10	R2_8hpi
-29	4	R2_8hpi		-29	24	R2_8hpi
-28	2	R2_8hpi		-28	19	R2_8hpi
-27	2	R2_8hpi		-27	3	R2_8hpi
-26	2	R2_8hpi		-26	0	R2_8hpi
-25	3	R2_8hpi		-25	10	R2_8hpi
-24	1	R2_8hpi		-24	4	R2_8hpi
-23	1	R2_8hpi		-23	11	R2_8hpi
-22	3	R2_8hpi		-22	10	R2_8hpi
-21	0	R2_8hpi		-21	3	R2_8hpi
-20	1	R2_8hpi		-20	8	R2_8hpi
-19	3	R2_8hpi		-19	13	R2_8hpi
-18	2	R2_8hpi		-18	7	R2_8hpi
-17	0	R2_8hpi		-17	13	R2_8hpi
-16	0	R2_8hpi		-16	10	R2_8hpi
-15	2	R2_8hpi		-15	15	R2_8hpi
-14	2	R2_8hpi		-14	10	R2_8hpi
-13	1	R2_8hpi		-13	7	R2_8hpi
-12	2	R2_8hpi		-12	3	R2_8hpi
-11	6	R2_8hpi		-11	10	R2_8hpi
-10	3	R2_8hpi		-10	11	R2_8hpi
-9	3	R2_8hpi		-9	14	R2_8hpi
-8	5	R2_8hpi		-8	3	R2_8hpi
-7	2	R2_8hpi		-7	6	R2_8hpi
-6	7	R2_8hpi		-6	15	R2_8hpi
-5	2	R2_8hpi		-5	7	R2_8hpi
-4	6	R2_8hpi		-4	8	R2_8hpi
-3	3	R2_8hpi		-3	7	R2_8hpi
-2	4	R2_8hpi		-2	6	R2_8hpi
-1	1	R2_8hpi		-1	4	R2_8hpi
0	9	R2_8hpi		0	11	R2_8hpi
1	19	R2_8hpi		1	25	R2_8hpi
2	366	R2_8hpi		2	608	R2_8hpi
3	1344	R2_8hpi		3	3817	R2_8hpi
4	102	R2_8hpi		4	168	R2_8hpi
5	58	R2_8hpi		5	106	R2_8hpi
6	180	R2_8hpi		6	448	R2_8hpi
7	63	R2_8hpi		7	20	R2_8hpi
8	43	R2_8hpi		8	80	R2_8hpi
9	135	R2_8hpi		9	573	R2_8hpi
10	11	R2_8hpi		10	62	R2_8hpi
11	27	R2_8hpi		11	258	R2_8hpi
12	163	R2_8hpi		12	471	R2_8hpi
13	2	R2_8hpi		13	40	R2_8hpi
14	44	R2_8hpi		14	100	R2_8hpi
15	246	R2_8hpi		15	643	R2_8hpi
16	8	R2_8hpi		16	33	R2_8hpi
17	20	R2_8hpi		17	74	R2_8hpi
18	98	R2_8hpi		18	296	R2_8hpi
19	10	R2_8hpi		19	12	R2_8hpi
20	35	R2_8hpi		20	51	R2_8hpi
21	101	R2_8hpi		21	395	R2_8hpi
22	7	R2_8hpi		22	10	R2_8hpi
23	30	R2_8hpi		23	61	R2_8hpi
24	94	R2_8hpi		24	356	R2_8hpi
25	6	R2_8hpi		25	19	R2_8hpi
26	41	R2_8hpi		26	62	R2_8hpi
27	92	R2_8hpi		27	351	R2_8hpi
28	5	R2_8hpi		28	23	R2_8hpi
29	52	R2_8hpi		29	58	R2_8hpi
30	163	R2_8hpi		30	420	R2_8hpi
31	19	R2_8hpi		31	14	R2_8hpi
32	24	R2_8hpi		32	142	R2_8hpi
33	151	R2_8hpi		33	326	R2_8hpi
34	20	R2_8hpi		34	14	R2_8hpi
35	54	R2_8hpi		35	30	R2_8hpi
36	206	R2_8hpi		36	371	R2_8hpi
37	19	R2_8hpi		37	20	R2_8hpi
38	40	R2_8hpi		38	54	R2_8hpi
39	169	R2_8hpi		39	286	R2_8hpi
40	20	R2_8hpi		40	26	R2_8hpi
41	71	R2_8hpi		41	44	R2_8hpi
42	200	R2_8hpi		42	192	R2_8hpi
43	9	R2_8hpi		43	21	R2_8hpi
44	47	R2_8hpi		44	28	R2_8hpi
45	196	R2_8hpi		45	166	R2_8hpi
46	13	R2_8hpi		46	25	R2_8hpi
47	73	R2_8hpi		47	38	R2_8hpi
48	250	R2_8hpi		48	181	R2_8hpi
49	30	R2_8hpi		49	8	R2_8hpi
50	52	R2_8hpi		50	32	R2_8hpi

## Sheet: Fig. S2DFHJ
Fig. S2DFHJ Number of mapped footprints around stop codon of amoeba and APMV
Fig. S2D Amoeba footprint around stop codon 29-30				Fig. S2F Amoeba footprint around stop codon 21-22				Fig. S2H APMV footprint around stop codon 29-30				Fig. S2J APMV footprint around stop codon 29-30
pos	sum	sample		pos	sum	sample		pos	sum	sample		pos	sum	sample
-50	166	R1_0hpi		-50	51	R1_0hpi		-50	0	R1_0hpi		-50	24	R1_2hpi
-49	526	R1_0hpi		-49	82	R1_0hpi		-49	0	R1_0hpi		-49	46	R1_2hpi
-48	2204	R1_0hpi		-48	418	R1_0hpi		-48	0	R1_0hpi		-48	120	R1_2hpi
-47	293	R1_0hpi		-47	80	R1_0hpi		-47	0	R1_0hpi		-47	21	R1_2hpi
-46	601	R1_0hpi		-46	99	R1_0hpi		-46	0	R1_0hpi		-46	54	R1_2hpi
-45	2152	R1_0hpi		-45	483	R1_0hpi		-45	0	R1_0hpi		-45	164	R1_2hpi
-44	208	R1_0hpi		-44	55	R1_0hpi		-44	0	R1_0hpi		-44	21	R1_2hpi
-43	525	R1_0hpi		-43	105	R1_0hpi		-43	0	R1_0hpi		-43	39	R1_2hpi
-42	2569	R1_0hpi		-42	492	R1_0hpi		-42	0	R1_0hpi		-42	107	R1_2hpi
-41	151	R1_0hpi		-41	55	R1_0hpi		-41	0	R1_0hpi		-41	26	R1_2hpi
-40	490	R1_0hpi		-40	81	R1_0hpi		-40	0	R1_0hpi		-40	55	R1_2hpi
-39	2227	R1_0hpi		-39	425	R1_0hpi		-39	0	R1_0hpi		-39	133	R1_2hpi
-38	130	R1_0hpi		-38	47	R1_0hpi		-38	0	R1_0hpi		-38	15	R1_2hpi
-37	670	R1_0hpi		-37	79	R1_0hpi		-37	0	R1_0hpi		-37	44	R1_2hpi
-36	2912	R1_0hpi		-36	484	R1_0hpi		-36	0	R1_0hpi		-36	144	R1_2hpi
-35	188	R1_0hpi		-35	44	R1_0hpi		-35	0	R1_0hpi		-35	15	R1_2hpi
-34	584	R1_0hpi		-34	132	R1_0hpi		-34	0	R1_0hpi		-34	44	R1_2hpi
-33	2444	R1_0hpi		-33	577	R1_0hpi		-33	0	R1_0hpi		-33	158	R1_2hpi
-32	233	R1_0hpi		-32	57	R1_0hpi		-32	0	R1_0hpi		-32	17	R1_2hpi
-31	497	R1_0hpi		-31	90	R1_0hpi		-31	0	R1_0hpi		-31	34	R1_2hpi
-30	2111	R1_0hpi		-30	441	R1_0hpi		-30	0	R1_0hpi		-30	95	R1_2hpi
-29	133	R1_0hpi		-29	83	R1_0hpi		-29	0	R1_0hpi		-29	18	R1_2hpi
-28	624	R1_0hpi		-28	128	R1_0hpi		-28	0	R1_0hpi		-28	45	R1_2hpi
-27	2609	R1_0hpi		-27	538	R1_0hpi		-27	0	R1_0hpi		-27	108	R1_2hpi
-26	183	R1_0hpi		-26	81	R1_0hpi		-26	0	R1_0hpi		-26	22	R1_2hpi
-25	624	R1_0hpi		-25	143	R1_0hpi		-25	0	R1_0hpi		-25	34	R1_2hpi
-24	2281	R1_0hpi		-24	1047	R1_0hpi		-24	0	R1_0hpi		-24	123	R1_2hpi
-23	173	R1_0hpi		-23	66	R1_0hpi		-23	0	R1_0hpi		-23	20	R1_2hpi
-22	472	R1_0hpi		-22	159	R1_0hpi		-22	0	R1_0hpi		-22	46	R1_2hpi
-21	1769	R1_0hpi		-21	582	R1_0hpi		-21	0	R1_0hpi		-21	153	R1_2hpi
-20	155	R1_0hpi		-20	38	R1_0hpi		-20	0	R1_0hpi		-20	30	R1_2hpi
-19	441	R1_0hpi		-19	91	R1_0hpi		-19	0	R1_0hpi		-19	48	R1_2hpi
-18	2012	R1_0hpi		-18	434	R1_0hpi		-18	0	R1_0hpi		-18	117	R1_2hpi
-17	161	R1_0hpi		-17	76	R1_0hpi		-17	0	R1_0hpi		-17	24	R1_2hpi
-16	544	R1_0hpi		-16	96	R1_0hpi		-16	0	R1_0hpi		-16	43	R1_2hpi
-15	1940	R1_0hpi		-15	477	R1_0hpi		-15	0	R1_0hpi		-15	130	R1_2hpi
-14	154	R1_0hpi		-14	47	R1_0hpi		-14	0	R1_0hpi		-14	37	R1_2hpi
-13	567	R1_0hpi		-13	150	R1_0hpi		-13	0	R1_0hpi		-13	34	R1_2hpi
-12	1675	R1_0hpi		-12	597	R1_0hpi		-12	0	R1_0hpi		-12	121	R1_2hpi
-11	71	R1_0hpi		-11	54	R1_0hpi		-11	0	R1_0hpi		-11	21	R1_2hpi
-10	331	R1_0hpi		-10	113	R1_0hpi		-10	0	R1_0hpi		-10	68	R1_2hpi
-9	1926	R1_0hpi		-9	449	R1_0hpi		-9	0	R1_0hpi		-9	124	R1_2hpi
-8	230	R1_0hpi		-8	64	R1_0hpi		-8	0	R1_0hpi		-8	36	R1_2hpi
-7	417	R1_0hpi		-7	117	R1_0hpi		-7	0	R1_0hpi		-7	44	R1_2hpi
-6	1831	R1_0hpi		-6	450	R1_0hpi		-6	0	R1_0hpi		-6	115	R1_2hpi
-5	205	R1_0hpi		-5	77	R1_0hpi		-5	0	R1_0hpi		-5	32	R1_2hpi
-4	465	R1_0hpi		-4	130	R1_0hpi		-4	0	R1_0hpi		-4	43	R1_2hpi
-3	1880	R1_0hpi		-3	307	R1_0hpi		-3	0	R1_0hpi		-3	73	R1_2hpi
-2	99	R1_0hpi		-2	29	R1_0hpi		-2	0	R1_0hpi		-2	17	R1_2hpi
-1	203	R1_0hpi		-1	243	R1_0hpi		-1	0	R1_0hpi		-1	53	R1_2hpi
0	1848	R1_0hpi		0	1009	R1_0hpi		0	0	R1_0hpi		0	225	R1_2hpi
1	318	R1_0hpi		1	52	R1_0hpi		1	0	R1_0hpi		1	16	R1_2hpi
2	62	R1_0hpi		2	40	R1_0hpi		2	0	R1_0hpi		2	16	R1_2hpi
3	4	R1_0hpi		3	9	R1_0hpi		3	0	R1_0hpi		3	18	R1_2hpi
4	2	R1_0hpi		4	11	R1_0hpi		4	0	R1_0hpi		4	33	R1_2hpi
5	4	R1_0hpi		5	27	R1_0hpi		5	0	R1_0hpi		5	20	R1_2hpi
6	3	R1_0hpi		6	12	R1_0hpi		6	0	R1_0hpi		6	21	R1_2hpi
7	2	R1_0hpi		7	7	R1_0hpi		7	0	R1_0hpi		7	7	R1_2hpi
8	9	R1_0hpi		8	19	R1_0hpi		8	0	R1_0hpi		8	13	R1_2hpi
9	1	R1_0hpi		9	32	R1_0hpi		9	0	R1_0hpi		9	6	R1_2hpi
10	2	R1_0hpi		10	12	R1_0hpi		10	0	R1_0hpi		10	10	R1_2hpi
11	24	R1_0hpi		11	6	R1_0hpi		11	0	R1_0hpi		11	7	R1_2hpi
12	1	R1_0hpi		12	1	R1_0hpi		12	0	R1_0hpi		12	4	R1_2hpi
13	2	R1_0hpi		13	6	R1_0hpi		13	0	R1_0hpi		13	2	R1_2hpi
14	7	R1_0hpi		14	5	R1_0hpi		14	0	R1_0hpi		14	3	R1_2hpi
15	0	R1_0hpi		15	7	R1_0hpi		15	0	R1_0hpi		15	7	R1_2hpi
16	1	R1_0hpi		16	0	R1_0hpi		16	0	R1_0hpi		16	2	R1_2hpi
17	2	R1_0hpi		17	10	R1_0hpi		17	0	R1_0hpi		17	4	R1_2hpi
18	2	R1_0hpi		18	1	R1_0hpi		18	0	R1_0hpi		18	3	R1_2hpi
19	6	R1_0hpi		19	1	R1_0hpi		19	0	R1_0hpi		19	2	R1_2hpi
20	8	R1_0hpi		20	3	R1_0hpi		20	0	R1_0hpi		20	3	R1_2hpi
21	4	R1_0hpi		21	2	R1_0hpi		21	0	R1_0hpi		21	4	R1_2hpi
22	3	R1_0hpi		22	2	R1_0hpi		22	0	R1_0hpi		22	5	R1_2hpi
23	2	R1_0hpi		23	0	R1_0hpi		23	0	R1_0hpi		23	3	R1_2hpi
24	3	R1_0hpi		24	0	R1_0hpi		24	0	R1_0hpi		24	2	R1_2hpi
25	1	R1_0hpi		25	0	R1_0hpi		25	0	R1_0hpi		25	2	R1_2hpi
26	3	R1_0hpi		26	2	R1_0hpi		26	0	R1_0hpi		26	2	R1_2hpi
27	2	R1_0hpi		27	0	R1_0hpi		27	0	R1_0hpi		27	4	R1_2hpi
28	2	R1_0hpi		28	2	R1_0hpi		28	0	R1_0hpi		28	7	R1_2hpi
29	6	R1_0hpi		29	0	R1_0hpi		29	0	R1_0hpi		29	17	R1_2hpi
30	4	R1_0hpi		30	5	R1_0hpi		30	0	R1_0hpi		30	2	R1_2hpi
31	3	R1_0hpi		31	1	R1_0hpi		31	0	R1_0hpi		31	2	R1_2hpi
32	3	R1_0hpi		32	2	R1_0hpi		32	0	R1_0hpi		32	2	R1_2hpi
33	2	R1_0hpi		33	3	R1_0hpi		33	0	R1_0hpi		33	4	R1_2hpi
34	2	R1_0hpi		34	4	R1_0hpi		34	0	R1_0hpi		34	2	R1_2hpi
35	4	R1_0hpi		35	24	R1_0hpi		35	0	R1_0hpi		35	3	R1_2hpi
36	2	R1_0hpi		36	0	R1_0hpi		36	0	R1_0hpi		36	7	R1_2hpi
37	1	R1_0hpi		37	1	R1_0hpi		37	0	R1_0hpi		37	4	R1_2hpi
38	3	R1_0hpi		38	0	R1_0hpi		38	0	R1_0hpi		38	1	R1_2hpi
39	16	R1_0hpi		39	3	R1_0hpi		39	0	R1_0hpi		39	1	R1_2hpi
40	22	R1_0hpi		40	3	R1_0hpi		40	0	R1_0hpi		40	11	R1_2hpi
41	24	R1_0hpi		41	1	R1_0hpi		41	0	R1_0hpi		41	3	R1_2hpi
42	45	R1_0hpi		42	3	R1_0hpi		42	0	R1_0hpi		42	3	R1_2hpi
43	15	R1_0hpi		43	1	R1_0hpi		43	0	R1_0hpi		43	0	R1_2hpi
44	14	R1_0hpi		44	4	R1_0hpi		44	0	R1_0hpi		44	3	R1_2hpi
45	2	R1_0hpi		45	13	R1_0hpi		45	0	R1_0hpi		45	2	R1_2hpi
46	4	R1_0hpi		46	0	R1_0hpi		46	0	R1_0hpi		46	4	R1_2hpi
47	12	R1_0hpi		47	7	R1_0hpi		47	0	R1_0hpi		47	2	R1_2hpi
48	23	R1_0hpi		48	6	R1_0hpi		48	0	R1_0hpi		48	3	R1_2hpi
49	2	R1_0hpi		49	2	R1_0hpi		49	0	R1_0hpi		49	6	R1_2hpi
50	10	R1_0hpi		50	0	R1_0hpi		50	0	R1_0hpi		50	8	R1_2hpi
-50	128	R1_2hpi		-50	63	R1_2hpi		-50	60	R1_2hpi		-50	29	R1_4hpi
-49	292	R1_2hpi		-49	42	R1_2hpi		-49	223	R1_2hpi		-49	93	R1_4hpi
-48	1009	R1_2hpi		-48	232	R1_2hpi		-48	295	R1_2hpi		-48	213	R1_4hpi
-47	207	R1_2hpi		-47	49	R1_2hpi		-47	43	R1_2hpi		-47	46	R1_4hpi
-46	309	R1_2hpi		-46	55	R1_2hpi		-46	217	R1_2hpi		-46	102	R1_4hpi
-45	929	R1_2hpi		-45	229	R1_2hpi		-45	369	R1_2hpi		-45	291	R1_4hpi
-44	153	R1_2hpi		-44	23	R1_2hpi		-44	70	R1_2hpi		-44	44	R1_4hpi
-43	582	R1_2hpi		-43	69	R1_2hpi		-43	237	R1_2hpi		-43	103	R1_4hpi
-42	1736	R1_2hpi		-42	256	R1_2hpi		-42	296	R1_2hpi		-42	264	R1_4hpi
-41	128	R1_2hpi		-41	39	R1_2hpi		-41	89	R1_2hpi		-41	53	R1_4hpi
-40	413	R1_2hpi		-40	51	R1_2hpi		-40	290	R1_2hpi		-40	130	R1_4hpi
-39	1584	R1_2hpi		-39	355	R1_2hpi		-39	380	R1_2hpi		-39	273	R1_4hpi
-38	128	R1_2hpi		-38	41	R1_2hpi		-38	53	R1_2hpi		-38	44	R1_4hpi
-37	364	R1_2hpi		-37	66	R1_2hpi		-37	273	R1_2hpi		-37	77	R1_4hpi
-36	1501	R1_2hpi		-36	242	R1_2hpi		-36	301	R1_2hpi		-36	255	R1_4hpi
-35	157	R1_2hpi		-35	78	R1_2hpi		-35	61	R1_2hpi		-35	40	R1_4hpi
-34	390	R1_2hpi		-34	74	R1_2hpi		-34	235	R1_2hpi		-34	105	R1_4hpi
-33	1264	R1_2hpi		-33	382	R1_2hpi		-33	297	R1_2hpi		-33	333	R1_4hpi
-32	98	R1_2hpi		-32	57	R1_2hpi		-32	67	R1_2hpi		-32	54	R1_4hpi
-31	319	R1_2hpi		-31	91	R1_2hpi		-31	187	R1_2hpi		-31	100	R1_4hpi
-30	885	R1_2hpi		-30	279	R1_2hpi		-30	299	R1_2hpi		-30	202	R1_4hpi
-29	123	R1_2hpi		-29	45	R1_2hpi		-29	63	R1_2hpi		-29	35	R1_4hpi
-28	395	R1_2hpi		-28	67	R1_2hpi		-28	187	R1_2hpi		-28	102	R1_4hpi
-27	978	R1_2hpi		-27	275	R1_2hpi		-27	320	R1_2hpi		-27	304	R1_4hpi
-26	123	R1_2hpi		-26	29	R1_2hpi		-26	56	R1_2hpi		-26	39	R1_4hpi
-25	309	R1_2hpi		-25	106	R1_2hpi		-25	225	R1_2hpi		-25	91	R1_4hpi
-24	847	R1_2hpi		-24	520	R1_2hpi		-24	279	R1_2hpi		-24	249	R1_4hpi
-23	116	R1_2hpi		-23	33	R1_2hpi		-23	65	R1_2hpi		-23	35	R1_4hpi
-22	296	R1_2hpi		-22	60	R1_2hpi		-22	300	R1_2hpi		-22	106	R1_4hpi
-21	748	R1_2hpi		-21	278	R1_2hpi		-21	322	R1_2hpi		-21	287	R1_4hpi
-20	111	R1_2hpi		-20	30	R1_2hpi		-20	75	R1_2hpi		-20	47	R1_4hpi
-19	215	R1_2hpi		-19	55	R1_2hpi		-19	268	R1_2hpi		-19	116	R1_4hpi
-18	763	R1_2hpi		-18	244	R1_2hpi		-18	473	R1_2hpi		-18	355	R1_4hpi
-17	121	R1_2hpi		-17	57	R1_2hpi		-17	53	R1_2hpi		-17	42	R1_4hpi
-16	289	R1_2hpi		-16	63	R1_2hpi		-16	217	R1_2hpi		-16	92	R1_4hpi
-15	877	R1_2hpi		-15	243	R1_2hpi		-15	334	R1_2hpi		-15	233	R1_4hpi
-14	108	R1_2hpi		-14	30	R1_2hpi		-14	69	R1_2hpi		-14	46	R1_4hpi
-13	339	R1_2hpi		-13	54	R1_2hpi		-13	251	R1_2hpi		-13	88	R1_4hpi
-12	675	R1_2hpi		-12	293	R1_2hpi		-12	244	R1_2hpi		-12	273	R1_4hpi
-11	60	R1_2hpi		-11	41	R1_2hpi		-11	40	R1_2hpi		-11	43	R1_4hpi
-10	177	R1_2hpi		-10	67	R1_2hpi		-10	186	R1_2hpi		-10	103	R1_4hpi
-9	812	R1_2hpi		-9	216	R1_2hpi		-9	376	R1_2hpi		-9	271	R1_4hpi
-8	157	R1_2hpi		-8	56	R1_2hpi		-8	93	R1_2hpi		-8	50	R1_4hpi
-7	354	R1_2hpi		-7	45	R1_2hpi		-7	229	R1_2hpi		-7	115	R1_4hpi
-6	898	R1_2hpi		-6	241	R1_2hpi		-6	354	R1_2hpi		-6	491	R1_4hpi
-5	126	R1_2hpi		-5	45	R1_2hpi		-5	56	R1_2hpi		-5	86	R1_4hpi
-4	313	R1_2hpi		-4	77	R1_2hpi		-4	266	R1_2hpi		-4	94	R1_4hpi
-3	832	R1_2hpi		-3	125	R1_2hpi		-3	375	R1_2hpi		-3	139	R1_4hpi
-2	73	R1_2hpi		-2	34	R1_2hpi		-2	32	R1_2hpi		-2	45	R1_4hpi
-1	158	R1_2hpi		-1	114	R1_2hpi		-1	65	R1_2hpi		-1	112	R1_4hpi
0	901	R1_2hpi		0	542	R1_2hpi		0	165	R1_2hpi		0	271	R1_4hpi
1	187	R1_2hpi		1	59	R1_2hpi		1	72	R1_2hpi		1	49	R1_4hpi
2	33	R1_2hpi		2	18	R1_2hpi		2	17	R1_2hpi		2	42	R1_4hpi
3	4	R1_2hpi		3	14	R1_2hpi		3	9	R1_2hpi		3	20	R1_4hpi
4	7	R1_2hpi		4	13	R1_2hpi		4	6	R1_2hpi		4	24	R1_4hpi
5	1	R1_2hpi		5	9	R1_2hpi		5	1	R1_2hpi		5	43	R1_4hpi
6	0	R1_2hpi		6	18	R1_2hpi		6	5	R1_2hpi		6	19	R1_4hpi
7	1	R1_2hpi		7	7	R1_2hpi		7	5	R1_2hpi		7	17	R1_4hpi
8	0	R1_2hpi		8	7	R1_2hpi		8	10	R1_2hpi		8	16	R1_4hpi
9	1	R1_2hpi		9	14	R1_2hpi		9	5	R1_2hpi		9	8	R1_4hpi
10	2	R1_2hpi		10	14	R1_2hpi		10	1	R1_2hpi		10	20	R1_4hpi
11	3	R1_2hpi		11	9	R1_2hpi		11	3	R1_2hpi		11	5	R1_4hpi
12	1	R1_2hpi		12	2	R1_2hpi		12	2	R1_2hpi		12	1	R1_4hpi
13	4	R1_2hpi		13	0	R1_2hpi		13	3	R1_2hpi		13	5	R1_4hpi
14	1	R1_2hpi		14	1	R1_2hpi		14	4	R1_2hpi		14	7	R1_4hpi
15	2	R1_2hpi		15	1	R1_2hpi		15	4	R1_2hpi		15	4	R1_4hpi
16	3	R1_2hpi		16	3	R1_2hpi		16	8	R1_2hpi		16	0	R1_4hpi
17	7	R1_2hpi		17	2	R1_2hpi		17	3	R1_2hpi		17	3	R1_4hpi
18	0	R1_2hpi		18	1	R1_2hpi		18	2	R1_2hpi		18	6	R1_4hpi
19	1	R1_2hpi		19	2	R1_2hpi		19	6	R1_2hpi		19	6	R1_4hpi
20	3	R1_2hpi		20	0	R1_2hpi		20	6	R1_2hpi		20	12	R1_4hpi
21	0	R1_2hpi		21	3	R1_2hpi		21	11	R1_2hpi		21	2	R1_4hpi
22	2	R1_2hpi		22	1	R1_2hpi		22	1	R1_2hpi		22	2	R1_4hpi
23	1	R1_2hpi		23	3	R1_2hpi		23	7	R1_2hpi		23	7	R1_4hpi
24	2	R1_2hpi		24	0	R1_2hpi		24	6	R1_2hpi		24	2	R1_4hpi
25	4	R1_2hpi		25	0	R1_2hpi		25	10	R1_2hpi		25	1	R1_4hpi
26	2	R1_2hpi		26	0	R1_2hpi		26	13	R1_2hpi		26	11	R1_4hpi
27	3	R1_2hpi		27	4	R1_2hpi		27	1	R1_2hpi		27	6	R1_4hpi
28	3	R1_2hpi		28	0	R1_2hpi		28	15	R1_2hpi		28	7	R1_4hpi
29	1	R1_2hpi		29	1	R1_2hpi		29	3	R1_2hpi		29	7	R1_4hpi
30	1	R1_2hpi		30	0	R1_2hpi		30	5	R1_2hpi		30	10	R1_4hpi
31	1	R1_2hpi		31	3	R1_2hpi		31	9	R1_2hpi		31	22	R1_4hpi
32	0	R1_2hpi		32	4	R1_2hpi		32	11	R1_2hpi		32	9	R1_4hpi
33	4	R1_2hpi		33	2	R1_2hpi		33	40	R1_2hpi		33	4	R1_4hpi
34	2	R1_2hpi		34	4	R1_2hpi		34	41	R1_2hpi		34	6	R1_4hpi
35	1	R1_2hpi		35	14	R1_2hpi		35	6	R1_2hpi		35	11	R1_4hpi
36	1	R1_2hpi		36	3	R1_2hpi		36	6	R1_2hpi		36	14	R1_4hpi
37	1	R1_2hpi		37	2	R1_2hpi		37	9	R1_2hpi		37	8	R1_4hpi
38	7	R1_2hpi		38	1	R1_2hpi		38	3	R1_2hpi		38	8	R1_4hpi
39	5	R1_2hpi		39	3	R1_2hpi		39	6	R1_2hpi		39	3	R1_4hpi
40	2	R1_2hpi		40	0	R1_2hpi		40	5	R1_2hpi		40	4	R1_4hpi
41	3	R1_2hpi		41	2	R1_2hpi		41	15	R1_2hpi		41	6	R1_4hpi
42	15	R1_2hpi		42	1	R1_2hpi		42	8	R1_2hpi		42	2	R1_4hpi
43	6	R1_2hpi		43	0	R1_2hpi		43	2	R1_2hpi		43	1	R1_4hpi
44	2	R1_2hpi		44	0	R1_2hpi		44	1	R1_2hpi		44	3	R1_4hpi
45	3	R1_2hpi		45	3	R1_2hpi		45	0	R1_2hpi		45	6	R1_4hpi
46	1	R1_2hpi		46	5	R1_2hpi		46	4	R1_2hpi		46	8	R1_4hpi
47	9	R1_2hpi		47	4	R1_2hpi		47	8	R1_2hpi		47	6	R1_4hpi
48	6	R1_2hpi		48	6	R1_2hpi		48	10	R1_2hpi		48	6	R1_4hpi
49	4	R1_2hpi		49	2	R1_2hpi		49	9	R1_2hpi		49	9	R1_4hpi
50	1	R1_2hpi		50	4	R1_2hpi		50	8	R1_2hpi		50	7	R1_4hpi
-50	140	R1_4hpi		-50	56	R1_4hpi		-50	131	R1_4hpi		-50	48	R1_8hpi
-49	270	R1_4hpi		-49	40	R1_4hpi		-49	473	R1_4hpi		-49	105	R1_8hpi
-48	914	R1_4hpi		-48	244	R1_4hpi		-48	597	R1_4hpi		-48	317	R1_8hpi
-47	203	R1_4hpi		-47	63	R1_4hpi		-47	145	R1_4hpi		-47	27	R1_8hpi
-46	289	R1_4hpi		-46	38	R1_4hpi		-46	534	R1_4hpi		-46	108	R1_8hpi
-45	845	R1_4hpi		-45	236	R1_4hpi		-45	616	R1_4hpi		-45	317	R1_8hpi
-44	132	R1_4hpi		-44	26	R1_4hpi		-44	156	R1_4hpi		-44	26	R1_8hpi
-43	417	R1_4hpi		-43	59	R1_4hpi		-43	487	R1_4hpi		-43	80	R1_8hpi
-42	1351	R1_4hpi		-42	250	R1_4hpi		-42	594	R1_4hpi		-42	407	R1_8hpi
-41	138	R1_4hpi		-41	30	R1_4hpi		-41	186	R1_4hpi		-41	29	R1_8hpi
-40	343	R1_4hpi		-40	62	R1_4hpi		-40	590	R1_4hpi		-40	140	R1_8hpi
-39	1334	R1_4hpi		-39	315	R1_4hpi		-39	763	R1_4hpi		-39	336	R1_8hpi
-38	166	R1_4hpi		-38	41	R1_4hpi		-38	184	R1_4hpi		-38	35	R1_8hpi
-37	399	R1_4hpi		-37	47	R1_4hpi		-37	489	R1_4hpi		-37	177	R1_8hpi
-36	1179	R1_4hpi		-36	231	R1_4hpi		-36	617	R1_4hpi		-36	326	R1_8hpi
-35	130	R1_4hpi		-35	39	R1_4hpi		-35	126	R1_4hpi		-35	24	R1_8hpi
-34	347	R1_4hpi		-34	78	R1_4hpi		-34	666	R1_4hpi		-34	121	R1_8hpi
-33	1042	R1_4hpi		-33	320	R1_4hpi		-33	854	R1_4hpi		-33	294	R1_8hpi
-32	156	R1_4hpi		-32	52	R1_4hpi		-32	123	R1_4hpi		-32	23	R1_8hpi
-31	277	R1_4hpi		-31	53	R1_4hpi		-31	500	R1_4hpi		-31	150	R1_8hpi
-30	838	R1_4hpi		-30	239	R1_4hpi		-30	549	R1_4hpi		-30	353	R1_8hpi
-29	98	R1_4hpi		-29	35	R1_4hpi		-29	131	R1_4hpi		-29	24	R1_8hpi
-28	298	R1_4hpi		-28	47	R1_4hpi		-28	430	R1_4hpi		-28	105	R1_8hpi
-27	773	R1_4hpi		-27	314	R1_4hpi		-27	602	R1_4hpi		-27	305	R1_8hpi
-26	125	R1_4hpi		-26	51	R1_4hpi		-26	137	R1_4hpi		-26	18	R1_8hpi
-25	279	R1_4hpi		-25	79	R1_4hpi		-25	432	R1_4hpi		-25	84	R1_8hpi
-24	822	R1_4hpi		-24	458	R1_4hpi		-24	502	R1_4hpi		-24	209	R1_8hpi
-23	163	R1_4hpi		-23	71	R1_4hpi		-23	131	R1_4hpi		-23	20	R1_8hpi
-22	263	R1_4hpi		-22	63	R1_4hpi		-22	440	R1_4hpi		-22	91	R1_8hpi
-21	678	R1_4hpi		-21	273	R1_4hpi		-21	552	R1_4hpi		-21	260	R1_8hpi
-20	103	R1_4hpi		-20	34	R1_4hpi		-20	120	R1_4hpi		-20	24	R1_8hpi
-19	278	R1_4hpi		-19	37	R1_4hpi		-19	589	R1_4hpi		-19	103	R1_8hpi
-18	821	R1_4hpi		-18	197	R1_4hpi		-18	796	R1_4hpi		-18	299	R1_8hpi
-17	129	R1_4hpi		-17	42	R1_4hpi		-17	154	R1_4hpi		-17	37	R1_8hpi
-16	237	R1_4hpi		-16	74	R1_4hpi		-16	466	R1_4hpi		-16	114	R1_8hpi
-15	707	R1_4hpi		-15	251	R1_4hpi		-15	592	R1_4hpi		-15	281	R1_8hpi
-14	104	R1_4hpi		-14	34	R1_4hpi		-14	184	R1_4hpi		-14	42	R1_8hpi
-13	290	R1_4hpi		-13	59	R1_4hpi		-13	573	R1_4hpi		-13	116	R1_8hpi
-12	486	R1_4hpi		-12	342	R1_4hpi		-12	378	R1_4hpi		-12	311	R1_8hpi
-11	50	R1_4hpi		-11	44	R1_4hpi		-11	87	R1_4hpi		-11	27	R1_8hpi
-10	171	R1_4hpi		-10	61	R1_4hpi		-10	481	R1_4hpi		-10	145	R1_8hpi
-9	678	R1_4hpi		-9	184	R1_4hpi		-9	718	R1_4hpi		-9	273	R1_8hpi
-8	165	R1_4hpi		-8	25	R1_4hpi		-8	170	R1_4hpi		-8	33	R1_8hpi
-7	259	R1_4hpi		-7	42	R1_4hpi		-7	612	R1_4hpi		-7	98	R1_8hpi
-6	757	R1_4hpi		-6	250	R1_4hpi		-6	666	R1_4hpi		-6	246	R1_8hpi
-5	154	R1_4hpi		-5	49	R1_4hpi		-5	128	R1_4hpi		-5	29	R1_8hpi
-4	268	R1_4hpi		-4	53	R1_4hpi		-4	496	R1_4hpi		-4	102	R1_8hpi
-3	752	R1_4hpi		-3	103	R1_4hpi		-3	577	R1_4hpi		-3	113	R1_8hpi
-2	83	R1_4hpi		-2	18	R1_4hpi		-2	122	R1_4hpi		-2	26	R1_8hpi
-1	93	R1_4hpi		-1	119	R1_4hpi		-1	130	R1_4hpi		-1	134	R1_8hpi
0	508	R1_4hpi		0	438	R1_4hpi		0	191	R1_4hpi		0	217	R1_8hpi
1	100	R1_4hpi		1	33	R1_4hpi		1	80	R1_4hpi		1	30	R1_8hpi
2	26	R1_4hpi		2	21	R1_4hpi		2	35	R1_4hpi		2	18	R1_8hpi
3	1	R1_4hpi		3	12	R1_4hpi		3	8	R1_4hpi		3	6	R1_8hpi
4	2	R1_4hpi		4	17	R1_4hpi		4	7	R1_4hpi		4	18	R1_8hpi
5	0	R1_4hpi		5	16	R1_4hpi		5	8	R1_4hpi		5	9	R1_8hpi
6	6	R1_4hpi		6	11	R1_4hpi		6	3	R1_4hpi		6	1	R1_8hpi
7	3	R1_4hpi		7	5	R1_4hpi		7	15	R1_4hpi		7	1	R1_8hpi
8	2	R1_4hpi		8	11	R1_4hpi		8	18	R1_4hpi		8	3	R1_8hpi
9	1	R1_4hpi		9	16	R1_4hpi		9	5	R1_4hpi		9	5	R1_8hpi
10	1	R1_4hpi		10	4	R1_4hpi		10	7	R1_4hpi		10	0	R1_8hpi
11	5	R1_4hpi		11	6	R1_4hpi		11	6	R1_4hpi		11	3	R1_8hpi
12	2	R1_4hpi		12	1	R1_4hpi		12	5	R1_4hpi		12	2	R1_8hpi
13	1	R1_4hpi		13	2	R1_4hpi		13	19	R1_4hpi		13	0	R1_8hpi
14	2	R1_4hpi		14	1	R1_4hpi		14	12	R1_4hpi		14	0	R1_8hpi
15	1	R1_4hpi		15	0	R1_4hpi		15	10	R1_4hpi		15	0	R1_8hpi
16	0	R1_4hpi		16	2	R1_4hpi		16	6	R1_4hpi		16	2	R1_8hpi
17	1	R1_4hpi		17	0	R1_4hpi		17	17	R1_4hpi		17	3	R1_8hpi
18	2	R1_4hpi		18	0	R1_4hpi		18	4	R1_4hpi		18	1	R1_8hpi
19	0	R1_4hpi		19	1	R1_4hpi		19	20	R1_4hpi		19	1	R1_8hpi
20	10	R1_4hpi		20	0	R1_4hpi		20	9	R1_4hpi		20	4	R1_8hpi
21	11	R1_4hpi		21	0	R1_4hpi		21	11	R1_4hpi		21	1	R1_8hpi
22	2	R1_4hpi		22	1	R1_4hpi		22	9	R1_4hpi		22	1	R1_8hpi
23	1	R1_4hpi		23	0	R1_4hpi		23	4	R1_4hpi		23	1	R1_8hpi
24	20	R1_4hpi		24	3	R1_4hpi		24	8	R1_4hpi		24	2	R1_8hpi
25	4	R1_4hpi		25	8	R1_4hpi		25	12	R1_4hpi		25	0	R1_8hpi
26	2	R1_4hpi		26	1	R1_4hpi		26	5	R1_4hpi		26	0	R1_8hpi
27	2	R1_4hpi		27	0	R1_4hpi		27	3	R1_4hpi		27	0	R1_8hpi
28	1	R1_4hpi		28	2	R1_4hpi		28	10	R1_4hpi		28	4	R1_8hpi
29	2	R1_4hpi		29	2	R1_4hpi		29	7	R1_4hpi		29	0	R1_8hpi
30	1	R1_4hpi		30	3	R1_4hpi		30	3	R1_4hpi		30	2	R1_8hpi
31	2	R1_4hpi		31	0	R1_4hpi		31	22	R1_4hpi		31	1	R1_8hpi
32	22	R1_4hpi		32	0	R1_4hpi		32	34	R1_4hpi		32	2	R1_8hpi
33	88	R1_4hpi		33	0	R1_4hpi		33	20	R1_4hpi		33	2	R1_8hpi
34	6	R1_4hpi		34	2	R1_4hpi		34	29	R1_4hpi		34	0	R1_8hpi
35	13	R1_4hpi		35	10	R1_4hpi		35	4	R1_4hpi		35	2	R1_8hpi
36	64	R1_4hpi		36	1	R1_4hpi		36	21	R1_4hpi		36	1	R1_8hpi
37	6	R1_4hpi		37	1	R1_4hpi		37	19	R1_4hpi		37	5	R1_8hpi
38	11	R1_4hpi		38	2	R1_4hpi		38	63	R1_4hpi		38	5	R1_8hpi
39	23	R1_4hpi		39	4	R1_4hpi		39	7	R1_4hpi		39	1	R1_8hpi
40	0	R1_4hpi		40	2	R1_4hpi		40	12	R1_4hpi		40	5	R1_8hpi
41	4	R1_4hpi		41	5	R1_4hpi		41	24	R1_4hpi		41	3	R1_8hpi
42	1	R1_4hpi		42	10	R1_4hpi		42	5	R1_4hpi		42	4	R1_8hpi
43	5	R1_4hpi		43	3	R1_4hpi		43	6	R1_4hpi		43	3	R1_8hpi
44	4	R1_4hpi		44	7	R1_4hpi		44	8	R1_4hpi		44	2	R1_8hpi
45	5	R1_4hpi		45	6	R1_4hpi		45	1	R1_4hpi		45	3	R1_8hpi
46	2	R1_4hpi		46	1	R1_4hpi		46	8	R1_4hpi		46	12	R1_8hpi
47	1	R1_4hpi		47	2	R1_4hpi		47	8	R1_4hpi		47	1	R1_8hpi
48	4	R1_4hpi		48	1	R1_4hpi		48	14	R1_4hpi		48	4	R1_8hpi
49	1	R1_4hpi		49	3	R1_4hpi		49	8	R1_4hpi		49	0	R1_8hpi
50	2	R1_4hpi		50	2	R1_4hpi		50	6	R1_4hpi		50	1	R1_8hpi
-50	12	R1_8hpi		-50	39	R1_8hpi		-50	18	R1_8hpi		-50	15	R2_2hpi
-49	52	R1_8hpi		-49	69	R1_8hpi		-49	119	R1_8hpi		-49	35	R2_2hpi
-48	430	R1_8hpi		-48	342	R1_8hpi		-48	199	R1_8hpi		-48	109	R2_2hpi
-47	37	R1_8hpi		-47	71	R1_8hpi		-47	15	R1_8hpi		-47	25	R2_2hpi
-46	59	R1_8hpi		-46	71	R1_8hpi		-46	111	R1_8hpi		-46	43	R2_2hpi
-45	332	R1_8hpi		-45	458	R1_8hpi		-45	153	R1_8hpi		-45	143	R2_2hpi
-44	10	R1_8hpi		-44	41	R1_8hpi		-44	22	R1_8hpi		-44	27	R2_2hpi
-43	49	R1_8hpi		-43	79	R1_8hpi		-43	194	R1_8hpi		-43	32	R2_2hpi
-42	497	R1_8hpi		-42	307	R1_8hpi		-42	228	R1_8hpi		-42	96	R2_2hpi
-41	10	R1_8hpi		-41	27	R1_8hpi		-41	18	R1_8hpi		-41	16	R2_2hpi
-40	45	R1_8hpi		-40	86	R1_8hpi		-40	109	R1_8hpi		-40	36	R2_2hpi
-39	374	R1_8hpi		-39	398	R1_8hpi		-39	204	R1_8hpi		-39	101	R2_2hpi
-38	15	R1_8hpi		-38	44	R1_8hpi		-38	25	R1_8hpi		-38	12	R2_2hpi
-37	79	R1_8hpi		-37	77	R1_8hpi		-37	140	R1_8hpi		-37	38	R2_2hpi
-36	674	R1_8hpi		-36	392	R1_8hpi		-36	173	R1_8hpi		-36	115	R2_2hpi
-35	9	R1_8hpi		-35	48	R1_8hpi		-35	20	R1_8hpi		-35	25	R2_2hpi
-34	67	R1_8hpi		-34	81	R1_8hpi		-34	177	R1_8hpi		-34	34	R2_2hpi
-33	495	R1_8hpi		-33	416	R1_8hpi		-33	228	R1_8hpi		-33	116	R2_2hpi
-32	19	R1_8hpi		-32	23	R1_8hpi		-32	17	R1_8hpi		-32	15	R2_2hpi
-31	50	R1_8hpi		-31	89	R1_8hpi		-31	102	R1_8hpi		-31	33	R2_2hpi
-30	290	R1_8hpi		-30	456	R1_8hpi		-30	142	R1_8hpi		-30	83	R2_2hpi
-29	9	R1_8hpi		-29	42	R1_8hpi		-29	25	R1_8hpi		-29	25	R2_2hpi
-28	68	R1_8hpi		-28	109	R1_8hpi		-28	91	R1_8hpi		-28	38	R2_2hpi
-27	540	R1_8hpi		-27	503	R1_8hpi		-27	113	R1_8hpi		-27	104	R2_2hpi
-26	11	R1_8hpi		-26	36	R1_8hpi		-26	8	R1_8hpi		-26	19	R2_2hpi
-25	46	R1_8hpi		-25	106	R1_8hpi		-25	101	R1_8hpi		-25	20	R2_2hpi
-24	399	R1_8hpi		-24	689	R1_8hpi		-24	130	R1_8hpi		-24	116	R2_2hpi
-23	12	R1_8hpi		-23	61	R1_8hpi		-23	6	R1_8hpi		-23	20	R2_2hpi
-22	38	R1_8hpi		-22	125	R1_8hpi		-22	135	R1_8hpi		-22	39	R2_2hpi
-21	271	R1_8hpi		-21	547	R1_8hpi		-21	173	R1_8hpi		-21	108	R2_2hpi
-20	14	R1_8hpi		-20	26	R1_8hpi		-20	11	R1_8hpi		-20	17	R2_2hpi
-19	57	R1_8hpi		-19	78	R1_8hpi		-19	104	R1_8hpi		-19	32	R2_2hpi
-18	429	R1_8hpi		-18	402	R1_8hpi		-18	292	R1_8hpi		-18	108	R2_2hpi
-17	15	R1_8hpi		-17	48	R1_8hpi		-17	20	R1_8hpi		-17	20	R2_2hpi
-16	38	R1_8hpi		-16	88	R1_8hpi		-16	161	R1_8hpi		-16	30	R2_2hpi
-15	260	R1_8hpi		-15	334	R1_8hpi		-15	189	R1_8hpi		-15	107	R2_2hpi
-14	18	R1_8hpi		-14	19	R1_8hpi		-14	10	R1_8hpi		-14	28	R2_2hpi
-13	35	R1_8hpi		-13	94	R1_8hpi		-13	134	R1_8hpi		-13	35	R2_2hpi
-12	206	R1_8hpi		-12	392	R1_8hpi		-12	147	R1_8hpi		-12	97	R2_2hpi
-11	9	R1_8hpi		-11	36	R1_8hpi		-11	4	R1_8hpi		-11	25	R2_2hpi
-10	41	R1_8hpi		-10	107	R1_8hpi		-10	87	R1_8hpi		-10	25	R2_2hpi
-9	300	R1_8hpi		-9	333	R1_8hpi		-9	194	R1_8hpi		-9	103	R2_2hpi
-8	38	R1_8hpi		-8	20	R1_8hpi		-8	16	R1_8hpi		-8	15	R2_2hpi
-7	53	R1_8hpi		-7	89	R1_8hpi		-7	138	R1_8hpi		-7	36	R2_2hpi
-6	285	R1_8hpi		-6	303	R1_8hpi		-6	224	R1_8hpi		-6	86	R2_2hpi
-5	47	R1_8hpi		-5	43	R1_8hpi		-5	18	R1_8hpi		-5	18	R2_2hpi
-4	48	R1_8hpi		-4	104	R1_8hpi		-4	125	R1_8hpi		-4	61	R2_2hpi
-3	258	R1_8hpi		-3	196	R1_8hpi		-3	200	R1_8hpi		-3	80	R2_2hpi
-2	6	R1_8hpi		-2	27	R1_8hpi		-2	4	R1_8hpi		-2	14	R2_2hpi
-1	48	R1_8hpi		-1	117	R1_8hpi		-1	32	R1_8hpi		-1	56	R2_2hpi
0	801	R1_8hpi		0	484	R1_8hpi		0	139	R1_8hpi		0	211	R2_2hpi
1	102	R1_8hpi		1	33	R1_8hpi		1	29	R1_8hpi		1	18	R2_2hpi
2	0	R1_8hpi		2	5	R1_8hpi		2	2	R1_8hpi		2	19	R2_2hpi
3	0	R1_8hpi		3	3	R1_8hpi		3	0	R1_8hpi		3	11	R2_2hpi
4	1	R1_8hpi		4	4	R1_8hpi		4	3	R1_8hpi		4	22	R2_2hpi
5	0	R1_8hpi		5	10	R1_8hpi		5	0	R1_8hpi		5	17	R2_2hpi
6	1	R1_8hpi		6	4	R1_8hpi		6	4	R1_8hpi		6	14	R2_2hpi
7	0	R1_8hpi		7	4	R1_8hpi		7	1	R1_8hpi		7	10	R2_2hpi
8	0	R1_8hpi		8	7	R1_8hpi		8	1	R1_8hpi		8	4	R2_2hpi
9	0	R1_8hpi		9	5	R1_8hpi		9	0	R1_8hpi		9	10	R2_2hpi
10	0	R1_8hpi		10	0	R1_8hpi		10	1	R1_8hpi		10	8	R2_2hpi
11	0	R1_8hpi		11	1	R1_8hpi		11	1	R1_8hpi		11	3	R2_2hpi
12	0	R1_8hpi		12	0	R1_8hpi		12	2	R1_8hpi		12	1	R2_2hpi
13	0	R1_8hpi		13	0	R1_8hpi		13	0	R1_8hpi		13	0	R2_2hpi
14	0	R1_8hpi		14	0	R1_8hpi		14	0	R1_8hpi		14	4	R2_2hpi
15	0	R1_8hpi		15	0	R1_8hpi		15	1	R1_8hpi		15	2	R2_2hpi
16	0	R1_8hpi		16	0	R1_8hpi		16	0	R1_8hpi		16	1	R2_2hpi
17	0	R1_8hpi		17	0	R1_8hpi		17	0	R1_8hpi		17	5	R2_2hpi
18	2	R1_8hpi		18	0	R1_8hpi		18	3	R1_8hpi		18	3	R2_2hpi
19	0	R1_8hpi		19	0	R1_8hpi		19	0	R1_8hpi		19	1	R2_2hpi
20	0	R1_8hpi		20	0	R1_8hpi		20	2	R1_8hpi		20	6	R2_2hpi
21	0	R1_8hpi		21	0	R1_8hpi		21	0	R1_8hpi		21	1	R2_2hpi
22	0	R1_8hpi		22	2	R1_8hpi		22	1	R1_8hpi		22	2	R2_2hpi
23	0	R1_8hpi		23	0	R1_8hpi		23	0	R1_8hpi		23	1	R2_2hpi
24	0	R1_8hpi		24	1	R1_8hpi		24	0	R1_8hpi		24	3	R2_2hpi
25	2	R1_8hpi		25	0	R1_8hpi		25	1	R1_8hpi		25	0	R2_2hpi
26	0	R1_8hpi		26	0	R1_8hpi		26	0	R1_8hpi		26	6	R2_2hpi
27	0	R1_8hpi		27	0	R1_8hpi		27	0	R1_8hpi		27	3	R2_2hpi
28	0	R1_8hpi		28	1	R1_8hpi		28	0	R1_8hpi		28	2	R2_2hpi
29	0	R1_8hpi		29	0	R1_8hpi		29	1	R1_8hpi		29	8	R2_2hpi
30	0	R1_8hpi		30	1	R1_8hpi		30	0	R1_8hpi		30	2	R2_2hpi
31	0	R1_8hpi		31	0	R1_8hpi		31	0	R1_8hpi		31	2	R2_2hpi
32	0	R1_8hpi		32	0	R1_8hpi		32	3	R1_8hpi		32	1	R2_2hpi
33	0	R1_8hpi		33	0	R1_8hpi		33	3	R1_8hpi		33	3	R2_2hpi
34	0	R1_8hpi		34	2	R1_8hpi		34	4	R1_8hpi		34	4	R2_2hpi
35	0	R1_8hpi		35	2	R1_8hpi		35	1	R1_8hpi		35	4	R2_2hpi
36	0	R1_8hpi		36	0	R1_8hpi		36	1	R1_8hpi		36	5	R2_2hpi
37	0	R1_8hpi		37	1	R1_8hpi		37	0	R1_8hpi		37	1	R2_2hpi
38	1	R1_8hpi		38	2	R1_8hpi		38	3	R1_8hpi		38	2	R2_2hpi
39	0	R1_8hpi		39	2	R1_8hpi		39	0	R1_8hpi		39	2	R2_2hpi
40	0	R1_8hpi		40	1	R1_8hpi		40	3	R1_8hpi		40	5	R2_2hpi
41	0	R1_8hpi		41	0	R1_8hpi		41	0	R1_8hpi		41	0	R2_2hpi
42	3	R1_8hpi		42	5	R1_8hpi		42	6	R1_8hpi		42	0	R2_2hpi
43	1	R1_8hpi		43	0	R1_8hpi		43	5	R1_8hpi		43	7	R2_2hpi
44	0	R1_8hpi		44	0	R1_8hpi		44	1	R1_8hpi		44	0	R2_2hpi
45	1	R1_8hpi		45	10	R1_8hpi		45	0	R1_8hpi		45	0	R2_2hpi
46	0	R1_8hpi		46	2	R1_8hpi		46	2	R1_8hpi		46	1	R2_2hpi
47	3	R1_8hpi		47	6	R1_8hpi		47	0	R1_8hpi		47	1	R2_2hpi
48	3	R1_8hpi		48	2	R1_8hpi		48	0	R1_8hpi		48	16	R2_2hpi
49	1	R1_8hpi		49	0	R1_8hpi		49	0	R1_8hpi		49	5	R2_2hpi
50	0	R1_8hpi		50	2	R1_8hpi		50	0	R1_8hpi		50	2	R2_2hpi
-50	297	R2_0hpi		-50	97	R2_0hpi		-50	0	R2_0hpi		-50	43	R2_4hpi
-49	880	R2_0hpi		-49	151	R2_0hpi		-49	0	R2_0hpi		-49	94	R2_4hpi
-48	3636	R2_0hpi		-48	811	R2_0hpi		-48	0	R2_0hpi		-48	285	R2_4hpi
-47	373	R2_0hpi		-47	96	R2_0hpi		-47	0	R2_0hpi		-47	28	R2_4hpi
-46	1042	R2_0hpi		-46	173	R2_0hpi		-46	0	R2_0hpi		-46	69	R2_4hpi
-45	3430	R2_0hpi		-45	888	R2_0hpi		-45	0	R2_0hpi		-45	398	R2_4hpi
-44	304	R2_0hpi		-44	99	R2_0hpi		-44	0	R2_0hpi		-44	36	R2_4hpi
-43	1066	R2_0hpi		-43	228	R2_0hpi		-43	0	R2_0hpi		-43	84	R2_4hpi
-42	4794	R2_0hpi		-42	855	R2_0hpi		-42	0	R2_0hpi		-42	318	R2_4hpi
-41	239	R2_0hpi		-41	81	R2_0hpi		-41	0	R2_0hpi		-41	39	R2_4hpi
-40	1030	R2_0hpi		-40	167	R2_0hpi		-40	0	R2_0hpi		-40	111	R2_4hpi
-39	4052	R2_0hpi		-39	897	R2_0hpi		-39	0	R2_0hpi		-39	412	R2_4hpi
-38	281	R2_0hpi		-38	102	R2_0hpi		-38	0	R2_0hpi		-38	65	R2_4hpi
-37	1417	R2_0hpi		-37	181	R2_0hpi		-37	0	R2_0hpi		-37	74	R2_4hpi
-36	5049	R2_0hpi		-36	917	R2_0hpi		-36	0	R2_0hpi		-36	320	R2_4hpi
-35	325	R2_0hpi		-35	115	R2_0hpi		-35	0	R2_0hpi		-35	40	R2_4hpi
-34	1044	R2_0hpi		-34	220	R2_0hpi		-34	0	R2_0hpi		-34	116	R2_4hpi
-33	4138	R2_0hpi		-33	1089	R2_0hpi		-33	0	R2_0hpi		-33	377	R2_4hpi
-32	319	R2_0hpi		-32	103	R2_0hpi		-32	0	R2_0hpi		-32	27	R2_4hpi
-31	1023	R2_0hpi		-31	190	R2_0hpi		-31	0	R2_0hpi		-31	117	R2_4hpi
-30	3852	R2_0hpi		-30	874	R2_0hpi		-30	0	R2_0hpi		-30	369	R2_4hpi
-29	294	R2_0hpi		-29	83	R2_0hpi		-29	0	R2_0hpi		-29	28	R2_4hpi
-28	1198	R2_0hpi		-28	245	R2_0hpi		-28	0	R2_0hpi		-28	104	R2_4hpi
-27	4806	R2_0hpi		-27	1221	R2_0hpi		-27	0	R2_0hpi		-27	415	R2_4hpi
-26	279	R2_0hpi		-26	120	R2_0hpi		-26	0	R2_0hpi		-26	39	R2_4hpi
-25	1129	R2_0hpi		-25	302	R2_0hpi		-25	0	R2_0hpi		-25	75	R2_4hpi
-24	3908	R2_0hpi		-24	1782	R2_0hpi		-24	0	R2_0hpi		-24	336	R2_4hpi
-23	371	R2_0hpi		-23	130	R2_0hpi		-23	0	R2_0hpi		-23	22	R2_4hpi
-22	966	R2_0hpi		-22	235	R2_0hpi		-22	0	R2_0hpi		-22	86	R2_4hpi
-21	2968	R2_0hpi		-21	1085	R2_0hpi		-21	0	R2_0hpi		-21	366	R2_4hpi
-20	243	R2_0hpi		-20	121	R2_0hpi		-20	0	R2_0hpi		-20	31	R2_4hpi
-19	794	R2_0hpi		-19	194	R2_0hpi		-19	0	R2_0hpi		-19	88	R2_4hpi
-18	3376	R2_0hpi		-18	771	R2_0hpi		-18	0	R2_0hpi		-18	497	R2_4hpi
-17	308	R2_0hpi		-17	117	R2_0hpi		-17	0	R2_0hpi		-17	33	R2_4hpi
-16	967	R2_0hpi		-16	244	R2_0hpi		-16	0	R2_0hpi		-16	76	R2_4hpi
-15	3297	R2_0hpi		-15	994	R2_0hpi		-15	0	R2_0hpi		-15	295	R2_4hpi
-14	314	R2_0hpi		-14	108	R2_0hpi		-14	0	R2_0hpi		-14	38	R2_4hpi
-13	1088	R2_0hpi		-13	213	R2_0hpi		-13	0	R2_0hpi		-13	78	R2_4hpi
-12	2639	R2_0hpi		-12	1181	R2_0hpi		-12	0	R2_0hpi		-12	406	R2_4hpi
-11	98	R2_0hpi		-11	102	R2_0hpi		-11	0	R2_0hpi		-11	44	R2_4hpi
-10	600	R2_0hpi		-10	224	R2_0hpi		-10	0	R2_0hpi		-10	102	R2_4hpi
-9	3563	R2_0hpi		-9	866	R2_0hpi		-9	0	R2_0hpi		-9	326	R2_4hpi
-8	416	R2_0hpi		-8	76	R2_0hpi		-8	0	R2_0hpi		-8	36	R2_4hpi
-7	877	R2_0hpi		-7	203	R2_0hpi		-7	0	R2_0hpi		-7	91	R2_4hpi
-6	3239	R2_0hpi		-6	941	R2_0hpi		-6	0	R2_0hpi		-6	565	R2_4hpi
-5	337	R2_0hpi		-5	107	R2_0hpi		-5	0	R2_0hpi		-5	69	R2_4hpi
-4	894	R2_0hpi		-4	221	R2_0hpi		-4	0	R2_0hpi		-4	86	R2_4hpi
-3	3159	R2_0hpi		-3	578	R2_0hpi		-3	0	R2_0hpi		-3	318	R2_4hpi
-2	167	R2_0hpi		-2	82	R2_0hpi		-2	0	R2_0hpi		-2	25	R2_4hpi
-1	350	R2_0hpi		-1	301	R2_0hpi		-1	0	R2_0hpi		-1	134	R2_4hpi
0	3482	R2_0hpi		0	1338	R2_0hpi		0	0	R2_0hpi		0	475	R2_4hpi
1	552	R2_0hpi		1	115	R2_0hpi		1	0	R2_0hpi		1	43	R2_4hpi
2	88	R2_0hpi		2	75	R2_0hpi		2	0	R2_0hpi		2	29	R2_4hpi
3	9	R2_0hpi		3	31	R2_0hpi		3	0	R2_0hpi		3	9	R2_4hpi
4	5	R2_0hpi		4	35	R2_0hpi		4	0	R2_0hpi		4	15	R2_4hpi
5	12	R2_0hpi		5	74	R2_0hpi		5	0	R2_0hpi		5	34	R2_4hpi
6	13	R2_0hpi		6	48	R2_0hpi		6	0	R2_0hpi		6	19	R2_4hpi
7	18	R2_0hpi		7	20	R2_0hpi		7	0	R2_0hpi		7	15	R2_4hpi
8	23	R2_0hpi		8	27	R2_0hpi		8	0	R2_0hpi		8	11	R2_4hpi
9	1	R2_0hpi		9	47	R2_0hpi		9	0	R2_0hpi		9	8	R2_4hpi
10	10	R2_0hpi		10	32	R2_0hpi		10	0	R2_0hpi		10	11	R2_4hpi
11	52	R2_0hpi		11	30	R2_0hpi		11	0	R2_0hpi		11	6	R2_4hpi
12	4	R2_0hpi		12	0	R2_0hpi		12	0	R2_0hpi		12	3	R2_4hpi
13	5	R2_0hpi		13	7	R2_0hpi		13	0	R2_0hpi		13	7	R2_4hpi
14	11	R2_0hpi		14	4	R2_0hpi		14	0	R2_0hpi		14	6	R2_4hpi
15	5	R2_0hpi		15	4	R2_0hpi		15	0	R2_0hpi		15	10	R2_4hpi
16	4	R2_0hpi		16	6	R2_0hpi		16	0	R2_0hpi		16	9	R2_4hpi
17	13	R2_0hpi		17	4	R2_0hpi		17	0	R2_0hpi		17	8	R2_4hpi
18	2	R2_0hpi		18	6	R2_0hpi		18	0	R2_0hpi		18	5	R2_4hpi
19	1	R2_0hpi		19	8	R2_0hpi		19	0	R2_0hpi		19	11	R2_4hpi
20	21	R2_0hpi		20	1	R2_0hpi		20	0	R2_0hpi		20	24	R2_4hpi
21	4	R2_0hpi		21	2	R2_0hpi		21	0	R2_0hpi		21	2	R2_4hpi
22	20	R2_0hpi		22	3	R2_0hpi		22	0	R2_0hpi		22	14	R2_4hpi
23	5	R2_0hpi		23	3	R2_0hpi		23	0	R2_0hpi		23	17	R2_4hpi
24	0	R2_0hpi		24	2	R2_0hpi		24	0	R2_0hpi		24	3	R2_4hpi
25	4	R2_0hpi		25	4	R2_0hpi		25	0	R2_0hpi		25	9	R2_4hpi
26	3	R2_0hpi		26	3	R2_0hpi		26	0	R2_0hpi		26	5	R2_4hpi
27	1	R2_0hpi		27	3	R2_0hpi		27	0	R2_0hpi		27	2	R2_4hpi
28	2	R2_0hpi		28	4	R2_0hpi		28	0	R2_0hpi		28	4	R2_4hpi
29	2	R2_0hpi		29	2	R2_0hpi		29	0	R2_0hpi		29	9	R2_4hpi
30	6	R2_0hpi		30	6	R2_0hpi		30	0	R2_0hpi		30	7	R2_4hpi
31	14	R2_0hpi		31	2	R2_0hpi		31	0	R2_0hpi		31	24	R2_4hpi
32	8	R2_0hpi		32	1	R2_0hpi		32	0	R2_0hpi		32	7	R2_4hpi
33	8	R2_0hpi		33	5	R2_0hpi		33	0	R2_0hpi		33	24	R2_4hpi
34	7	R2_0hpi		34	7	R2_0hpi		34	0	R2_0hpi		34	23	R2_4hpi
35	18	R2_0hpi		35	24	R2_0hpi		35	0	R2_0hpi		35	5	R2_4hpi
36	4	R2_0hpi		36	4	R2_0hpi		36	0	R2_0hpi		36	7	R2_4hpi
37	3	R2_0hpi		37	5	R2_0hpi		37	0	R2_0hpi		37	6	R2_4hpi
38	5	R2_0hpi		38	3	R2_0hpi		38	0	R2_0hpi		38	2	R2_4hpi
39	10	R2_0hpi		39	17	R2_0hpi		39	0	R2_0hpi		39	4	R2_4hpi
40	19	R2_0hpi		40	2	R2_0hpi		40	0	R2_0hpi		40	7	R2_4hpi
41	60	R2_0hpi		41	3	R2_0hpi		41	0	R2_0hpi		41	21	R2_4hpi
42	53	R2_0hpi		42	3	R2_0hpi		42	0	R2_0hpi		42	3	R2_4hpi
43	26	R2_0hpi		43	5	R2_0hpi		43	0	R2_0hpi		43	7	R2_4hpi
44	15	R2_0hpi		44	4	R2_0hpi		44	0	R2_0hpi		44	3	R2_4hpi
45	7	R2_0hpi		45	19	R2_0hpi		45	0	R2_0hpi		45	3	R2_4hpi
46	10	R2_0hpi		46	7	R2_0hpi		46	0	R2_0hpi		46	10	R2_4hpi
47	17	R2_0hpi		47	8	R2_0hpi		47	0	R2_0hpi		47	6	R2_4hpi
48	37	R2_0hpi		48	3	R2_0hpi		48	0	R2_0hpi		48	5	R2_4hpi
49	16	R2_0hpi		49	4	R2_0hpi		49	0	R2_0hpi		49	6	R2_4hpi
50	24	R2_0hpi		50	8	R2_0hpi		50	0	R2_0hpi		50	11	R2_4hpi
-50	105	R2_2hpi		-50	98	R2_2hpi		-50	61	R2_2hpi		-50	133	R2_8hpi
-49	290	R2_2hpi		-49	58	R2_2hpi		-49	201	R2_2hpi		-49	300	R2_8hpi
-48	779	R2_2hpi		-48	225	R2_2hpi		-48	219	R2_2hpi		-48	620	R2_8hpi
-47	204	R2_2hpi		-47	68	R2_2hpi		-47	56	R2_2hpi		-47	128	R2_8hpi
-46	351	R2_2hpi		-46	36	R2_2hpi		-46	220	R2_2hpi		-46	257	R2_8hpi
-45	712	R2_2hpi		-45	218	R2_2hpi		-45	276	R2_2hpi		-45	575	R2_8hpi
-44	130	R2_2hpi		-44	42	R2_2hpi		-44	75	R2_2hpi		-44	136	R2_8hpi
-43	493	R2_2hpi		-43	55	R2_2hpi		-43	223	R2_2hpi		-43	280	R2_8hpi
-42	1439	R2_2hpi		-42	230	R2_2hpi		-42	248	R2_2hpi		-42	755	R2_8hpi
-41	147	R2_2hpi		-41	35	R2_2hpi		-41	88	R2_2hpi		-41	147	R2_8hpi
-40	426	R2_2hpi		-40	46	R2_2hpi		-40	259	R2_2hpi		-40	454	R2_8hpi
-39	1297	R2_2hpi		-39	262	R2_2hpi		-39	290	R2_2hpi		-39	818	R2_8hpi
-38	159	R2_2hpi		-38	34	R2_2hpi		-38	59	R2_2hpi		-38	138	R2_8hpi
-37	374	R2_2hpi		-37	48	R2_2hpi		-37	195	R2_2hpi		-37	365	R2_8hpi
-36	1145	R2_2hpi		-36	223	R2_2hpi		-36	238	R2_2hpi		-36	808	R2_8hpi
-35	121	R2_2hpi		-35	49	R2_2hpi		-35	55	R2_2hpi		-35	124	R2_8hpi
-34	398	R2_2hpi		-34	79	R2_2hpi		-34	206	R2_2hpi		-34	301	R2_8hpi
-33	1006	R2_2hpi		-33	439	R2_2hpi		-33	274	R2_2hpi		-33	660	R2_8hpi
-32	146	R2_2hpi		-32	60	R2_2hpi		-32	47	R2_2hpi		-32	125	R2_8hpi
-31	330	R2_2hpi		-31	64	R2_2hpi		-31	156	R2_2hpi		-31	341	R2_8hpi
-30	735	R2_2hpi		-30	270	R2_2hpi		-30	224	R2_2hpi		-30	590	R2_8hpi
-29	132	R2_2hpi		-29	65	R2_2hpi		-29	63	R2_2hpi		-29	97	R2_8hpi
-28	326	R2_2hpi		-28	71	R2_2hpi		-28	147	R2_2hpi		-28	306	R2_8hpi
-27	645	R2_2hpi		-27	236	R2_2hpi		-27	207	R2_2hpi		-27	644	R2_8hpi
-26	125	R2_2hpi		-26	49	R2_2hpi		-26	44	R2_2hpi		-26	93	R2_8hpi
-25	307	R2_2hpi		-25	58	R2_2hpi		-25	193	R2_2hpi		-25	242	R2_8hpi
-24	692	R2_2hpi		-24	378	R2_2hpi		-24	243	R2_2hpi		-24	498	R2_8hpi
-23	168	R2_2hpi		-23	29	R2_2hpi		-23	61	R2_2hpi		-23	79	R2_8hpi
-22	250	R2_2hpi		-22	55	R2_2hpi		-22	254	R2_2hpi		-22	252	R2_8hpi
-21	556	R2_2hpi		-21	241	R2_2hpi		-21	246	R2_2hpi		-21	556	R2_8hpi
-20	108	R2_2hpi		-20	31	R2_2hpi		-20	74	R2_2hpi		-20	164	R2_8hpi
-19	221	R2_2hpi		-19	45	R2_2hpi		-19	212	R2_2hpi		-19	315	R2_8hpi
-18	669	R2_2hpi		-18	241	R2_2hpi		-18	332	R2_2hpi		-18	636	R2_8hpi
-17	144	R2_2hpi		-17	53	R2_2hpi		-17	59	R2_2hpi		-17	148	R2_8hpi
-16	276	R2_2hpi		-16	61	R2_2hpi		-16	201	R2_2hpi		-16	351	R2_8hpi
-15	705	R2_2hpi		-15	207	R2_2hpi		-15	254	R2_2hpi		-15	599	R2_8hpi
-14	125	R2_2hpi		-14	33	R2_2hpi		-14	71	R2_2hpi		-14	126	R2_8hpi
-13	335	R2_2hpi		-13	71	R2_2hpi		-13	239	R2_2hpi		-13	341	R2_8hpi
-12	477	R2_2hpi		-12	281	R2_2hpi		-12	212	R2_2hpi		-12	605	R2_8hpi
-11	54	R2_2hpi		-11	26	R2_2hpi		-11	44	R2_2hpi		-11	129	R2_8hpi
-10	168	R2_2hpi		-10	37	R2_2hpi		-10	175	R2_2hpi		-10	353	R2_8hpi
-9	539	R2_2hpi		-9	180	R2_2hpi		-9	334	R2_2hpi		-9	688	R2_8hpi
-8	133	R2_2hpi		-8	37	R2_2hpi		-8	86	R2_2hpi		-8	141	R2_8hpi
-7	268	R2_2hpi		-7	60	R2_2hpi		-7	233	R2_2hpi		-7	297	R2_8hpi
-6	686	R2_2hpi		-6	201	R2_2hpi		-6	290	R2_2hpi		-6	562	R2_8hpi
-5	144	R2_2hpi		-5	34	R2_2hpi		-5	54	R2_2hpi		-5	194	R2_8hpi
-4	346	R2_2hpi		-4	42	R2_2hpi		-4	258	R2_2hpi		-4	279	R2_8hpi
-3	677	R2_2hpi		-3	151	R2_2hpi		-3	291	R2_2hpi		-3	321	R2_8hpi
-2	81	R2_2hpi		-2	20	R2_2hpi		-2	45	R2_2hpi		-2	89	R2_8hpi
-1	152	R2_2hpi		-1	121	R2_2hpi		-1	62	R2_2hpi		-1	431	R2_8hpi
0	686	R2_2hpi		0	402	R2_2hpi		0	137	R2_2hpi		0	633	R2_8hpi
1	166	R2_2hpi		1	46	R2_2hpi		1	48	R2_2hpi		1	110	R2_8hpi
2	43	R2_2hpi		2	19	R2_2hpi		2	24	R2_2hpi		2	161	R2_8hpi
3	14	R2_2hpi		3	15	R2_2hpi		3	5	R2_2hpi		3	62	R2_8hpi
4	0	R2_2hpi		4	16	R2_2hpi		4	2	R2_2hpi		4	85	R2_8hpi
5	2	R2_2hpi		5	24	R2_2hpi		5	1	R2_2hpi		5	83	R2_8hpi
6	2	R2_2hpi		6	13	R2_2hpi		6	5	R2_2hpi		6	32	R2_8hpi
7	4	R2_2hpi		7	13	R2_2hpi		7	6	R2_2hpi		7	31	R2_8hpi
8	6	R2_2hpi		8	6	R2_2hpi		8	2	R2_2hpi		8	46	R2_8hpi
9	0	R2_2hpi		9	18	R2_2hpi		9	4	R2_2hpi		9	38	R2_8hpi
10	1	R2_2hpi		10	11	R2_2hpi		10	3	R2_2hpi		10	14	R2_8hpi
11	8	R2_2hpi		11	3	R2_2hpi		11	0	R2_2hpi		11	3	R2_8hpi
12	3	R2_2hpi		12	3	R2_2hpi		12	1	R2_2hpi		12	5	R2_8hpi
13	0	R2_2hpi		13	1	R2_2hpi		13	6	R2_2hpi		13	16	R2_8hpi
14	1	R2_2hpi		14	1	R2_2hpi		14	5	R2_2hpi		14	5	R2_8hpi
15	4	R2_2hpi		15	0	R2_2hpi		15	3	R2_2hpi		15	3	R2_8hpi
16	0	R2_2hpi		16	2	R2_2hpi		16	3	R2_2hpi		16	4	R2_8hpi
17	2	R2_2hpi		17	0	R2_2hpi		17	4	R2_2hpi		17	6	R2_8hpi
18	1	R2_2hpi		18	1	R2_2hpi		18	3	R2_2hpi		18	3	R2_8hpi
19	3	R2_2hpi		19	1	R2_2hpi		19	4	R2_2hpi		19	10	R2_8hpi
20	14	R2_2hpi		20	3	R2_2hpi		20	12	R2_2hpi		20	12	R2_8hpi
21	33	R2_2hpi		21	5	R2_2hpi		21	16	R2_2hpi		21	8	R2_8hpi
22	1	R2_2hpi		22	3	R2_2hpi		22	9	R2_2hpi		22	11	R2_8hpi
23	1	R2_2hpi		23	2	R2_2hpi		23	2	R2_2hpi		23	5	R2_8hpi
24	49	R2_2hpi		24	6	R2_2hpi		24	4	R2_2hpi		24	7	R2_8hpi
25	2	R2_2hpi		25	15	R2_2hpi		25	10	R2_2hpi		25	1	R2_8hpi
26	8	R2_2hpi		26	4	R2_2hpi		26	7	R2_2hpi		26	7	R2_8hpi
27	6	R2_2hpi		27	1	R2_2hpi		27	1	R2_2hpi		27	9	R2_8hpi
28	0	R2_2hpi		28	1	R2_2hpi		28	4	R2_2hpi		28	9	R2_8hpi
29	11	R2_2hpi		29	2	R2_2hpi		29	2	R2_2hpi		29	11	R2_8hpi
30	2	R2_2hpi		30	1	R2_2hpi		30	6	R2_2hpi		30	16	R2_8hpi
31	2	R2_2hpi		31	1	R2_2hpi		31	13	R2_2hpi		31	37	R2_8hpi
32	45	R2_2hpi		32	1	R2_2hpi		32	3	R2_2hpi		32	44	R2_8hpi
33	133	R2_2hpi		33	3	R2_2hpi		33	26	R2_2hpi		33	20	R2_8hpi
34	8	R2_2hpi		34	2	R2_2hpi		34	35	R2_2hpi		34	52	R2_8hpi
35	22	R2_2hpi		35	15	R2_2hpi		35	2	R2_2hpi		35	48	R2_8hpi
36	82	R2_2hpi		36	0	R2_2hpi		36	6	R2_2hpi		36	23	R2_8hpi
37	11	R2_2hpi		37	1	R2_2hpi		37	10	R2_2hpi		37	66	R2_8hpi
38	20	R2_2hpi		38	0	R2_2hpi		38	6	R2_2hpi		38	34	R2_8hpi
39	31	R2_2hpi		39	6	R2_2hpi		39	3	R2_2hpi		39	16	R2_8hpi
40	3	R2_2hpi		40	1	R2_2hpi		40	6	R2_2hpi		40	38	R2_8hpi
41	8	R2_2hpi		41	5	R2_2hpi		41	15	R2_2hpi		41	13	R2_8hpi
42	10	R2_2hpi		42	28	R2_2hpi		42	0	R2_2hpi		42	42	R2_8hpi
43	2	R2_2hpi		43	4	R2_2hpi		43	2	R2_2hpi		43	34	R2_8hpi
44	6	R2_2hpi		44	7	R2_2hpi		44	1	R2_2hpi		44	16	R2_8hpi
45	1	R2_2hpi		45	9	R2_2hpi		45	0	R2_2hpi		45	17	R2_8hpi
46	2	R2_2hpi		46	7	R2_2hpi		46	1	R2_2hpi		46	64	R2_8hpi
47	3	R2_2hpi		47	4	R2_2hpi		47	10	R2_2hpi		47	16	R2_8hpi
48	0	R2_2hpi		48	0	R2_2hpi		48	5	R2_2hpi		48	13	R2_8hpi
49	1	R2_2hpi		49	1	R2_2hpi		49	8	R2_2hpi		49	20	R2_8hpi
50	3	R2_2hpi		50	1	R2_2hpi		50	5	R2_2hpi		50	9	R2_8hpi
-50	72	R2_4hpi		-50	37	R2_4hpi		-50	90	R2_4hpi
-49	152	R2_4hpi		-49	23	R2_4hpi		-49	452	R2_4hpi
-48	618	R2_4hpi		-48	195	R2_4hpi		-48	490	R2_4hpi
-47	114	R2_4hpi		-47	40	R2_4hpi		-47	123	R2_4hpi
-46	184	R2_4hpi		-46	25	R2_4hpi		-46	465	R2_4hpi
-45	499	R2_4hpi		-45	149	R2_4hpi		-45	609	R2_4hpi
-44	64	R2_4hpi		-44	20	R2_4hpi		-44	100	R2_4hpi
-43	249	R2_4hpi		-43	41	R2_4hpi		-43	432	R2_4hpi
-42	934	R2_4hpi		-42	175	R2_4hpi		-42	514	R2_4hpi
-41	91	R2_4hpi		-41	27	R2_4hpi		-41	109	R2_4hpi
-40	249	R2_4hpi		-40	34	R2_4hpi		-40	432	R2_4hpi
-39	867	R2_4hpi		-39	227	R2_4hpi		-39	631	R2_4hpi
-38	91	R2_4hpi		-38	17	R2_4hpi		-38	115	R2_4hpi
-37	262	R2_4hpi		-37	21	R2_4hpi		-37	399	R2_4hpi
-36	694	R2_4hpi		-36	172	R2_4hpi		-36	601	R2_4hpi
-35	77	R2_4hpi		-35	31	R2_4hpi		-35	103	R2_4hpi
-34	196	R2_4hpi		-34	40	R2_4hpi		-34	503	R2_4hpi
-33	654	R2_4hpi		-33	313	R2_4hpi		-33	621	R2_4hpi
-32	98	R2_4hpi		-32	50	R2_4hpi		-32	113	R2_4hpi
-31	133	R2_4hpi		-31	39	R2_4hpi		-31	437	R2_4hpi
-30	389	R2_4hpi		-30	181	R2_4hpi		-30	588	R2_4hpi
-29	46	R2_4hpi		-29	29	R2_4hpi		-29	122	R2_4hpi
-28	114	R2_4hpi		-28	28	R2_4hpi		-28	398	R2_4hpi
-27	413	R2_4hpi		-27	188	R2_4hpi		-27	516	R2_4hpi
-26	52	R2_4hpi		-26	43	R2_4hpi		-26	107	R2_4hpi
-25	152	R2_4hpi		-25	31	R2_4hpi		-25	367	R2_4hpi
-24	458	R2_4hpi		-24	279	R2_4hpi		-24	465	R2_4hpi
-23	72	R2_4hpi		-23	58	R2_4hpi		-23	109	R2_4hpi
-22	137	R2_4hpi		-22	19	R2_4hpi		-22	448	R2_4hpi
-21	378	R2_4hpi		-21	229	R2_4hpi		-21	500	R2_4hpi
-20	47	R2_4hpi		-20	18	R2_4hpi		-20	111	R2_4hpi
-19	112	R2_4hpi		-19	32	R2_4hpi		-19	557	R2_4hpi
-18	471	R2_4hpi		-18	212	R2_4hpi		-18	783	R2_4hpi
-17	57	R2_4hpi		-17	22	R2_4hpi		-17	104	R2_4hpi
-16	122	R2_4hpi		-16	33	R2_4hpi		-16	456	R2_4hpi
-15	486	R2_4hpi		-15	155	R2_4hpi		-15	557	R2_4hpi
-14	68	R2_4hpi		-14	15	R2_4hpi		-14	148	R2_4hpi
-13	152	R2_4hpi		-13	62	R2_4hpi		-13	502	R2_4hpi
-12	396	R2_4hpi		-12	243	R2_4hpi		-12	427	R2_4hpi
-11	36	R2_4hpi		-11	34	R2_4hpi		-11	63	R2_4hpi
-10	81	R2_4hpi		-10	57	R2_4hpi		-10	379	R2_4hpi
-9	351	R2_4hpi		-9	151	R2_4hpi		-9	601	R2_4hpi
-8	63	R2_4hpi		-8	15	R2_4hpi		-8	153	R2_4hpi
-7	163	R2_4hpi		-7	26	R2_4hpi		-7	467	R2_4hpi
-6	401	R2_4hpi		-6	195	R2_4hpi		-6	660	R2_4hpi
-5	69	R2_4hpi		-5	20	R2_4hpi		-5	85	R2_4hpi
-4	206	R2_4hpi		-4	23	R2_4hpi		-4	477	R2_4hpi
-3	465	R2_4hpi		-3	158	R2_4hpi		-3	620	R2_4hpi
-2	49	R2_4hpi		-2	15	R2_4hpi		-2	103	R2_4hpi
-1	72	R2_4hpi		-1	84	R2_4hpi		-1	121	R2_4hpi
0	417	R2_4hpi		0	385	R2_4hpi		0	243	R2_4hpi
1	88	R2_4hpi		1	34	R2_4hpi		1	98	R2_4hpi
2	26	R2_4hpi		2	12	R2_4hpi		2	35	R2_4hpi
3	5	R2_4hpi		3	2	R2_4hpi		3	7	R2_4hpi
4	0	R2_4hpi		4	7	R2_4hpi		4	6	R2_4hpi
5	2	R2_4hpi		5	14	R2_4hpi		5	10	R2_4hpi
6	1	R2_4hpi		6	4	R2_4hpi		6	6	R2_4hpi
7	0	R2_4hpi		7	7	R2_4hpi		7	3	R2_4hpi
8	1	R2_4hpi		8	4	R2_4hpi		8	13	R2_4hpi
9	0	R2_4hpi		9	12	R2_4hpi		9	3	R2_4hpi
10	1	R2_4hpi		10	3	R2_4hpi		10	10	R2_4hpi
11	0	R2_4hpi		11	2	R2_4hpi		11	0	R2_4hpi
12	0	R2_4hpi		12	1	R2_4hpi		12	5	R2_4hpi
13	0	R2_4hpi		13	1	R2_4hpi		13	18	R2_4hpi
14	0	R2_4hpi		14	0	R2_4hpi		14	17	R2_4hpi
15	0	R2_4hpi		15	3	R2_4hpi		15	4	R2_4hpi
16	0	R2_4hpi		16	1	R2_4hpi		16	16	R2_4hpi
17	0	R2_4hpi		17	0	R2_4hpi		17	21	R2_4hpi
18	0	R2_4hpi		18	1	R2_4hpi		18	5	R2_4hpi
19	1	R2_4hpi		19	1	R2_4hpi		19	13	R2_4hpi
20	0	R2_4hpi		20	0	R2_4hpi		20	16	R2_4hpi
21	0	R2_4hpi		21	0	R2_4hpi		21	10	R2_4hpi
22	0	R2_4hpi		22	0	R2_4hpi		22	6	R2_4hpi
23	0	R2_4hpi		23	0	R2_4hpi		23	4	R2_4hpi
24	0	R2_4hpi		24	1	R2_4hpi		24	3	R2_4hpi
25	0	R2_4hpi		25	1	R2_4hpi		25	13	R2_4hpi
26	0	R2_4hpi		26	1	R2_4hpi		26	9	R2_4hpi
27	0	R2_4hpi		27	0	R2_4hpi		27	6	R2_4hpi
28	1	R2_4hpi		28	1	R2_4hpi		28	5	R2_4hpi
29	0	R2_4hpi		29	2	R2_4hpi		29	2	R2_4hpi
30	0	R2_4hpi		30	0	R2_4hpi		30	4	R2_4hpi
31	0	R2_4hpi		31	0	R2_4hpi		31	16	R2_4hpi
32	0	R2_4hpi		32	1	R2_4hpi		32	26	R2_4hpi
33	0	R2_4hpi		33	1	R2_4hpi		33	12	R2_4hpi
34	2	R2_4hpi		34	0	R2_4hpi		34	22	R2_4hpi
35	3	R2_4hpi		35	5	R2_4hpi		35	10	R2_4hpi
36	0	R2_4hpi		36	0	R2_4hpi		36	15	R2_4hpi
37	0	R2_4hpi		37	3	R2_4hpi		37	13	R2_4hpi
38	0	R2_4hpi		38	0	R2_4hpi		38	35	R2_4hpi
39	0	R2_4hpi		39	2	R2_4hpi		39	11	R2_4hpi
40	0	R2_4hpi		40	2	R2_4hpi		40	14	R2_4hpi
41	0	R2_4hpi		41	0	R2_4hpi		41	24	R2_4hpi
42	2	R2_4hpi		42	0	R2_4hpi		42	8	R2_4hpi
43	1	R2_4hpi		43	0	R2_4hpi		43	4	R2_4hpi
44	0	R2_4hpi		44	0	R2_4hpi		44	6	R2_4hpi
45	0	R2_4hpi		45	3	R2_4hpi		45	5	R2_4hpi
46	0	R2_4hpi		46	2	R2_4hpi		46	15	R2_4hpi
47	1	R2_4hpi		47	4	R2_4hpi		47	4	R2_4hpi
48	2	R2_4hpi		48	1	R2_4hpi		48	11	R2_4hpi
49	0	R2_4hpi		49	0	R2_4hpi		49	11	R2_4hpi
50	0	R2_4hpi		50	1	R2_4hpi		50	5	R2_4hpi
-50	10	R2_8hpi		-50	10	R2_8hpi		-50	100	R2_8hpi
-49	52	R2_8hpi		-49	14	R2_8hpi		-49	583	R2_8hpi
-48	250	R2_8hpi		-48	83	R2_8hpi		-48	732	R2_8hpi
-47	19	R2_8hpi		-47	30	R2_8hpi		-47	104	R2_8hpi
-46	31	R2_8hpi		-46	22	R2_8hpi		-46	539	R2_8hpi
-45	194	R2_8hpi		-45	93	R2_8hpi		-45	504	R2_8hpi
-44	16	R2_8hpi		-44	18	R2_8hpi		-44	106	R2_8hpi
-43	56	R2_8hpi		-43	20	R2_8hpi		-43	739	R2_8hpi
-42	211	R2_8hpi		-42	82	R2_8hpi		-42	830	R2_8hpi
-41	13	R2_8hpi		-41	6	R2_8hpi		-41	95	R2_8hpi
-40	53	R2_8hpi		-40	22	R2_8hpi		-40	635	R2_8hpi
-39	198	R2_8hpi		-39	106	R2_8hpi		-39	853	R2_8hpi
-38	13	R2_8hpi		-38	15	R2_8hpi		-38	120	R2_8hpi
-37	72	R2_8hpi		-37	30	R2_8hpi		-37	626	R2_8hpi
-36	331	R2_8hpi		-36	102	R2_8hpi		-36	598	R2_8hpi
-35	8	R2_8hpi		-35	14	R2_8hpi		-35	129	R2_8hpi
-34	74	R2_8hpi		-34	27	R2_8hpi		-34	746	R2_8hpi
-33	287	R2_8hpi		-33	119	R2_8hpi		-33	875	R2_8hpi
-32	14	R2_8hpi		-32	11	R2_8hpi		-32	129	R2_8hpi
-31	50	R2_8hpi		-31	35	R2_8hpi		-31	533	R2_8hpi
-30	187	R2_8hpi		-30	70	R2_8hpi		-30	584	R2_8hpi
-29	10	R2_8hpi		-29	13	R2_8hpi		-29	104	R2_8hpi
-28	49	R2_8hpi		-28	31	R2_8hpi		-28	434	R2_8hpi
-27	348	R2_8hpi		-27	101	R2_8hpi		-27	516	R2_8hpi
-26	14	R2_8hpi		-26	9	R2_8hpi		-26	53	R2_8hpi
-25	49	R2_8hpi		-25	20	R2_8hpi		-25	495	R2_8hpi
-24	225	R2_8hpi		-24	239	R2_8hpi		-24	525	R2_8hpi
-23	12	R2_8hpi		-23	10	R2_8hpi		-23	80	R2_8hpi
-22	32	R2_8hpi		-22	19	R2_8hpi		-22	759	R2_8hpi
-21	157	R2_8hpi		-21	98	R2_8hpi		-21	857	R2_8hpi
-20	10	R2_8hpi		-20	10	R2_8hpi		-20	124	R2_8hpi
-19	47	R2_8hpi		-19	23	R2_8hpi		-19	506	R2_8hpi
-18	214	R2_8hpi		-18	74	R2_8hpi		-18	890	R2_8hpi
-17	11	R2_8hpi		-17	12	R2_8hpi		-17	164	R2_8hpi
-16	51	R2_8hpi		-16	23	R2_8hpi		-16	802	R2_8hpi
-15	169	R2_8hpi		-15	74	R2_8hpi		-15	698	R2_8hpi
-14	11	R2_8hpi		-14	8	R2_8hpi		-14	110	R2_8hpi
-13	44	R2_8hpi		-13	31	R2_8hpi		-13	728	R2_8hpi
-12	157	R2_8hpi		-12	85	R2_8hpi		-12	511	R2_8hpi
-11	2	R2_8hpi		-11	9	R2_8hpi		-11	32	R2_8hpi
-10	22	R2_8hpi		-10	18	R2_8hpi		-10	587	R2_8hpi
-9	199	R2_8hpi		-9	86	R2_8hpi		-9	814	R2_8hpi
-8	15	R2_8hpi		-8	19	R2_8hpi		-8	115	R2_8hpi
-7	40	R2_8hpi		-7	12	R2_8hpi		-7	684	R2_8hpi
-6	125	R2_8hpi		-6	85	R2_8hpi		-6	977	R2_8hpi
-5	26	R2_8hpi		-5	26	R2_8hpi		-5	117	R2_8hpi
-4	42	R2_8hpi		-4	39	R2_8hpi		-4	603	R2_8hpi
-3	185	R2_8hpi		-3	59	R2_8hpi		-3	640	R2_8hpi
-2	4	R2_8hpi		-2	10	R2_8hpi		-2	30	R2_8hpi
-1	33	R2_8hpi		-1	30	R2_8hpi		-1	201	R2_8hpi
0	336	R2_8hpi		0	127	R2_8hpi		0	669	R2_8hpi
1	56	R2_8hpi		1	5	R2_8hpi		1	166	R2_8hpi
2	4	R2_8hpi		2	3	R2_8hpi		2	22	R2_8hpi
3	0	R2_8hpi		3	2	R2_8hpi		3	3	R2_8hpi
4	2	R2_8hpi		4	5	R2_8hpi		4	2	R2_8hpi
5	0	R2_8hpi		5	15	R2_8hpi		5	6	R2_8hpi
6	1	R2_8hpi		6	5	R2_8hpi		6	3	R2_8hpi
7	0	R2_8hpi		7	1	R2_8hpi		7	6	R2_8hpi
8	0	R2_8hpi		8	3	R2_8hpi		8	6	R2_8hpi
9	0	R2_8hpi		9	4	R2_8hpi		9	4	R2_8hpi
10	0	R2_8hpi		10	0	R2_8hpi		10	6	R2_8hpi
11	0	R2_8hpi		11	0	R2_8hpi		11	5	R2_8hpi
12	0	R2_8hpi		12	0	R2_8hpi		12	4	R2_8hpi
13	0	R2_8hpi		13	0	R2_8hpi		13	3	R2_8hpi
14	0	R2_8hpi		14	0	R2_8hpi		14	4	R2_8hpi
15	0	R2_8hpi		15	0	R2_8hpi		15	2	R2_8hpi
16	0	R2_8hpi		16	0	R2_8hpi		16	7	R2_8hpi
17	0	R2_8hpi		17	0	R2_8hpi		17	2	R2_8hpi
18	0	R2_8hpi		18	0	R2_8hpi		18	2	R2_8hpi
19	0	R2_8hpi		19	0	R2_8hpi		19	3	R2_8hpi
20	1	R2_8hpi		20	0	R2_8hpi		20	4	R2_8hpi
21	1	R2_8hpi		21	0	R2_8hpi		21	3	R2_8hpi
22	0	R2_8hpi		22	0	R2_8hpi		22	2	R2_8hpi
23	0	R2_8hpi		23	0	R2_8hpi		23	4	R2_8hpi
24	0	R2_8hpi		24	0	R2_8hpi		24	6	R2_8hpi
25	0	R2_8hpi		25	0	R2_8hpi		25	2	R2_8hpi
26	0	R2_8hpi		26	0	R2_8hpi		26	3	R2_8hpi
27	0	R2_8hpi		27	0	R2_8hpi		27	2	R2_8hpi
28	0	R2_8hpi		28	0	R2_8hpi		28	2	R2_8hpi
29	0	R2_8hpi		29	2	R2_8hpi		29	8	R2_8hpi
30	0	R2_8hpi		30	0	R2_8hpi		30	0	R2_8hpi
31	0	R2_8hpi		31	0	R2_8hpi		31	7	R2_8hpi
32	0	R2_8hpi		32	1	R2_8hpi		32	10	R2_8hpi
33	0	R2_8hpi		33	0	R2_8hpi		33	4	R2_8hpi
34	0	R2_8hpi		34	0	R2_8hpi		34	17	R2_8hpi
35	0	R2_8hpi		35	11	R2_8hpi		35	3	R2_8hpi
36	0	R2_8hpi		36	0	R2_8hpi		36	5	R2_8hpi
37	0	R2_8hpi		37	0	R2_8hpi		37	6	R2_8hpi
38	0	R2_8hpi		38	0	R2_8hpi		38	13	R2_8hpi
39	0	R2_8hpi		39	2	R2_8hpi		39	4	R2_8hpi
40	0	R2_8hpi		40	0	R2_8hpi		40	11	R2_8hpi
41	1	R2_8hpi		41	0	R2_8hpi		41	5	R2_8hpi
42	6	R2_8hpi		42	2	R2_8hpi		42	12	R2_8hpi
43	0	R2_8hpi		43	1	R2_8hpi		43	20	R2_8hpi
44	0	R2_8hpi		44	0	R2_8hpi		44	9	R2_8hpi
45	0	R2_8hpi		45	1	R2_8hpi		45	7	R2_8hpi
46	0	R2_8hpi		46	2	R2_8hpi		46	3	R2_8hpi
47	1	R2_8hpi		47	2	R2_8hpi		47	8	R2_8hpi
48	2	R2_8hpi		48	0	R2_8hpi		48	5	R2_8hpi
49	0	R2_8hpi		49	0	R2_8hpi		49	9	R2_8hpi
50	0	R2_8hpi		50	0	R2_8hpi		50	8	R2_8hpi
