# Supplementary material for: A giant virus forms a specialized subcellular environment within its amoeba host for efficient translation
Source: Nat Microbiol. 2026 Jan 9;11(2):584–96. doi: 10.1038/s41564-025-02234-x (PMC12872441; doi:10.1038/s41564-025-02234-x)
Supplement: Supplementary file 11 — Source data for all subfigures in Extended Data Fig. 3. [file 41564_2025_2234_MOESM11_ESM.xlsx]

## Sheet: Fig. S3A
Fig. S3A Discrete Fourier transform of long (29-30 nt, top) and short (21-22 nt, bottom) footprints downstream of the start codon of the amoeba (left) and APMV (right) at different infection stages.
Amoeba							Virus
value...1	value...2	period	region	sample	length		value...1	value...2	period	region	sample	length
0.0196078	9.64397e+07	51	before_stop	R1_0hpi	short		0.0196078	4.22037e+07	51	before_stop	R1_2hpi	short
0.0392157	242811751	25.5	before_stop	R1_0hpi	short		0.0392157	4.02802e+07	25.5	before_stop	R1_2hpi	short
0.0588235	9.97603e+06	17	before_stop	R1_0hpi	short		0.0588235	1.96639e+07	17	before_stop	R1_2hpi	short
0.0784314	271260239	12.75	before_stop	R1_0hpi	short		0.0784314	7.61381e+07	12.75	before_stop	R1_2hpi	short
0.0980392	7.83602e+07	10.2	before_stop	R1_0hpi	short		0.0980392	1.6982e+07	10.2	before_stop	R1_2hpi	short
0.117647	170463313	8.5	before_stop	R1_0hpi	short		0.117647	2.62662e+07	8.5	before_stop	R1_2hpi	short
0.137255	42380900	7.28571	before_stop	R1_0hpi	short		0.137255	3.67114e+07	7.28571	before_stop	R1_2hpi	short
0.156863	120203902	6.375	before_stop	R1_0hpi	short		0.156863	7.87088e+07	6.375	before_stop	R1_2hpi	short
0.176471	179077800	5.66667	before_stop	R1_0hpi	short		0.176471	1.06399e+08	5.66667	before_stop	R1_2hpi	short
0.196078	2.81241e+07	5.1	before_stop	R1_0hpi	short		0.196078	7.84135e+07	5.1	before_stop	R1_2hpi	short
0.215686	161113968	4.63636	before_stop	R1_0hpi	short		0.215686	4.81239e+07	4.63636	before_stop	R1_2hpi	short
0.235294	9.46167e+07	4.25	before_stop	R1_0hpi	short		0.235294	2.1716e+06	4.25	before_stop	R1_2hpi	short
0.254902	210322235	3.92308	before_stop	R1_0hpi	short		0.254902	4.46051e+07	3.92308	before_stop	R1_2hpi	short
0.27451	246125	3.64286	before_stop	R1_0hpi	short		0.27451	3.743e+07	3.64286	before_stop	R1_2hpi	short
0.294118	117079286	3.4	before_stop	R1_0hpi	short		0.294118	9.61604e+06	3.4	before_stop	R1_2hpi	short
0.313725	1.9526e+07	3.1875	before_stop	R1_0hpi	short		0.313725	2.00938e+07	3.1875	before_stop	R1_2hpi	short
0.333333	8874264268	3	before_stop	R1_0hpi	short		0.333333	4.82258e+09	3	before_stop	R1_2hpi	short
0.352941	51594057	2.83333	before_stop	R1_0hpi	short		0.352941	1.64338e+07	2.83333	before_stop	R1_2hpi	short
0.372549	7.11801e+07	2.68421	before_stop	R1_0hpi	short		0.372549	1.13077e+07	2.68421	before_stop	R1_2hpi	short
0.392157	8.6623e+06	2.55	before_stop	R1_0hpi	short		0.392157	3.11062e+07	2.55	before_stop	R1_2hpi	short
0.411765	157313018	2.42857	before_stop	R1_0hpi	short		0.411765	4.49006e+07	2.42857	before_stop	R1_2hpi	short
0.431373	7.36686e+07	2.31818	before_stop	R1_0hpi	short		0.431373	1.84938e+07	2.31818	before_stop	R1_2hpi	short
0.45098	9.47816e+07	2.21739	before_stop	R1_0hpi	short		0.45098	4.93055e+06	2.21739	before_stop	R1_2hpi	short
0.470588	3.39802e+07	2.125	before_stop	R1_0hpi	short		0.470588	2.15278e+07	2.125	before_stop	R1_2hpi	short
0.490196	7.67454e+07	2.04	before_stop	R1_0hpi	short		0.490196	6.85458e+07	2.04	before_stop	R1_2hpi	short
0.02	5.33158e+06	50	UTR_3	R1_0hpi	short		0.02	2.07775e+07	50	UTR_3	R1_2hpi	short
0.04	571960	25	UTR_3	R1_0hpi	short		0.04	1.23316e+07	25	UTR_3	R1_2hpi	short
0.06	396986	16.6667	UTR_3	R1_0hpi	short		0.06	2.96659e+06	16.6667	UTR_3	R1_2hpi	short
0.08	156182	12.5	UTR_3	R1_0hpi	short		0.08	4.05866e+06	12.5	UTR_3	R1_2hpi	short
0.1	73327.5	10	UTR_3	R1_0hpi	short		0.1	85739.6	10	UTR_3	R1_2hpi	short
0.12	1.10087e+06	8.33333	UTR_3	R1_0hpi	short		0.12	2.30702e+06	8.33333	UTR_3	R1_2hpi	short
0.14	701650	7.14286	UTR_3	R1_0hpi	short		0.14	563602	7.14286	UTR_3	R1_2hpi	short
0.16	593845	6.25	UTR_3	R1_0hpi	short		0.16	4.63063e+06	6.25	UTR_3	R1_2hpi	short
0.18	319737	5.55556	UTR_3	R1_0hpi	short		0.18	956615	5.55556	UTR_3	R1_2hpi	short
0.2	404780	5	UTR_3	R1_0hpi	short		0.2	2.51745e+06	5	UTR_3	R1_2hpi	short
0.22	80344.4	4.54545	UTR_3	R1_0hpi	short		0.22	1.25276e+06	4.54545	UTR_3	R1_2hpi	short
0.24	1.5558e+06	4.16667	UTR_3	R1_0hpi	short		0.24	1.50017e+06	4.16667	UTR_3	R1_2hpi	short
0.26	1.22403e+06	3.84615	UTR_3	R1_0hpi	short		0.26	336914	3.84615	UTR_3	R1_2hpi	short
0.28	831589	3.57143	UTR_3	R1_0hpi	short		0.28	3.22789e+06	3.57143	UTR_3	R1_2hpi	short
0.3	1.12132e+06	3.33333	UTR_3	R1_0hpi	short		0.3	38297.9	3.33333	UTR_3	R1_2hpi	short
0.32	437232	3.125	UTR_3	R1_0hpi	short		0.32	30164	3.125	UTR_3	R1_2hpi	short
0.34	28247.2	2.94118	UTR_3	R1_0hpi	short		0.34	126200	2.94118	UTR_3	R1_2hpi	short
0.36	44299.5	2.77778	UTR_3	R1_0hpi	short		0.36	731343	2.77778	UTR_3	R1_2hpi	short
0.38	147812	2.63158	UTR_3	R1_0hpi	short		0.38	62719.3	2.63158	UTR_3	R1_2hpi	short
0.4	185447	2.5	UTR_3	R1_0hpi	short		0.4	170365	2.5	UTR_3	R1_2hpi	short
0.42	204558	2.38095	UTR_3	R1_0hpi	short		0.42	195281	2.38095	UTR_3	R1_2hpi	short
0.44	178408	2.27273	UTR_3	R1_0hpi	short		0.44	3.63805e+06	2.27273	UTR_3	R1_2hpi	short
0.46	92407.9	2.17391	UTR_3	R1_0hpi	short		0.46	171814	2.17391	UTR_3	R1_2hpi	short
0.48	111001	2.08333	UTR_3	R1_0hpi	short		0.48	3.32359e+06	2.08333	UTR_3	R1_2hpi	short
0.5	723457	2	UTR_3	R1_0hpi	short		0.5	1.63582e+06	2	UTR_3	R1_2hpi	short
0.0196078	128003906	51	before_stop	R2_0hpi	short		0.0196078	6.46276e+06	51	before_stop	R1_4hpi	short
0.0392157	7.50339e+07	25.5	before_stop	R2_0hpi	short		0.0392157	1.02981e+07	25.5	before_stop	R1_4hpi	short
0.0588235	2.8187e+07	17	before_stop	R2_0hpi	short		0.0588235	2.58038e+07	17	before_stop	R1_4hpi	short
0.0784314	159560059	12.75	before_stop	R2_0hpi	short		0.0784314	9.23836e+07	12.75	before_stop	R1_4hpi	short
0.0980392	3.57562e+07	10.2	before_stop	R2_0hpi	short		0.0980392	3.42484e+07	10.2	before_stop	R1_4hpi	short
0.117647	7.41056e+07	8.5	before_stop	R2_0hpi	short		0.117647	3.26918e+07	8.5	before_stop	R1_4hpi	short
0.137255	8.35559e+06	7.28571	before_stop	R2_0hpi	short		0.137255	6.16164e+07	7.28571	before_stop	R1_4hpi	short
0.156863	6.09806e+07	6.375	before_stop	R2_0hpi	short		0.156863	1.11427e+08	6.375	before_stop	R1_4hpi	short
0.176471	5.91015e+07	5.66667	before_stop	R2_0hpi	short		0.176471	1.26186e+08	5.66667	before_stop	R1_4hpi	short
0.196078	9.64646e+06	5.1	before_stop	R2_0hpi	short		0.196078	3.48882e+07	5.1	before_stop	R1_4hpi	short
0.215686	65113134	4.63636	before_stop	R2_0hpi	short		0.215686	2.48171e+07	4.63636	before_stop	R1_4hpi	short
0.235294	2.67641e+07	4.25	before_stop	R2_0hpi	short		0.235294	5.01507e+07	4.25	before_stop	R1_4hpi	short
0.254902	136405088	3.92308	before_stop	R2_0hpi	short		0.254902	4.62178e+07	3.92308	before_stop	R1_4hpi	short
0.27451	1.95636e+07	3.64286	before_stop	R2_0hpi	short		0.27451	1.60038e+07	3.64286	before_stop	R1_4hpi	short
0.294118	3.95986e+07	3.4	before_stop	R2_0hpi	short		0.294118	1.42969e+07	3.4	before_stop	R1_4hpi	short
0.313725	6.11569e+07	3.1875	before_stop	R2_0hpi	short		0.313725	1.61439e+07	3.1875	before_stop	R1_4hpi	short
0.333333	8798297192	3	before_stop	R2_0hpi	short		0.333333	4.6872e+09	3	before_stop	R1_4hpi	short
0.352941	8.0452e+07	2.83333	before_stop	R2_0hpi	short		0.352941	5.7557e+06	2.83333	before_stop	R1_4hpi	short
0.372549	2.25444e+07	2.68421	before_stop	R2_0hpi	short		0.372549	5.52255e+06	2.68421	before_stop	R1_4hpi	short
0.392157	2.33415e+07	2.55	before_stop	R2_0hpi	short		0.392157	1.13104e+07	2.55	before_stop	R1_4hpi	short
0.411765	9.16977e+07	2.42857	before_stop	R2_0hpi	short		0.411765	3.84533e+07	2.42857	before_stop	R1_4hpi	short
0.431373	2.47557e+07	2.31818	before_stop	R2_0hpi	short		0.431373	1.56761e+07	2.31818	before_stop	R1_4hpi	short
0.45098	3.22842e+07	2.21739	before_stop	R2_0hpi	short		0.45098	1.30576e+07	2.21739	before_stop	R1_4hpi	short
0.470588	2.92146e+06	2.125	before_stop	R2_0hpi	short		0.470588	3.269e+07	2.125	before_stop	R1_4hpi	short
0.490196	4.53008e+07	2.04	before_stop	R2_0hpi	short		0.490196	6.87738e+07	2.04	before_stop	R1_4hpi	short
0.02	8.52625e+06	50	UTR_3	R2_0hpi	short		0.02	1.29882e+07	50	UTR_3	R1_4hpi	short
0.04	1.50535e+06	25	UTR_3	R2_0hpi	short		0.04	8.30865e+06	25	UTR_3	R1_4hpi	short
0.06	479675	16.6667	UTR_3	R2_0hpi	short		0.06	3.13093e+06	16.6667	UTR_3	R1_4hpi	short
0.08	58610	12.5	UTR_3	R2_0hpi	short		0.08	269896	12.5	UTR_3	R1_4hpi	short
0.1	98189	10	UTR_3	R2_0hpi	short		0.1	207927	10	UTR_3	R1_4hpi	short
0.12	612948	8.33333	UTR_3	R2_0hpi	short		0.12	325914	8.33333	UTR_3	R1_4hpi	short
0.14	268048	7.14286	UTR_3	R2_0hpi	short		0.14	212620	7.14286	UTR_3	R1_4hpi	short
0.16	76837.9	6.25	UTR_3	R2_0hpi	short		0.16	376187	6.25	UTR_3	R1_4hpi	short
0.18	518397	5.55556	UTR_3	R2_0hpi	short		0.18	199670	5.55556	UTR_3	R1_4hpi	short
0.2	948973	5	UTR_3	R2_0hpi	short		0.2	2.11012e+06	5	UTR_3	R1_4hpi	short
0.22	763785	4.54545	UTR_3	R2_0hpi	short		0.22	1.37963e+06	4.54545	UTR_3	R1_4hpi	short
0.24	1.4745e+06	4.16667	UTR_3	R2_0hpi	short		0.24	2.0088e+06	4.16667	UTR_3	R1_4hpi	short
0.26	626969	3.84615	UTR_3	R2_0hpi	short		0.26	427053	3.84615	UTR_3	R1_4hpi	short
0.28	387180	3.57143	UTR_3	R2_0hpi	short		0.28	814012	3.57143	UTR_3	R1_4hpi	short
0.3	576934	3.33333	UTR_3	R2_0hpi	short		0.3	557909	3.33333	UTR_3	R1_4hpi	short
0.32	281748	3.125	UTR_3	R2_0hpi	short		0.32	1.19839e+06	3.125	UTR_3	R1_4hpi	short
0.34	75292.1	2.94118	UTR_3	R2_0hpi	short		0.34	1.29948e+06	2.94118	UTR_3	R1_4hpi	short
0.36	3348.02	2.77778	UTR_3	R2_0hpi	short		0.36	304219	2.77778	UTR_3	R1_4hpi	short
0.38	69195	2.63158	UTR_3	R2_0hpi	short		0.38	1.19896e+06	2.63158	UTR_3	R1_4hpi	short
0.4	32862.5	2.5	UTR_3	R2_0hpi	short		0.4	165791	2.5	UTR_3	R1_4hpi	short
0.42	136747	2.38095	UTR_3	R2_0hpi	short		0.42	298839	2.38095	UTR_3	R1_4hpi	short
0.44	21688.4	2.27273	UTR_3	R2_0hpi	short		0.44	212628	2.27273	UTR_3	R1_4hpi	short
0.46	9072.5	2.17391	UTR_3	R2_0hpi	short		0.46	249023	2.17391	UTR_3	R1_4hpi	short
0.48	166389	2.08333	UTR_3	R2_0hpi	short		0.48	171362	2.08333	UTR_3	R1_4hpi	short
0.5	726596	2	UTR_3	R2_0hpi	short		0.5	5116.99	2	UTR_3	R1_4hpi	short
0.0196078	171915244	51	before_stop	R1_2hpi	short		0.0196078	1.28214e+07	51	before_stop	R1_8hpi	short
0.0392157	7.3009e+07	25.5	before_stop	R1_2hpi	short		0.0392157	1.08489e+08	25.5	before_stop	R1_8hpi	short
0.0588235	1.6678e+07	17	before_stop	R1_2hpi	short		0.0588235	1.82361e+07	17	before_stop	R1_8hpi	short
0.0784314	194798117	12.75	before_stop	R1_2hpi	short		0.0784314	2.21496e+06	12.75	before_stop	R1_8hpi	short
0.0980392	5.65135e+07	10.2	before_stop	R1_2hpi	short		0.0980392	4.46191e+07	10.2	before_stop	R1_8hpi	short
0.117647	233619374	8.5	before_stop	R1_2hpi	short		0.117647	485378	8.5	before_stop	R1_8hpi	short
0.137255	23323324	7.28571	before_stop	R1_2hpi	short		0.137255	5.62581e+06	7.28571	before_stop	R1_8hpi	short
0.156863	184100401	6.375	before_stop	R1_2hpi	short		0.156863	3.83489e+06	6.375	before_stop	R1_8hpi	short
0.176471	186829820	5.66667	before_stop	R1_2hpi	short		0.176471	4.78996e+06	5.66667	before_stop	R1_8hpi	short
0.196078	3.41521e+07	5.1	before_stop	R1_2hpi	short		0.196078	3.87409e+07	5.1	before_stop	R1_8hpi	short
0.215686	173765943	4.63636	before_stop	R1_2hpi	short		0.215686	5.36029e+06	4.63636	before_stop	R1_8hpi	short
0.235294	100161771	4.25	before_stop	R1_2hpi	short		0.235294	2.58254e+07	4.25	before_stop	R1_8hpi	short
0.254902	213017069	3.92308	before_stop	R1_2hpi	short		0.254902	1.17307e+07	3.92308	before_stop	R1_8hpi	short
0.27451	8.31233e+06	3.64286	before_stop	R1_2hpi	short		0.27451	6.58819e+07	3.64286	before_stop	R1_8hpi	short
0.294118	6.03379e+07	3.4	before_stop	R1_2hpi	short		0.294118	1.97552e+07	3.4	before_stop	R1_8hpi	short
0.313725	4.03216e+07	3.1875	before_stop	R1_2hpi	short		0.313725	6.34115e+07	3.1875	before_stop	R1_8hpi	short
0.333333	7554143527	3	before_stop	R1_2hpi	short		0.333333	5.66428e+09	3	before_stop	R1_8hpi	short
0.352941	6.00709e+07	2.83333	before_stop	R1_2hpi	short		0.352941	5.15395e+07	2.83333	before_stop	R1_8hpi	short
0.372549	3.76388e+07	2.68421	before_stop	R1_2hpi	short		0.372549	9.98042e+07	2.68421	before_stop	R1_8hpi	short
0.392157	6336.69	2.55	before_stop	R1_2hpi	short		0.392157	3.91273e+07	2.55	before_stop	R1_8hpi	short
0.411765	9.68088e+07	2.42857	before_stop	R1_2hpi	short		0.411765	7.33663e+06	2.42857	before_stop	R1_8hpi	short
0.431373	25602377	2.31818	before_stop	R1_2hpi	short		0.431373	1.06753e+07	2.31818	before_stop	R1_8hpi	short
0.45098	127206640	2.21739	before_stop	R1_2hpi	short		0.45098	4.32764e+06	2.21739	before_stop	R1_8hpi	short
0.470588	5.13998e+06	2.125	before_stop	R1_2hpi	short		0.470588	3.21863e+07	2.125	before_stop	R1_8hpi	short
0.490196	167693909	2.04	before_stop	R1_2hpi	short		0.490196	3.07102e+06	2.04	before_stop	R1_8hpi	short
0.02	1.17809e+07	50	UTR_3	R1_2hpi	short		0.02	3.96866e+06	50	UTR_3	R1_8hpi	short
0.04	2.79965e+06	25	UTR_3	R1_2hpi	short		0.04	1.02099e+06	25	UTR_3	R1_8hpi	short
0.06	1.96871e+06	16.6667	UTR_3	R1_2hpi	short		0.06	762924	16.6667	UTR_3	R1_8hpi	short
0.08	1.14341e+06	12.5	UTR_3	R1_2hpi	short		0.08	410109	12.5	UTR_3	R1_8hpi	short
0.1	875378	10	UTR_3	R1_2hpi	short		0.1	288275	10	UTR_3	R1_8hpi	short
0.12	2.17153e+06	8.33333	UTR_3	R1_2hpi	short		0.12	445996	8.33333	UTR_3	R1_8hpi	short
0.14	798062	7.14286	UTR_3	R1_2hpi	short		0.14	490245	7.14286	UTR_3	R1_8hpi	short
0.16	337308	6.25	UTR_3	R1_2hpi	short		0.16	181252	6.25	UTR_3	R1_8hpi	short
0.18	991399	5.55556	UTR_3	R1_2hpi	short		0.18	114018	5.55556	UTR_3	R1_8hpi	short
0.2	2.16558e+06	5	UTR_3	R1_2hpi	short		0.2	227973	5	UTR_3	R1_8hpi	short
0.22	1.23324e+06	4.54545	UTR_3	R1_2hpi	short		0.22	470029	4.54545	UTR_3	R1_8hpi	short
0.24	2.09572e+06	4.16667	UTR_3	R1_2hpi	short		0.24	348333	4.16667	UTR_3	R1_8hpi	short
0.26	934380	3.84615	UTR_3	R1_2hpi	short		0.26	602859	3.84615	UTR_3	R1_8hpi	short
0.28	131281	3.57143	UTR_3	R1_2hpi	short		0.28	306956	3.57143	UTR_3	R1_8hpi	short
0.3	598666	3.33333	UTR_3	R1_2hpi	short		0.3	396982	3.33333	UTR_3	R1_8hpi	short
0.32	1.1805e+06	3.125	UTR_3	R1_2hpi	short		0.32	344009	3.125	UTR_3	R1_8hpi	short
0.34	733829	2.94118	UTR_3	R1_2hpi	short		0.34	437151	2.94118	UTR_3	R1_8hpi	short
0.36	1.18528e+06	2.77778	UTR_3	R1_2hpi	short		0.36	514191	2.77778	UTR_3	R1_8hpi	short
0.38	1.7597e+06	2.63158	UTR_3	R1_2hpi	short		0.38	755204	2.63158	UTR_3	R1_8hpi	short
0.4	1.10379e+06	2.5	UTR_3	R1_2hpi	short		0.4	135166	2.5	UTR_3	R1_8hpi	short
0.42	1.13145e+06	2.38095	UTR_3	R1_2hpi	short		0.42	139843	2.38095	UTR_3	R1_8hpi	short
0.44	740053	2.27273	UTR_3	R1_2hpi	short		0.44	56982.2	2.27273	UTR_3	R1_8hpi	short
0.46	411734	2.17391	UTR_3	R1_2hpi	short		0.46	71199.5	2.17391	UTR_3	R1_8hpi	short
0.48	181490	2.08333	UTR_3	R1_2hpi	short		0.48	27230.9	2.08333	UTR_3	R1_8hpi	short
0.5	1.18978e+06	2	UTR_3	R1_2hpi	short		0.5	99391	2	UTR_3	R1_8hpi	short
0.0196078	9.7276e+07	51	before_stop	R1_4hpi	short		0.0196078	1.09567e+08	51	before_stop	R2_2hpi	short
0.0392157	7.09668e+07	25.5	before_stop	R1_4hpi	short		0.0392157	8.03333e+07	25.5	before_stop	R2_2hpi	short
0.0588235	8.88376e+06	17	before_stop	R1_4hpi	short		0.0588235	5.82439e+07	17	before_stop	R2_2hpi	short
0.0784314	278504237	12.75	before_stop	R1_4hpi	short		0.0784314	3.14017e+07	12.75	before_stop	R2_2hpi	short
0.0980392	4.18211e+07	10.2	before_stop	R1_4hpi	short		0.0980392	3.49503e+06	10.2	before_stop	R2_2hpi	short
0.117647	158593655	8.5	before_stop	R1_4hpi	short		0.117647	2.38015e+07	8.5	before_stop	R2_2hpi	short
0.137255	2.92385e+06	7.28571	before_stop	R1_4hpi	short		0.137255	4.80669e+07	7.28571	before_stop	R2_2hpi	short
0.156863	148253811	6.375	before_stop	R1_4hpi	short		0.156863	3.65517e+07	6.375	before_stop	R2_2hpi	short
0.176471	220916342	5.66667	before_stop	R1_4hpi	short		0.176471	9.01854e+07	5.66667	before_stop	R2_2hpi	short
0.196078	2.87253e+07	5.1	before_stop	R1_4hpi	short		0.196078	3.86301e+07	5.1	before_stop	R2_2hpi	short
0.215686	130220237	4.63636	before_stop	R1_4hpi	short		0.215686	8.65457e+07	4.63636	before_stop	R2_2hpi	short
0.235294	3.19257e+07	4.25	before_stop	R1_4hpi	short		0.235294	9.33768e+06	4.25	before_stop	R2_2hpi	short
0.254902	210143638	3.92308	before_stop	R1_4hpi	short		0.254902	5.76412e+07	3.92308	before_stop	R2_2hpi	short
0.27451	9.96962e+06	3.64286	before_stop	R1_4hpi	short		0.27451	7.0984e+07	3.64286	before_stop	R2_2hpi	short
0.294118	27125778	3.4	before_stop	R1_4hpi	short		0.294118	6.97466e+07	3.4	before_stop	R2_2hpi	short
0.313725	4.14634e+07	3.1875	before_stop	R1_4hpi	short		0.313725	3.10547e+07	3.1875	before_stop	R2_2hpi	short
0.333333	7677627481	3	before_stop	R1_4hpi	short		0.333333	5.15954e+09	3	before_stop	R2_2hpi	short
0.352941	4.37019e+07	2.83333	before_stop	R1_4hpi	short		0.352941	1.09249e+07	2.83333	before_stop	R2_2hpi	short
0.372549	1.88189e+07	2.68421	before_stop	R1_4hpi	short		0.372549	1.33677e+07	2.68421	before_stop	R2_2hpi	short
0.392157	1.56902e+07	2.55	before_stop	R1_4hpi	short		0.392157	1.88841e+06	2.55	before_stop	R2_2hpi	short
0.411765	8.05642e+07	2.42857	before_stop	R1_4hpi	short		0.411765	3.3876e+07	2.42857	before_stop	R2_2hpi	short
0.431373	16212033	2.31818	before_stop	R1_4hpi	short		0.431373	6.97133e+06	2.31818	before_stop	R2_2hpi	short
0.45098	2.50261e+07	2.21739	before_stop	R1_4hpi	short		0.45098	6.97502e+07	2.21739	before_stop	R2_2hpi	short
0.470588	3.33043e+06	2.125	before_stop	R1_4hpi	short		0.470588	2.54767e+07	2.125	before_stop	R2_2hpi	short
0.490196	9.79822e+07	2.04	before_stop	R1_4hpi	short		0.490196	4.69687e+07	2.04	before_stop	R2_2hpi	short
0.02	1.05347e+07	50	UTR_3	R1_4hpi	short		0.02	2.60107e+07	50	UTR_3	R2_2hpi	short
0.04	1.83561e+06	25	UTR_3	R1_4hpi	short		0.04	1.38015e+07	25	UTR_3	R2_2hpi	short
0.06	599563	16.6667	UTR_3	R1_4hpi	short		0.06	4.35638e+06	16.6667	UTR_3	R2_2hpi	short
0.08	271133	12.5	UTR_3	R1_4hpi	short		0.08	831830	12.5	UTR_3	R2_2hpi	short
0.1	402240	10	UTR_3	R1_4hpi	short		0.1	533343	10	UTR_3	R2_2hpi	short
0.12	1.5123e+06	8.33333	UTR_3	R1_4hpi	short		0.12	47244.5	8.33333	UTR_3	R2_2hpi	short
0.14	488956	7.14286	UTR_3	R1_4hpi	short		0.14	1.03479e+06	7.14286	UTR_3	R2_2hpi	short
0.16	21820.9	6.25	UTR_3	R1_4hpi	short		0.16	2.30485e+06	6.25	UTR_3	R2_2hpi	short
0.18	282574	5.55556	UTR_3	R1_4hpi	short		0.18	1.08437e+06	5.55556	UTR_3	R2_2hpi	short
0.2	574920	5	UTR_3	R1_4hpi	short		0.2	1.10069e+06	5	UTR_3	R2_2hpi	short
0.22	111040	4.54545	UTR_3	R1_4hpi	short		0.22	604940	4.54545	UTR_3	R2_2hpi	short
0.24	855396	4.16667	UTR_3	R1_4hpi	short		0.24	2.63827e+06	4.16667	UTR_3	R2_2hpi	short
0.26	699353	3.84615	UTR_3	R1_4hpi	short		0.26	3.10545e+06	3.84615	UTR_3	R2_2hpi	short
0.28	311328	3.57143	UTR_3	R1_4hpi	short		0.28	543010	3.57143	UTR_3	R2_2hpi	short
0.3	1.46183e+06	3.33333	UTR_3	R1_4hpi	short		0.3	11054.4	3.33333	UTR_3	R2_2hpi	short
0.32	270992	3.125	UTR_3	R1_4hpi	short		0.32	3.21879e+06	3.125	UTR_3	R2_2hpi	short
0.34	83925.6	2.94118	UTR_3	R1_4hpi	short		0.34	571615	2.94118	UTR_3	R2_2hpi	short
0.36	16569.6	2.77778	UTR_3	R1_4hpi	short		0.36	5.26079e+06	2.77778	UTR_3	R2_2hpi	short
0.38	337280	2.63158	UTR_3	R1_4hpi	short		0.38	1.53307e+06	2.63158	UTR_3	R2_2hpi	short
0.4	143285	2.5	UTR_3	R1_4hpi	short		0.4	251532	2.5	UTR_3	R2_2hpi	short
0.42	981950	2.38095	UTR_3	R1_4hpi	short		0.42	1.59283e+06	2.38095	UTR_3	R2_2hpi	short
0.44	98264.6	2.27273	UTR_3	R1_4hpi	short		0.44	1.13427e+06	2.27273	UTR_3	R2_2hpi	short
0.46	44118.7	2.17391	UTR_3	R1_4hpi	short		0.46	829517	2.17391	UTR_3	R2_2hpi	short
0.48	47869	2.08333	UTR_3	R1_4hpi	short		0.48	220196	2.08333	UTR_3	R2_2hpi	short
0.5	304948	2	UTR_3	R1_4hpi	short		0.5	1.35797e+06	2	UTR_3	R2_2hpi	short
0.0196078	204172638	51	before_stop	R1_8hpi	short		0.0196078	4.06272e+07	51	before_stop	R2_4hpi	short
0.0392157	139530597	25.5	before_stop	R1_8hpi	short		0.0392157	306905	25.5	before_stop	R2_4hpi	short
0.0588235	1.68775e+07	17	before_stop	R1_8hpi	short		0.0588235	1.18994e+06	17	before_stop	R2_4hpi	short
0.0784314	9.38908e+07	12.75	before_stop	R1_8hpi	short		0.0784314	1.00051e+07	12.75	before_stop	R2_4hpi	short
0.0980392	4.43979e+06	10.2	before_stop	R1_8hpi	short		0.0980392	4.10158e+07	10.2	before_stop	R2_4hpi	short
0.117647	1.22423e+06	8.5	before_stop	R1_8hpi	short		0.117647	1.57333e+06	8.5	before_stop	R2_4hpi	short
0.137255	28669931	7.28571	before_stop	R1_8hpi	short		0.137255	2.26686e+07	7.28571	before_stop	R2_4hpi	short
0.156863	3.55257e+07	6.375	before_stop	R1_8hpi	short		0.156863	1.47751e+08	6.375	before_stop	R2_4hpi	short
0.176471	9.55803e+07	5.66667	before_stop	R1_8hpi	short		0.176471	1.61264e+08	5.66667	before_stop	R2_4hpi	short
0.196078	1.74135e+07	5.1	before_stop	R1_8hpi	short		0.196078	3.74676e+06	5.1	before_stop	R2_4hpi	short
0.215686	6.1145e+06	4.63636	before_stop	R1_8hpi	short		0.215686	208919	4.63636	before_stop	R2_4hpi	short
0.235294	8.15763e+06	4.25	before_stop	R1_8hpi	short		0.235294	3.52141e+07	4.25	before_stop	R2_4hpi	short
0.254902	79005573	3.92308	before_stop	R1_8hpi	short		0.254902	2.16418e+07	3.92308	before_stop	R2_4hpi	short
0.27451	5.41699e+06	3.64286	before_stop	R1_8hpi	short		0.27451	6.13617e+06	3.64286	before_stop	R2_4hpi	short
0.294118	103901507	3.4	before_stop	R1_8hpi	short		0.294118	3.52716e+06	3.4	before_stop	R2_4hpi	short
0.313725	124835416	3.1875	before_stop	R1_8hpi	short		0.313725	1.78257e+07	3.1875	before_stop	R2_4hpi	short
0.333333	8904992593	3	before_stop	R1_8hpi	short		0.333333	7.71611e+09	3	before_stop	R2_4hpi	short
0.352941	216777173	2.83333	before_stop	R1_8hpi	short		0.352941	7.32955e+06	2.83333	before_stop	R2_4hpi	short
0.372549	5.77825e+07	2.68421	before_stop	R1_8hpi	short		0.372549	3.57964e+06	2.68421	before_stop	R2_4hpi	short
0.392157	1.59581e+07	2.55	before_stop	R1_8hpi	short		0.392157	1.12806e+07	2.55	before_stop	R2_4hpi	short
0.411765	4.40203e+07	2.42857	before_stop	R1_8hpi	short		0.411765	1.99218e+07	2.42857	before_stop	R2_4hpi	short
0.431373	8.49227e+06	2.31818	before_stop	R1_8hpi	short		0.431373	4.51059e+06	2.31818	before_stop	R2_4hpi	short
0.45098	2.97865e+06	2.21739	before_stop	R1_8hpi	short		0.45098	3.62943e+06	2.21739	before_stop	R2_4hpi	short
0.470588	2.21125e+07	2.125	before_stop	R1_8hpi	short		0.470588	7.75739e+06	2.125	before_stop	R2_4hpi	short
0.490196	46925726	2.04	before_stop	R1_8hpi	short		0.490196	9.21244e+07	2.04	before_stop	R2_4hpi	short
0.02	2.02827e+06	50	UTR_3	R1_8hpi	short		0.02	2.16774e+06	50	UTR_3	R2_4hpi	short
0.04	507441	25	UTR_3	R1_8hpi	short		0.04	1.725e+06	25	UTR_3	R2_4hpi	short
0.06	88105.7	16.6667	UTR_3	R1_8hpi	short		0.06	2.73824e+06	16.6667	UTR_3	R2_4hpi	short
0.08	20612.5	12.5	UTR_3	R1_8hpi	short		0.08	642570	12.5	UTR_3	R2_4hpi	short
0.1	27537.3	10	UTR_3	R1_8hpi	short		0.1	1.47555e+06	10	UTR_3	R2_4hpi	short
0.12	89088.6	8.33333	UTR_3	R1_8hpi	short		0.12	917865	8.33333	UTR_3	R2_4hpi	short
0.14	257295	7.14286	UTR_3	R1_8hpi	short		0.14	140962	7.14286	UTR_3	R2_4hpi	short
0.16	249100	6.25	UTR_3	R1_8hpi	short		0.16	214617	6.25	UTR_3	R2_4hpi	short
0.18	353158	5.55556	UTR_3	R1_8hpi	short		0.18	531775	5.55556	UTR_3	R2_4hpi	short
0.2	232738	5	UTR_3	R1_8hpi	short		0.2	1.31442e+06	5	UTR_3	R2_4hpi	short
0.22	303633	4.54545	UTR_3	R1_8hpi	short		0.22	1.83386e+06	4.54545	UTR_3	R2_4hpi	short
0.24	468088	4.16667	UTR_3	R1_8hpi	short		0.24	412368	4.16667	UTR_3	R2_4hpi	short
0.26	275564	3.84615	UTR_3	R1_8hpi	short		0.26	106903	3.84615	UTR_3	R2_4hpi	short
0.28	281131	3.57143	UTR_3	R1_8hpi	short		0.28	2.19851e+06	3.57143	UTR_3	R2_4hpi	short
0.3	503392	3.33333	UTR_3	R1_8hpi	short		0.3	108692	3.33333	UTR_3	R2_4hpi	short
0.32	324397	3.125	UTR_3	R1_8hpi	short		0.32	93367.6	3.125	UTR_3	R2_4hpi	short
0.34	270319	2.94118	UTR_3	R1_8hpi	short		0.34	1.64888e+06	2.94118	UTR_3	R2_4hpi	short
0.36	172976	2.77778	UTR_3	R1_8hpi	short		0.36	142120	2.77778	UTR_3	R2_4hpi	short
0.38	147054	2.63158	UTR_3	R1_8hpi	short		0.38	1.48977e+06	2.63158	UTR_3	R2_4hpi	short
0.4	15730.2	2.5	UTR_3	R1_8hpi	short		0.4	255149	2.5	UTR_3	R2_4hpi	short
0.42	71396.4	2.38095	UTR_3	R1_8hpi	short		0.42	734749	2.38095	UTR_3	R2_4hpi	short
0.44	176727	2.27273	UTR_3	R1_8hpi	short		0.44	156866	2.27273	UTR_3	R2_4hpi	short
0.46	198419	2.17391	UTR_3	R1_8hpi	short		0.46	236774	2.17391	UTR_3	R2_4hpi	short
0.48	449359	2.08333	UTR_3	R1_8hpi	short		0.48	191802	2.08333	UTR_3	R2_4hpi	short
0.5	295757	2	UTR_3	R1_8hpi	short		0.5	596610	2	UTR_3	R2_4hpi	short
0.0196078	109480789	51	before_stop	R2_2hpi	short		0.0196078	2.0719e+07	51	before_stop	R2_8hpi	short
0.0392157	6.65292e+07	25.5	before_stop	R2_2hpi	short		0.0392157	8.6506e+07	25.5	before_stop	R2_8hpi	short
0.0588235	131206610	17	before_stop	R2_2hpi	short		0.0588235	2.88894e+06	17	before_stop	R2_8hpi	short
0.0784314	6.00829e+07	12.75	before_stop	R2_2hpi	short		0.0784314	6.74606e+06	12.75	before_stop	R2_8hpi	short
0.0980392	7.53856e+07	10.2	before_stop	R2_2hpi	short		0.0980392	5.15977e+07	10.2	before_stop	R2_8hpi	short
0.117647	172748913	8.5	before_stop	R2_2hpi	short		0.117647	7.95325e+06	8.5	before_stop	R2_8hpi	short
0.137255	1.06785e+06	7.28571	before_stop	R2_2hpi	short		0.137255	3.44729e+06	7.28571	before_stop	R2_8hpi	short
0.156863	132450948	6.375	before_stop	R2_2hpi	short		0.156863	4.5883e+06	6.375	before_stop	R2_8hpi	short
0.176471	153203931	5.66667	before_stop	R2_2hpi	short		0.176471	3.56328e+06	5.66667	before_stop	R2_8hpi	short
0.196078	6.8243e+06	5.1	before_stop	R2_2hpi	short		0.196078	1.8227e+07	5.1	before_stop	R2_8hpi	short
0.215686	9.34702e+07	4.63636	before_stop	R2_2hpi	short		0.215686	9.9185e+06	4.63636	before_stop	R2_8hpi	short
0.235294	109592141	4.25	before_stop	R2_2hpi	short		0.235294	3.39329e+07	4.25	before_stop	R2_8hpi	short
0.254902	7.35874e+07	3.92308	before_stop	R2_2hpi	short		0.254902	3.7999e+07	3.92308	before_stop	R2_8hpi	short
0.27451	3.18841e+07	3.64286	before_stop	R2_2hpi	short		0.27451	5.88788e+06	3.64286	before_stop	R2_8hpi	short
0.294118	1.74466e+07	3.4	before_stop	R2_2hpi	short		0.294118	1.42578e+07	3.4	before_stop	R2_8hpi	short
0.313725	4.48182e+07	3.1875	before_stop	R2_2hpi	short		0.313725	3.31204e+07	3.1875	before_stop	R2_8hpi	short
0.333333	6833306430	3	before_stop	R2_2hpi	short		0.333333	3.09654e+09	3	before_stop	R2_8hpi	short
0.352941	8.9359e+07	2.83333	before_stop	R2_2hpi	short		0.352941	2.36919e+07	2.83333	before_stop	R2_8hpi	short
0.372549	1.76581e+06	2.68421	before_stop	R2_2hpi	short		0.372549	3.17378e+07	2.68421	before_stop	R2_8hpi	short
0.392157	3.03143e+06	2.55	before_stop	R2_2hpi	short		0.392157	1.40439e+06	2.55	before_stop	R2_8hpi	short
0.411765	1.94153e+07	2.42857	before_stop	R2_2hpi	short		0.411765	28953	2.42857	before_stop	R2_8hpi	short
0.431373	6.30492e+07	2.31818	before_stop	R2_2hpi	short		0.431373	2.12768e+06	2.31818	before_stop	R2_8hpi	short
0.45098	4.95504e+07	2.21739	before_stop	R2_2hpi	short		0.45098	6.46105e+06	2.21739	before_stop	R2_8hpi	short
0.470588	21535471	2.125	before_stop	R2_2hpi	short		0.470588	2.83212e+06	2.125	before_stop	R2_8hpi	short
0.490196	4.91582e+07	2.04	before_stop	R2_2hpi	short		0.490196	1.22944e+06	2.04	before_stop	R2_8hpi	short
0.02	1.42501e+07	50	UTR_3	R2_2hpi	short		0.02	2.68374e+07	50	UTR_3	R2_8hpi	short
0.04	2.90184e+06	25	UTR_3	R2_2hpi	short		0.04	5.38591e+06	25	UTR_3	R2_8hpi	short
0.06	1.95316e+06	16.6667	UTR_3	R2_2hpi	short		0.06	7.29812e+06	16.6667	UTR_3	R2_8hpi	short
0.08	96490.5	12.5	UTR_3	R2_2hpi	short		0.08	582065	12.5	UTR_3	R2_8hpi	short
0.1	1.66675e+06	10	UTR_3	R2_2hpi	short		0.1	1.9415e+06	10	UTR_3	R2_8hpi	short
0.12	3.23179e+06	8.33333	UTR_3	R2_2hpi	short		0.12	1.61271e+06	8.33333	UTR_3	R2_8hpi	short
0.14	241552	7.14286	UTR_3	R2_2hpi	short		0.14	1.58015e+06	7.14286	UTR_3	R2_8hpi	short
0.16	11542.6	6.25	UTR_3	R2_2hpi	short		0.16	1.37458e+06	6.25	UTR_3	R2_8hpi	short
0.18	506917	5.55556	UTR_3	R2_2hpi	short		0.18	1.38794e+06	5.55556	UTR_3	R2_8hpi	short
0.2	2.07685e+06	5	UTR_3	R2_2hpi	short		0.2	1.05865e+06	5	UTR_3	R2_8hpi	short
0.22	1.75184e+06	4.54545	UTR_3	R2_2hpi	short		0.22	669994	4.54545	UTR_3	R2_8hpi	short
0.24	3.4862e+06	4.16667	UTR_3	R2_2hpi	short		0.24	1.1775e+06	4.16667	UTR_3	R2_8hpi	short
0.26	921499	3.84615	UTR_3	R2_2hpi	short		0.26	634860	3.84615	UTR_3	R2_8hpi	short
0.28	184866	3.57143	UTR_3	R2_2hpi	short		0.28	1.15886e+06	3.57143	UTR_3	R2_8hpi	short
0.3	2.31311e+06	3.33333	UTR_3	R2_2hpi	short		0.3	880146	3.33333	UTR_3	R2_8hpi	short
0.32	1.35022e+06	3.125	UTR_3	R2_2hpi	short		0.32	1.14812e+06	3.125	UTR_3	R2_8hpi	short
0.34	1.62585e+06	2.94118	UTR_3	R2_2hpi	short		0.34	4.80956e+06	2.94118	UTR_3	R2_8hpi	short
0.36	407100	2.77778	UTR_3	R2_2hpi	short		0.36	2.22001e+06	2.77778	UTR_3	R2_8hpi	short
0.38	141252	2.63158	UTR_3	R2_2hpi	short		0.38	8566.19	2.63158	UTR_3	R2_8hpi	short
0.4	347512	2.5	UTR_3	R2_2hpi	short		0.4	886106	2.5	UTR_3	R2_8hpi	short
0.42	1.28824e+06	2.38095	UTR_3	R2_2hpi	short		0.42	288011	2.38095	UTR_3	R2_8hpi	short
0.44	1.53486e+06	2.27273	UTR_3	R2_2hpi	short		0.44	15173.4	2.27273	UTR_3	R2_8hpi	short
0.46	2.11909e+06	2.17391	UTR_3	R2_2hpi	short		0.46	277685	2.17391	UTR_3	R2_8hpi	short
0.48	250639	2.08333	UTR_3	R2_2hpi	short		0.48	283833	2.08333	UTR_3	R2_8hpi	short
0.5	1.53407e+06	2	UTR_3	R2_2hpi	short		0.5	418625	2	UTR_3	R2_8hpi	short
0.0196078	110242438	51	before_stop	R2_4hpi	short		0.0196078	1.5591e+07	51	before_stop	R1_2hpi	long
0.0392157	6.33521e+07	25.5	before_stop	R2_4hpi	short		0.0392157	5.61585e+07	25.5	before_stop	R1_2hpi	long
0.0588235	8.35725e+07	17	before_stop	R2_4hpi	short		0.0588235	5.69852e+07	17	before_stop	R1_2hpi	long
0.0784314	167466090	12.75	before_stop	R2_4hpi	short		0.0784314	5.55382e+07	12.75	before_stop	R1_2hpi	long
0.0980392	172109842	10.2	before_stop	R2_4hpi	short		0.0980392	3.15298e+07	10.2	before_stop	R1_2hpi	long
0.117647	131487760	8.5	before_stop	R2_4hpi	short		0.117647	1.22365e+07	8.5	before_stop	R1_2hpi	long
0.137255	1.62641e+07	7.28571	before_stop	R2_4hpi	short		0.137255	1.52753e+07	7.28571	before_stop	R1_2hpi	long
0.156863	173802130	6.375	before_stop	R2_4hpi	short		0.156863	3.60669e+06	6.375	before_stop	R1_2hpi	long
0.176471	194921138	5.66667	before_stop	R2_4hpi	short		0.176471	1.15623e+07	5.66667	before_stop	R1_2hpi	long
0.196078	13298509	5.1	before_stop	R2_4hpi	short		0.196078	7.30596e+07	5.1	before_stop	R1_2hpi	long
0.215686	109060921	4.63636	before_stop	R2_4hpi	short		0.215686	5.15607e+07	4.63636	before_stop	R1_2hpi	long
0.235294	6.81767e+07	4.25	before_stop	R2_4hpi	short		0.235294	5.85361e+06	4.25	before_stop	R1_2hpi	long
0.254902	9.98039e+07	3.92308	before_stop	R2_4hpi	short		0.254902	3.89522e+07	3.92308	before_stop	R1_2hpi	long
0.27451	5.5646e+07	3.64286	before_stop	R2_4hpi	short		0.27451	1.19873e+07	3.64286	before_stop	R1_2hpi	long
0.294118	5.48564e+07	3.4	before_stop	R2_4hpi	short		0.294118	1.16101e+07	3.4	before_stop	R1_2hpi	long
0.313725	1.62926e+07	3.1875	before_stop	R2_4hpi	short		0.313725	1.29026e+07	3.1875	before_stop	R1_2hpi	long
0.333333	9395340733	3	before_stop	R2_4hpi	short		0.333333	2.67276e+09	3	before_stop	R1_2hpi	long
0.352941	2.06249e+07	2.83333	before_stop	R2_4hpi	short		0.352941	919056	2.83333	before_stop	R1_2hpi	long
0.372549	2.75861e+07	2.68421	before_stop	R2_4hpi	short		0.372549	6.66751e+06	2.68421	before_stop	R1_2hpi	long
0.392157	7.91848e+07	2.55	before_stop	R2_4hpi	short		0.392157	5.18926e+06	2.55	before_stop	R1_2hpi	long
0.411765	2.28244e+07	2.42857	before_stop	R2_4hpi	short		0.411765	1.49446e+07	2.42857	before_stop	R1_2hpi	long
0.431373	5.61341e+07	2.31818	before_stop	R2_4hpi	short		0.431373	3.48268e+07	2.31818	before_stop	R1_2hpi	long
0.45098	2.78971e+07	2.21739	before_stop	R2_4hpi	short		0.45098	2.67305e+06	2.21739	before_stop	R1_2hpi	long
0.470588	5.54738e+06	2.125	before_stop	R2_4hpi	short		0.470588	1.01003e+07	2.125	before_stop	R1_2hpi	long
0.490196	8.85784e+07	2.04	before_stop	R2_4hpi	short		0.490196	1.52557e+06	2.04	before_stop	R1_2hpi	long
0.02	8.71809e+06	50	UTR_3	R2_4hpi	short		0.02	2.44363e+06	50	UTR_3	R1_2hpi	long
0.04	1.89231e+06	25	UTR_3	R2_4hpi	short		0.04	1.91793e+06	25	UTR_3	R1_2hpi	long
0.06	689669	16.6667	UTR_3	R2_4hpi	short		0.06	3.98022e+06	16.6667	UTR_3	R1_2hpi	long
0.08	405394	12.5	UTR_3	R2_4hpi	short		0.08	564571	12.5	UTR_3	R1_2hpi	long
0.1	271097	10	UTR_3	R2_4hpi	short		0.1	1.63333e+06	10	UTR_3	R1_2hpi	long
0.12	771849	8.33333	UTR_3	R2_4hpi	short		0.12	4.20627e+06	8.33333	UTR_3	R1_2hpi	long
0.14	849754	7.14286	UTR_3	R2_4hpi	short		0.14	185463	7.14286	UTR_3	R1_2hpi	long
0.16	637750	6.25	UTR_3	R2_4hpi	short		0.16	2.50723e+06	6.25	UTR_3	R1_2hpi	long
0.18	776775	5.55556	UTR_3	R2_4hpi	short		0.18	918336	5.55556	UTR_3	R1_2hpi	long
0.2	1.2149e+06	5	UTR_3	R2_4hpi	short		0.2	221259	5	UTR_3	R1_2hpi	long
0.22	1.72457e+06	4.54545	UTR_3	R2_4hpi	short		0.22	2.10393e+06	4.54545	UTR_3	R1_2hpi	long
0.24	1.82016e+06	4.16667	UTR_3	R2_4hpi	short		0.24	1.02978e+06	4.16667	UTR_3	R1_2hpi	long
0.26	2.35539e+06	3.84615	UTR_3	R2_4hpi	short		0.26	227565	3.84615	UTR_3	R1_2hpi	long
0.28	1.64632e+06	3.57143	UTR_3	R2_4hpi	short		0.28	1.64277e+06	3.57143	UTR_3	R1_2hpi	long
0.3	1.18866e+06	3.33333	UTR_3	R2_4hpi	short		0.3	1.0532e+06	3.33333	UTR_3	R1_2hpi	long
0.32	483782	3.125	UTR_3	R2_4hpi	short		0.32	166870	3.125	UTR_3	R1_2hpi	long
0.34	441821	2.94118	UTR_3	R2_4hpi	short		0.34	1.21314e+06	2.94118	UTR_3	R1_2hpi	long
0.36	1.07394e+06	2.77778	UTR_3	R2_4hpi	short		0.36	729022	2.77778	UTR_3	R1_2hpi	long
0.38	298041	2.63158	UTR_3	R2_4hpi	short		0.38	249345	2.63158	UTR_3	R1_2hpi	long
0.4	99298.5	2.5	UTR_3	R2_4hpi	short		0.4	2.26919e+06	2.5	UTR_3	R1_2hpi	long
0.42	197758	2.38095	UTR_3	R2_4hpi	short		0.42	358991	2.38095	UTR_3	R1_2hpi	long
0.44	226381	2.27273	UTR_3	R2_4hpi	short		0.44	749816	2.27273	UTR_3	R1_2hpi	long
0.46	370609	2.17391	UTR_3	R2_4hpi	short		0.46	373125	2.17391	UTR_3	R1_2hpi	long
0.48	909965	2.08333	UTR_3	R2_4hpi	short		0.48	574571	2.08333	UTR_3	R1_2hpi	long
0.5	2.55548e+06	2	UTR_3	R2_4hpi	short		0.5	396138	2	UTR_3	R1_2hpi	long
0.0196078	132541185	51	before_stop	R2_8hpi	short		0.0196078	1.51395e+07	51	before_stop	R1_4hpi	long
0.0392157	100253085	25.5	before_stop	R2_8hpi	short		0.0392157	1.08804e+08	25.5	before_stop	R1_4hpi	long
0.0588235	4.58371e+07	17	before_stop	R2_8hpi	short		0.0588235	1.42416e+07	17	before_stop	R1_4hpi	long
0.0784314	183480022	12.75	before_stop	R2_8hpi	short		0.0784314	9.65706e+07	12.75	before_stop	R1_4hpi	long
0.0980392	9.7684e+07	10.2	before_stop	R2_8hpi	short		0.0980392	4.19572e+07	10.2	before_stop	R1_4hpi	long
0.117647	7.71166e+07	8.5	before_stop	R2_8hpi	short		0.117647	1.1379e+07	8.5	before_stop	R1_4hpi	long
0.137255	5.46766e+07	7.28571	before_stop	R2_8hpi	short		0.137255	5.04876e+07	7.28571	before_stop	R1_4hpi	long
0.156863	8.37494e+07	6.375	before_stop	R2_8hpi	short		0.156863	2.01027e+07	6.375	before_stop	R1_4hpi	long
0.176471	7.22126e+07	5.66667	before_stop	R2_8hpi	short		0.176471	6.14306e+06	5.66667	before_stop	R1_4hpi	long
0.196078	5.12946e+07	5.1	before_stop	R2_8hpi	short		0.196078	8.60784e+07	5.1	before_stop	R1_4hpi	long
0.215686	211747629	4.63636	before_stop	R2_8hpi	short		0.215686	2.6128e+06	4.63636	before_stop	R1_4hpi	long
0.235294	3.38074e+07	4.25	before_stop	R2_8hpi	short		0.235294	5.32644e+06	4.25	before_stop	R1_4hpi	long
0.254902	412738357	3.92308	before_stop	R2_8hpi	short		0.254902	5.79958e+07	3.92308	before_stop	R1_4hpi	long
0.27451	6.48937e+07	3.64286	before_stop	R2_8hpi	short		0.27451	6.34686e+06	3.64286	before_stop	R1_4hpi	long
0.294118	117909133	3.4	before_stop	R2_8hpi	short		0.294118	2.10985e+07	3.4	before_stop	R1_4hpi	long
0.313725	123078482	3.1875	before_stop	R2_8hpi	short		0.313725	4.44757e+06	3.1875	before_stop	R1_4hpi	long
0.333333	7362897821	3	before_stop	R2_8hpi	short		0.333333	2.1646e+09	3	before_stop	R1_4hpi	long
0.352941	139314983	2.83333	before_stop	R2_8hpi	short		0.352941	1.2019e+07	2.83333	before_stop	R1_4hpi	long
0.372549	7.21366e+07	2.68421	before_stop	R2_8hpi	short		0.372549	9.50384e+06	2.68421	before_stop	R1_4hpi	long
0.392157	118303729	2.55	before_stop	R2_8hpi	short		0.392157	3.17005e+06	2.55	before_stop	R1_4hpi	long
0.411765	161073123	2.42857	before_stop	R2_8hpi	short		0.411765	1.20861e+07	2.42857	before_stop	R1_4hpi	long
0.431373	106236098	2.31818	before_stop	R2_8hpi	short		0.431373	1.36759e+07	2.31818	before_stop	R1_4hpi	long
0.45098	183029042	2.21739	before_stop	R2_8hpi	short		0.45098	8.74543e+06	2.21739	before_stop	R1_4hpi	long
0.470588	3.99952e+07	2.125	before_stop	R2_8hpi	short		0.470588	462390	2.125	before_stop	R1_4hpi	long
0.490196	7.18517e+07	2.04	before_stop	R2_8hpi	short		0.490196	8.56e+06	2.04	before_stop	R1_4hpi	long
0.02	6.45981e+06	50	UTR_3	R2_8hpi	short		0.02	1.02885e+06	50	UTR_3	R1_4hpi	long
0.04	2.59858e+06	25	UTR_3	R2_8hpi	short		0.04	124979	25	UTR_3	R1_4hpi	long
0.06	1.85168e+06	16.6667	UTR_3	R2_8hpi	short		0.06	1.48806e+06	16.6667	UTR_3	R1_4hpi	long
0.08	1.03073e+06	12.5	UTR_3	R2_8hpi	short		0.08	461262	12.5	UTR_3	R1_4hpi	long
0.1	2.36696e+06	10	UTR_3	R2_8hpi	short		0.1	462456	10	UTR_3	R1_4hpi	long
0.12	233070	8.33333	UTR_3	R2_8hpi	short		0.12	128882	8.33333	UTR_3	R1_4hpi	long
0.14	1.03748e+06	7.14286	UTR_3	R2_8hpi	short		0.14	344022	7.14286	UTR_3	R1_4hpi	long
0.16	1.23087e+06	6.25	UTR_3	R2_8hpi	short		0.16	1.32446e+06	6.25	UTR_3	R1_4hpi	long
0.18	211379	5.55556	UTR_3	R2_8hpi	short		0.18	40557.3	5.55556	UTR_3	R1_4hpi	long
0.2	2322319	5	UTR_3	R2_8hpi	short		0.2	497100	5	UTR_3	R1_4hpi	long
0.22	460438	4.54545	UTR_3	R2_8hpi	short		0.22	634995	4.54545	UTR_3	R1_4hpi	long
0.24	3.11921e+06	4.16667	UTR_3	R2_8hpi	short		0.24	199006	4.16667	UTR_3	R1_4hpi	long
0.26	3.29871e+06	3.84615	UTR_3	R2_8hpi	short		0.26	129243	3.84615	UTR_3	R1_4hpi	long
0.28	81662.6	3.57143	UTR_3	R2_8hpi	short		0.28	241297	3.57143	UTR_3	R1_4hpi	long
0.3	3.45524e+06	3.33333	UTR_3	R2_8hpi	short		0.3	993473	3.33333	UTR_3	R1_4hpi	long
0.32	406172	3.125	UTR_3	R2_8hpi	short		0.32	531531	3.125	UTR_3	R1_4hpi	long
0.34	1.25652e+06	2.94118	UTR_3	R2_8hpi	short		0.34	182882	2.94118	UTR_3	R1_4hpi	long
0.36	513012	2.77778	UTR_3	R2_8hpi	short		0.36	190790	2.77778	UTR_3	R1_4hpi	long
0.38	399392	2.63158	UTR_3	R2_8hpi	short		0.38	341987	2.63158	UTR_3	R1_4hpi	long
0.4	722454	2.5	UTR_3	R2_8hpi	short		0.4	352567	2.5	UTR_3	R1_4hpi	long
0.42	147529	2.38095	UTR_3	R2_8hpi	short		0.42	245618	2.38095	UTR_3	R1_4hpi	long
0.44	713723	2.27273	UTR_3	R2_8hpi	short		0.44	122032	2.27273	UTR_3	R1_4hpi	long
0.46	921631	2.17391	UTR_3	R2_8hpi	short		0.46	434888	2.17391	UTR_3	R1_4hpi	long
0.48	234708	2.08333	UTR_3	R2_8hpi	short		0.48	532910	2.08333	UTR_3	R1_4hpi	long
0.5	2.23752e+06	2	UTR_3	R2_8hpi	short		0.5	0.228988	2	UTR_3	R1_4hpi	long
0.0196078	6.17935e+07	51	before_stop	R1_0hpi	long		0.0196078	2.33396e+06	51	before_stop	R1_8hpi	long
0.0392157	6.44066e+06	25.5	before_stop	R1_0hpi	long		0.0392157	1.40927e+08	25.5	before_stop	R1_8hpi	long
0.0588235	1.42708e+06	17	before_stop	R1_0hpi	long		0.0588235	4.3176e+07	17	before_stop	R1_8hpi	long
0.0784314	446987	12.75	before_stop	R1_0hpi	long		0.0784314	1.43955e+08	12.75	before_stop	R1_8hpi	long
0.0980392	4.83624e+07	10.2	before_stop	R1_0hpi	long		0.0980392	2.0981e+07	10.2	before_stop	R1_8hpi	long
0.117647	1.23178e+07	8.5	before_stop	R1_0hpi	long		0.117647	4.64345e+07	8.5	before_stop	R1_8hpi	long
0.137255	4.297e+06	7.28571	before_stop	R1_0hpi	long		0.137255	3.00686e+07	7.28571	before_stop	R1_8hpi	long
0.156863	6.46247e+06	6.375	before_stop	R1_0hpi	long		0.156863	2.98137e+07	6.375	before_stop	R1_8hpi	long
0.176471	1.32894e+07	5.66667	before_stop	R1_0hpi	long		0.176471	1.10669e+07	5.66667	before_stop	R1_8hpi	long
0.196078	3.7893e+06	5.1	before_stop	R1_0hpi	long		0.196078	1.06549e+08	5.1	before_stop	R1_8hpi	long
0.215686	2.99148e+07	4.63636	before_stop	R1_0hpi	long		0.215686	4.52036e+06	4.63636	before_stop	R1_8hpi	long
0.235294	4.72909e+06	4.25	before_stop	R1_0hpi	long		0.235294	3.71266e+07	4.25	before_stop	R1_8hpi	long
0.254902	6.85207e+06	3.92308	before_stop	R1_0hpi	long		0.254902	5.64461e+07	3.92308	before_stop	R1_8hpi	long
0.27451	1.30646e+06	3.64286	before_stop	R1_0hpi	long		0.27451	4.41656e+07	3.64286	before_stop	R1_8hpi	long
0.294118	3.66506e+06	3.4	before_stop	R1_0hpi	long		0.294118	3.01184e+07	3.4	before_stop	R1_8hpi	long
0.313725	5.32781e+07	3.1875	before_stop	R1_0hpi	long		0.313725	1.93535e+07	3.1875	before_stop	R1_8hpi	long
0.333333	8843322686	3	before_stop	R1_0hpi	long		0.333333	4.33908e+09	3	before_stop	R1_8hpi	long
0.352941	9.18166e+07	2.83333	before_stop	R1_0hpi	long		0.352941	1.6781e+07	2.83333	before_stop	R1_8hpi	long
0.372549	139829	2.68421	before_stop	R1_0hpi	long		0.372549	2.67105e+07	2.68421	before_stop	R1_8hpi	long
0.392157	631126	2.55	before_stop	R1_0hpi	long		0.392157	2.86325e+07	2.55	before_stop	R1_8hpi	long
0.411765	3.38928e+06	2.42857	before_stop	R1_0hpi	long		0.411765	1.50185e+07	2.42857	before_stop	R1_8hpi	long
0.431373	7.15387e+06	2.31818	before_stop	R1_0hpi	long		0.431373	5.29342e+07	2.31818	before_stop	R1_8hpi	long
0.45098	1.85656e+07	2.21739	before_stop	R1_0hpi	long		0.45098	2.21292e+07	2.21739	before_stop	R1_8hpi	long
0.470588	2.41417e+06	2.125	before_stop	R1_0hpi	long		0.470588	1.90163e+07	2.125	before_stop	R1_8hpi	long
0.490196	3.70402e+06	2.04	before_stop	R1_0hpi	long		0.490196	5.63423e+06	2.04	before_stop	R1_8hpi	long
0.02	2.92304e+06	50	UTR_3	R1_0hpi	long		0.02	1.68315e+06	50	UTR_3	R1_8hpi	long
0.04	1.15924e+06	25	UTR_3	R1_0hpi	long		0.04	204267	25	UTR_3	R1_8hpi	long
0.06	663669	16.6667	UTR_3	R1_0hpi	long		0.06	450945	16.6667	UTR_3	R1_8hpi	long
0.08	1.14907e+06	12.5	UTR_3	R1_0hpi	long		0.08	133547	12.5	UTR_3	R1_8hpi	long
0.1	1.85604e+06	10	UTR_3	R1_0hpi	long		0.1	798895	10	UTR_3	R1_8hpi	long
0.12	1.25145e+06	8.33333	UTR_3	R1_0hpi	long		0.12	965869	8.33333	UTR_3	R1_8hpi	long
0.14	725476	7.14286	UTR_3	R1_0hpi	long		0.14	282548	7.14286	UTR_3	R1_8hpi	long
0.16	660702	6.25	UTR_3	R1_0hpi	long		0.16	563314	6.25	UTR_3	R1_8hpi	long
0.18	877795	5.55556	UTR_3	R1_0hpi	long		0.18	550925	5.55556	UTR_3	R1_8hpi	long
0.2	1.03262e+06	5	UTR_3	R1_0hpi	long		0.2	422783	5	UTR_3	R1_8hpi	long
0.22	1.057e+06	4.54545	UTR_3	R1_0hpi	long		0.22	1.05783e+06	4.54545	UTR_3	R1_8hpi	long
0.24	878514	4.16667	UTR_3	R1_0hpi	long		0.24	808040	4.16667	UTR_3	R1_8hpi	long
0.26	788266	3.84615	UTR_3	R1_0hpi	long		0.26	413551	3.84615	UTR_3	R1_8hpi	long
0.28	812484	3.57143	UTR_3	R1_0hpi	long		0.28	470038	3.57143	UTR_3	R1_8hpi	long
0.3	936731	3.33333	UTR_3	R1_0hpi	long		0.3	330662	3.33333	UTR_3	R1_8hpi	long
0.32	1.03848e+06	3.125	UTR_3	R1_0hpi	long		0.32	330868	3.125	UTR_3	R1_8hpi	long
0.34	639943	2.94118	UTR_3	R1_0hpi	long		0.34	536074	2.94118	UTR_3	R1_8hpi	long
0.36	505546	2.77778	UTR_3	R1_0hpi	long		0.36	1.1459e+06	2.77778	UTR_3	R1_8hpi	long
0.38	521621	2.63158	UTR_3	R1_0hpi	long		0.38	738407	2.63158	UTR_3	R1_8hpi	long
0.4	611486	2.5	UTR_3	R1_0hpi	long		0.4	391488	2.5	UTR_3	R1_8hpi	long
0.42	650601	2.38095	UTR_3	R1_0hpi	long		0.42	706707	2.38095	UTR_3	R1_8hpi	long
0.44	584904	2.27273	UTR_3	R1_0hpi	long		0.44	483336	2.27273	UTR_3	R1_8hpi	long
0.46	480873	2.17391	UTR_3	R1_0hpi	long		0.46	791543	2.17391	UTR_3	R1_8hpi	long
0.48	424425	2.08333	UTR_3	R1_0hpi	long		0.48	306844	2.08333	UTR_3	R1_8hpi	long
0.5	382303	2	UTR_3	R1_0hpi	long		0.5	157.856	2	UTR_3	R1_8hpi	long
0.0196078	9.26426e+07	51	before_stop	R2_0hpi	long		0.0196078	4.7568e+06	51	before_stop	R2_2hpi	long
0.0392157	1.58166e+07	25.5	before_stop	R2_0hpi	long		0.0392157	6.92806e+07	25.5	before_stop	R2_2hpi	long
0.0588235	1.16464e+07	17	before_stop	R2_0hpi	long		0.0588235	5.75835e+07	17	before_stop	R2_2hpi	long
0.0784314	6.74289e+06	12.75	before_stop	R2_0hpi	long		0.0784314	6.23606e+07	12.75	before_stop	R2_2hpi	long
0.0980392	3.15891e+07	10.2	before_stop	R2_0hpi	long		0.0980392	1.26367e+07	10.2	before_stop	R2_2hpi	long
0.117647	1.87401e+07	8.5	before_stop	R2_0hpi	long		0.117647	1.96853e+07	8.5	before_stop	R2_2hpi	long
0.137255	9.97451e+06	7.28571	before_stop	R2_0hpi	long		0.137255	1.52842e+07	7.28571	before_stop	R2_2hpi	long
0.156863	9.2426e+06	6.375	before_stop	R2_0hpi	long		0.156863	7.60657e+06	6.375	before_stop	R2_2hpi	long
0.176471	1.60765e+07	5.66667	before_stop	R2_0hpi	long		0.176471	4.74031e+06	5.66667	before_stop	R2_2hpi	long
0.196078	4.54551e+06	5.1	before_stop	R2_0hpi	long		0.196078	8.50459e+07	5.1	before_stop	R2_2hpi	long
0.215686	50758548	4.63636	before_stop	R2_0hpi	long		0.215686	3.08676e+07	4.63636	before_stop	R2_2hpi	long
0.235294	833230	4.25	before_stop	R2_0hpi	long		0.235294	1.97929e+06	4.25	before_stop	R2_2hpi	long
0.254902	7.81296e+06	3.92308	before_stop	R2_0hpi	long		0.254902	2.46612e+07	3.92308	before_stop	R2_2hpi	long
0.27451	4.72564e+06	3.64286	before_stop	R2_0hpi	long		0.27451	1.42193e+07	3.64286	before_stop	R2_2hpi	long
0.294118	8.43506e+06	3.4	before_stop	R2_0hpi	long		0.294118	2.60521e+07	3.4	before_stop	R2_2hpi	long
0.313725	6.58137e+07	3.1875	before_stop	R2_0hpi	long		0.313725	3.31442e+06	3.1875	before_stop	R2_2hpi	long
0.333333	8490261827	3	before_stop	R2_0hpi	long		0.333333	2.11957e+09	3	before_stop	R2_2hpi	long
0.352941	104597553	2.83333	before_stop	R2_0hpi	long		0.352941	2.25848e+06	2.83333	before_stop	R2_2hpi	long
0.372549	573875	2.68421	before_stop	R2_0hpi	long		0.372549	87788.1	2.68421	before_stop	R2_2hpi	long
0.392157	1.17482e+06	2.55	before_stop	R2_0hpi	long		0.392157	2.69791e+06	2.55	before_stop	R2_2hpi	long
0.411765	7.55943e+06	2.42857	before_stop	R2_0hpi	long		0.411765	5.56663e+06	2.42857	before_stop	R2_2hpi	long
0.431373	1.10477e+07	2.31818	before_stop	R2_0hpi	long		0.431373	1.93443e+07	2.31818	before_stop	R2_2hpi	long
0.45098	3.7181e+07	2.21739	before_stop	R2_0hpi	long		0.45098	1.77311e+07	2.21739	before_stop	R2_2hpi	long
0.470588	4.73773e+06	2.125	before_stop	R2_0hpi	long		0.470588	5.91281e+06	2.125	before_stop	R2_2hpi	long
0.490196	4.21614e+06	2.04	before_stop	R2_0hpi	long		0.490196	393201	2.04	before_stop	R2_2hpi	long
0.02	2.66402e+06	50	UTR_3	R2_0hpi	long		0.02	1.61343e+06	50	UTR_3	R2_2hpi	long
0.04	1.02867e+06	25	UTR_3	R2_0hpi	long		0.04	890351	25	UTR_3	R2_2hpi	long
0.06	747933	16.6667	UTR_3	R2_0hpi	long		0.06	4.31214e+06	16.6667	UTR_3	R2_2hpi	long
0.08	886037	12.5	UTR_3	R2_0hpi	long		0.08	621968	12.5	UTR_3	R2_2hpi	long
0.1	1.62556e+06	10	UTR_3	R2_0hpi	long		0.1	2.06678e+06	10	UTR_3	R2_2hpi	long
0.12	1.19858e+06	8.33333	UTR_3	R2_0hpi	long		0.12	1.48961e+06	8.33333	UTR_3	R2_2hpi	long
0.14	754954	7.14286	UTR_3	R2_0hpi	long		0.14	178400	7.14286	UTR_3	R2_2hpi	long
0.16	551007	6.25	UTR_3	R2_0hpi	long		0.16	2.47567e+06	6.25	UTR_3	R2_2hpi	long
0.18	817329	5.55556	UTR_3	R2_0hpi	long		0.18	529105	5.55556	UTR_3	R2_2hpi	long
0.2	1.24722e+06	5	UTR_3	R2_0hpi	long		0.2	517026	5	UTR_3	R2_2hpi	long
0.22	863087	4.54545	UTR_3	R2_0hpi	long		0.22	1.44514e+06	4.54545	UTR_3	R2_2hpi	long
0.24	697296	4.16667	UTR_3	R2_0hpi	long		0.24	1.22999e+06	4.16667	UTR_3	R2_2hpi	long
0.26	569925	3.84615	UTR_3	R2_0hpi	long		0.26	881235	3.84615	UTR_3	R2_2hpi	long
0.28	712040	3.57143	UTR_3	R2_0hpi	long		0.28	1.31491e+06	3.57143	UTR_3	R2_2hpi	long
0.3	1.05052e+06	3.33333	UTR_3	R2_0hpi	long		0.3	1.44726e+06	3.33333	UTR_3	R2_2hpi	long
0.32	987797	3.125	UTR_3	R2_0hpi	long		0.32	66490.3	3.125	UTR_3	R2_2hpi	long
0.34	495619	2.94118	UTR_3	R2_0hpi	long		0.34	916719	2.94118	UTR_3	R2_2hpi	long
0.36	442258	2.77778	UTR_3	R2_0hpi	long		0.36	181509	2.77778	UTR_3	R2_2hpi	long
0.38	687764	2.63158	UTR_3	R2_0hpi	long		0.38	597660	2.63158	UTR_3	R2_2hpi	long
0.4	633656	2.5	UTR_3	R2_0hpi	long		0.4	930294	2.5	UTR_3	R2_2hpi	long
0.42	699248	2.38095	UTR_3	R2_0hpi	long		0.42	90035.3	2.38095	UTR_3	R2_2hpi	long
0.44	498839	2.27273	UTR_3	R2_0hpi	long		0.44	110168	2.27273	UTR_3	R2_2hpi	long
0.46	391455	2.17391	UTR_3	R2_0hpi	long		0.46	268974	2.17391	UTR_3	R2_2hpi	long
0.48	542873	2.08333	UTR_3	R2_0hpi	long		0.48	362139	2.08333	UTR_3	R2_2hpi	long
0.5	575163	2	UTR_3	R2_0hpi	long		0.5	425688	2	UTR_3	R2_2hpi	long
0.0196078	128441012	51	before_stop	R1_2hpi	long		0.0196078	1.89865e+07	51	before_stop	R2_4hpi	long
0.0392157	104946640	25.5	before_stop	R1_2hpi	long		0.0392157	4.57464e+07	25.5	before_stop	R2_4hpi	long
0.0588235	8.03922e+07	17	before_stop	R1_2hpi	long		0.0588235	3.81085e+06	17	before_stop	R2_4hpi	long
0.0784314	3.84873e+07	12.75	before_stop	R1_2hpi	long		0.0784314	1.10744e+08	12.75	before_stop	R2_4hpi	long
0.0980392	5.55503e+06	10.2	before_stop	R1_2hpi	long		0.0980392	4.57121e+07	10.2	before_stop	R2_4hpi	long
0.117647	3.34032e+07	8.5	before_stop	R1_2hpi	long		0.117647	1.21746e+07	8.5	before_stop	R2_4hpi	long
0.137255	3.01719e+07	7.28571	before_stop	R1_2hpi	long		0.137255	2.03569e+07	7.28571	before_stop	R2_4hpi	long
0.156863	1.08805e+07	6.375	before_stop	R1_2hpi	long		0.156863	1.42311e+06	6.375	before_stop	R2_4hpi	long
0.176471	8.76688e+06	5.66667	before_stop	R1_2hpi	long		0.176471	6.46715e+06	5.66667	before_stop	R2_4hpi	long
0.196078	2.39919e+07	5.1	before_stop	R1_2hpi	long		0.196078	7.35553e+07	5.1	before_stop	R2_4hpi	long
0.215686	2.49712e+07	4.63636	before_stop	R1_2hpi	long		0.215686	1.90993e+07	4.63636	before_stop	R2_4hpi	long
0.235294	1.42123e+07	4.25	before_stop	R1_2hpi	long		0.235294	6.2207e+06	4.25	before_stop	R2_4hpi	long
0.254902	3.74504e+07	3.92308	before_stop	R1_2hpi	long		0.254902	5.823e+07	3.92308	before_stop	R2_4hpi	long
0.27451	4.699e+07	3.64286	before_stop	R1_2hpi	long		0.27451	6.57003e+06	3.64286	before_stop	R2_4hpi	long
0.294118	5.17842e+07	3.4	before_stop	R1_2hpi	long		0.294118	2.72135e+07	3.4	before_stop	R2_4hpi	long
0.313725	204872456	3.1875	before_stop	R1_2hpi	long		0.313725	909260	3.1875	before_stop	R2_4hpi	long
0.333333	6495230390	3	before_stop	R1_2hpi	long		0.333333	2.54367e+09	3	before_stop	R2_4hpi	long
0.352941	245240444	2.83333	before_stop	R1_2hpi	long		0.352941	5.15895e+06	2.83333	before_stop	R2_4hpi	long
0.372549	5.19546e+07	2.68421	before_stop	R1_2hpi	long		0.372549	1.1364e+06	2.68421	before_stop	R2_4hpi	long
0.392157	14137963	2.55	before_stop	R1_2hpi	long		0.392157	7.71513e+06	2.55	before_stop	R2_4hpi	long
0.411765	5.56597e+06	2.42857	before_stop	R1_2hpi	long		0.411765	9.79424e+06	2.42857	before_stop	R2_4hpi	long
0.431373	943413	2.31818	before_stop	R1_2hpi	long		0.431373	1.6041e+07	2.31818	before_stop	R2_4hpi	long
0.45098	30544451	2.21739	before_stop	R1_2hpi	long		0.45098	2.09889e+06	2.21739	before_stop	R2_4hpi	long
0.470588	3.40735e+06	2.125	before_stop	R1_2hpi	long		0.470588	2.61262e+06	2.125	before_stop	R2_4hpi	long
0.490196	1.23034e+06	2.04	before_stop	R1_2hpi	long		0.490196	2.40941e+06	2.04	before_stop	R2_4hpi	long
0.02	3.13643e+06	50	UTR_3	R1_2hpi	long		0.02	1.30885e+06	50	UTR_3	R2_4hpi	long
0.04	1.74822e+06	25	UTR_3	R1_2hpi	long		0.04	54518.7	25	UTR_3	R2_4hpi	long
0.06	1.36764e+06	16.6667	UTR_3	R1_2hpi	long		0.06	1.96148e+06	16.6667	UTR_3	R2_4hpi	long
0.08	1.59114e+06	12.5	UTR_3	R1_2hpi	long		0.08	837715	12.5	UTR_3	R2_4hpi	long
0.1	1.3647e+06	10	UTR_3	R1_2hpi	long		0.1	605570	10	UTR_3	R2_4hpi	long
0.12	1.41388e+06	8.33333	UTR_3	R1_2hpi	long		0.12	505298	8.33333	UTR_3	R2_4hpi	long
0.14	1.02929e+06	7.14286	UTR_3	R1_2hpi	long		0.14	265696	7.14286	UTR_3	R2_4hpi	long
0.16	948092	6.25	UTR_3	R1_2hpi	long		0.16	1.42777e+06	6.25	UTR_3	R2_4hpi	long
0.18	911131	5.55556	UTR_3	R1_2hpi	long		0.18	223837	5.55556	UTR_3	R2_4hpi	long
0.2	1.03499e+06	5	UTR_3	R1_2hpi	long		0.2	696647	5	UTR_3	R2_4hpi	long
0.22	1.25495e+06	4.54545	UTR_3	R1_2hpi	long		0.22	448264	4.54545	UTR_3	R2_4hpi	long
0.24	1.24501e+06	4.16667	UTR_3	R1_2hpi	long		0.24	571453	4.16667	UTR_3	R2_4hpi	long
0.26	1.04921e+06	3.84615	UTR_3	R1_2hpi	long		0.26	559076	3.84615	UTR_3	R2_4hpi	long
0.28	801951	3.57143	UTR_3	R1_2hpi	long		0.28	396980	3.57143	UTR_3	R2_4hpi	long
0.3	965470	3.33333	UTR_3	R1_2hpi	long		0.3	618104	3.33333	UTR_3	R2_4hpi	long
0.32	1.19886e+06	3.125	UTR_3	R1_2hpi	long		0.32	774369	3.125	UTR_3	R2_4hpi	long
0.34	1.058e+06	2.94118	UTR_3	R1_2hpi	long		0.34	389828	2.94118	UTR_3	R2_4hpi	long
0.36	737090	2.77778	UTR_3	R1_2hpi	long		0.36	186471	2.77778	UTR_3	R2_4hpi	long
0.38	817769	2.63158	UTR_3	R1_2hpi	long		0.38	507462	2.63158	UTR_3	R2_4hpi	long
0.4	631715	2.5	UTR_3	R1_2hpi	long		0.4	483206	2.5	UTR_3	R2_4hpi	long
0.42	736427	2.38095	UTR_3	R1_2hpi	long		0.42	421000	2.38095	UTR_3	R2_4hpi	long
0.44	845237	2.27273	UTR_3	R1_2hpi	long		0.44	158379	2.27273	UTR_3	R2_4hpi	long
0.46	740474	2.17391	UTR_3	R1_2hpi	long		0.46	624454	2.17391	UTR_3	R2_4hpi	long
0.48	709987	2.08333	UTR_3	R1_2hpi	long		0.48	192910	2.08333	UTR_3	R2_4hpi	long
0.5	762249	2	UTR_3	R1_2hpi	long		0.5	1120.03	2	UTR_3	R2_4hpi	long
0.0196078	6.11944e+07	51	before_stop	R1_4hpi	long		0.0196078	624794	51	before_stop	R2_8hpi	long
0.0392157	7.4093e+07	25.5	before_stop	R1_4hpi	long		0.0392157	1.02612e+08	25.5	before_stop	R2_8hpi	long
0.0588235	111295055	17	before_stop	R1_4hpi	long		0.0588235	2.90469e+07	17	before_stop	R2_8hpi	long
0.0784314	2.63867e+07	12.75	before_stop	R1_4hpi	long		0.0784314	8.49584e+07	12.75	before_stop	R2_8hpi	long
0.0980392	1.26032e+07	10.2	before_stop	R1_4hpi	long		0.0980392	6.48191e+06	10.2	before_stop	R2_8hpi	long
0.117647	11752454	8.5	before_stop	R1_4hpi	long		0.117647	9.84971e+07	8.5	before_stop	R2_8hpi	long
0.137255	5.1045e+06	7.28571	before_stop	R1_4hpi	long		0.137255	2.2437e+07	7.28571	before_stop	R2_8hpi	long
0.156863	8.55577e+06	6.375	before_stop	R1_4hpi	long		0.156863	9.60482e+06	6.375	before_stop	R2_8hpi	long
0.176471	2.50304e+07	5.66667	before_stop	R1_4hpi	long		0.176471	3.68041e+07	5.66667	before_stop	R2_8hpi	long
0.196078	26632806	5.1	before_stop	R1_4hpi	long		0.196078	2.1081e+07	5.1	before_stop	R2_8hpi	long
0.215686	1.8464e+07	4.63636	before_stop	R1_4hpi	long		0.215686	3.26453e+06	4.63636	before_stop	R2_8hpi	long
0.235294	4.74659e+06	4.25	before_stop	R1_4hpi	long		0.235294	4.78472e+07	4.25	before_stop	R2_8hpi	long
0.254902	4.47637e+06	3.92308	before_stop	R1_4hpi	long		0.254902	2.56482e+07	3.92308	before_stop	R2_8hpi	long
0.27451	27248199	3.64286	before_stop	R1_4hpi	long		0.27451	4.41916e+07	3.64286	before_stop	R2_8hpi	long
0.294118	3.57017e+07	3.4	before_stop	R1_4hpi	long		0.294118	3.39762e+07	3.4	before_stop	R2_8hpi	long
0.313725	139484330	3.1875	before_stop	R1_4hpi	long		0.313725	1.40041e+07	3.1875	before_stop	R2_8hpi	long
0.333333	5519005780	3	before_stop	R1_4hpi	long		0.333333	3.22226e+09	3	before_stop	R2_8hpi	long
0.352941	191161408	2.83333	before_stop	R1_4hpi	long		0.352941	1.67238e+06	2.83333	before_stop	R2_8hpi	long
0.372549	3.35708e+07	2.68421	before_stop	R1_4hpi	long		0.372549	1.47846e+07	2.68421	before_stop	R2_8hpi	long
0.392157	1.98398e+07	2.55	before_stop	R1_4hpi	long		0.392157	1.07208e+07	2.55	before_stop	R2_8hpi	long
0.411765	7.43022e+06	2.42857	before_stop	R1_4hpi	long		0.411765	3.29712e+06	2.42857	before_stop	R2_8hpi	long
0.431373	4.02328e+06	2.31818	before_stop	R1_4hpi	long		0.431373	3.55585e+07	2.31818	before_stop	R2_8hpi	long
0.45098	8.763e+06	2.21739	before_stop	R1_4hpi	long		0.45098	3.1251e+07	2.21739	before_stop	R2_8hpi	long
0.470588	698400	2.125	before_stop	R1_4hpi	long		0.470588	404253	2.125	before_stop	R2_8hpi	long
0.490196	3.92895e+06	2.04	before_stop	R1_4hpi	long		0.490196	7.32565e+06	2.04	before_stop	R2_8hpi	long
0.02	1.95839e+06	50	UTR_3	R1_4hpi	long		0.02	2.65027e+06	50	UTR_3	R2_8hpi	long
0.04	623266	25	UTR_3	R1_4hpi	long		0.04	857829	25	UTR_3	R2_8hpi	long
0.06	2.83365e+06	16.6667	UTR_3	R1_4hpi	long		0.06	952482	16.6667	UTR_3	R2_8hpi	long
0.08	799868	12.5	UTR_3	R1_4hpi	long		0.08	842317	12.5	UTR_3	R2_8hpi	long
0.1	821277	10	UTR_3	R1_4hpi	long		0.1	1.22723e+06	10	UTR_3	R2_8hpi	long
0.12	1.06298e+06	8.33333	UTR_3	R1_4hpi	long		0.12	1.32738e+06	8.33333	UTR_3	R2_8hpi	long
0.14	192990	7.14286	UTR_3	R1_4hpi	long		0.14	1.11314e+06	7.14286	UTR_3	R2_8hpi	long
0.16	1.2531e+06	6.25	UTR_3	R1_4hpi	long		0.16	984832	6.25	UTR_3	R2_8hpi	long
0.18	388929	5.55556	UTR_3	R1_4hpi	long		0.18	811709	5.55556	UTR_3	R2_8hpi	long
0.2	440708	5	UTR_3	R1_4hpi	long		0.2	650590	5	UTR_3	R2_8hpi	long
0.22	1268119	4.54545	UTR_3	R1_4hpi	long		0.22	1.09791e+06	4.54545	UTR_3	R2_8hpi	long
0.24	4876.44	4.16667	UTR_3	R1_4hpi	long		0.24	936976	4.16667	UTR_3	R2_8hpi	long
0.26	1.76861e+06	3.84615	UTR_3	R1_4hpi	long		0.26	949991	3.84615	UTR_3	R2_8hpi	long
0.28	988928	3.57143	UTR_3	R1_4hpi	long		0.28	781267	3.57143	UTR_3	R2_8hpi	long
0.3	17550.9	3.33333	UTR_3	R1_4hpi	long		0.3	809508	3.33333	UTR_3	R2_8hpi	long
0.32	2.2071e+06	3.125	UTR_3	R1_4hpi	long		0.32	660239	3.125	UTR_3	R2_8hpi	long
0.34	2.02511e+06	2.94118	UTR_3	R1_4hpi	long		0.34	632049	2.94118	UTR_3	R2_8hpi	long
0.36	79164.7	2.77778	UTR_3	R1_4hpi	long		0.36	967692	2.77778	UTR_3	R2_8hpi	long
0.38	1.037e+06	2.63158	UTR_3	R1_4hpi	long		0.38	524720	2.63158	UTR_3	R2_8hpi	long
0.4	1.25589e+06	2.5	UTR_3	R1_4hpi	long		0.4	710544	2.5	UTR_3	R2_8hpi	long
0.42	28447.2	2.38095	UTR_3	R1_4hpi	long		0.42	514799	2.38095	UTR_3	R2_8hpi	long
0.44	517827	2.27273	UTR_3	R1_4hpi	long		0.44	490860	2.27273	UTR_3	R2_8hpi	long
0.46	203298	2.17391	UTR_3	R1_4hpi	long		0.46	1.06034e+06	2.17391	UTR_3	R2_8hpi	long
0.48	204930	2.08333	UTR_3	R1_4hpi	long		0.48	851138	2.08333	UTR_3	R2_8hpi	long
0.5	308581	2	UTR_3	R1_4hpi	long		0.5	505647	2	UTR_3	R2_8hpi	long
0.0196078	382402408	51	before_stop	R1_8hpi	long
0.0392157	6.10735e+07	25.5	before_stop	R1_8hpi	long
0.0588235	148178706	17	before_stop	R1_8hpi	long
0.0784314	117562088	12.75	before_stop	R1_8hpi	long
0.0980392	5.81501e+07	10.2	before_stop	R1_8hpi	long
0.117647	447476894	8.5	before_stop	R1_8hpi	long
0.137255	109975915	7.28571	before_stop	R1_8hpi	long
0.156863	31754856	6.375	before_stop	R1_8hpi	long
0.176471	2.65868e+07	5.66667	before_stop	R1_8hpi	long
0.196078	101059668	5.1	before_stop	R1_8hpi	long
0.215686	576970006	4.63636	before_stop	R1_8hpi	long
0.235294	2.66824e+07	4.25	before_stop	R1_8hpi	long
0.254902	158983540	3.92308	before_stop	R1_8hpi	long
0.27451	140331857	3.64286	before_stop	R1_8hpi	long
0.294118	58288457	3.4	before_stop	R1_8hpi	long
0.313725	267790242	3.1875	before_stop	R1_8hpi	long
0.333333	14819000000	3	before_stop	R1_8hpi	long
0.352941	355979414	2.83333	before_stop	R1_8hpi	long
0.372549	5.66984e+07	2.68421	before_stop	R1_8hpi	long
0.392157	146034460	2.55	before_stop	R1_8hpi	long
0.411765	148160159	2.42857	before_stop	R1_8hpi	long
0.431373	2.41573e+07	2.31818	before_stop	R1_8hpi	long
0.45098	418431236	2.21739	before_stop	R1_8hpi	long
0.470588	9.22987e+07	2.125	before_stop	R1_8hpi	long
0.490196	2.94071e+07	2.04	before_stop	R1_8hpi	long
0.02	7.46608e+06	50	UTR_3	R1_8hpi	long
0.04	4.93643e+06	25	UTR_3	R1_8hpi	long
0.06	3.8149e+06	16.6667	UTR_3	R1_8hpi	long
0.08	3.61554e+06	12.5	UTR_3	R1_8hpi	long
0.1	3.36482e+06	10	UTR_3	R1_8hpi	long
0.12	3.66734e+06	8.33333	UTR_3	R1_8hpi	long
0.14	3.0614e+06	7.14286	UTR_3	R1_8hpi	long
0.16	3.20572e+06	6.25	UTR_3	R1_8hpi	long
0.18	3.14268e+06	5.55556	UTR_3	R1_8hpi	long
0.2	3.31685e+06	5	UTR_3	R1_8hpi	long
0.22	3.77137e+06	4.54545	UTR_3	R1_8hpi	long
0.24	4.0152e+06	4.16667	UTR_3	R1_8hpi	long
0.26	3.452e+06	3.84615	UTR_3	R1_8hpi	long
0.28	3.46817e+06	3.57143	UTR_3	R1_8hpi	long
0.3	3.87114e+06	3.33333	UTR_3	R1_8hpi	long
0.32	3.71496e+06	3.125	UTR_3	R1_8hpi	long
0.34	4.00319e+06	2.94118	UTR_3	R1_8hpi	long
0.36	3.7422e+06	2.77778	UTR_3	R1_8hpi	long
0.38	3.5042e+06	2.63158	UTR_3	R1_8hpi	long
0.4	3.32438e+06	2.5	UTR_3	R1_8hpi	long
0.42	3640679	2.38095	UTR_3	R1_8hpi	long
0.44	3.34059e+06	2.27273	UTR_3	R1_8hpi	long
0.46	3.91765e+06	2.17391	UTR_3	R1_8hpi	long
0.48	3.43853e+06	2.08333	UTR_3	R1_8hpi	long
0.5	3.35134e+06	2	UTR_3	R1_8hpi	long
0.0196078	120522435	51	before_stop	R2_2hpi	long
0.0392157	100507912	25.5	before_stop	R2_2hpi	long
0.0588235	8.97669e+07	17	before_stop	R2_2hpi	long
0.0784314	6.92043e+07	12.75	before_stop	R2_2hpi	long
0.0980392	1.25874e+07	10.2	before_stop	R2_2hpi	long
0.117647	3.58132e+07	8.5	before_stop	R2_2hpi	long
0.137255	4.98342e+06	7.28571	before_stop	R2_2hpi	long
0.156863	6.91937e+06	6.375	before_stop	R2_2hpi	long
0.176471	1.28754e+07	5.66667	before_stop	R2_2hpi	long
0.196078	1.16936e+07	5.1	before_stop	R2_2hpi	long
0.215686	4.04221e+07	4.63636	before_stop	R2_2hpi	long
0.235294	22082254	4.25	before_stop	R2_2hpi	long
0.254902	25138425	3.92308	before_stop	R2_2hpi	long
0.27451	4.16007e+07	3.64286	before_stop	R2_2hpi	long
0.294118	4.54374e+07	3.4	before_stop	R2_2hpi	long
0.313725	203116013	3.1875	before_stop	R2_2hpi	long
0.333333	4656743049	3	before_stop	R2_2hpi	long
0.352941	201480787	2.83333	before_stop	R2_2hpi	long
0.372549	5.35049e+07	2.68421	before_stop	R2_2hpi	long
0.392157	2.85548e+07	2.55	before_stop	R2_2hpi	long
0.411765	1.22021e+07	2.42857	before_stop	R2_2hpi	long
0.431373	2.13736e+06	2.31818	before_stop	R2_2hpi	long
0.45098	3.1077e+07	2.21739	before_stop	R2_2hpi	long
0.470588	7.08963e+06	2.125	before_stop	R2_2hpi	long
0.490196	1.55227e+06	2.04	before_stop	R2_2hpi	long
0.02	5.34333e+06	50	UTR_3	R2_2hpi	long
0.04	1.54014e+06	25	UTR_3	R2_2hpi	long
0.06	7.12168e+06	16.6667	UTR_3	R2_2hpi	long
0.08	1.86875e+06	12.5	UTR_3	R2_2hpi	long
0.1	3.22148e+06	10	UTR_3	R2_2hpi	long
0.12	2.92627e+06	8.33333	UTR_3	R2_2hpi	long
0.14	592415	7.14286	UTR_3	R2_2hpi	long
0.16	3.51254e+06	6.25	UTR_3	R2_2hpi	long
0.18	815051	5.55556	UTR_3	R2_2hpi	long
0.2	1.25744e+06	5	UTR_3	R2_2hpi	long
0.22	3.88949e+06	4.54545	UTR_3	R2_2hpi	long
0.24	152459	4.16667	UTR_3	R2_2hpi	long
0.26	4.2962e+06	3.84615	UTR_3	R2_2hpi	long
0.28	2.08922e+06	3.57143	UTR_3	R2_2hpi	long
0.3	8465.68	3.33333	UTR_3	R2_2hpi	long
0.32	5.25339e+06	3.125	UTR_3	R2_2hpi	long
0.34	4.81558e+06	2.94118	UTR_3	R2_2hpi	long
0.36	264660	2.77778	UTR_3	R2_2hpi	long
0.38	1.23061e+06	2.63158	UTR_3	R2_2hpi	long
0.4	2.83399e+06	2.5	UTR_3	R2_2hpi	long
0.42	76950.8	2.38095	UTR_3	R2_2hpi	long
0.44	2.2835e+06	2.27273	UTR_3	R2_2hpi	long
0.46	705433	2.17391	UTR_3	R2_2hpi	long
0.48	625990	2.08333	UTR_3	R2_2hpi	long
0.5	1.10135e+06	2	UTR_3	R2_2hpi	long
0.0196078	133248053	51	before_stop	R2_4hpi	long
0.0392157	151962219	25.5	before_stop	R2_4hpi	long
0.0588235	131354494	17	before_stop	R2_4hpi	long
0.0784314	4.0712e+07	12.75	before_stop	R2_4hpi	long
0.0980392	1.80621e+07	10.2	before_stop	R2_4hpi	long
0.117647	3.52527e+07	8.5	before_stop	R2_4hpi	long
0.137255	2.67148e+07	7.28571	before_stop	R2_4hpi	long
0.156863	6.33478e+06	6.375	before_stop	R2_4hpi	long
0.176471	2.01554e+07	5.66667	before_stop	R2_4hpi	long
0.196078	4.13286e+07	5.1	before_stop	R2_4hpi	long
0.215686	3.54112e+07	4.63636	before_stop	R2_4hpi	long
0.235294	1.11199e+07	4.25	before_stop	R2_4hpi	long
0.254902	2.43695e+07	3.92308	before_stop	R2_4hpi	long
0.27451	33141243	3.64286	before_stop	R2_4hpi	long
0.294118	7.0685e+07	3.4	before_stop	R2_4hpi	long
0.313725	207993787	3.1875	before_stop	R2_4hpi	long
0.333333	6527452952	3	before_stop	R2_4hpi	long
0.352941	180715613	2.83333	before_stop	R2_4hpi	long
0.372549	9.56076e+07	2.68421	before_stop	R2_4hpi	long
0.392157	6.52549e+06	2.55	before_stop	R2_4hpi	long
0.411765	1.68477e+07	2.42857	before_stop	R2_4hpi	long
0.431373	4.50603e+06	2.31818	before_stop	R2_4hpi	long
0.45098	3.22593e+07	2.21739	before_stop	R2_4hpi	long
0.470588	8.09631e+06	2.125	before_stop	R2_4hpi	long
0.490196	1.66884e+06	2.04	before_stop	R2_4hpi	long
0.02	3.24691e+06	50	UTR_3	R2_4hpi	long
0.04	1.78626e+06	25	UTR_3	R2_4hpi	long
0.06	1.63764e+06	16.6667	UTR_3	R2_4hpi	long
0.08	1.33152e+06	12.5	UTR_3	R2_4hpi	long
0.1	1281015	10	UTR_3	R2_4hpi	long
0.12	1.43331e+06	8.33333	UTR_3	R2_4hpi	long
0.14	1.09057e+06	7.14286	UTR_3	R2_4hpi	long
0.16	955606	6.25	UTR_3	R2_4hpi	long
0.18	1.0767e+06	5.55556	UTR_3	R2_4hpi	long
0.2	923899	5	UTR_3	R2_4hpi	long
0.22	996447	4.54545	UTR_3	R2_4hpi	long
0.24	1.00708e+06	4.16667	UTR_3	R2_4hpi	long
0.26	819141	3.84615	UTR_3	R2_4hpi	long
0.28	687685	3.57143	UTR_3	R2_4hpi	long
0.3	749302	3.33333	UTR_3	R2_4hpi	long
0.32	638229	3.125	UTR_3	R2_4hpi	long
0.34	597727	2.94118	UTR_3	R2_4hpi	long
0.36	538614	2.77778	UTR_3	R2_4hpi	long
0.38	482356	2.63158	UTR_3	R2_4hpi	long
0.4	440264	2.5	UTR_3	R2_4hpi	long
0.42	483823	2.38095	UTR_3	R2_4hpi	long
0.44	562324	2.27273	UTR_3	R2_4hpi	long
0.46	468483	2.17391	UTR_3	R2_4hpi	long
0.48	453840	2.08333	UTR_3	R2_4hpi	long
0.5	441944	2	UTR_3	R2_4hpi	long
0.0196078	194340610	51	before_stop	R2_8hpi	long
0.0392157	5.12438e+07	25.5	before_stop	R2_8hpi	long
0.0588235	6.6784e+07	17	before_stop	R2_8hpi	long
0.0784314	8.51861e+07	12.75	before_stop	R2_8hpi	long
0.0980392	3.67355e+07	10.2	before_stop	R2_8hpi	long
0.117647	204115214	8.5	before_stop	R2_8hpi	long
0.137255	3.0859e+07	7.28571	before_stop	R2_8hpi	long
0.156863	1.88582e+06	6.375	before_stop	R2_8hpi	long
0.176471	7.3151e+06	5.66667	before_stop	R2_8hpi	long
0.196078	1.19547e+07	5.1	before_stop	R2_8hpi	long
0.215686	195954639	4.63636	before_stop	R2_8hpi	long
0.235294	1.01044e+07	4.25	before_stop	R2_8hpi	long
0.254902	128913456	3.92308	before_stop	R2_8hpi	long
0.27451	7.17391e+07	3.64286	before_stop	R2_8hpi	long
0.294118	8.19498e+07	3.4	before_stop	R2_8hpi	long
0.313725	9.87602e+07	3.1875	before_stop	R2_8hpi	long
0.333333	10853000000	3	before_stop	R2_8hpi	long
0.352941	135289922	2.83333	before_stop	R2_8hpi	long
0.372549	51739357	2.68421	before_stop	R2_8hpi	long
0.392157	3.82377e+07	2.55	before_stop	R2_8hpi	long
0.411765	9.90853e+07	2.42857	before_stop	R2_8hpi	long
0.431373	1.48042e+07	2.31818	before_stop	R2_8hpi	long
0.45098	217163999	2.21739	before_stop	R2_8hpi	long
0.470588	8.67454e+06	2.125	before_stop	R2_8hpi	long
0.490196	6.56489e+06	2.04	before_stop	R2_8hpi	long
0.02	7.25356e+06	50	UTR_3	R2_8hpi	long
0.04	4.19772e+06	25	UTR_3	R2_8hpi	long
0.06	2.89334e+06	16.6667	UTR_3	R2_8hpi	long
0.08	2.81893e+06	12.5	UTR_3	R2_8hpi	long
0.1	3.73032e+06	10	UTR_3	R2_8hpi	long
0.12	3.2201e+06	8.33333	UTR_3	R2_8hpi	long
0.14	2.59897e+06	7.14286	UTR_3	R2_8hpi	long
0.16	2.09506e+06	6.25	UTR_3	R2_8hpi	long
0.18	2.09653e+06	5.55556	UTR_3	R2_8hpi	long
0.2	3.21112e+06	5	UTR_3	R2_8hpi	long
0.22	3.48789e+06	4.54545	UTR_3	R2_8hpi	long
0.24	3.11142e+06	4.16667	UTR_3	R2_8hpi	long
0.26	2.63906e+06	3.84615	UTR_3	R2_8hpi	long
0.28	2.25378e+06	3.57143	UTR_3	R2_8hpi	long
0.3	2.95515e+06	3.33333	UTR_3	R2_8hpi	long
0.32	3.48758e+06	3.125	UTR_3	R2_8hpi	long
0.34	3.37321e+06	2.94118	UTR_3	R2_8hpi	long
0.36	2.91017e+06	2.77778	UTR_3	R2_8hpi	long
0.38	2.19157e+06	2.63158	UTR_3	R2_8hpi	long
0.4	2.27596e+06	2.5	UTR_3	R2_8hpi	long
0.42	2.6849e+06	2.38095	UTR_3	R2_8hpi	long
0.44	2.77692e+06	2.27273	UTR_3	R2_8hpi	long
0.46	2.46709e+06	2.17391	UTR_3	R2_8hpi	long
0.48	1.8555e+06	2.08333	UTR_3	R2_8hpi	long
0.5	1.59221e+06	2	UTR_3	R2_8hpi	long

## Sheet: Fig. S3B&D
Fig. S3B&D TPM of amoeba and APMV genes (RNA-Seq)
mrna	source	time	R1	R2
BAESF_00001.mRNA.1	Host	0hpi	13.1248	15.112
BAESF_00001.mRNA.1	Host	2hpi	15.9911	15.9217
BAESF_00001.mRNA.1	Host	4hpi	8.52955	7.64196
BAESF_00001.mRNA.1	Host	8hpi	2.88299	1.73735
BAESF_10812.mRNA.1	Host	0hpi	102.117	114.461
BAESF_10812.mRNA.1	Host	2hpi	51.1971	51.7701
BAESF_10812.mRNA.1	Host	4hpi	27.1424	21.8049
BAESF_10812.mRNA.1	Host	8hpi	23.5069	5.46097
BAESF_09048.mRNA.1	Host	0hpi	34.4656	23.6896
BAESF_09048.mRNA.1	Host	2hpi	4.48653	3.98376
BAESF_09048.mRNA.1	Host	4hpi	6.58099	4.7912
BAESF_09048.mRNA.1	Host	8hpi	6.79324	2.13425
BAESF_07145.mRNA.1	Host	0hpi	8.81834	10.1726
BAESF_07145.mRNA.1	Host	2hpi	8.64652	5.16861
BAESF_07145.mRNA.1	Host	4hpi	4.43461	2.55932
BAESF_07145.mRNA.1	Host	8hpi	1.88433	1.08392
BAESF_05238.mRNA.1	Host	0hpi	13.5721	16.6788
BAESF_05238.mRNA.1	Host	2hpi	11.1071	12.5867
BAESF_05238.mRNA.1	Host	4hpi	6.57455	7.02175
BAESF_05238.mRNA.1	Host	8hpi	5.85785	3.68282
rna-MIMI_gp0510	Virus	0hpi	0	0
rna-MIMI_gp0510	Virus	2hpi	872.885	892.459
rna-MIMI_gp0510	Virus	4hpi	1688.41	1934.27
rna-MIMI_gp0510	Virus	8hpi	208.646	196.955
BAESF_03477.mRNA.1	Host	0hpi	28.0827	32.446
BAESF_03477.mRNA.1	Host	2hpi	26.1543	32.4955
BAESF_03477.mRNA.1	Host	4hpi	18.1907	16.4252
BAESF_03477.mRNA.1	Host	8hpi	9.57329	2.97829
BAESF_01718.mRNA.1	Host	0hpi	14.8063	14.5667
BAESF_01718.mRNA.1	Host	2hpi	11.2006	10.1095
BAESF_01718.mRNA.1	Host	4hpi	7.61617	6.75521
BAESF_01718.mRNA.1	Host	8hpi	3.44873	1.53912
BAESF_00015.mRNA.1	Host	0hpi	9.3818	11.0044
BAESF_00015.mRNA.1	Host	2hpi	9.30622	13.9133
BAESF_00015.mRNA.1	Host	4hpi	8.96099	8.05438
BAESF_00015.mRNA.1	Host	8hpi	3.26022	1.3678
BAESF_10818.mRNA.1	Host	0hpi	577.463	541.165
BAESF_10818.mRNA.1	Host	2hpi	107.885	117.303
BAESF_10818.mRNA.1	Host	4hpi	59.3716	36.0792
BAESF_10818.mRNA.1	Host	8hpi	184.196	34.7964
BAESF_09048.mRNA.2	Host	0hpi	31.3033	21.8383
BAESF_09048.mRNA.2	Host	2hpi	4.06044	3.74943
BAESF_09048.mRNA.2	Host	4hpi	6.12142	4.32919
BAESF_09048.mRNA.2	Host	8hpi	6.48554	1.98448
BAESF_07146.mRNA.1	Host	0hpi	7.35676	6.85974
BAESF_07146.mRNA.1	Host	2hpi	4.45242	3.55925
BAESF_07146.mRNA.1	Host	4hpi	2.28219	1.77408
BAESF_07146.mRNA.1	Host	8hpi	1.00037	0.593427
BAESF_05241.mRNA.1	Host	0hpi	3.95761	6.57914
BAESF_05241.mRNA.1	Host	2hpi	3.44816	4.76029
BAESF_05241.mRNA.1	Host	4hpi	2.31642	1.89906
BAESF_05241.mRNA.1	Host	8hpi	1.09455	0.303005
rna-MIMI_gp0511	Virus	0hpi	0	0
rna-MIMI_gp0511	Virus	2hpi	4.23069	3.95547
rna-MIMI_gp0511	Virus	4hpi	42.8194	42.0245
rna-MIMI_gp0511	Virus	8hpi	3203.23	4163.36
BAESF_03478.mRNA.1	Host	0hpi	10.7135	11.8795
BAESF_03478.mRNA.1	Host	2hpi	3.23483	3.50365
BAESF_03478.mRNA.1	Host	4hpi	3.42913	3.19199
BAESF_03478.mRNA.1	Host	8hpi	3.09335	0.822322
BAESF_01719.mRNA.1	Host	0hpi	43.8024	51.406
BAESF_01719.mRNA.1	Host	2hpi	29.6624	31.1229
BAESF_01719.mRNA.1	Host	4hpi	12.9679	11.3201
BAESF_01719.mRNA.1	Host	8hpi	8.14105	3.16726
BAESF_00016.mRNA.1	Host	0hpi	13.7428	13.1595
BAESF_00016.mRNA.1	Host	2hpi	3.89243	3.20434
BAESF_00016.mRNA.1	Host	4hpi	3.51909	1.9387
BAESF_00016.mRNA.1	Host	8hpi	2.75111	0.914274
BAESF_10822.mRNA.1	Host	0hpi	202.825	197.083
BAESF_10822.mRNA.1	Host	2hpi	38.7149	33.5296
BAESF_10822.mRNA.1	Host	4hpi	52.4249	42.1842
BAESF_10822.mRNA.1	Host	8hpi	73.3769	16.3944
BAESF_09052.mRNA.1	Host	0hpi	67.264	55.9094
BAESF_09052.mRNA.1	Host	2hpi	17.7047	18.5238
BAESF_09052.mRNA.1	Host	4hpi	14.8135	13.2245
BAESF_09052.mRNA.1	Host	8hpi	11.8181	4.17232
BAESF_07147.mRNA.1	Host	0hpi	2117.26	2485.57
BAESF_07147.mRNA.1	Host	2hpi	1951.43	1656.07
BAESF_07147.mRNA.1	Host	4hpi	1348.75	1115.77
BAESF_07147.mRNA.1	Host	8hpi	851.869	215.928
BAESF_05243.mRNA.1	Host	0hpi	16.0589	16.4047
BAESF_05243.mRNA.1	Host	2hpi	17.1754	18.9215
BAESF_05243.mRNA.1	Host	4hpi	11.003	10.0709
BAESF_05243.mRNA.1	Host	8hpi	4.73571	1.18613
rna-MIMI_gp0512	Virus	0hpi	0	0
rna-MIMI_gp0512	Virus	2hpi	6.84626	8.04683
rna-MIMI_gp0512	Virus	4hpi	40.119	43.2338
rna-MIMI_gp0512	Virus	8hpi	361.8	407.664
BAESF_03479.mRNA.1	Host	0hpi	56.5332	59.4635
BAESF_03479.mRNA.1	Host	2hpi	15.3087	16.8177
BAESF_03479.mRNA.1	Host	4hpi	12.1997	11.0846
BAESF_03479.mRNA.1	Host	8hpi	14.7072	4.00952
BAESF_01722.mRNA.1	Host	0hpi	10.0335	10.6336
BAESF_01722.mRNA.1	Host	2hpi	2.79215	2.43746
BAESF_01722.mRNA.1	Host	4hpi	2.27534	1.75669
BAESF_01722.mRNA.1	Host	8hpi	2.44722	0.654292
BAESF_00022.mRNA.1	Host	0hpi	62.8354	67.5353
BAESF_00022.mRNA.1	Host	2hpi	6.60655	3.36704
BAESF_00022.mRNA.1	Host	4hpi	5.80167	3.91682
BAESF_00022.mRNA.1	Host	8hpi	10.0973	2.53226
BAESF_10823.mRNA.1	Host	0hpi	15.1535	15.8823
BAESF_10823.mRNA.1	Host	2hpi	13.0814	15.1303
BAESF_10823.mRNA.1	Host	4hpi	8.90881	7.90569
BAESF_10823.mRNA.1	Host	8hpi	6.266	2.47802
BAESF_09055.mRNA.1	Host	0hpi	30.748	27.2066
BAESF_09055.mRNA.1	Host	2hpi	23.5059	22.1537
BAESF_09055.mRNA.1	Host	4hpi	13.0646	11.1673
BAESF_09055.mRNA.1	Host	8hpi	5.45295	2.3703
BAESF_07148.mRNA.1	Host	0hpi	72.2204	65.267
BAESF_07148.mRNA.1	Host	2hpi	54.8663	54.2558
BAESF_07148.mRNA.1	Host	4hpi	32.6924	29.8954
BAESF_07148.mRNA.1	Host	8hpi	8.84871	4.69285
BAESF_05245.mRNA.1	Host	0hpi	19.0721	21.0245
BAESF_05245.mRNA.1	Host	2hpi	23.7262	22.4744
BAESF_05245.mRNA.1	Host	4hpi	13.8996	11.6267
BAESF_05245.mRNA.1	Host	8hpi	6.48814	1.50038
rna-MIMI_gp0513	Virus	0hpi	0	0
rna-MIMI_gp0513	Virus	2hpi	264.74	252.822
rna-MIMI_gp0513	Virus	4hpi	723.556	862.574
rna-MIMI_gp0513	Virus	8hpi	102.24	105.546
BAESF_03480.mRNA.1	Host	0hpi	25.4392	26.3656
BAESF_03480.mRNA.1	Host	2hpi	25.2864	28.0206
BAESF_03480.mRNA.1	Host	4hpi	13.2004	12.9696
BAESF_03480.mRNA.1	Host	8hpi	7.14527	2.51993
BAESF_01723.mRNA.1	Host	0hpi	77.789	78.6965
BAESF_01723.mRNA.1	Host	2hpi	75.8993	77.2541
BAESF_01723.mRNA.1	Host	4hpi	47.1546	41.7393
BAESF_01723.mRNA.1	Host	8hpi	20.3993	6.02198
BAESF_00023.mRNA.1	Host	0hpi	6.49589	6.55183
BAESF_00023.mRNA.1	Host	2hpi	2.98786	3.37837
BAESF_00023.mRNA.1	Host	4hpi	2.73628	2.13694
BAESF_00023.mRNA.1	Host	8hpi	2.11995	0.861994
BAESF_10823.mRNA.2	Host	0hpi	11.1555	12.1486
BAESF_10823.mRNA.2	Host	2hpi	10.0368	11.7368
BAESF_10823.mRNA.2	Host	4hpi	6.81443	6.09233
BAESF_10823.mRNA.2	Host	8hpi	4.99694	1.91341
BAESF_09056.mRNA.1	Host	0hpi	15.3317	14.9894
BAESF_09056.mRNA.1	Host	2hpi	8.4335	6.93665
BAESF_09056.mRNA.1	Host	4hpi	6.69196	6.4081
BAESF_09056.mRNA.1	Host	8hpi	3.12721	1.08547
BAESF_07149.mRNA.1	Host	0hpi	27.2606	22.4647
BAESF_07149.mRNA.1	Host	2hpi	16.8161	15.7438
BAESF_07149.mRNA.1	Host	4hpi	10.3707	8.61419
BAESF_07149.mRNA.1	Host	8hpi	6.38269	2.61893
BAESF_05249.mRNA.1	Host	0hpi	14.6032	9.86102
BAESF_05249.mRNA.1	Host	2hpi	8.19252	8.09726
BAESF_05249.mRNA.1	Host	4hpi	5.16733	4.80999
BAESF_05249.mRNA.1	Host	8hpi	2.16627	0.856699
rna-MIMI_gp0514	Virus	0hpi	0	0
rna-MIMI_gp0514	Virus	2hpi	5591.4	5636.41
rna-MIMI_gp0514	Virus	4hpi	1734.4	1901.04
rna-MIMI_gp0514	Virus	8hpi	376.546	178.868
BAESF_03481.mRNA.1	Host	0hpi	21.9275	23.4359
BAESF_03481.mRNA.1	Host	2hpi	6.71469	5.20111
BAESF_03481.mRNA.1	Host	4hpi	6.60738	4.75654
BAESF_03481.mRNA.1	Host	8hpi	5.62547	1.68229
BAESF_01724.mRNA.1	Host	0hpi	82.9804	96.3847
BAESF_01724.mRNA.1	Host	2hpi	45.7884	49.4429
BAESF_01724.mRNA.1	Host	4hpi	41.136	33.8356
BAESF_01724.mRNA.1	Host	8hpi	28.6024	8.37884
BAESF_00024.mRNA.1	Host	0hpi	76.4473	112.396
BAESF_00024.mRNA.1	Host	2hpi	53.61	58.2395
BAESF_00024.mRNA.1	Host	4hpi	24.4347	21.7522
BAESF_00024.mRNA.1	Host	8hpi	26.0515	4.65279
BAESF_10824.mRNA.1	Host	0hpi	11.242	14.7288
BAESF_10824.mRNA.1	Host	2hpi	21.0298	24.5912
BAESF_10824.mRNA.1	Host	4hpi	12.2026	10.7533
BAESF_10824.mRNA.1	Host	8hpi	4.50631	1.32476
BAESF_09057.mRNA.1	Host	0hpi	211.828	210.659
BAESF_09057.mRNA.1	Host	2hpi	56.692	50.0067
BAESF_09057.mRNA.1	Host	4hpi	47.6424	45.5572
BAESF_09057.mRNA.1	Host	8hpi	52.5338	17.5556
BAESF_07149.mRNA.2	Host	0hpi	27.2606	22.4647
BAESF_07149.mRNA.2	Host	2hpi	16.8161	15.7438
BAESF_07149.mRNA.2	Host	4hpi	10.3707	8.61419
BAESF_07149.mRNA.2	Host	8hpi	6.38269	2.61893
BAESF_05251.mRNA.1	Host	0hpi	34.1699	19.3006
BAESF_05251.mRNA.1	Host	2hpi	0.928337	0.743954
BAESF_05251.mRNA.1	Host	4hpi	0.9532	0.253509
BAESF_05251.mRNA.1	Host	8hpi	0.526011	0.832088
rna-MIMI_gp0515	Virus	0hpi	0	0
rna-MIMI_gp0515	Virus	2hpi	834.447	985.185
rna-MIMI_gp0515	Virus	4hpi	840.637	972.545
rna-MIMI_gp0515	Virus	8hpi	129.048	150.652
BAESF_03482.mRNA.1	Host	0hpi	16.0739	12.9247
BAESF_03482.mRNA.1	Host	2hpi	3.29004	2.81031
BAESF_03482.mRNA.1	Host	4hpi	2.7216	2.16775
BAESF_03482.mRNA.1	Host	8hpi	1.66187	0.657222
BAESF_01725.mRNA.1	Host	0hpi	30.894	31.2675
BAESF_01725.mRNA.1	Host	2hpi	32.5517	32.769
BAESF_01725.mRNA.1	Host	4hpi	22.0504	19.1398
BAESF_01725.mRNA.1	Host	8hpi	9.72772	3.99864
BAESF_00024.mRNA.2	Host	0hpi	77.7536	113.584
BAESF_00024.mRNA.2	Host	2hpi	54.196	59.1092
BAESF_00024.mRNA.2	Host	4hpi	24.6735	22.0189
BAESF_00024.mRNA.2	Host	8hpi	26.5844	4.71763
BAESF_10825.mRNA.1	Host	0hpi	13.5866	15.0346
BAESF_10825.mRNA.1	Host	2hpi	10.8561	11.6905
BAESF_10825.mRNA.1	Host	4hpi	10.0521	8.43051
BAESF_10825.mRNA.1	Host	8hpi	4.42121	1.82448
BAESF_09058.mRNA.1	Host	0hpi	53.2038	37.4674
BAESF_09058.mRNA.1	Host	2hpi	6.61467	5.92452
BAESF_09058.mRNA.1	Host	4hpi	4.88935	4.23247
BAESF_09058.mRNA.1	Host	8hpi	4.87482	1.84066
BAESF_07149.mRNA.3	Host	0hpi	27.2606	22.4647
BAESF_07149.mRNA.3	Host	2hpi	16.8161	15.7438
BAESF_07149.mRNA.3	Host	4hpi	10.3707	8.61419
BAESF_07149.mRNA.3	Host	8hpi	6.38269	2.61893
BAESF_05252.mRNA.1	Host	0hpi	29.7507	16.9382
BAESF_05252.mRNA.1	Host	2hpi	5.9038	5.28894
BAESF_05252.mRNA.1	Host	4hpi	4.32994	3.09661
BAESF_05252.mRNA.1	Host	8hpi	2.78765	0.699106
rna-MIMI_gp0516	Virus	0hpi	0	0
rna-MIMI_gp0516	Virus	2hpi	1.4634	0.842488
rna-MIMI_gp0516	Virus	4hpi	102.387	109.466
rna-MIMI_gp0516	Virus	8hpi	61.3311	74.5356
BAESF_03483.mRNA.1	Host	0hpi	63.3763	86.3945
BAESF_03483.mRNA.1	Host	2hpi	14.2024	13.7277
BAESF_03483.mRNA.1	Host	4hpi	7.69227	6.60217
BAESF_03483.mRNA.1	Host	8hpi	19.8315	4.06533
BAESF_01728.mRNA.1	Host	0hpi	13.7033	12.9852
BAESF_01728.mRNA.1	Host	2hpi	10.4708	9.13702
BAESF_01728.mRNA.1	Host	4hpi	5.71353	4.82279
BAESF_01728.mRNA.1	Host	8hpi	2.95328	1.27222
BAESF_00024.mRNA.3	Host	0hpi	60.9468	86.5384
BAESF_00024.mRNA.3	Host	2hpi	41.7594	47.4845
BAESF_00024.mRNA.3	Host	4hpi	19.3727	16.7735
BAESF_00024.mRNA.3	Host	8hpi	19.9024	3.61523
BAESF_10826.mRNA.1	Host	0hpi	29.0378	24.9036
BAESF_10826.mRNA.1	Host	2hpi	14.4874	12.1777
BAESF_10826.mRNA.1	Host	4hpi	11.1176	9.79503
BAESF_10826.mRNA.1	Host	8hpi	3.592	1.713
BAESF_09059.mRNA.1	Host	0hpi	48.7654	47.8943
BAESF_09059.mRNA.1	Host	2hpi	33.5536	26.9153
BAESF_09059.mRNA.1	Host	4hpi	21.4813	18.2158
BAESF_09059.mRNA.1	Host	8hpi	7.52473	3.02132
BAESF_07150.mRNA.1	Host	0hpi	56.8734	39.1627
BAESF_07150.mRNA.1	Host	2hpi	10.7255	9.79517
BAESF_07150.mRNA.1	Host	4hpi	12.6398	11.3068
BAESF_07150.mRNA.1	Host	8hpi	5.8868	4.67895
BAESF_05253.mRNA.1	Host	0hpi	8.90955	8.90246
BAESF_05253.mRNA.1	Host	2hpi	10.2979	9.884
BAESF_05253.mRNA.1	Host	4hpi	5.47103	4.81878
BAESF_05253.mRNA.1	Host	8hpi	2.45578	1.05444
rna-MIMI_gp0517	Virus	0hpi	0	0
rna-MIMI_gp0517	Virus	2hpi	106.52	144.54
rna-MIMI_gp0517	Virus	4hpi	48.2436	46.9355
rna-MIMI_gp0517	Virus	8hpi	16.0308	10.4605
BAESF_03484.mRNA.1	Host	0hpi	39.5426	41.7165
BAESF_03484.mRNA.1	Host	2hpi	31.3347	33.0092
BAESF_03484.mRNA.1	Host	4hpi	25.1498	21.436
BAESF_03484.mRNA.1	Host	8hpi	11.533	5.64119
BAESF_01729.mRNA.1	Host	0hpi	9.16929	16.199
BAESF_01729.mRNA.1	Host	2hpi	19.0916	18.9394
BAESF_01729.mRNA.1	Host	4hpi	9.35407	9.22098
BAESF_01729.mRNA.1	Host	8hpi	2.8802	1.53844
BAESF_00025.mRNA.1	Host	0hpi	272.386	336.309
BAESF_00025.mRNA.1	Host	2hpi	490.938	447.646
BAESF_00025.mRNA.1	Host	4hpi	181.912	160.527
BAESF_00025.mRNA.1	Host	8hpi	62.5317	20.4855
BAESF_10828.mRNA.1	Host	0hpi	17.5424	17.0477
BAESF_10828.mRNA.1	Host	2hpi	7.87702	9.42215
BAESF_10828.mRNA.1	Host	4hpi	5.41149	5.12235
BAESF_10828.mRNA.1	Host	8hpi	3.55459	0.800618
BAESF_09062.mRNA.1	Host	0hpi	17.5179	18.0532
BAESF_09062.mRNA.1	Host	2hpi	9.15115	9.98964
BAESF_09062.mRNA.1	Host	4hpi	7.06654	6.18739
BAESF_09062.mRNA.1	Host	8hpi	3.65622	0.887275
BAESF_07151.mRNA.1	Host	0hpi	138.138	140.902
BAESF_07151.mRNA.1	Host	2hpi	189.472	192.395
BAESF_07151.mRNA.1	Host	4hpi	99.8918	90.3185
BAESF_07151.mRNA.1	Host	8hpi	39.778	16.2077
BAESF_05254.mRNA.1	Host	0hpi	11.5357	15.3701
BAESF_05254.mRNA.1	Host	2hpi	26.2868	23.6298
BAESF_05254.mRNA.1	Host	4hpi	12.6566	11.3703
BAESF_05254.mRNA.1	Host	8hpi	4.95852	1.69866
rna-MIMI_gp0518	Virus	0hpi	0	0
rna-MIMI_gp0518	Virus	2hpi	64.7441	48.941
rna-MIMI_gp0518	Virus	4hpi	22.8329	21.8182
rna-MIMI_gp0518	Virus	8hpi	5.20355	2.88099
BAESF_03485.mRNA.1	Host	0hpi	19.3578	22.2961
BAESF_03485.mRNA.1	Host	2hpi	62.6627	53.5109
BAESF_03485.mRNA.1	Host	4hpi	18.5927	13.5493
BAESF_03485.mRNA.1	Host	8hpi	4.99798	3.12296
BAESF_01730.mRNA.1	Host	0hpi	16.7085	13.2815
BAESF_01730.mRNA.1	Host	2hpi	5.76468	4.89109
BAESF_01730.mRNA.1	Host	4hpi	4.3492	3.75811
BAESF_01730.mRNA.1	Host	8hpi	2.05263	0.776462
BAESF_00026.mRNA.1	Host	0hpi	509.424	546.223
BAESF_00026.mRNA.1	Host	2hpi	262.12	282.698
BAESF_00026.mRNA.1	Host	4hpi	280.584	251.824
BAESF_00026.mRNA.1	Host	8hpi	185.151	70.2451
BAESF_10830.mRNA.1	Host	0hpi	119.836	100.054
BAESF_10830.mRNA.1	Host	2hpi	12.8719	11.5854
BAESF_10830.mRNA.1	Host	4hpi	10.1549	8.4868
BAESF_10830.mRNA.1	Host	8hpi	19.6901	3.91509
BAESF_09069.mRNA.1	Host	0hpi	22.0841	24.2553
BAESF_09069.mRNA.1	Host	2hpi	19.9104	18.1751
BAESF_09069.mRNA.1	Host	4hpi	9.05572	7.15821
BAESF_09069.mRNA.1	Host	8hpi	5.60019	2.71757
BAESF_07152.mRNA.1	Host	0hpi	33.6684	39.2983
BAESF_07152.mRNA.1	Host	2hpi	41.0538	39.7604
BAESF_07152.mRNA.1	Host	4hpi	24.4966	19.5925
BAESF_07152.mRNA.1	Host	8hpi	13.1682	4.02077
BAESF_05255.mRNA.1	Host	0hpi	15.6406	10.9089
BAESF_05255.mRNA.1	Host	2hpi	6.70556	9.22761
BAESF_05255.mRNA.1	Host	4hpi	10.2458	7.4217
BAESF_05255.mRNA.1	Host	8hpi	1.91893	2.16281
rna-MIMI_gp0519	Virus	0hpi	0	0
rna-MIMI_gp0519	Virus	2hpi	470.589	516.659
rna-MIMI_gp0519	Virus	4hpi	202.692	215.879
rna-MIMI_gp0519	Virus	8hpi	44.6826	32.1361
BAESF_03486.mRNA.1	Host	0hpi	34.5944	37.0839
BAESF_03486.mRNA.1	Host	2hpi	17.5461	19.1652
BAESF_03486.mRNA.1	Host	4hpi	11.4327	8.984
BAESF_03486.mRNA.1	Host	8hpi	6.29559	1.55492
BAESF_01731.mRNA.1	Host	0hpi	201.423	200.326
BAESF_01731.mRNA.1	Host	2hpi	64.1614	47.9344
BAESF_01731.mRNA.1	Host	4hpi	40.3461	32.3565
BAESF_01731.mRNA.1	Host	8hpi	42.0674	19.6445
BAESF_00027.mRNA.1	Host	0hpi	10.6018	10.1159
BAESF_00027.mRNA.1	Host	2hpi	6.68465	5.31897
BAESF_00027.mRNA.1	Host	4hpi	4.40193	4.09752
BAESF_00027.mRNA.1	Host	8hpi	1.69234	0.701144
BAESF_10832.mRNA.1	Host	0hpi	10.8854	8.03647
BAESF_10832.mRNA.1	Host	2hpi	6.59607	6.41622
BAESF_10832.mRNA.1	Host	4hpi	4.49889	3.58231
BAESF_10832.mRNA.1	Host	8hpi	1.46566	0.717633
BAESF_09071.mRNA.1	Host	0hpi	12.7775	8.28566
BAESF_09071.mRNA.1	Host	2hpi	3.62845	3.98382
BAESF_09071.mRNA.1	Host	4hpi	3.40539	2.75004
BAESF_09071.mRNA.1	Host	8hpi	1.56809	0.734974
BAESF_07152.mRNA.2	Host	0hpi	29.6147	33.7983
BAESF_07152.mRNA.2	Host	2hpi	35.3464	34.0865
BAESF_07152.mRNA.2	Host	4hpi	21.1432	16.1389
BAESF_07152.mRNA.2	Host	8hpi	11.3614	3.46368
BAESF_05256.mRNA.1	Host	0hpi	105.447	104.664
BAESF_05256.mRNA.1	Host	2hpi	39.2713	28.1451
BAESF_05256.mRNA.1	Host	4hpi	36.5296	22.5236
BAESF_05256.mRNA.1	Host	8hpi	66.4336	13.9908
rna-MIMI_gp0520	Virus	0hpi	0	0
rna-MIMI_gp0520	Virus	2hpi	2.40682	2.34076
rna-MIMI_gp0520	Virus	4hpi	37.6519	41.3415
rna-MIMI_gp0520	Virus	8hpi	316.408	427.268
BAESF_03486.mRNA.2	Host	0hpi	33.2175	35.2196
BAESF_03486.mRNA.2	Host	2hpi	16.2574	18.1391
BAESF_03486.mRNA.2	Host	4hpi	10.7965	8.29032
BAESF_03486.mRNA.2	Host	8hpi	5.78071	1.46237
BAESF_01732.mRNA.1	Host	0hpi	171.082	152.275
BAESF_01732.mRNA.1	Host	2hpi	63.0269	75.5395
BAESF_01732.mRNA.1	Host	4hpi	37.1436	35.7554
BAESF_01732.mRNA.1	Host	8hpi	11.6407	4.58271
BAESF_00028.mRNA.1	Host	0hpi	9.826	9.53232
BAESF_00028.mRNA.1	Host	2hpi	14.9559	14.7968
BAESF_00028.mRNA.1	Host	4hpi	6.97247	6.24406
BAESF_00028.mRNA.1	Host	8hpi	2.87098	1.06804
BAESF_10833.mRNA.1	Host	0hpi	262.636	258.172
BAESF_10833.mRNA.1	Host	2hpi	187.084	172.09
BAESF_10833.mRNA.1	Host	4hpi	143.965	125.447
BAESF_10833.mRNA.1	Host	8hpi	63.6129	24.6329
BAESF_09073.mRNA.1	Host	0hpi	8.27198	9.25669
BAESF_09073.mRNA.1	Host	2hpi	10.5214	12.1244
BAESF_09073.mRNA.1	Host	4hpi	4.9767	3.89331
BAESF_09073.mRNA.1	Host	8hpi	2.33486	0.99751
BAESF_07153.mRNA.1	Host	0hpi	19.6993	22.3939
BAESF_07153.mRNA.1	Host	2hpi	32.2469	30.9733
BAESF_07153.mRNA.1	Host	4hpi	16.2414	13.1478
BAESF_07153.mRNA.1	Host	8hpi	7.80115	2.86211
BAESF_05257.mRNA.1	Host	0hpi	6.05042	7.65752
BAESF_05257.mRNA.1	Host	2hpi	5.32006	7.22961
BAESF_05257.mRNA.1	Host	4hpi	3.85645	4.20213
BAESF_05257.mRNA.1	Host	8hpi	1.25601	0.438959
rna-MIMI_gp0521	Virus	0hpi	0	0
rna-MIMI_gp0521	Virus	2hpi	1.24848	3.18343
rna-MIMI_gp0521	Virus	4hpi	82.6584	104.604
rna-MIMI_gp0521	Virus	8hpi	2051.58	2867.19
BAESF_03486.mRNA.3	Host	0hpi	22.3745	24.1351
BAESF_03486.mRNA.3	Host	2hpi	11.053	12.7106
BAESF_03486.mRNA.3	Host	4hpi	7.45214	5.97241
BAESF_03486.mRNA.3	Host	8hpi	4.68074	0.999593
BAESF_01735.mRNA.1	Host	0hpi	14.2094	10.561
BAESF_01735.mRNA.1	Host	2hpi	6.24994	5.73803
BAESF_01735.mRNA.1	Host	4hpi	4.65287	4.31503
BAESF_01735.mRNA.1	Host	8hpi	2.51204	1.22202
BAESF_00029.mRNA.1	Host	0hpi	52.6767	61.5035
BAESF_00029.mRNA.1	Host	2hpi	25.1758	22.2286
BAESF_00029.mRNA.1	Host	4hpi	14.8247	14.5019
BAESF_00029.mRNA.1	Host	8hpi	18.4313	3.41286
BAESF_10834.mRNA.1	Host	0hpi	1307.79	1279.55
BAESF_10834.mRNA.1	Host	2hpi	894.108	726.655
BAESF_10834.mRNA.1	Host	4hpi	703.616	622.699
BAESF_10834.mRNA.1	Host	8hpi	357.234	121.816
BAESF_09074.mRNA.1	Host	0hpi	11.5099	9.79562
BAESF_09074.mRNA.1	Host	2hpi	6.48416	6.1399
BAESF_09074.mRNA.1	Host	4hpi	5.41214	4.3111
BAESF_09074.mRNA.1	Host	8hpi	2.39909	0.7048
BAESF_07154.mRNA.1	Host	0hpi	16.1642	15.3349
BAESF_07154.mRNA.1	Host	2hpi	4.62225	4.84369
BAESF_07154.mRNA.1	Host	4hpi	6.31122	5.6314
BAESF_07154.mRNA.1	Host	8hpi	4.17932	1.91908
BAESF_05258.mRNA.1	Host	0hpi	29.0361	21.3322
BAESF_05258.mRNA.1	Host	2hpi	2.80564	2.20431
BAESF_05258.mRNA.1	Host	4hpi	4.17593	3.21112
BAESF_05258.mRNA.1	Host	8hpi	5.06529	1.23272
rna-MIMI_gp0522	Virus	0hpi	0	0
rna-MIMI_gp0522	Virus	2hpi	1.10559	1.47667
rna-MIMI_gp0522	Virus	4hpi	41.6782	49.0611
rna-MIMI_gp0522	Virus	8hpi	1888.94	2485.51
BAESF_03487.mRNA.1	Host	0hpi	17.2802	41.5855
BAESF_03487.mRNA.1	Host	2hpi	2.01599	0.727738
BAESF_03487.mRNA.1	Host	4hpi	0.719298	0.706754
BAESF_03487.mRNA.1	Host	8hpi	0.308727	0.16279
BAESF_01736.mRNA.1	Host	0hpi	168.484	203.191
BAESF_01736.mRNA.1	Host	2hpi	127.548	123.439
BAESF_01736.mRNA.1	Host	4hpi	56.6463	39.9036
BAESF_01736.mRNA.1	Host	8hpi	30.5912	8.28954
BAESF_00029.mRNA.2	Host	0hpi	51.8712	60.8827
BAESF_00029.mRNA.2	Host	2hpi	24.6311	21.9861
BAESF_00029.mRNA.2	Host	4hpi	14.3809	13.9855
BAESF_00029.mRNA.2	Host	8hpi	17.8027	3.36766
BAESF_10838.mRNA.1	Host	0hpi	120.814	108.334
BAESF_10838.mRNA.1	Host	2hpi	41.3601	41.4969
BAESF_10838.mRNA.1	Host	4hpi	30.2386	25.4128
BAESF_10838.mRNA.1	Host	8hpi	18.3607	7.95442
BAESF_09074.mRNA.2	Host	0hpi	11.5099	9.79562
BAESF_09074.mRNA.2	Host	2hpi	6.45997	6.1399
BAESF_09074.mRNA.2	Host	4hpi	5.41214	4.3111
BAESF_09074.mRNA.2	Host	8hpi	2.39909	0.7048
BAESF_07155.mRNA.1	Host	0hpi	340.217	378.376
BAESF_07155.mRNA.1	Host	2hpi	302.29	310.365
BAESF_07155.mRNA.1	Host	4hpi	184.811	156.466
BAESF_07155.mRNA.1	Host	8hpi	100.306	30.7074
BAESF_05261.mRNA.1	Host	0hpi	44.0254	49.9299
BAESF_05261.mRNA.1	Host	2hpi	85.3492	92.9955
BAESF_05261.mRNA.1	Host	4hpi	50.959	44.9291
BAESF_05261.mRNA.1	Host	8hpi	23.0092	7.72861
rna-MIMI_gp0523	Virus	0hpi	0	0
rna-MIMI_gp0523	Virus	2hpi	4.56773	4.95693
rna-MIMI_gp0523	Virus	4hpi	72.7239	88.1592
rna-MIMI_gp0523	Virus	8hpi	4204.66	5171.5
BAESF_03488.mRNA.1	Host	0hpi	63.6394	74.6767
BAESF_03488.mRNA.1	Host	2hpi	39.0707	34.4468
BAESF_03488.mRNA.1	Host	4hpi	27.1965	22.2498
BAESF_03488.mRNA.1	Host	8hpi	14.2983	5.07952
BAESF_01737.mRNA.1	Host	0hpi	39.9997	38.4318
BAESF_01737.mRNA.1	Host	2hpi	14.4437	15.4484
BAESF_01737.mRNA.1	Host	4hpi	9.68291	8.01182
BAESF_01737.mRNA.1	Host	8hpi	6.36715	2.14928
BAESF_00031.mRNA.1	Host	0hpi	9.13106	10.8502
BAESF_00031.mRNA.1	Host	2hpi	8.15174	9.89266
BAESF_00031.mRNA.1	Host	4hpi	5.88219	5.41557
BAESF_00031.mRNA.1	Host	8hpi	3.22827	1.14574
BAESF_10845.mRNA.1	Host	0hpi	16.21	23.3478
BAESF_10845.mRNA.1	Host	2hpi	19.8988	20.7835
BAESF_10845.mRNA.1	Host	4hpi	11.8275	10.4301
BAESF_10845.mRNA.1	Host	8hpi	6.59044	2.18368
BAESF_09074.mRNA.3	Host	0hpi	11.5099	9.79562
BAESF_09074.mRNA.3	Host	2hpi	6.45997	6.1399
BAESF_09074.mRNA.3	Host	4hpi	5.41214	4.3111
BAESF_09074.mRNA.3	Host	8hpi	2.39909	0.7048
BAESF_07156.mRNA.1	Host	0hpi	17.6594	11.1234
BAESF_07156.mRNA.1	Host	2hpi	24.3275	20.5169
BAESF_07156.mRNA.1	Host	4hpi	13.0503	9.30068
BAESF_07156.mRNA.1	Host	8hpi	8.30344	2.02478
BAESF_05264.mRNA.1	Host	0hpi	73.3164	77.1999
BAESF_05264.mRNA.1	Host	2hpi	52.9907	52.3996
BAESF_05264.mRNA.1	Host	4hpi	29.2419	23.381
BAESF_05264.mRNA.1	Host	8hpi	18.7457	5.56801
rna-MIMI_gp0524	Virus	0hpi	0	0
rna-MIMI_gp0524	Virus	2hpi	6.18153	9.48595
rna-MIMI_gp0524	Virus	4hpi	145.8	189.636
rna-MIMI_gp0524	Virus	8hpi	2818.5	3679.76
BAESF_03489.mRNA.1	Host	0hpi	15.606	18.8054
BAESF_03489.mRNA.1	Host	2hpi	13.065	14.0007
BAESF_03489.mRNA.1	Host	4hpi	23.426	21.7542
BAESF_03489.mRNA.1	Host	8hpi	6.20492	4.11342
BAESF_01739.mRNA.1	Host	0hpi	70.5855	63.8792
BAESF_01739.mRNA.1	Host	2hpi	62.6085	63.0222
BAESF_01739.mRNA.1	Host	4hpi	34.5318	29.2121
BAESF_01739.mRNA.1	Host	8hpi	16.149	5.42802
BAESF_00032.mRNA.1	Host	0hpi	23.7182	25.1877
BAESF_00032.mRNA.1	Host	2hpi	14.7782	17.1338
BAESF_00032.mRNA.1	Host	4hpi	8.95228	8.44114
BAESF_00032.mRNA.1	Host	8hpi	6.63954	1.99195
BAESF_10847.mRNA.1	Host	0hpi	92.6858	91.4317
BAESF_10847.mRNA.1	Host	2hpi	35.2508	28.7144
BAESF_10847.mRNA.1	Host	4hpi	22.9809	16.9351
BAESF_10847.mRNA.1	Host	8hpi	11.8362	4.35583
BAESF_09075.mRNA.1	Host	0hpi	14.243	12.7597
BAESF_09075.mRNA.1	Host	2hpi	10.9434	13.0573
BAESF_09075.mRNA.1	Host	4hpi	9.02485	7.9226
BAESF_09075.mRNA.1	Host	8hpi	6.49466	5.10057
BAESF_07157.mRNA.1	Host	0hpi	16.7598	18.361
BAESF_07157.mRNA.1	Host	2hpi	18.3635	18.1812
BAESF_07157.mRNA.1	Host	4hpi	8.29654	8.39211
BAESF_07157.mRNA.1	Host	8hpi	4.30872	2.87282
BAESF_05265.mRNA.1	Host	0hpi	11.3945	9.33916
BAESF_05265.mRNA.1	Host	2hpi	4.46619	3.373
BAESF_05265.mRNA.1	Host	4hpi	2.96688	2.82556
BAESF_05265.mRNA.1	Host	8hpi	1.03786	0.558902
rna-MIMI_gp0525	Virus	0hpi	0	0
rna-MIMI_gp0525	Virus	2hpi	2.67467	2.92286
rna-MIMI_gp0525	Virus	4hpi	108.604	106.737
rna-MIMI_gp0525	Virus	8hpi	1280.84	1559.56
BAESF_03490.mRNA.1	Host	0hpi	9.13101	9.76468
BAESF_03490.mRNA.1	Host	2hpi	3.19461	3.00421
BAESF_03490.mRNA.1	Host	4hpi	2.91677	2.31448
BAESF_03490.mRNA.1	Host	8hpi	0.985099	0.389578
BAESF_01742.mRNA.1	Host	0hpi	92.3914	85.5467
BAESF_01742.mRNA.1	Host	2hpi	12.7619	8.36268
BAESF_01742.mRNA.1	Host	4hpi	10.9155	10.1607
BAESF_01742.mRNA.1	Host	8hpi	14.6043	4.75336
BAESF_00033.mRNA.1	Host	0hpi	45.2983	60.9493
BAESF_00033.mRNA.1	Host	2hpi	81.1125	78.4925
BAESF_00033.mRNA.1	Host	4hpi	42.7223	33.5955
BAESF_00033.mRNA.1	Host	8hpi	19.6377	5.30607
BAESF_10849.mRNA.1	Host	0hpi	21.7545	23.1476
BAESF_10849.mRNA.1	Host	2hpi	4.21763	3.45035
BAESF_10849.mRNA.1	Host	4hpi	2.60995	1.96157
BAESF_10849.mRNA.1	Host	8hpi	4.36881	1.07307
BAESF_09075.mRNA.2	Host	0hpi	14.1416	12.6399
BAESF_09075.mRNA.2	Host	2hpi	10.9045	12.8235
BAESF_09075.mRNA.2	Host	4hpi	8.96778	7.83627
BAESF_09075.mRNA.2	Host	8hpi	6.42117	5.07151
BAESF_07158.mRNA.1	Host	0hpi	66.9769	68.4439
BAESF_07158.mRNA.1	Host	2hpi	23.846	26.9539
BAESF_07158.mRNA.1	Host	4hpi	19.2712	15.2955
BAESF_07158.mRNA.1	Host	8hpi	17.4242	4.27597
BAESF_05266.mRNA.1	Host	0hpi	22.8257	19.7977
BAESF_05266.mRNA.1	Host	2hpi	20.1627	32.8395
BAESF_05266.mRNA.1	Host	4hpi	10.6619	7.37874
BAESF_05266.mRNA.1	Host	8hpi	3.2829	0.802582
rna-MIMI_gp0526	Virus	0hpi	0	0
rna-MIMI_gp0526	Virus	2hpi	5.078	8.70573
rna-MIMI_gp0526	Virus	4hpi	95.1917	116.55
rna-MIMI_gp0526	Virus	8hpi	4723.64	6368.96
BAESF_03491.mRNA.1	Host	0hpi	16.129	14.8104
BAESF_03491.mRNA.1	Host	2hpi	2.70698	2.02898
BAESF_03491.mRNA.1	Host	4hpi	3.64399	3.54015
BAESF_03491.mRNA.1	Host	8hpi	2.70738	0.819013
BAESF_01743.mRNA.1	Host	0hpi	12.544	13.2047
BAESF_01743.mRNA.1	Host	2hpi	6.10384	7.40382
BAESF_01743.mRNA.1	Host	4hpi	3.17477	2.53001
BAESF_01743.mRNA.1	Host	8hpi	2.32333	0.674571
BAESF_00034.mRNA.1	Host	0hpi	58.2708	63.8725
BAESF_00034.mRNA.1	Host	2hpi	30.8039	28.4498
BAESF_00034.mRNA.1	Host	4hpi	23.4783	21.603
BAESF_00034.mRNA.1	Host	8hpi	14.0421	4.89542
BAESF_10849.mRNA.2	Host	0hpi	21.0222	22.138
BAESF_10849.mRNA.2	Host	2hpi	4.17809	3.55598
BAESF_10849.mRNA.2	Host	4hpi	2.52296	1.93457
BAESF_10849.mRNA.2	Host	8hpi	4.25679	1.04353
BAESF_09075.mRNA.3	Host	0hpi	16.979	15.4872
BAESF_09075.mRNA.3	Host	2hpi	13.7546	16.0845
BAESF_09075.mRNA.3	Host	4hpi	11.2008	9.73557
BAESF_09075.mRNA.3	Host	8hpi	7.78991	5.95793
BAESF_07159.mRNA.1	Host	0hpi	258.94	288.431
BAESF_07159.mRNA.1	Host	2hpi	185.912	213.353
BAESF_07159.mRNA.1	Host	4hpi	167.589	145.128
BAESF_07159.mRNA.1	Host	8hpi	107.609	47.2895
BAESF_05267.mRNA.1	Host	0hpi	40.5798	34.829
BAESF_05267.mRNA.1	Host	2hpi	12.2415	10.9867
BAESF_05267.mRNA.1	Host	4hpi	6.36774	5.40795
BAESF_05267.mRNA.1	Host	8hpi	7.55255	2.56374
rna-MIMI_gp0527	Virus	0hpi	0	0
rna-MIMI_gp0527	Virus	2hpi	2.61712	3.62037
rna-MIMI_gp0527	Virus	4hpi	67.9345	66.8738
rna-MIMI_gp0527	Virus	8hpi	2920.7	3718.21
BAESF_03492.mRNA.1	Host	0hpi	418.092	420.045
BAESF_03492.mRNA.1	Host	2hpi	145.519	124.512
BAESF_03492.mRNA.1	Host	4hpi	140.224	112.54
BAESF_03492.mRNA.1	Host	8hpi	123.868	40.2504
BAESF_01744.mRNA.1	Host	0hpi	15.3663	13.5583
BAESF_01744.mRNA.1	Host	2hpi	8.85047	7.1399
BAESF_01744.mRNA.1	Host	4hpi	6.20547	5.63133
BAESF_01744.mRNA.1	Host	8hpi	5.04825	1.42792
BAESF_00035.mRNA.1	Host	0hpi	19.8623	20.4202
BAESF_00035.mRNA.1	Host	2hpi	17.0743	17.7627
BAESF_00035.mRNA.1	Host	4hpi	8.95665	8.14202
BAESF_00035.mRNA.1	Host	8hpi	7.3734	2.30714
BAESF_10850.mRNA.1	Host	0hpi	8.41627	7.52083
BAESF_10850.mRNA.1	Host	2hpi	5.46845	5.77889
BAESF_10850.mRNA.1	Host	4hpi	4.3412	3.46664
BAESF_10850.mRNA.1	Host	8hpi	2.09973	0.628396
BAESF_09076.mRNA.1	Host	0hpi	38.2351	27.0595
BAESF_09076.mRNA.1	Host	2hpi	8.45675	6.76894
BAESF_09076.mRNA.1	Host	4hpi	5.62015	4.75211
BAESF_09076.mRNA.1	Host	8hpi	5.30492	2.00673
BAESF_07160.mRNA.1	Host	0hpi	15.2833	12.9322
BAESF_07160.mRNA.1	Host	2hpi	8.9657	8.27359
BAESF_07160.mRNA.1	Host	4hpi	5.63622	5.10337
BAESF_07160.mRNA.1	Host	8hpi	2.4191	0.730559
BAESF_05268.mRNA.1	Host	0hpi	12.3988	20.5639
BAESF_05268.mRNA.1	Host	2hpi	57.3184	64.2932
BAESF_05268.mRNA.1	Host	4hpi	26.995	25.0916
BAESF_05268.mRNA.1	Host	8hpi	3.39733	2.86757
rna-MIMI_gp0528	Virus	0hpi	0	0
rna-MIMI_gp0528	Virus	2hpi	10.1223	5.35157
rna-MIMI_gp0528	Virus	4hpi	967.577	975.673
rna-MIMI_gp0528	Virus	8hpi	146.175	159.877
BAESF_03493.mRNA.1	Host	0hpi	137.226	131.933
BAESF_03493.mRNA.1	Host	2hpi	103.567	89.8829
BAESF_03493.mRNA.1	Host	4hpi	45.0041	36.4908
BAESF_03493.mRNA.1	Host	8hpi	44.0399	9.68195
BAESF_01744.mRNA.2	Host	0hpi	14.055	11.7183
BAESF_01744.mRNA.2	Host	2hpi	7.5052	5.9578
BAESF_01744.mRNA.2	Host	4hpi	5.50443	5.17212
BAESF_01744.mRNA.2	Host	8hpi	4.64706	1.21637
BAESF_00035.mRNA.2	Host	0hpi	16.585	16.8603
BAESF_00035.mRNA.2	Host	2hpi	14.6147	14.7068
BAESF_00035.mRNA.2	Host	4hpi	7.67713	7.0486
BAESF_00035.mRNA.2	Host	8hpi	6.21202	1.75172
BAESF_10851.mRNA.1	Host	0hpi	31.7299	31.4162
BAESF_10851.mRNA.1	Host	2hpi	8.58556	9.29176
BAESF_10851.mRNA.1	Host	4hpi	5.66914	4.59861
BAESF_10851.mRNA.1	Host	8hpi	3.05022	1.23721
BAESF_09077.mRNA.1	Host	0hpi	98.8072	84.9112
BAESF_09077.mRNA.1	Host	2hpi	30.4318	26.2964
BAESF_09077.mRNA.1	Host	4hpi	26.5797	20.6263
BAESF_09077.mRNA.1	Host	8hpi	18.983	6.00943
BAESF_07161.mRNA.1	Host	0hpi	52.7363	43.8202
BAESF_07161.mRNA.1	Host	2hpi	15.4996	13.3243
BAESF_07161.mRNA.1	Host	4hpi	14.7559	10.6044
BAESF_07161.mRNA.1	Host	8hpi	11.3494	2.77553
BAESF_05270.mRNA.1	Host	0hpi	13.7505	12.8953
BAESF_05270.mRNA.1	Host	2hpi	5.28371	4.47413
BAESF_05270.mRNA.1	Host	4hpi	2.76073	2.45194
BAESF_05270.mRNA.1	Host	8hpi	3.73414	0.786737
rna-MIMI_gp0529	Virus	0hpi	0	0
rna-MIMI_gp0529	Virus	2hpi	1170.23	1220.86
rna-MIMI_gp0529	Virus	4hpi	1022.72	1164.15
rna-MIMI_gp0529	Virus	8hpi	197.938	174.488
BAESF_03493.mRNA.2	Host	0hpi	137.226	131.933
BAESF_03493.mRNA.2	Host	2hpi	103.567	89.8829
BAESF_03493.mRNA.2	Host	4hpi	45.0041	36.4908
BAESF_03493.mRNA.2	Host	8hpi	44.0399	9.68195
BAESF_01744.mRNA.3	Host	0hpi	14.055	11.7183
BAESF_01744.mRNA.3	Host	2hpi	7.5052	5.9578
BAESF_01744.mRNA.3	Host	4hpi	5.50443	5.17212
BAESF_01744.mRNA.3	Host	8hpi	4.64706	1.21637
BAESF_00036.mRNA.1	Host	0hpi	9.23772	12.3718
BAESF_00036.mRNA.1	Host	2hpi	13.1242	12.6731
BAESF_00036.mRNA.1	Host	4hpi	8.61742	8.26365
BAESF_00036.mRNA.1	Host	8hpi	3.05662	0.695477
BAESF_10855.mRNA.1	Host	0hpi	14.5683	14.1185
BAESF_10855.mRNA.1	Host	2hpi	5.66051	2.93521
BAESF_10855.mRNA.1	Host	4hpi	4.7376	3.68256
BAESF_10855.mRNA.1	Host	8hpi	2.20111	0.646639
BAESF_09078.mRNA.1	Host	0hpi	36.2499	31.5564
BAESF_09078.mRNA.1	Host	2hpi	17.3293	14.7798
BAESF_09078.mRNA.1	Host	4hpi	10.4893	9.51445
BAESF_09078.mRNA.1	Host	8hpi	5.47148	2.69014
BAESF_07162.mRNA.1	Host	0hpi	4.91643	4.7405
BAESF_07162.mRNA.1	Host	2hpi	6.3583	5.708
BAESF_07162.mRNA.1	Host	4hpi	3.84147	2.91758
BAESF_07162.mRNA.1	Host	8hpi	0.984348	0.700706
BAESF_05272.mRNA.1	Host	0hpi	19.9644	20.0783
BAESF_05272.mRNA.1	Host	2hpi	23.2868	25.0426
BAESF_05272.mRNA.1	Host	4hpi	16.4916	14.2579
BAESF_05272.mRNA.1	Host	8hpi	6.52171	2.36733
rna-MIMI_gp0530	Virus	0hpi	0	0
rna-MIMI_gp0530	Virus	2hpi	8.05238	10.5421
rna-MIMI_gp0530	Virus	4hpi	559.993	618.315
rna-MIMI_gp0530	Virus	8hpi	3826.19	5701.78
BAESF_03494.mRNA.1	Host	0hpi	10.9548	10.655
BAESF_03494.mRNA.1	Host	2hpi	7.91733	8.31389
BAESF_03494.mRNA.1	Host	4hpi	6.39404	6.73468
BAESF_03494.mRNA.1	Host	8hpi	3.0251	1.18274
BAESF_01745.mRNA.1	Host	0hpi	7.87852	6.59269
BAESF_01745.mRNA.1	Host	2hpi	6.96213	6.76073
BAESF_01745.mRNA.1	Host	4hpi	4.16853	3.71515
BAESF_01745.mRNA.1	Host	8hpi	1.59882	0.851655
BAESF_00037.mRNA.1	Host	0hpi	40.0878	33.451
BAESF_00037.mRNA.1	Host	2hpi	6.1325	5.23027
BAESF_00037.mRNA.1	Host	4hpi	8.76504	7.18791
BAESF_00037.mRNA.1	Host	8hpi	5.35519	1.84879
BAESF_10858.mRNA.1	Host	0hpi	28.3691	28.989
BAESF_10858.mRNA.1	Host	2hpi	4.87129	3.71301
BAESF_10858.mRNA.1	Host	4hpi	3.64751	3.32562
BAESF_10858.mRNA.1	Host	8hpi	4.93745	1.40969
BAESF_09079.mRNA.1	Host	0hpi	19.2064	12.4405
BAESF_09079.mRNA.1	Host	2hpi	5.12442	4.62218
BAESF_09079.mRNA.1	Host	4hpi	4.9623	4.46769
BAESF_09079.mRNA.1	Host	8hpi	2.91196	1.01075
BAESF_07163.mRNA.1	Host	0hpi	26.0104	27.2118
BAESF_07163.mRNA.1	Host	2hpi	73.0502	76.5955
BAESF_07163.mRNA.1	Host	4hpi	42.5384	40.6875
BAESF_07163.mRNA.1	Host	8hpi	10.7567	6.78838
BAESF_05274.mRNA.1	Host	0hpi	18.7697	18.0498
BAESF_05274.mRNA.1	Host	2hpi	26.2409	29.2469
BAESF_05274.mRNA.1	Host	4hpi	14.5934	11.1084
BAESF_05274.mRNA.1	Host	8hpi	6.30265	3.50188
rna-MIMI_gp0531	Virus	0hpi	0	0
rna-MIMI_gp0531	Virus	2hpi	6.91905	9.5714
rna-MIMI_gp0531	Virus	4hpi	61.8007	67.4803
rna-MIMI_gp0531	Virus	8hpi	1596.18	2092.98
BAESF_03495.mRNA.1	Host	0hpi	11.4295	9.30103
BAESF_03495.mRNA.1	Host	2hpi	7.01703	9.08235
BAESF_03495.mRNA.1	Host	4hpi	4.58932	4.4448
BAESF_03495.mRNA.1	Host	8hpi	2.1861	0.810504
BAESF_01746.mRNA.1	Host	0hpi	47.6987	49.5676
BAESF_01746.mRNA.1	Host	2hpi	46.9346	41.0074
BAESF_01746.mRNA.1	Host	4hpi	29.3007	23.1081
BAESF_01746.mRNA.1	Host	8hpi	11.6452	4.18241
BAESF_00038.mRNA.1	Host	0hpi	65.0238	68.6687
BAESF_00038.mRNA.1	Host	2hpi	55.7747	51.0975
BAESF_00038.mRNA.1	Host	4hpi	32.4393	30.0127
BAESF_00038.mRNA.1	Host	8hpi	17.3036	6.01588
BAESF_10858.mRNA.2	Host	0hpi	28.3691	28.989
BAESF_10858.mRNA.2	Host	2hpi	4.87129	3.71301
BAESF_10858.mRNA.2	Host	4hpi	3.64751	3.32562
BAESF_10858.mRNA.2	Host	8hpi	4.93745	1.40969
BAESF_09082.mRNA.1	Host	0hpi	121.247	122.082
BAESF_09082.mRNA.1	Host	2hpi	39.1954	29.5185
BAESF_09082.mRNA.1	Host	4hpi	18.5915	15.5971
BAESF_09082.mRNA.1	Host	8hpi	19.664	5.36999
BAESF_07163.mRNA.2	Host	0hpi	26.0303	27.2823
BAESF_07163.mRNA.2	Host	2hpi	73.0846	76.6873
BAESF_07163.mRNA.2	Host	4hpi	42.5384	40.7344
BAESF_07163.mRNA.2	Host	8hpi	10.7567	6.82688
BAESF_05274.mRNA.2	Host	0hpi	18.7378	18.0121
BAESF_05274.mRNA.2	Host	2hpi	26.172	29.2284
BAESF_05274.mRNA.2	Host	4hpi	14.5833	11.0707
BAESF_05274.mRNA.2	Host	8hpi	6.2766	3.50188
rna-MIMI_gp0532	Virus	0hpi	0	0
rna-MIMI_gp0532	Virus	2hpi	1365.27	1437.18
rna-MIMI_gp0532	Virus	4hpi	3049.06	3683.29
rna-MIMI_gp0532	Virus	8hpi	387.594	411.301
BAESF_03497.mRNA.1	Host	0hpi	31.5381	31.5207
BAESF_03497.mRNA.1	Host	2hpi	5.11012	3.97921
BAESF_03497.mRNA.1	Host	4hpi	3.7189	3.27315
BAESF_03497.mRNA.1	Host	8hpi	8.01193	2.01899
BAESF_01748.mRNA.1	Host	0hpi	101.032	117.791
BAESF_01748.mRNA.1	Host	2hpi	45.5226	36.0348
BAESF_01748.mRNA.1	Host	4hpi	29.7114	21.9543
BAESF_01748.mRNA.1	Host	8hpi	37.2314	8.11066
BAESF_00039.mRNA.1	Host	0hpi	9.60427	9.26575
BAESF_00039.mRNA.1	Host	2hpi	4.74844	5.08674
BAESF_00039.mRNA.1	Host	4hpi	4.51666	3.07579
BAESF_00039.mRNA.1	Host	8hpi	2.41812	1.22261
BAESF_10860.mRNA.1	Host	0hpi	29.3336	30.9517
BAESF_10860.mRNA.1	Host	2hpi	16.7621	15.0853
BAESF_10860.mRNA.1	Host	4hpi	18.2648	16.0209
BAESF_10860.mRNA.1	Host	8hpi	9.64845	2.3848
BAESF_09083.mRNA.1	Host	0hpi	32.1455	27.3028
BAESF_09083.mRNA.1	Host	2hpi	23.6891	23.6576
BAESF_09083.mRNA.1	Host	4hpi	12.6146	9.22411
BAESF_09083.mRNA.1	Host	8hpi	6.57534	2.81398
BAESF_07164.mRNA.1	Host	0hpi	50.0052	58.7279
BAESF_07164.mRNA.1	Host	2hpi	40.0117	33.7336
BAESF_07164.mRNA.1	Host	4hpi	27.6878	22.5061
BAESF_07164.mRNA.1	Host	8hpi	19.081	5.75879
BAESF_05274.mRNA.3	Host	0hpi	18.7378	18.0121
BAESF_05274.mRNA.3	Host	2hpi	26.172	29.2284
BAESF_05274.mRNA.3	Host	4hpi	14.5833	11.0707
BAESF_05274.mRNA.3	Host	8hpi	6.2766	3.50188
rna-MIMI_gp0533	Virus	0hpi	0	0
rna-MIMI_gp0533	Virus	2hpi	2.59055	3.89254
rna-MIMI_gp0533	Virus	4hpi	137.152	181.498
rna-MIMI_gp0533	Virus	8hpi	284.395	378.165
BAESF_03498.mRNA.1	Host	0hpi	16.9409	18.2201
BAESF_03498.mRNA.1	Host	2hpi	11.6945	11.7227
BAESF_03498.mRNA.1	Host	4hpi	7.22638	7.1838
BAESF_03498.mRNA.1	Host	8hpi	3.83937	1.60768
BAESF_01749.mRNA.1	Host	0hpi	22.2876	24.8648
BAESF_01749.mRNA.1	Host	2hpi	10.9735	10.7851
BAESF_01749.mRNA.1	Host	4hpi	9.84	7.77429
BAESF_01749.mRNA.1	Host	8hpi	5.24013	1.82488
BAESF_00041.mRNA.1	Host	0hpi	64.2985	63.2525
BAESF_00041.mRNA.1	Host	2hpi	39.1341	34.357
BAESF_00041.mRNA.1	Host	4hpi	28.5744	22.5336
BAESF_00041.mRNA.1	Host	8hpi	11.7912	6.77873
BAESF_10861.mRNA.1	Host	0hpi	34.942	35.035
BAESF_10861.mRNA.1	Host	2hpi	8.26469	7.71019
BAESF_10861.mRNA.1	Host	4hpi	6.59357	4.84547
BAESF_10861.mRNA.1	Host	8hpi	3.72368	1.27233
BAESF_09084.mRNA.1	Host	0hpi	61.3271	52.218
BAESF_09084.mRNA.1	Host	2hpi	135.046	123.902
BAESF_09084.mRNA.1	Host	4hpi	96.9513	68.568
BAESF_09084.mRNA.1	Host	8hpi	42.286	33.8455
BAESF_07165.mRNA.1	Host	0hpi	3.94768	3.18775
BAESF_07165.mRNA.1	Host	2hpi	4.45272	4.09979
BAESF_07165.mRNA.1	Host	4hpi	4.28015	4.28168
BAESF_07165.mRNA.1	Host	8hpi	0.930462	0.735942
BAESF_05274.mRNA.4	Host	0hpi	15.019	14.6172
BAESF_05274.mRNA.4	Host	2hpi	19.9392	22.5245
BAESF_05274.mRNA.4	Host	4hpi	11.2156	8.42542
BAESF_05274.mRNA.4	Host	8hpi	4.98742	2.853
rna-MIMI_gp0534	Virus	0hpi	0	0
rna-MIMI_gp0534	Virus	2hpi	203.54	205.971
rna-MIMI_gp0534	Virus	4hpi	2114.62	2437.68
rna-MIMI_gp0534	Virus	8hpi	336.64	390.154
BAESF_03499.mRNA.1	Host	0hpi	28.592	27.1577
BAESF_03499.mRNA.1	Host	2hpi	18.5837	19.5146
BAESF_03499.mRNA.1	Host	4hpi	13.5349	12.565
BAESF_03499.mRNA.1	Host	8hpi	6.43458	2.56695
BAESF_01752.mRNA.1	Host	0hpi	69.3186	65.4001
BAESF_01752.mRNA.1	Host	2hpi	9.1238	6.32211
BAESF_01752.mRNA.1	Host	4hpi	8.25123	6.83763
BAESF_01752.mRNA.1	Host	8hpi	12.4384	3.4843
BAESF_00042.mRNA.1	Host	0hpi	73.8743	65.6147
BAESF_00042.mRNA.1	Host	2hpi	70.1116	68.291
BAESF_00042.mRNA.1	Host	4hpi	45.1963	44.1971
BAESF_00042.mRNA.1	Host	8hpi	11.667	7.78365
BAESF_10862.mRNA.1	Host	0hpi	9.1623	9.40254
BAESF_10862.mRNA.1	Host	2hpi	11.8439	11.2881
BAESF_10862.mRNA.1	Host	4hpi	4.58333	4.81491
BAESF_10862.mRNA.1	Host	8hpi	2.24822	0.733513
BAESF_09085.mRNA.1	Host	0hpi	19.9475	20.2887
BAESF_09085.mRNA.1	Host	2hpi	11.7877	12.4421
BAESF_09085.mRNA.1	Host	4hpi	9.93288	8.31649
BAESF_09085.mRNA.1	Host	8hpi	4.19558	2.22123
BAESF_07166.mRNA.1	Host	0hpi	58.6987	73.0338
BAESF_07166.mRNA.1	Host	2hpi	78.6504	76.7246
BAESF_07166.mRNA.1	Host	4hpi	42.7244	35.5544
BAESF_07166.mRNA.1	Host	8hpi	7.21713	3.09989
BAESF_05275.mRNA.1	Host	0hpi	15.0025	16.2389
BAESF_05275.mRNA.1	Host	2hpi	3.30318	2.34979
BAESF_05275.mRNA.1	Host	4hpi	1.33419	1.26644
BAESF_05275.mRNA.1	Host	8hpi	5.31201	1.22469
rna-MIMI_gp0535	Virus	0hpi	0	0
rna-MIMI_gp0535	Virus	2hpi	315.572	333.546
rna-MIMI_gp0535	Virus	4hpi	3861.83	4589.13
rna-MIMI_gp0535	Virus	8hpi	486.117	571.021
BAESF_03500.mRNA.1	Host	0hpi	84.0433	102.759
BAESF_03500.mRNA.1	Host	2hpi	72.1856	83.0536
BAESF_03500.mRNA.1	Host	4hpi	34.9552	33.5984
BAESF_03500.mRNA.1	Host	8hpi	27.2499	8.82516
BAESF_01754.mRNA.1	Host	0hpi	30.1856	23.5513
BAESF_01754.mRNA.1	Host	2hpi	2.05525	1.15903
BAESF_01754.mRNA.1	Host	4hpi	1.54085	1.15367
BAESF_01754.mRNA.1	Host	8hpi	5.30511	1.36457
BAESF_00043.mRNA.1	Host	0hpi	130.103	121.492
BAESF_00043.mRNA.1	Host	2hpi	156.211	120.604
BAESF_00043.mRNA.1	Host	4hpi	129.896	111.218
BAESF_00043.mRNA.1	Host	8hpi	36.5636	18.3125
BAESF_10864.mRNA.1	Host	0hpi	21.6381	18.2499
BAESF_10864.mRNA.1	Host	2hpi	4.69189	3.91667
BAESF_10864.mRNA.1	Host	4hpi	2.68836	2.35231
BAESF_10864.mRNA.1	Host	8hpi	2.56157	0.602342
BAESF_09086.mRNA.1	Host	0hpi	18.0716	19.904
BAESF_09086.mRNA.1	Host	2hpi	27.209	25.358
BAESF_09086.mRNA.1	Host	4hpi	14.3135	12.7286
BAESF_09086.mRNA.1	Host	8hpi	4.79546	2.85885
BAESF_07167.mRNA.1	Host	0hpi	32.8609	25.8232
BAESF_07167.mRNA.1	Host	2hpi	14.1004	12.7661
BAESF_07167.mRNA.1	Host	4hpi	12.8401	10.4339
BAESF_07167.mRNA.1	Host	8hpi	6.38984	2.22659
BAESF_05287.mRNA.1	Host	0hpi	41.3909	38.4544
BAESF_05287.mRNA.1	Host	2hpi	26.5657	25.3352
BAESF_05287.mRNA.1	Host	4hpi	15.7218	17.0792
BAESF_05287.mRNA.1	Host	8hpi	7.76847	2.16862
rna-MIMI_gp0536	Virus	0hpi	0	0
rna-MIMI_gp0536	Virus	2hpi	1747.68	1855.84
rna-MIMI_gp0536	Virus	4hpi	1553.81	1730.63
rna-MIMI_gp0536	Virus	8hpi	301.876	263.377
BAESF_03501.mRNA.1	Host	0hpi	72.3222	63.1192
BAESF_03501.mRNA.1	Host	2hpi	56.7592	56.5388
BAESF_03501.mRNA.1	Host	4hpi	40.4912	32.074
BAESF_03501.mRNA.1	Host	8hpi	15.765	4.09703
BAESF_01755.mRNA.1	Host	0hpi	22.7487	23.9727
BAESF_01755.mRNA.1	Host	2hpi	24.7406	28.2885
BAESF_01755.mRNA.1	Host	4hpi	17.2972	16.5431
BAESF_01755.mRNA.1	Host	8hpi	8.16649	2.71149
BAESF_00044.mRNA.1	Host	0hpi	89.71	99.6148
BAESF_00044.mRNA.1	Host	2hpi	74.5174	73.3884
BAESF_00044.mRNA.1	Host	4hpi	46.7132	43.6897
BAESF_00044.mRNA.1	Host	8hpi	21.3035	6.88872
BAESF_10866.mRNA.1	Host	0hpi	19.2357	17.7785
BAESF_10866.mRNA.1	Host	2hpi	10.2316	10.1066
BAESF_10866.mRNA.1	Host	4hpi	10.07	8.31819
BAESF_10866.mRNA.1	Host	8hpi	5.22493	1.99034
BAESF_09088.mRNA.1	Host	0hpi	18.2263	15.4188
BAESF_09088.mRNA.1	Host	2hpi	11.2457	11.7887
BAESF_09088.mRNA.1	Host	4hpi	8.75334	8.45252
BAESF_09088.mRNA.1	Host	8hpi	5.56527	3.23069
BAESF_07168.mRNA.1	Host	0hpi	98.9586	93.8421
BAESF_07168.mRNA.1	Host	2hpi	37.837	34.3988
BAESF_07168.mRNA.1	Host	4hpi	29.6676	24.6735
BAESF_07168.mRNA.1	Host	8hpi	24.8554	6.80815
BAESF_05288.mRNA.1	Host	0hpi	142.444	128.198
BAESF_05288.mRNA.1	Host	2hpi	100.421	87.7079
BAESF_05288.mRNA.1	Host	4hpi	69.318	56.1228
BAESF_05288.mRNA.1	Host	8hpi	23.4295	11.913
rna-MIMI_gp0537	Virus	0hpi	0	0
rna-MIMI_gp0537	Virus	2hpi	4.46844	5.13545
rna-MIMI_gp0537	Virus	4hpi	26.4465	30.5414
rna-MIMI_gp0537	Virus	8hpi	999.067	1402.39
BAESF_03502.mRNA.1	Host	0hpi	25.2183	22.5504
BAESF_03502.mRNA.1	Host	2hpi	14.4832	14.2156
BAESF_03502.mRNA.1	Host	4hpi	13.9283	9.5742
BAESF_03502.mRNA.1	Host	8hpi	4.76934	1.99525
BAESF_01756.mRNA.1	Host	0hpi	20.2992	16.5016
BAESF_01756.mRNA.1	Host	2hpi	9.53381	9.8254
BAESF_01756.mRNA.1	Host	4hpi	5.65422	3.29453
BAESF_01756.mRNA.1	Host	8hpi	2.61208	1.53852
BAESF_00050.mRNA.1	Host	0hpi	12.87	12.6738
BAESF_00050.mRNA.1	Host	2hpi	17.726	19.3709
BAESF_00050.mRNA.1	Host	4hpi	14.0642	10.9463
BAESF_00050.mRNA.1	Host	8hpi	6.54371	1.68511
BAESF_10867.mRNA.1	Host	0hpi	9.68167	7.00595
BAESF_10867.mRNA.1	Host	2hpi	9.82122	8.9752
BAESF_10867.mRNA.1	Host	4hpi	4.17018	2.88729
BAESF_10867.mRNA.1	Host	8hpi	1.06505	0.737091
BAESF_09089.mRNA.1	Host	0hpi	5.96964	5.3954
BAESF_09089.mRNA.1	Host	2hpi	4.48001	3.79453
BAESF_09089.mRNA.1	Host	4hpi	2.29198	2.26776
BAESF_09089.mRNA.1	Host	8hpi	0.918381	0.530507
BAESF_07169.mRNA.1	Host	0hpi	102.62	116.594
BAESF_07169.mRNA.1	Host	2hpi	35.5211	34.9091
BAESF_07169.mRNA.1	Host	4hpi	18.1426	16.9161
BAESF_07169.mRNA.1	Host	8hpi	25.4598	5.34943
BAESF_05289.mRNA.1	Host	0hpi	16.3826	14.8334
BAESF_05289.mRNA.1	Host	2hpi	12.1114	12.6028
BAESF_05289.mRNA.1	Host	4hpi	7.2427	5.8241
BAESF_05289.mRNA.1	Host	8hpi	3.74742	1.4289
rna-MIMI_gp0538	Virus	0hpi	0	0
rna-MIMI_gp0538	Virus	2hpi	341.198	352.548
rna-MIMI_gp0538	Virus	4hpi	439.228	501.599
rna-MIMI_gp0538	Virus	8hpi	271.976	328.396
BAESF_03503.mRNA.1	Host	0hpi	205.445	219.192
BAESF_03503.mRNA.1	Host	2hpi	24.0323	18.9027
BAESF_03503.mRNA.1	Host	4hpi	17.8832	12.6817
BAESF_03503.mRNA.1	Host	8hpi	32.1483	8.06127
BAESF_01757.mRNA.1	Host	0hpi	29.4284	23.9759
BAESF_01757.mRNA.1	Host	2hpi	3.52682	4.14811
BAESF_01757.mRNA.1	Host	4hpi	6.87194	5.39049
BAESF_01757.mRNA.1	Host	8hpi	5.12016	1.49408
BAESF_00051.mRNA.1	Host	0hpi	119.211	109.526
BAESF_00051.mRNA.1	Host	2hpi	79.9478	80.2103
BAESF_00051.mRNA.1	Host	4hpi	32.6505	35.9715
BAESF_00051.mRNA.1	Host	8hpi	32.0348	13.0011
BAESF_10868.mRNA.1	Host	0hpi	82.8825	59.4375
BAESF_10868.mRNA.1	Host	2hpi	7.32762	6.13986
BAESF_10868.mRNA.1	Host	4hpi	5.90729	4.47949
BAESF_10868.mRNA.1	Host	8hpi	19.0344	8.58405
BAESF_09089.mRNA.2	Host	0hpi	5.80523	5.41035
BAESF_09089.mRNA.2	Host	2hpi	4.41445	3.70696
BAESF_09089.mRNA.2	Host	4hpi	2.21184	2.17824
BAESF_09089.mRNA.2	Host	8hpi	0.897743	0.530507
BAESF_07170.mRNA.1	Host	0hpi	10.206	9.34019
BAESF_07170.mRNA.1	Host	2hpi	4.42833	4.7893
BAESF_07170.mRNA.1	Host	4hpi	3.55678	3.30413
BAESF_07170.mRNA.1	Host	8hpi	3.18271	2.15145
BAESF_05290.mRNA.1	Host	0hpi	11.7084	9.85743
BAESF_05290.mRNA.1	Host	2hpi	6.31753	5.39434
BAESF_05290.mRNA.1	Host	4hpi	3.58713	2.99757
BAESF_05290.mRNA.1	Host	8hpi	2.34442	1.23159
rna-MIMI_gp0539	Virus	0hpi	0	0
rna-MIMI_gp0539	Virus	2hpi	4.43193	4.14362
rna-MIMI_gp0539	Virus	4hpi	209.492	224.706
rna-MIMI_gp0539	Virus	8hpi	875.852	973.578
BAESF_03503.mRNA.2	Host	0hpi	205.41	219.371
BAESF_03503.mRNA.2	Host	2hpi	24.0925	18.9295
BAESF_03503.mRNA.2	Host	4hpi	17.8905	12.6543
BAESF_03503.mRNA.2	Host	8hpi	32.0915	8.09873
BAESF_01760.mRNA.1	Host	0hpi	17.4549	15.5601
BAESF_01760.mRNA.1	Host	2hpi	4.6614	4.59534
BAESF_01760.mRNA.1	Host	4hpi	4.50746	3.52329
BAESF_01760.mRNA.1	Host	8hpi	4.41514	1.34711
BAESF_00051.mRNA.2	Host	0hpi	119.211	109.526
BAESF_00051.mRNA.2	Host	2hpi	79.9478	80.2103
BAESF_00051.mRNA.2	Host	4hpi	32.6505	35.9715
BAESF_00051.mRNA.2	Host	8hpi	32.0348	13.0011
BAESF_10868.mRNA.2	Host	0hpi	91.1139	62.7963
BAESF_10868.mRNA.2	Host	2hpi	7.83839	6.24482
BAESF_10868.mRNA.2	Host	4hpi	6.12341	4.69408
BAESF_10868.mRNA.2	Host	8hpi	19.962	9.30306
BAESF_09090.mRNA.1	Host	0hpi	19.5135	18.5678
BAESF_09090.mRNA.1	Host	2hpi	7.87671	6.53586
BAESF_09090.mRNA.1	Host	4hpi	5.87135	4.8719
BAESF_09090.mRNA.1	Host	8hpi	3.29359	1.00194
BAESF_07170.mRNA.2	Host	0hpi	9.61632	8.71037
BAESF_07170.mRNA.2	Host	2hpi	4.06584	4.3313
BAESF_07170.mRNA.2	Host	4hpi	3.33403	3.13692
BAESF_07170.mRNA.2	Host	8hpi	3.04393	2.06364
BAESF_05292.mRNA.1	Host	0hpi	6.86261	5.98462
BAESF_05292.mRNA.1	Host	2hpi	6.91183	6.94495
BAESF_05292.mRNA.1	Host	4hpi	4.4414	4.52388
BAESF_05292.mRNA.1	Host	8hpi	1.28749	0.686779
rna-MIMI_gp0540	Virus	0hpi	0	0
rna-MIMI_gp0540	Virus	2hpi	291.325	342.8
rna-MIMI_gp0540	Virus	4hpi	726.79	817.213
rna-MIMI_gp0540	Virus	8hpi	446.263	645.282
BAESF_03504.mRNA.1	Host	0hpi	48.5714	57.2177
BAESF_03504.mRNA.1	Host	2hpi	45.6707	52.9583
BAESF_03504.mRNA.1	Host	4hpi	39.3068	39.2877
BAESF_03504.mRNA.1	Host	8hpi	15.9877	6.46971
BAESF_01761.mRNA.1	Host	0hpi	9.09222	10.5416
BAESF_01761.mRNA.1	Host	2hpi	0.741059	0.692851
BAESF_01761.mRNA.1	Host	4hpi	1.79356	1.72013
BAESF_01761.mRNA.1	Host	8hpi	1.11972	0.553522
BAESF_00051.mRNA.3	Host	0hpi	117.309	106.968
BAESF_00051.mRNA.3	Host	2hpi	77.7232	78.2336
BAESF_00051.mRNA.3	Host	4hpi	31.7315	35.0912
BAESF_00051.mRNA.3	Host	8hpi	31.3316	12.6688
BAESF_10869.mRNA.1	Host	0hpi	12.5142	13.8878
BAESF_10869.mRNA.1	Host	2hpi	29.1437	26.5071
BAESF_10869.mRNA.1	Host	4hpi	11.164	9.83021
BAESF_10869.mRNA.1	Host	8hpi	3.65201	1.70853
BAESF_09091.mRNA.1	Host	0hpi	31.2603	41.7745
BAESF_09091.mRNA.1	Host	2hpi	45.8995	56.1186
BAESF_09091.mRNA.1	Host	4hpi	31.8074	30.8887
BAESF_09091.mRNA.1	Host	8hpi	12.5257	4.10624
BAESF_07170.mRNA.3	Host	0hpi	9.15138	8.18774
BAESF_07170.mRNA.3	Host	2hpi	3.96786	4.08268
BAESF_07170.mRNA.3	Host	4hpi	3.01788	2.90282
BAESF_07170.mRNA.3	Host	8hpi	2.81263	1.90264
BAESF_05292.mRNA.2	Host	0hpi	5.79835	5.33412
BAESF_05292.mRNA.2	Host	2hpi	5.0729	5.54749
BAESF_05292.mRNA.2	Host	4hpi	3.83681	3.70136
BAESF_05292.mRNA.2	Host	8hpi	1.10784	0.497322
rna-MIMI_gp0541	Virus	0hpi	0	0
rna-MIMI_gp0541	Virus	2hpi	603.573	673.415
rna-MIMI_gp0541	Virus	4hpi	565.995	578.044
rna-MIMI_gp0541	Virus	8hpi	271.504	335.901
BAESF_03505.mRNA.1	Host	0hpi	46.5901	52.5244
BAESF_03505.mRNA.1	Host	2hpi	29.406	28.9254
BAESF_03505.mRNA.1	Host	4hpi	14.9826	12.3995
BAESF_03505.mRNA.1	Host	8hpi	9.04969	3.41093
BAESF_01765.mRNA.1	Host	0hpi	49.5004	55.2972
BAESF_01765.mRNA.1	Host	2hpi	20.5949	18.5955
BAESF_01765.mRNA.1	Host	4hpi	15.6633	12.3922
BAESF_01765.mRNA.1	Host	8hpi	8.65777	2.74697
BAESF_00051.mRNA.4	Host	0hpi	119.211	109.526
BAESF_00051.mRNA.4	Host	2hpi	79.9478	80.2103
BAESF_00051.mRNA.4	Host	4hpi	32.6505	35.9715
BAESF_00051.mRNA.4	Host	8hpi	32.0348	13.0011
BAESF_10870.mRNA.1	Host	0hpi	35.452	44.0325
BAESF_10870.mRNA.1	Host	2hpi	54.2536	60.9342
BAESF_10870.mRNA.1	Host	4hpi	29.7054	27.0077
BAESF_10870.mRNA.1	Host	8hpi	18.7908	6.70331
BAESF_09092.mRNA.10	Host	0hpi	118.007	143.809
BAESF_09092.mRNA.10	Host	2hpi	124.231	122.646
BAESF_09092.mRNA.10	Host	4hpi	61.7542	56.5686
BAESF_09092.mRNA.10	Host	8hpi	38.3094	17.5307
BAESF_07170.mRNA.4	Host	0hpi	9.15138	8.18774
BAESF_07170.mRNA.4	Host	2hpi	3.96786	4.08268
BAESF_07170.mRNA.4	Host	4hpi	3.01788	2.90282
BAESF_07170.mRNA.4	Host	8hpi	2.81263	1.90264
BAESF_05293.mRNA.1	Host	0hpi	18.6995	20.1509
BAESF_05293.mRNA.1	Host	2hpi	30.8669	29.7673
BAESF_05293.mRNA.1	Host	4hpi	14.335	12.7294
BAESF_05293.mRNA.1	Host	8hpi	4.50581	1.34425
rna-MIMI_gp0542	Virus	0hpi	0	0
rna-MIMI_gp0542	Virus	2hpi	1573.52	1435.84
rna-MIMI_gp0542	Virus	4hpi	459.287	530.098
rna-MIMI_gp0542	Virus	8hpi	118.961	74.8378
BAESF_03509.mRNA.1	Host	0hpi	16.6549	15.2137
BAESF_03509.mRNA.1	Host	2hpi	3.17794	2.94762
BAESF_03509.mRNA.1	Host	4hpi	1.74806	2.1093
BAESF_03509.mRNA.1	Host	8hpi	2.00074	0.923109
BAESF_01766.mRNA.1	Host	0hpi	76.0707	80.883
BAESF_01766.mRNA.1	Host	2hpi	49.6357	47.9822
BAESF_01766.mRNA.1	Host	4hpi	32.3587	27.5586
BAESF_01766.mRNA.1	Host	8hpi	24.3773	5.14925
BAESF_00054.mRNA.1	Host	0hpi	67.5448	55.6856
BAESF_00054.mRNA.1	Host	2hpi	4.3009	1.82778
BAESF_00054.mRNA.1	Host	4hpi	5.1975	4.47105
BAESF_00054.mRNA.1	Host	8hpi	10.9386	2.81093
BAESF_10872.mRNA.1	Host	0hpi	32.8738	32.7347
BAESF_10872.mRNA.1	Host	2hpi	17.4323	14.6013
BAESF_10872.mRNA.1	Host	4hpi	12.3246	10.6907
BAESF_10872.mRNA.1	Host	8hpi	7.56849	2.06898
BAESF_09092.mRNA.11	Host	0hpi	125.006	152.935
BAESF_09092.mRNA.11	Host	2hpi	132.839	131.915
BAESF_09092.mRNA.11	Host	4hpi	66.3197	60.7574
BAESF_09092.mRNA.11	Host	8hpi	41.8534	18.2426
BAESF_07171.mRNA.1	Host	0hpi	20.0181	20.996
BAESF_07171.mRNA.1	Host	2hpi	24.5263	25.4229
BAESF_07171.mRNA.1	Host	4hpi	13.1345	10.4097
BAESF_07171.mRNA.1	Host	8hpi	9.40639	2.67531
BAESF_05295.mRNA.1	Host	0hpi	16.7376	24.6138
BAESF_05295.mRNA.1	Host	2hpi	21.4898	21.2453
BAESF_05295.mRNA.1	Host	4hpi	7.86576	6.55399
BAESF_05295.mRNA.1	Host	8hpi	4.47609	1.26012
rna-MIMI_gp0543	Virus	0hpi	0	0
rna-MIMI_gp0543	Virus	2hpi	1622.89	1652.81
rna-MIMI_gp0543	Virus	4hpi	534.746	596.783
rna-MIMI_gp0543	Virus	8hpi	134.327	90.0067
BAESF_03511.mRNA.1	Host	0hpi	14.8625	13.2127
BAESF_03511.mRNA.1	Host	2hpi	1.41363	0.472026
BAESF_03511.mRNA.1	Host	4hpi	0.345594	0.321695
BAESF_03511.mRNA.1	Host	8hpi	1.00123	0.351964
BAESF_01768.mRNA.1	Host	0hpi	46.4097	39.146
BAESF_01768.mRNA.1	Host	2hpi	11.9557	11.8295
BAESF_01768.mRNA.1	Host	4hpi	10.1542	9.69767
BAESF_01768.mRNA.1	Host	8hpi	12.3856	4.40534
BAESF_00056.mRNA.1	Host	0hpi	11.5124	21.5894
BAESF_00056.mRNA.1	Host	2hpi	12.5408	17.6163
BAESF_00056.mRNA.1	Host	4hpi	9.99051	10.3329
BAESF_00056.mRNA.1	Host	8hpi	7.9634	3.55305
BAESF_10872.mRNA.2	Host	0hpi	30.7363	31.2192
BAESF_10872.mRNA.2	Host	2hpi	16.6197	13.6641
BAESF_10872.mRNA.2	Host	4hpi	11.9725	10.2116
BAESF_10872.mRNA.2	Host	8hpi	7.28947	1.98622
BAESF_09092.mRNA.2	Host	0hpi	118.283	145.561
BAESF_09092.mRNA.2	Host	2hpi	127.686	126.425
BAESF_09092.mRNA.2	Host	4hpi	64.7687	59.1307
BAESF_09092.mRNA.2	Host	8hpi	41.094	17.4639
BAESF_07172.mRNA.1	Host	0hpi	63.4959	50.9757
BAESF_07172.mRNA.1	Host	2hpi	4.76619	3.53205
BAESF_07172.mRNA.1	Host	4hpi	2.99945	2.14125
BAESF_07172.mRNA.1	Host	8hpi	6.21428	2.15899
BAESF_05296.mRNA.1	Host	0hpi	14.9131	15.7769
BAESF_05296.mRNA.1	Host	2hpi	4.44468	4.1339
BAESF_05296.mRNA.1	Host	4hpi	2.49434	2.33413
BAESF_05296.mRNA.1	Host	8hpi	3.6026	1.04838
rna-MIMI_gp0544	Virus	0hpi	0	0
rna-MIMI_gp0544	Virus	2hpi	8269.01	9257.7
rna-MIMI_gp0544	Virus	4hpi	9862.64	11503.3
rna-MIMI_gp0544	Virus	8hpi	1005.93	829.421
BAESF_03514.mRNA.1	Host	0hpi	33.7859	35.363
BAESF_03514.mRNA.1	Host	2hpi	13.1244	12.3101
BAESF_03514.mRNA.1	Host	4hpi	12.8969	11.0619
BAESF_03514.mRNA.1	Host	8hpi	8.57338	2.85983
BAESF_01771.mRNA.1	Host	0hpi	175.876	160.194
BAESF_01771.mRNA.1	Host	2hpi	71.0712	66.0077
BAESF_01771.mRNA.1	Host	4hpi	47.4646	38.1306
BAESF_01771.mRNA.1	Host	8hpi	32.1509	9.43352
BAESF_00058.mRNA.1	Host	0hpi	22.881	22.4011
BAESF_00058.mRNA.1	Host	2hpi	7.11808	8.05065
BAESF_00058.mRNA.1	Host	4hpi	6.80557	5.88825
BAESF_00058.mRNA.1	Host	8hpi	7.00289	1.28846
BAESF_10873.mRNA.1	Host	0hpi	261.105	284.011
BAESF_10873.mRNA.1	Host	2hpi	194.637	183.068
BAESF_10873.mRNA.1	Host	4hpi	114.894	108.588
BAESF_10873.mRNA.1	Host	8hpi	66.9873	21.5436
BAESF_09092.mRNA.3	Host	0hpi	117.318	143.117
BAESF_09092.mRNA.3	Host	2hpi	122.801	121.89
BAESF_09092.mRNA.3	Host	4hpi	61.4265	56.3653
BAESF_09092.mRNA.3	Host	8hpi	37.9718	17.4417
BAESF_07174.mRNA.1	Host	0hpi	49.4054	41.9255
BAESF_07174.mRNA.1	Host	2hpi	6.94302	6.11199
BAESF_07174.mRNA.1	Host	4hpi	9.95278	8.34883
BAESF_07174.mRNA.1	Host	8hpi	11.4742	2.50459
BAESF_05297.mRNA.1	Host	0hpi	81.0318	76.4179
BAESF_05297.mRNA.1	Host	2hpi	11.773	9.61722
BAESF_05297.mRNA.1	Host	4hpi	11.5641	9.83149
BAESF_05297.mRNA.1	Host	8hpi	19.1587	4.35758
rna-MIMI_gp0545	Virus	0hpi	0	0
rna-MIMI_gp0545	Virus	2hpi	7.73124	8.47273
rna-MIMI_gp0545	Virus	4hpi	406.559	547.659
rna-MIMI_gp0545	Virus	8hpi	1799.81	2824.53
BAESF_03518.mRNA.1	Host	0hpi	7.34501	8.08264
BAESF_03518.mRNA.1	Host	2hpi	9.40107	11.2111
BAESF_03518.mRNA.1	Host	4hpi	8.52012	6.37224
BAESF_03518.mRNA.1	Host	8hpi	2.94876	1.50471
BAESF_01772.mRNA.1	Host	0hpi	60.6471	45.1907
BAESF_01772.mRNA.1	Host	2hpi	4.49511	4.24021
BAESF_01772.mRNA.1	Host	4hpi	3.7707	2.33996
BAESF_01772.mRNA.1	Host	8hpi	9.04715	2.49718
BAESF_00059.mRNA.1	Host	0hpi	1.12177	0.497104
BAESF_00059.mRNA.1	Host	2hpi	24.5924	26.8597
BAESF_00059.mRNA.1	Host	4hpi	12.7943	6.45101
BAESF_00059.mRNA.1	Host	8hpi	2.17368	1.17633
BAESF_10874.mRNA.1	Host	0hpi	40.6703	52.8682
BAESF_10874.mRNA.1	Host	2hpi	73.3946	81.2265
BAESF_10874.mRNA.1	Host	4hpi	28.0857	26.8592
BAESF_10874.mRNA.1	Host	8hpi	11.1927	4.04409
BAESF_09092.mRNA.4	Host	0hpi	116.938	142.424
BAESF_09092.mRNA.4	Host	2hpi	122.355	121.452
BAESF_09092.mRNA.4	Host	4hpi	61.2518	56.223
BAESF_09092.mRNA.4	Host	8hpi	37.8593	17.3527
BAESF_07174.mRNA.2	Host	0hpi	37.1225	35.2347
BAESF_07174.mRNA.2	Host	2hpi	5.75955	5.26896
BAESF_07174.mRNA.2	Host	4hpi	8.21683	7.2985
BAESF_07174.mRNA.2	Host	8hpi	10.7292	2.29833
BAESF_05298.mRNA.1	Host	0hpi	26.6601	20.3369
BAESF_05298.mRNA.1	Host	2hpi	1.20322	1.60706
BAESF_05298.mRNA.1	Host	4hpi	0.693361	0.997456
BAESF_05298.mRNA.1	Host	8hpi	1.78557	0.641947
rna-MIMI_gp0546	Virus	0hpi	0	0
rna-MIMI_gp0546	Virus	2hpi	5.37021	4.85534
rna-MIMI_gp0546	Virus	4hpi	1125.71	1310.76
rna-MIMI_gp0546	Virus	8hpi	373.022	426.791
BAESF_03519.mRNA.1	Host	0hpi	63.1599	59.8067
BAESF_03519.mRNA.1	Host	2hpi	54.0327	48.1716
BAESF_03519.mRNA.1	Host	4hpi	28.1334	25.0936
BAESF_03519.mRNA.1	Host	8hpi	12.6147	5.22154
BAESF_01772.mRNA.2	Host	0hpi	55.8994	41.7322
BAESF_01772.mRNA.2	Host	2hpi	4.18607	3.6023
BAESF_01772.mRNA.2	Host	4hpi	3.60586	2.18652
BAESF_01772.mRNA.2	Host	8hpi	8.43694	2.22438
BAESF_00060.mRNA.1	Host	0hpi	36.2439	36.5138
BAESF_00060.mRNA.1	Host	2hpi	22.5828	29.5843
BAESF_00060.mRNA.1	Host	4hpi	18.838	14.5306
BAESF_00060.mRNA.1	Host	8hpi	11.5148	4.25739
BAESF_10878.mRNA.1	Host	0hpi	45.1233	47.5746
BAESF_10878.mRNA.1	Host	2hpi	25.8519	25.7588
BAESF_10878.mRNA.1	Host	4hpi	12.3833	8.73487
BAESF_10878.mRNA.1	Host	8hpi	11.4095	2.88664
BAESF_09092.mRNA.5	Host	0hpi	111.285	136.435
BAESF_09092.mRNA.5	Host	2hpi	119.078	117.156
BAESF_09092.mRNA.5	Host	4hpi	60.2032	54.9419
BAESF_09092.mRNA.5	Host	8hpi	37.5499	16.752
BAESF_07176.mRNA.1	Host	0hpi	18.1998	19.7146
BAESF_07176.mRNA.1	Host	2hpi	14.6548	14.7146
BAESF_07176.mRNA.1	Host	4hpi	9.78703	8.63941
BAESF_07176.mRNA.1	Host	8hpi	5.16127	1.54534
BAESF_05305.mRNA.1	Host	0hpi	92.4268	131.082
BAESF_05305.mRNA.1	Host	2hpi	7.3011	4.91421
BAESF_05305.mRNA.1	Host	4hpi	2.27682	1.29517
BAESF_05305.mRNA.1	Host	8hpi	3.44743	0.90175
rna-MIMI_gp0547	Virus	0hpi	0	0
rna-MIMI_gp0547	Virus	2hpi	4.68776	4.28846
rna-MIMI_gp0547	Virus	4hpi	2182.89	2716.63
rna-MIMI_gp0547	Virus	8hpi	203.821	246.924
BAESF_03520.mRNA.1	Host	0hpi	9.69783	15.4145
BAESF_03520.mRNA.1	Host	2hpi	15.2228	15.6038
BAESF_03520.mRNA.1	Host	4hpi	7.39983	7.9757
BAESF_03520.mRNA.1	Host	8hpi	3.67753	1.41029
BAESF_01773.mRNA.1	Host	0hpi	12.8406	10.1874
BAESF_01773.mRNA.1	Host	2hpi	4.8216	5.30551
BAESF_01773.mRNA.1	Host	4hpi	3.56499	2.80998
BAESF_01773.mRNA.1	Host	8hpi	2.72706	0.975995
BAESF_00061.mRNA.1	Host	0hpi	12.8964	13.5589
BAESF_00061.mRNA.1	Host	2hpi	13.6815	15.3191
BAESF_00061.mRNA.1	Host	4hpi	6.96989	7.88615
BAESF_00061.mRNA.1	Host	8hpi	3.24941	1.22386
BAESF_10878.mRNA.2	Host	0hpi	48.337	50.6025
BAESF_10878.mRNA.2	Host	2hpi	27.9156	27.7133
BAESF_10878.mRNA.2	Host	4hpi	12.9887	9.63141
BAESF_10878.mRNA.2	Host	8hpi	12.2599	3.13888
BAESF_09092.mRNA.6	Host	0hpi	110.216	135.05
BAESF_09092.mRNA.6	Host	2hpi	117.202	115.963
BAESF_09092.mRNA.6	Host	4hpi	59.7008	54.5963
BAESF_09092.mRNA.6	Host	8hpi	37.0999	16.5741
BAESF_07177.mRNA.1	Host	0hpi	40.0793	21.3552
BAESF_07177.mRNA.1	Host	2hpi	0.463749	0.412934
BAESF_07177.mRNA.1	Host	4hpi	0.453494	0.3166
BAESF_07177.mRNA.1	Host	8hpi	0.583927	0.461853
BAESF_05311.mRNA.1	Host	0hpi	19.2946	16.8301
BAESF_05311.mRNA.1	Host	2hpi	4.71098	3.7841
BAESF_05311.mRNA.1	Host	4hpi	2.8269	2.02416
BAESF_05311.mRNA.1	Host	8hpi	3.25109	0.947366
rna-MIMI_gp0548	Virus	0hpi	0	0
rna-MIMI_gp0548	Virus	2hpi	2.38793	1.74903
rna-MIMI_gp0548	Virus	4hpi	353.772	428.647
rna-MIMI_gp0548	Virus	8hpi	65.1059	64.7859
BAESF_03521.mRNA.1	Host	0hpi	42.0342	40.3841
BAESF_03521.mRNA.1	Host	2hpi	21.0542	23.5159
BAESF_03521.mRNA.1	Host	4hpi	19.9982	17.2054
BAESF_03521.mRNA.1	Host	8hpi	9.3216	3.97402
BAESF_01773.mRNA.2	Host	0hpi	17.1964	14.2623
BAESF_01773.mRNA.2	Host	2hpi	6.8208	7.27763
BAESF_01773.mRNA.2	Host	4hpi	4.86832	3.75557
BAESF_01773.mRNA.2	Host	8hpi	3.61551	1.21999
BAESF_00064.mRNA.1	Host	0hpi	26.3617	31.5289
BAESF_00064.mRNA.1	Host	2hpi	20.8801	22.2738
BAESF_00064.mRNA.1	Host	4hpi	13.7976	11.2204
BAESF_00064.mRNA.1	Host	8hpi	8.29734	2.44493
BAESF_10879.mRNA.1	Host	0hpi	3391.23	3533.28
BAESF_10879.mRNA.1	Host	2hpi	1704.55	1472.21
BAESF_10879.mRNA.1	Host	4hpi	1102.04	803.767
BAESF_10879.mRNA.1	Host	8hpi	1004.16	232.131
BAESF_09092.mRNA.7	Host	0hpi	110.595	135.743
BAESF_09092.mRNA.7	Host	2hpi	117.649	116.4
BAESF_09092.mRNA.7	Host	4hpi	59.8756	54.7386
BAESF_09092.mRNA.7	Host	8hpi	37.2124	16.663
BAESF_07178.mRNA.1	Host	0hpi	62.9536	51.8253
BAESF_07178.mRNA.1	Host	2hpi	21.3906	18.3554
BAESF_07178.mRNA.1	Host	4hpi	10.4493	9.88572
BAESF_07178.mRNA.1	Host	8hpi	10.8884	2.49374
BAESF_05315.mRNA.1	Host	0hpi	118.576	162.912
BAESF_05315.mRNA.1	Host	2hpi	43.3781	38.4805
BAESF_05315.mRNA.1	Host	4hpi	32.3332	22.7491
BAESF_05315.mRNA.1	Host	8hpi	79.5619	10.2422
rna-MIMI_gp0549	Virus	0hpi	0	0
rna-MIMI_gp0549	Virus	2hpi	328.996	335.668
rna-MIMI_gp0549	Virus	4hpi	593.895	702.091
rna-MIMI_gp0549	Virus	8hpi	82.2466	81.3381
BAESF_03522.mRNA.1	Host	0hpi	17.2387	17.9172
BAESF_03522.mRNA.1	Host	2hpi	3.99074	3.74803
BAESF_03522.mRNA.1	Host	4hpi	2.33644	2.31619
BAESF_03522.mRNA.1	Host	8hpi	4.30087	0.996471
BAESF_01775.mRNA.1	Host	0hpi	1928.61	1951.1
BAESF_01775.mRNA.1	Host	2hpi	1091.58	901.468
BAESF_01775.mRNA.1	Host	4hpi	772.546	594.092
BAESF_01775.mRNA.1	Host	8hpi	535.809	200.213
BAESF_00065.mRNA.1	Host	0hpi	16.1031	20.0434
BAESF_00065.mRNA.1	Host	2hpi	12.4293	14.856
BAESF_00065.mRNA.1	Host	4hpi	9.50428	7.90688
BAESF_00065.mRNA.1	Host	8hpi	4.23491	1.76709
BAESF_10880.mRNA.1	Host	0hpi	372.617	312.358
BAESF_10880.mRNA.1	Host	2hpi	86.067	85.0269
BAESF_10880.mRNA.1	Host	4hpi	68.4807	51.0463
BAESF_10880.mRNA.1	Host	8hpi	65.3936	24.7149
BAESF_09092.mRNA.9	Host	0hpi	125.006	152.935
BAESF_09092.mRNA.9	Host	2hpi	132.839	131.915
BAESF_09092.mRNA.9	Host	4hpi	66.3197	60.7574
BAESF_09092.mRNA.9	Host	8hpi	41.8534	18.2426
BAESF_07179.mRNA.1	Host	0hpi	12.2877	9.31732
BAESF_07179.mRNA.1	Host	2hpi	3.39122	4.33251
BAESF_07179.mRNA.1	Host	4hpi	2.42229	1.85214
BAESF_07179.mRNA.1	Host	8hpi	1.58734	0.484577
BAESF_05316.mRNA.1	Host	0hpi	87.522	110.173
BAESF_05316.mRNA.1	Host	2hpi	10.6023	13.5707
BAESF_05316.mRNA.1	Host	4hpi	3.50994	3.61907
BAESF_05316.mRNA.1	Host	8hpi	9.80375	1.70482
rna-MIMI_gp0550	Virus	0hpi	0	0
rna-MIMI_gp0550	Virus	2hpi	152.244	145.36
rna-MIMI_gp0550	Virus	4hpi	604.836	691.28
rna-MIMI_gp0550	Virus	8hpi	75.3097	80.6027
BAESF_03522.mRNA.2	Host	0hpi	16.866	17.7284
BAESF_03522.mRNA.2	Host	2hpi	3.86423	3.67122
BAESF_03522.mRNA.2	Host	4hpi	2.23522	2.26908
BAESF_03522.mRNA.2	Host	8hpi	4.15968	0.97929
BAESF_01777.mRNA.1	Host	0hpi	26.3247	16.8666
BAESF_01777.mRNA.1	Host	2hpi	9.11648	4.03741
BAESF_01777.mRNA.1	Host	4hpi	4.64513	4.35666
BAESF_01777.mRNA.1	Host	8hpi	2.35621	1.11101
BAESF_00065.mRNA.2	Host	0hpi	12.7108	15.8899
BAESF_00065.mRNA.2	Host	2hpi	9.78098	11.7905
BAESF_00065.mRNA.2	Host	4hpi	7.25122	6.41228
BAESF_00065.mRNA.2	Host	8hpi	3.33457	1.26598
BAESF_10881.mRNA.1	Host	0hpi	41.3727	43.1072
BAESF_10881.mRNA.1	Host	2hpi	51.0577	42.9479
BAESF_10881.mRNA.1	Host	4hpi	14.5408	10.2849
BAESF_10881.mRNA.1	Host	8hpi	16.0723	4.03395
BAESF_09094.mRNA.1	Host	0hpi	42.7413	48.6177
BAESF_09094.mRNA.1	Host	2hpi	33.7816	35.5106
BAESF_09094.mRNA.1	Host	4hpi	20.8272	15.6787
BAESF_09094.mRNA.1	Host	8hpi	13.7687	3.02507
BAESF_07186.mRNA.1	Host	0hpi	20.039	15.365
BAESF_07186.mRNA.1	Host	2hpi	3.56826	2.64773
BAESF_07186.mRNA.1	Host	4hpi	2.22931	1.53381
BAESF_07186.mRNA.1	Host	8hpi	2.99531	0.29614
BAESF_05316.mRNA.2	Host	0hpi	68.8586	86.3054
BAESF_05316.mRNA.2	Host	2hpi	9.71873	11.5056
BAESF_05316.mRNA.2	Host	4hpi	3.07795	2.96562
BAESF_05316.mRNA.2	Host	8hpi	8.13503	1.15488
rna-MIMI_gp0551	Virus	0hpi	0	0
rna-MIMI_gp0551	Virus	2hpi	1809.45	1987.55
rna-MIMI_gp0551	Virus	4hpi	2848.15	3254.18
rna-MIMI_gp0551	Virus	8hpi	267.71	203.481
BAESF_03526.mRNA.1	Host	0hpi	15.0638	19.8004
BAESF_03526.mRNA.1	Host	2hpi	13.4388	15.7451
BAESF_03526.mRNA.1	Host	4hpi	9.19914	9.07805
BAESF_03526.mRNA.1	Host	8hpi	4.85377	1.54971
BAESF_01778.mRNA.1	Host	0hpi	67.9052	75.1398
BAESF_01778.mRNA.1	Host	2hpi	59.2156	52.556
BAESF_01778.mRNA.1	Host	4hpi	30.449	27.8938
BAESF_01778.mRNA.1	Host	8hpi	16.0144	5.61587
BAESF_00066.mRNA.1	Host	0hpi	38.3544	41.705
BAESF_00066.mRNA.1	Host	2hpi	8.313	8.14875
BAESF_00066.mRNA.1	Host	4hpi	4.34735	3.28672
BAESF_00066.mRNA.1	Host	8hpi	4.20512	1.30665
BAESF_10882.mRNA.1	Host	0hpi	9.75241	8.12383
BAESF_10882.mRNA.1	Host	2hpi	5.01853	6.82593
BAESF_10882.mRNA.1	Host	4hpi	4.25472	2.60889
BAESF_10882.mRNA.1	Host	8hpi	2.78271	2.09779
BAESF_09094.mRNA.2	Host	0hpi	33.0349	37.6038
BAESF_09094.mRNA.2	Host	2hpi	24.5381	28.0648
BAESF_09094.mRNA.2	Host	4hpi	16.2145	11.8729
BAESF_09094.mRNA.2	Host	8hpi	10.754	2.17093
BAESF_07187.mRNA.1	Host	0hpi	99.5469	95.1104
BAESF_07187.mRNA.1	Host	2hpi	30.1802	26.3047
BAESF_07187.mRNA.1	Host	4hpi	24.7721	23.7703
BAESF_07187.mRNA.1	Host	8hpi	23.042	5.79883
BAESF_05326.mRNA.1	Host	0hpi	49.3181	65.3564
BAESF_05326.mRNA.1	Host	2hpi	4.56519	7.41855
BAESF_05326.mRNA.1	Host	4hpi	2.28792	1.66221
BAESF_05326.mRNA.1	Host	8hpi	5.24527	1.19346
rna-MIMI_gp0552	Virus	0hpi	0	0
rna-MIMI_gp0552	Virus	2hpi	14.8017	15.3568
rna-MIMI_gp0552	Virus	4hpi	123.388	124.058
rna-MIMI_gp0552	Virus	8hpi	3494.78	4861.04
BAESF_03527.mRNA.1	Host	0hpi	64.307	69.8535
BAESF_03527.mRNA.1	Host	2hpi	51.1475	42.1669
BAESF_03527.mRNA.1	Host	4hpi	37.7394	35.922
BAESF_03527.mRNA.1	Host	8hpi	13.4455	6.41547
BAESF_01780.mRNA.1	Host	0hpi	1730.48	1814.3
BAESF_01780.mRNA.1	Host	2hpi	974.708	919.713
BAESF_01780.mRNA.1	Host	4hpi	845.782	698.763
BAESF_01780.mRNA.1	Host	8hpi	656.868	199.301
BAESF_00066.mRNA.2	Host	0hpi	36.4468	39.6089
BAESF_00066.mRNA.2	Host	2hpi	7.92265	7.8398
BAESF_00066.mRNA.2	Host	4hpi	4.1883	3.16828
BAESF_00066.mRNA.2	Host	8hpi	4.06859	1.28505
BAESF_10883.mRNA.1	Host	0hpi	5.94888	4.67278
BAESF_10883.mRNA.1	Host	2hpi	1.08837	0.982575
BAESF_10883.mRNA.1	Host	4hpi	1.28604	0.976946
BAESF_10883.mRNA.1	Host	8hpi	3.2833	0.933379
BAESF_09095.mRNA.1	Host	0hpi	12.0276	13.3701
BAESF_09095.mRNA.1	Host	2hpi	10.12	12.6441
BAESF_09095.mRNA.1	Host	4hpi	8.24487	7.49799
BAESF_09095.mRNA.1	Host	8hpi	3.84141	1.6941
BAESF_07188.mRNA.1	Host	0hpi	13.1006	19.9584
BAESF_07188.mRNA.1	Host	2hpi	27.1583	29.6414
BAESF_07188.mRNA.1	Host	4hpi	16.8054	14.1282
BAESF_07188.mRNA.1	Host	8hpi	9.16906	2.40359
BAESF_05327.mRNA.1	Host	0hpi	31.9414	42.4449
BAESF_05327.mRNA.1	Host	2hpi	12.1758	10.8508
BAESF_05327.mRNA.1	Host	4hpi	9.47207	6.12567
BAESF_05327.mRNA.1	Host	8hpi	22.0983	2.71967
rna-MIMI_gp0553	Virus	0hpi	0	0
rna-MIMI_gp0553	Virus	2hpi	13.7426	20.4233
rna-MIMI_gp0553	Virus	4hpi	346.519	417.301
rna-MIMI_gp0553	Virus	8hpi	16558.9	20151.6
BAESF_03528.mRNA.1	Host	0hpi	10.8081	9.0725
BAESF_03528.mRNA.1	Host	2hpi	2.96228	3.26844
BAESF_03528.mRNA.1	Host	4hpi	2.64488	2.15423
BAESF_03528.mRNA.1	Host	8hpi	1.88524	0.625308
BAESF_01781.mRNA.1	Host	0hpi	25.5379	32.6121
BAESF_01781.mRNA.1	Host	2hpi	28.2148	26.4812
BAESF_01781.mRNA.1	Host	4hpi	16.3681	12.182
BAESF_01781.mRNA.1	Host	8hpi	6.4812	2.96184
BAESF_00067.mRNA.1	Host	0hpi	21.6537	23.7093
BAESF_00067.mRNA.1	Host	2hpi	21.2533	21.2091
BAESF_00067.mRNA.1	Host	4hpi	34.7311	32.6603
BAESF_00067.mRNA.1	Host	8hpi	10.8367	6.76037
BAESF_10884.mRNA.1	Host	0hpi	146.948	142.122
BAESF_10884.mRNA.1	Host	2hpi	19.1623	15.3624
BAESF_10884.mRNA.1	Host	4hpi	18.1795	11.8019
BAESF_10884.mRNA.1	Host	8hpi	43.3399	7.68596
BAESF_09095.mRNA.2	Host	0hpi	9.11698	10.1835
BAESF_09095.mRNA.2	Host	2hpi	8.52992	10.2569
BAESF_09095.mRNA.2	Host	4hpi	6.81648	6.49657
BAESF_09095.mRNA.2	Host	8hpi	2.93344	1.37185
BAESF_07189.mRNA.1	Host	0hpi	23.0839	21.1728
BAESF_07189.mRNA.1	Host	2hpi	14.0155	12.3088
BAESF_07189.mRNA.1	Host	4hpi	8.62467	8.27401
BAESF_07189.mRNA.1	Host	8hpi	3.30892	1.72088
BAESF_05332.mRNA.1	Host	0hpi	22.1205	23.3122
BAESF_05332.mRNA.1	Host	2hpi	18.7076	17.7129
BAESF_05332.mRNA.1	Host	4hpi	13.0548	10.2242
BAESF_05332.mRNA.1	Host	8hpi	5.28573	2.07152
rna-MIMI_gp0554	Virus	0hpi	0	0
rna-MIMI_gp0554	Virus	2hpi	154.466	158.868
rna-MIMI_gp0554	Virus	4hpi	138.542	149.949
rna-MIMI_gp0554	Virus	8hpi	491.059	552.538
BAESF_03529.mRNA.1	Host	0hpi	262.722	304.259
BAESF_03529.mRNA.1	Host	2hpi	59.7721	82.9997
BAESF_03529.mRNA.1	Host	4hpi	43.2331	23.9912
BAESF_03529.mRNA.1	Host	8hpi	128.221	21.2452
BAESF_01782.mRNA.1	Host	0hpi	21.689	23.4772
BAESF_01782.mRNA.1	Host	2hpi	5.71589	5.53215
BAESF_01782.mRNA.1	Host	4hpi	4.93334	4.53563
BAESF_01782.mRNA.1	Host	8hpi	5.27269	1.27463
BAESF_00067.mRNA.2	Host	0hpi	16.135	17.1326
BAESF_00067.mRNA.2	Host	2hpi	15.7581	15.3267
BAESF_00067.mRNA.2	Host	4hpi	25.2482	23.6677
BAESF_00067.mRNA.2	Host	8hpi	7.93672	4.79866
BAESF_10884.mRNA.2	Host	0hpi	173.31	169.302
BAESF_10884.mRNA.2	Host	2hpi	23.0953	18.1112
BAESF_10884.mRNA.2	Host	4hpi	21.1647	14.0499
BAESF_10884.mRNA.2	Host	8hpi	52.5175	9.39395
BAESF_09095.mRNA.3	Host	0hpi	8.03264	8.88527
BAESF_09095.mRNA.3	Host	2hpi	7.69172	9.64773
BAESF_09095.mRNA.3	Host	4hpi	6.09325	6.01691
BAESF_09095.mRNA.3	Host	8hpi	2.63078	1.13247
BAESF_07190.mRNA.1	Host	0hpi	4.29235	7.43475
BAESF_07190.mRNA.1	Host	2hpi	4.57198	7.80276
BAESF_07190.mRNA.1	Host	4hpi	2.98059	3.0866
BAESF_07190.mRNA.1	Host	8hpi	1.63109	0.493273
BAESF_05334.mRNA.1	Host	0hpi	11.9137	8.63102
BAESF_05334.mRNA.1	Host	2hpi	2.63786	2.27973
BAESF_05334.mRNA.1	Host	4hpi	1.25183	1.48306
BAESF_05334.mRNA.1	Host	8hpi	2.24686	1.31354
rna-MIMI_gp0555	Virus	0hpi	0	0
rna-MIMI_gp0555	Virus	2hpi	17.8564	17.1834
rna-MIMI_gp0555	Virus	4hpi	44.0177	43.2383
rna-MIMI_gp0555	Virus	8hpi	323.03	351.894
BAESF_03532.mRNA.1	Host	0hpi	10.2708	10.4177
BAESF_03532.mRNA.1	Host	2hpi	8.20795	9.67891
BAESF_03532.mRNA.1	Host	4hpi	7.86376	5.60355
BAESF_03532.mRNA.1	Host	8hpi	2.58375	1.04942
BAESF_01783.mRNA.1	Host	0hpi	18.2232	16.9767
BAESF_01783.mRNA.1	Host	2hpi	2.01767	1.87825
BAESF_01783.mRNA.1	Host	4hpi	3.74432	3.36016
BAESF_01783.mRNA.1	Host	8hpi	3.46438	1.4614
BAESF_00072.mRNA.1	Host	0hpi	52.2734	52.5827
BAESF_00072.mRNA.1	Host	2hpi	6.34502	5.32782
BAESF_00072.mRNA.1	Host	4hpi	4.67065	2.46845
BAESF_00072.mRNA.1	Host	8hpi	10.6622	2.16057
BAESF_10888.mRNA.6	Host	0hpi	10.387	12.2744
BAESF_10888.mRNA.6	Host	2hpi	8.04287	9.32617
BAESF_10888.mRNA.6	Host	4hpi	5.7091	4.9965
BAESF_10888.mRNA.6	Host	8hpi	4.15181	1.48739
BAESF_09096.mRNA.1	Host	0hpi	17.1097	15.0045
BAESF_09096.mRNA.1	Host	2hpi	5.33922	4.63999
BAESF_09096.mRNA.1	Host	4hpi	3.50547	3.40631
BAESF_09096.mRNA.1	Host	8hpi	2.73024	1.14068
BAESF_07191.mRNA.1	Host	0hpi	36.9903	31.3926
BAESF_07191.mRNA.1	Host	2hpi	10.0625	9.58212
BAESF_07191.mRNA.1	Host	4hpi	5.58056	4.0497
BAESF_07191.mRNA.1	Host	8hpi	5.10326	2.29656
BAESF_05335.mRNA.1	Host	0hpi	25.3599	19.4735
BAESF_05335.mRNA.1	Host	2hpi	5.78684	5.35565
BAESF_05335.mRNA.1	Host	4hpi	3.61857	3.0001
BAESF_05335.mRNA.1	Host	8hpi	5.05025	3.96635
rna-MIMI_gp0556	Virus	0hpi	0	0
rna-MIMI_gp0556	Virus	2hpi	13.91	11.5833
rna-MIMI_gp0556	Virus	4hpi	32.576	32.9701
rna-MIMI_gp0556	Virus	8hpi	430.92	494.471
BAESF_03533.mRNA.1	Host	0hpi	11.5351	13.3394
BAESF_03533.mRNA.1	Host	2hpi	11.0321	11.5238
BAESF_03533.mRNA.1	Host	4hpi	5.11918	4.47397
BAESF_03533.mRNA.1	Host	8hpi	2.94789	1.14408
BAESF_01784.mRNA.1	Host	0hpi	7.31824	6.26358
BAESF_01784.mRNA.1	Host	2hpi	2.13355	2.18937
BAESF_01784.mRNA.1	Host	4hpi	2.78607	1.82959
BAESF_01784.mRNA.1	Host	8hpi	1.08113	0.446991
BAESF_00073.mRNA.1	Host	0hpi	21.0856	21.7773
BAESF_00073.mRNA.1	Host	2hpi	12.8935	13.1767
BAESF_00073.mRNA.1	Host	4hpi	6.94893	6.43505
BAESF_00073.mRNA.1	Host	8hpi	5.85743	1.16734
BAESF_10893.mRNA.1	Host	0hpi	3.93434	4.70809
BAESF_10893.mRNA.1	Host	2hpi	4.00144	2.70097
BAESF_10893.mRNA.1	Host	4hpi	3.34495	2.90802
BAESF_10893.mRNA.1	Host	8hpi	0.812645	0.57848
BAESF_09097.mRNA.1	Host	0hpi	412.127	371.659
BAESF_09097.mRNA.1	Host	2hpi	78.9336	71.1938
BAESF_09097.mRNA.1	Host	4hpi	64.7047	48.9848
BAESF_09097.mRNA.1	Host	8hpi	71.7417	17.1264
BAESF_07192.mRNA.1	Host	0hpi	28.7814	28.3427
BAESF_07192.mRNA.1	Host	2hpi	5.50126	3.91877
BAESF_07192.mRNA.1	Host	4hpi	5.83688	3.48028
BAESF_07192.mRNA.1	Host	8hpi	9.03959	2.05454
BAESF_05337.mRNA.1	Host	0hpi	48.2137	46.7061
BAESF_05337.mRNA.1	Host	2hpi	16.4716	11.5501
BAESF_05337.mRNA.1	Host	4hpi	11.9412	11.0073
BAESF_05337.mRNA.1	Host	8hpi	7.74766	2.64993
rna-MIMI_gp0557	Virus	0hpi	0	0
rna-MIMI_gp0557	Virus	2hpi	0.0948967	0.126748
rna-MIMI_gp0557	Virus	4hpi	22.55	46.9697
rna-MIMI_gp0557	Virus	8hpi	35.9363	26.7932
BAESF_03536.mRNA.1	Host	0hpi	21.2515	26.3625
BAESF_03536.mRNA.1	Host	2hpi	35.7157	32.9408
BAESF_03536.mRNA.1	Host	4hpi	32.0229	31.991
BAESF_03536.mRNA.1	Host	8hpi	5.95208	6.95928
BAESF_01785.mRNA.1	Host	0hpi	67.6335	72.839
BAESF_01785.mRNA.1	Host	2hpi	89.5736	81.5028
BAESF_01785.mRNA.1	Host	4hpi	27.8314	22.0309
BAESF_01785.mRNA.1	Host	8hpi	30.9138	11.06
BAESF_00074.mRNA.1	Host	0hpi	15.1243	16.7811
BAESF_00074.mRNA.1	Host	2hpi	7.87989	7.06086
BAESF_00074.mRNA.1	Host	4hpi	4.90138	2.72384
BAESF_00074.mRNA.1	Host	8hpi	4.52139	0.596026
BAESF_10897.mRNA.1	Host	0hpi	119.247	166.283
BAESF_10897.mRNA.1	Host	2hpi	149.746	160.808
BAESF_10897.mRNA.1	Host	4hpi	88.4512	86.8216
BAESF_10897.mRNA.1	Host	8hpi	54.3233	17.7347
BAESF_09098.mRNA.1	Host	0hpi	20.9334	23.7416
BAESF_09098.mRNA.1	Host	2hpi	11.4211	11.1139
BAESF_09098.mRNA.1	Host	4hpi	8.28435	7.28304
BAESF_09098.mRNA.1	Host	8hpi	4.42091	1.72491
BAESF_07193.mRNA.1	Host	0hpi	8.66506	7.79662
BAESF_07193.mRNA.1	Host	2hpi	3.72409	3.95893
BAESF_07193.mRNA.1	Host	4hpi	4.34779	4.46222
BAESF_07193.mRNA.1	Host	8hpi	3.30156	1.16375
BAESF_05341.mRNA.1	Host	0hpi	14.4562	12.9728
BAESF_05341.mRNA.1	Host	2hpi	3.30547	3.73763
BAESF_05341.mRNA.1	Host	4hpi	5.17916	4.62867
BAESF_05341.mRNA.1	Host	8hpi	3.1925	1.54311
rna-MIMI_gp0558	Virus	0hpi	0	0
rna-MIMI_gp0558	Virus	2hpi	4.19455	3.84743
rna-MIMI_gp0558	Virus	4hpi	408.561	444.894
rna-MIMI_gp0558	Virus	8hpi	130.527	155.218
BAESF_03537.mRNA.1	Host	0hpi	9.85655	11.2456
BAESF_03537.mRNA.1	Host	2hpi	10.1475	11.3531
BAESF_03537.mRNA.1	Host	4hpi	6.773	6.36798
BAESF_03537.mRNA.1	Host	8hpi	3.0604	2.09708
BAESF_01786.mRNA.1	Host	0hpi	17.0257	13.5579
BAESF_01786.mRNA.1	Host	2hpi	4.50557	5.23904
BAESF_01786.mRNA.1	Host	4hpi	3.98479	3.31116
BAESF_01786.mRNA.1	Host	8hpi	2.37773	1.08879
BAESF_00075.mRNA.1	Host	0hpi	24.9813	20.2507
BAESF_00075.mRNA.1	Host	2hpi	18.354	17.5601
BAESF_00075.mRNA.1	Host	4hpi	10.2185	9.75013
BAESF_00075.mRNA.1	Host	8hpi	4.23018	1.99881
BAESF_10900.mRNA.1	Host	0hpi	24.0874	26.021
BAESF_10900.mRNA.1	Host	2hpi	23.6386	21.6316
BAESF_10900.mRNA.1	Host	4hpi	12.7297	11.4633
BAESF_10900.mRNA.1	Host	8hpi	7.33802	2.13479
BAESF_09098.mRNA.2	Host	0hpi	20.5267	23.6901
BAESF_09098.mRNA.2	Host	2hpi	11.3332	11.0301
BAESF_09098.mRNA.2	Host	4hpi	8.21071	7.23163
BAESF_09098.mRNA.2	Host	8hpi	4.39721	1.71553
BAESF_07195.mRNA.1	Host	0hpi	7.05769	5.80739
BAESF_07195.mRNA.1	Host	2hpi	2.3567	2.57312
BAESF_07195.mRNA.1	Host	4hpi	3.01792	2.47722
BAESF_07195.mRNA.1	Host	8hpi	0.918491	0.502943
BAESF_05342.mRNA.1	Host	0hpi	22.8225	21.4673
BAESF_05342.mRNA.1	Host	2hpi	21.546	20.759
BAESF_05342.mRNA.1	Host	4hpi	12.1143	11.4222
BAESF_05342.mRNA.1	Host	8hpi	6.59054	2.29907
rna-MIMI_gp0559	Virus	0hpi	0	0
rna-MIMI_gp0559	Virus	2hpi	2.59464	4.04309
rna-MIMI_gp0559	Virus	4hpi	4.12307	4.72362
rna-MIMI_gp0559	Virus	8hpi	29.4033	18.0883
BAESF_03537.mRNA.2	Host	0hpi	9.76702	11.2032
BAESF_03537.mRNA.2	Host	2hpi	10.1475	11.2498
BAESF_03537.mRNA.2	Host	4hpi	6.73329	6.35214
BAESF_03537.mRNA.2	Host	8hpi	3.05309	2.0913
BAESF_01787.mRNA.1	Host	0hpi	22.4563	16.922
BAESF_01787.mRNA.1	Host	2hpi	5.6938	5.11685
BAESF_01787.mRNA.1	Host	4hpi	5.28435	4.58299
BAESF_01787.mRNA.1	Host	8hpi	4.04934	2.25771
BAESF_00078.mRNA.1	Host	0hpi	253.456	227.971
BAESF_00078.mRNA.1	Host	2hpi	142.766	117.578
BAESF_00078.mRNA.1	Host	4hpi	97.2777	75.8905
BAESF_00078.mRNA.1	Host	8hpi	48.4886	28.4199
BAESF_10901.mRNA.1	Host	0hpi	11.7359	6.74679
BAESF_10901.mRNA.1	Host	2hpi	3.47109	2.92807
BAESF_10901.mRNA.1	Host	4hpi	4.28758	3.18039
BAESF_10901.mRNA.1	Host	8hpi	1.98403	1.02342
BAESF_09100.mRNA.1	Host	0hpi	9.66527	8.55389
BAESF_09100.mRNA.1	Host	2hpi	5.73412	5.55257
BAESF_09100.mRNA.1	Host	4hpi	4.42891	3.36417
BAESF_09100.mRNA.1	Host	8hpi	1.55683	1.01722
BAESF_07197.mRNA.1	Host	0hpi	10.6234	10.7696
BAESF_07197.mRNA.1	Host	2hpi	3.22537	2.72413
BAESF_07197.mRNA.1	Host	4hpi	3.0265	2.461
BAESF_07197.mRNA.1	Host	8hpi	2.86674	0.921141
BAESF_05344.mRNA.1	Host	0hpi	47.0923	44.2839
BAESF_05344.mRNA.1	Host	2hpi	23.8085	26.3367
BAESF_05344.mRNA.1	Host	4hpi	18.2194	17.6354
BAESF_05344.mRNA.1	Host	8hpi	10.4897	3.85896
rna-MIMI_gp0560	Virus	0hpi	0	0
rna-MIMI_gp0560	Virus	2hpi	3.44746	3.67385
rna-MIMI_gp0560	Virus	4hpi	15.4395	14.4719
rna-MIMI_gp0560	Virus	8hpi	77.2002	76.6754
BAESF_03538.mRNA.1	Host	0hpi	3.15014	3.13478
BAESF_03538.mRNA.1	Host	2hpi	2.72157	2.48712
BAESF_03538.mRNA.1	Host	4hpi	3.57186	3.32485
BAESF_03538.mRNA.1	Host	8hpi	1.3527	0.96292
BAESF_01788.mRNA.1	Host	0hpi	24.8553	24.1983
BAESF_01788.mRNA.1	Host	2hpi	9.88282	8.14807
BAESF_01788.mRNA.1	Host	4hpi	8.0834	7.38558
BAESF_01788.mRNA.1	Host	8hpi	3.11098	1.30625
BAESF_00079.mRNA.1	Host	0hpi	2.47141	3.98248
BAESF_00079.mRNA.1	Host	2hpi	12.8111	10.6295
BAESF_00079.mRNA.1	Host	4hpi	3.55903	1.19265
BAESF_00079.mRNA.1	Host	8hpi	3.66614	1.0149
BAESF_10902.mRNA.1	Host	0hpi	609.56	524.057
BAESF_10902.mRNA.1	Host	2hpi	40.1916	26.1196
BAESF_10902.mRNA.1	Host	4hpi	47.3394	33.4588
BAESF_10902.mRNA.1	Host	8hpi	118.398	23.5235
BAESF_09100.mRNA.3	Host	0hpi	10.7853	10.9313
BAESF_09100.mRNA.3	Host	2hpi	6.79135	7.03644
BAESF_09100.mRNA.3	Host	4hpi	4.83632	4.19604
BAESF_09100.mRNA.3	Host	8hpi	1.84451	1.27152
BAESF_07198.mRNA.1	Host	0hpi	3.56658	2.93194
BAESF_07198.mRNA.1	Host	2hpi	11.6555	11.8099
BAESF_07198.mRNA.1	Host	4hpi	25.7434	21.6766
BAESF_07198.mRNA.1	Host	8hpi	5.69329	4.10279
BAESF_05345.mRNA.1	Host	0hpi	21.1164	24.6116
BAESF_05345.mRNA.1	Host	2hpi	8.27205	9.17924
BAESF_05345.mRNA.1	Host	4hpi	8.81618	7.91647
BAESF_05345.mRNA.1	Host	8hpi	5.05052	1.512
rna-MIMI_gp0561	Virus	0hpi	0	0
rna-MIMI_gp0561	Virus	2hpi	5.64789	4.74691
rna-MIMI_gp0561	Virus	4hpi	133.34	150.376
rna-MIMI_gp0561	Virus	8hpi	249.64	324.523
BAESF_03542.mRNA.1	Host	0hpi	63.1105	63.7428
BAESF_03542.mRNA.1	Host	2hpi	10.8306	9.05144
BAESF_03542.mRNA.1	Host	4hpi	7.46674	4.79555
BAESF_03542.mRNA.1	Host	8hpi	20.6021	4.78451
BAESF_01790.mRNA.1	Host	0hpi	17.444	17.7427
BAESF_01790.mRNA.1	Host	2hpi	6.55662	6.4262
BAESF_01790.mRNA.1	Host	4hpi	3.30384	2.52792
BAESF_01790.mRNA.1	Host	8hpi	3.11818	1.10983
BAESF_00082.mRNA.1	Host	0hpi	11.2886	9.90699
BAESF_00082.mRNA.1	Host	2hpi	10.7989	10.8207
BAESF_00082.mRNA.1	Host	4hpi	3.45084	3.36913
BAESF_00082.mRNA.1	Host	8hpi	3.31812	2.68051
BAESF_10903.mRNA.1	Host	0hpi	19.9682	21.403
BAESF_10903.mRNA.1	Host	2hpi	31.6844	25.3784
BAESF_10903.mRNA.1	Host	4hpi	34.8212	27.4367
BAESF_10903.mRNA.1	Host	8hpi	4.13027	1.52451
BAESF_09100.mRNA.4	Host	0hpi	10.889	10.9313
BAESF_09100.mRNA.4	Host	2hpi	6.80927	7.01251
BAESF_09100.mRNA.4	Host	4hpi	4.8626	4.2205
BAESF_09100.mRNA.4	Host	8hpi	1.89528	1.27152
BAESF_07199.mRNA.1	Host	0hpi	17.8214	17.9516
BAESF_07199.mRNA.1	Host	2hpi	4.89719	4.50012
BAESF_07199.mRNA.1	Host	4hpi	3.76408	2.86187
BAESF_07199.mRNA.1	Host	8hpi	4.66171	0.907154
BAESF_05346.mRNA.1	Host	0hpi	732.963	822.472
BAESF_05346.mRNA.1	Host	2hpi	453.681	433.594
BAESF_05346.mRNA.1	Host	4hpi	292.756	253.015
BAESF_05346.mRNA.1	Host	8hpi	211.819	59.555
rna-MIMI_gp0562	Virus	0hpi	0	0
rna-MIMI_gp0562	Virus	2hpi	1418.48	1703.4
rna-MIMI_gp0562	Virus	4hpi	558.134	689.026
rna-MIMI_gp0562	Virus	8hpi	125.308	120.928
BAESF_03543.mRNA.1	Host	0hpi	14.8624	19.3577
BAESF_03543.mRNA.1	Host	2hpi	11.1533	12.2679
BAESF_03543.mRNA.1	Host	4hpi	5.5679	5.50279
BAESF_03543.mRNA.1	Host	8hpi	2.38978	1.26012
BAESF_01791.mRNA.1	Host	0hpi	50.2878	45.4385
BAESF_01791.mRNA.1	Host	2hpi	17.0528	17.3589
BAESF_01791.mRNA.1	Host	4hpi	9.32251	7.19577
BAESF_01791.mRNA.1	Host	8hpi	7.04045	3.09366
BAESF_00082.mRNA.2	Host	0hpi	10.2406	9.02794
BAESF_00082.mRNA.2	Host	2hpi	9.85597	9.99988
BAESF_00082.mRNA.2	Host	4hpi	3.15839	3.15776
BAESF_00082.mRNA.2	Host	8hpi	3.14092	2.54736
BAESF_10904.mRNA.1	Host	0hpi	32.786	32.199
BAESF_10904.mRNA.1	Host	2hpi	22.9028	25.9886
BAESF_10904.mRNA.1	Host	4hpi	17.078	11.3674
BAESF_10904.mRNA.1	Host	8hpi	8.07303	3.00204
BAESF_09100.mRNA.5	Host	0hpi	11.0549	11.0784
BAESF_09100.mRNA.5	Host	2hpi	6.91678	7.18004
BAESF_09100.mRNA.5	Host	4hpi	4.92832	4.404
BAESF_09100.mRNA.5	Host	8hpi	1.92912	1.2849
BAESF_07200.mRNA.1	Host	0hpi	7.5103	6.36366
BAESF_07200.mRNA.1	Host	2hpi	7.89675	9.52344
BAESF_07200.mRNA.1	Host	4hpi	4.75879	4.51489
BAESF_07200.mRNA.1	Host	8hpi	2.69341	0.945335
BAESF_05347.mRNA.1	Host	0hpi	10.8722	9.29614
BAESF_05347.mRNA.1	Host	2hpi	4.53848	2.89518
BAESF_05347.mRNA.1	Host	4hpi	2.23562	2.52806
BAESF_05347.mRNA.1	Host	8hpi	1.72718	0.505963
rna-MIMI_gp0563	Virus	0hpi	0	0
rna-MIMI_gp0563	Virus	2hpi	288.127	311.154
rna-MIMI_gp0563	Virus	4hpi	163.536	177.908
rna-MIMI_gp0563	Virus	8hpi	119.524	129.338
BAESF_03543.mRNA.2	Host	0hpi	7.15997	8.0764
BAESF_03543.mRNA.2	Host	2hpi	6.27959	7.63616
BAESF_03543.mRNA.2	Host	4hpi	2.81832	2.81538
BAESF_03543.mRNA.2	Host	8hpi	0.885103	0.490046
BAESF_01791.mRNA.2	Host	0hpi	41.7577	36.9993
BAESF_01791.mRNA.2	Host	2hpi	13.568	12.857
BAESF_01791.mRNA.2	Host	4hpi	7.01807	5.67471
BAESF_01791.mRNA.2	Host	8hpi	5.42196	2.66695
BAESF_00083.mRNA.1	Host	0hpi	52.5243	43.8394
BAESF_00083.mRNA.1	Host	2hpi	5.9128	6.20506
BAESF_00083.mRNA.1	Host	4hpi	5.09371	3.65221
BAESF_00083.mRNA.1	Host	8hpi	7.97687	1.78762
BAESF_10907.mRNA.1	Host	0hpi	12.5144	10.6756
BAESF_10907.mRNA.1	Host	2hpi	1.91926	2.73433
BAESF_10907.mRNA.1	Host	4hpi	1.21993	1.04822
BAESF_10907.mRNA.1	Host	8hpi	0.966651	0.286712
BAESF_09101.mRNA.1	Host	0hpi	5.33538	5.62649
BAESF_09101.mRNA.1	Host	2hpi	4.34693	3.7797
BAESF_09101.mRNA.1	Host	4hpi	3.50906	2.46971
BAESF_09101.mRNA.1	Host	8hpi	0.743872	0.78448
BAESF_07201.mRNA.1	Host	0hpi	14.0425	12.4406
BAESF_07201.mRNA.1	Host	2hpi	7.4517	8.15123
BAESF_07201.mRNA.1	Host	4hpi	5.5625	4.96146
BAESF_07201.mRNA.1	Host	8hpi	4.80972	2.27372
BAESF_05348.mRNA.1	Host	0hpi	9.22546	8.87544
BAESF_05348.mRNA.1	Host	2hpi	4.1185	4.82806
BAESF_05348.mRNA.1	Host	4hpi	2.32519	2.06325
BAESF_05348.mRNA.1	Host	8hpi	1.25914	1.17296
rna-MIMI_gp0564	Virus	0hpi	0	0
rna-MIMI_gp0564	Virus	2hpi	410.367	427.989
rna-MIMI_gp0564	Virus	4hpi	190.703	212.482
rna-MIMI_gp0564	Virus	8hpi	136.32	110.022
BAESF_03543.mRNA.3	Host	0hpi	8.3533	8.71739
BAESF_03543.mRNA.3	Host	2hpi	7.21684	7.63616
BAESF_03543.mRNA.3	Host	4hpi	3.2995	3.26328
BAESF_03543.mRNA.3	Host	8hpi	1.06212	0.490046
BAESF_01792.mRNA.1	Host	0hpi	413.233	293.424
BAESF_01792.mRNA.1	Host	2hpi	103.356	90.9422
BAESF_01792.mRNA.1	Host	4hpi	90.1537	69.6454
BAESF_01792.mRNA.1	Host	8hpi	54.5399	22.394
BAESF_00088.mRNA.1	Host	0hpi	107.693	125.546
BAESF_00088.mRNA.1	Host	2hpi	126.89	104.534
BAESF_00088.mRNA.1	Host	4hpi	87.4153	70.9773
BAESF_00088.mRNA.1	Host	8hpi	22.2409	14.1131
BAESF_10909.mRNA.1	Host	0hpi	19.6111	24.5972
BAESF_10909.mRNA.1	Host	2hpi	23.2505	26.237
BAESF_10909.mRNA.1	Host	4hpi	10.3593	9.18485
BAESF_10909.mRNA.1	Host	8hpi	9.48929	2.11757
BAESF_09102.mRNA.1	Host	0hpi	10.0073	7.77427
BAESF_09102.mRNA.1	Host	2hpi	3.56238	3.3146
BAESF_09102.mRNA.1	Host	4hpi	3.52275	2.89657
BAESF_09102.mRNA.1	Host	8hpi	1.39859	0.657741
BAESF_07202.mRNA.1	Host	0hpi	20.1853	22.3722
BAESF_07202.mRNA.1	Host	2hpi	7.92686	6.61068
BAESF_07202.mRNA.1	Host	4hpi	5.55845	3.45817
BAESF_07202.mRNA.1	Host	8hpi	3.65161	0.750936
BAESF_05349.mRNA.1	Host	0hpi	10.5187	12.1096
BAESF_05349.mRNA.1	Host	2hpi	3.62567	3.50368
BAESF_05349.mRNA.1	Host	4hpi	2.19189	1.37513
BAESF_05349.mRNA.1	Host	8hpi	3.72475	0.986686
rna-MIMI_gp0565	Virus	0hpi	0	0
rna-MIMI_gp0565	Virus	2hpi	82.4227	75.9551
rna-MIMI_gp0565	Virus	4hpi	24.5496	20.8452
rna-MIMI_gp0565	Virus	8hpi	116.868	122.277
BAESF_03544.mRNA.1	Host	0hpi	11.1117	11.7799
BAESF_03544.mRNA.1	Host	2hpi	5.70862	5.5404
BAESF_03544.mRNA.1	Host	4hpi	4.43307	3.68149
BAESF_03544.mRNA.1	Host	8hpi	3.35771	1.03279
BAESF_01794.mRNA.1	Host	0hpi	14.0134	12.9565
BAESF_01794.mRNA.1	Host	2hpi	4.09169	2.39562
BAESF_01794.mRNA.1	Host	4hpi	2.17874	1.56889
BAESF_01794.mRNA.1	Host	8hpi	1.74675	0.20933
BAESF_00089.mRNA.1	Host	0hpi	14.9719	18.6052
BAESF_00089.mRNA.1	Host	2hpi	14.3286	16.2802
BAESF_00089.mRNA.1	Host	4hpi	17.7354	17.1789
BAESF_00089.mRNA.1	Host	8hpi	8.13733	4.13439
BAESF_10911.mRNA.1	Host	0hpi	162.844	68.5485
BAESF_10911.mRNA.1	Host	2hpi	27.7103	23.687
BAESF_10911.mRNA.1	Host	4hpi	14.4585	8.70216
BAESF_10911.mRNA.1	Host	8hpi	29.4582	6.68242
BAESF_09104.mRNA.1	Host	0hpi	15.0514	11.9261
BAESF_09104.mRNA.1	Host	2hpi	6.50935	5.96342
BAESF_09104.mRNA.1	Host	4hpi	3.77074	3.62287
BAESF_09104.mRNA.1	Host	8hpi	1.84557	1.17902
BAESF_07204.mRNA.1	Host	0hpi	8.35781	9.10578
BAESF_07204.mRNA.1	Host	2hpi	3.54776	3.98593
BAESF_07204.mRNA.1	Host	4hpi	3.15299	3.2199
BAESF_07204.mRNA.1	Host	8hpi	1.87226	0.654691
BAESF_05351.mRNA.1	Host	0hpi	16.4724	19.7272
BAESF_05351.mRNA.1	Host	2hpi	14.04	14.818
BAESF_05351.mRNA.1	Host	4hpi	10.7461	10.3425
BAESF_05351.mRNA.1	Host	8hpi	4.33532	1.85737
rna-MIMI_gp0566	Virus	0hpi	0	0
rna-MIMI_gp0566	Virus	2hpi	4.99944	5.19356
rna-MIMI_gp0566	Virus	4hpi	4474.93	5209.61
rna-MIMI_gp0566	Virus	8hpi	1142.81	1690.4
BAESF_03545.mRNA.1	Host	0hpi	15.1977	16.0924
BAESF_03545.mRNA.1	Host	2hpi	6.11464	5.1408
BAESF_03545.mRNA.1	Host	4hpi	11.0513	10.0448
BAESF_03545.mRNA.1	Host	8hpi	2.7841	1.79427
BAESF_01796.mRNA.1	Host	0hpi	8.502	10.3809
BAESF_01796.mRNA.1	Host	2hpi	2.52304	1.44035
BAESF_01796.mRNA.1	Host	4hpi	2.07428	2.12531
BAESF_01796.mRNA.1	Host	8hpi	2.76696	0.638314
BAESF_00090.mRNA.1	Host	0hpi	9.06759	9.73689
BAESF_00090.mRNA.1	Host	2hpi	11.4444	11.3732
BAESF_00090.mRNA.1	Host	4hpi	18.2608	17.0678
BAESF_00090.mRNA.1	Host	8hpi	1.57611	2.34058
BAESF_10912.mRNA.1	Host	0hpi	17.7335	13.6802
BAESF_10912.mRNA.1	Host	2hpi	6.59282	7.65489
BAESF_10912.mRNA.1	Host	4hpi	5.38475	4.91008
BAESF_10912.mRNA.1	Host	8hpi	3.679	0.979285
BAESF_09105.mRNA.1	Host	0hpi	7.12669	6.09948
BAESF_09105.mRNA.1	Host	2hpi	4.99126	5.19697
BAESF_09105.mRNA.1	Host	4hpi	2.14831	1.88533
BAESF_09105.mRNA.1	Host	8hpi	1.34869	1.00687
BAESF_07205.mRNA.1	Host	0hpi	19.6465	32.5459
BAESF_07205.mRNA.1	Host	2hpi	35.868	41.3097
BAESF_07205.mRNA.1	Host	4hpi	22.1087	20.6868
BAESF_07205.mRNA.1	Host	8hpi	13.623	6.6758
BAESF_05351.mRNA.2	Host	0hpi	14.6126	16.5876
BAESF_05351.mRNA.2	Host	2hpi	12.2803	11.3434
BAESF_05351.mRNA.2	Host	4hpi	9.53963	8.80158
BAESF_05351.mRNA.2	Host	8hpi	3.93791	1.71449
rna-MIMI_gp0567	Virus	0hpi	0	0
rna-MIMI_gp0567	Virus	2hpi	2.36046	4.17522
rna-MIMI_gp0567	Virus	4hpi	185.472	201.957
rna-MIMI_gp0567	Virus	8hpi	1687.32	2341.79
BAESF_03548.mRNA.1	Host	0hpi	21.6045	24.277
BAESF_03548.mRNA.1	Host	2hpi	30.079	28.9859
BAESF_03548.mRNA.1	Host	4hpi	26.5147	22.3399
BAESF_03548.mRNA.1	Host	8hpi	11.6934	4.84928
BAESF_01799.mRNA.1	Host	0hpi	20.4675	15.4662
BAESF_01799.mRNA.1	Host	2hpi	3.48846	2.57066
BAESF_01799.mRNA.1	Host	4hpi	3.30839	2.66899
BAESF_01799.mRNA.1	Host	8hpi	4.25995	1.03327
BAESF_00091.mRNA.1	Host	0hpi	18.488	13.0197
BAESF_00091.mRNA.1	Host	2hpi	13.9536	13.773
BAESF_00091.mRNA.1	Host	4hpi	9.4669	6.79379
BAESF_00091.mRNA.1	Host	8hpi	2.51967	0.888732
BAESF_10912.mRNA.2	Host	0hpi	16.8229	12.7579
BAESF_10912.mRNA.2	Host	2hpi	6.0684	7.3547
BAESF_10912.mRNA.2	Host	4hpi	4.9177	4.75664
BAESF_10912.mRNA.2	Host	8hpi	3.64362	0.867367
BAESF_09106.mRNA.1	Host	0hpi	6.55368	4.87882
BAESF_09106.mRNA.1	Host	2hpi	5.55817	6.05922
BAESF_09106.mRNA.1	Host	4hpi	2.52714	2.60062
BAESF_09106.mRNA.1	Host	8hpi	1.29179	0.775997
BAESF_07205.mRNA.2	Host	0hpi	17.7408	27.9348
BAESF_07205.mRNA.2	Host	2hpi	30.3408	35.8646
BAESF_07205.mRNA.2	Host	4hpi	19.1187	17.9839
BAESF_07205.mRNA.2	Host	8hpi	12.4384	5.73885
BAESF_05352.mRNA.1	Host	0hpi	18.0818	22.0689
BAESF_05352.mRNA.1	Host	2hpi	28.0088	24.606
BAESF_05352.mRNA.1	Host	4hpi	19.4716	18.8791
BAESF_05352.mRNA.1	Host	8hpi	8.64294	3.12337
rna-MIMI_gp0568	Virus	0hpi	0	0
rna-MIMI_gp0568	Virus	2hpi	97.9431	106.3
rna-MIMI_gp0568	Virus	4hpi	210	230.798
rna-MIMI_gp0568	Virus	8hpi	241.418	278.442
BAESF_03549.mRNA.1	Host	0hpi	51.1791	60.6499
BAESF_03549.mRNA.1	Host	2hpi	30.8325	32.0344
BAESF_03549.mRNA.1	Host	4hpi	18.7831	14.5808
BAESF_03549.mRNA.1	Host	8hpi	24.8056	3.9006
BAESF_01800.mRNA.1	Host	0hpi	2.31382	3.92611
BAESF_01800.mRNA.1	Host	2hpi	17.2736	15.2668
BAESF_01800.mRNA.1	Host	4hpi	12.2552	10.253
BAESF_01800.mRNA.1	Host	8hpi	2.37185	2.144
BAESF_00092.mRNA.1	Host	0hpi	39.5426	29.884
BAESF_00092.mRNA.1	Host	2hpi	8.4745	5.83629
BAESF_00092.mRNA.1	Host	4hpi	9.61434	9.22067
BAESF_00092.mRNA.1	Host	8hpi	3.25121	3.26385
BAESF_10915.mRNA.1	Host	0hpi	15.6512	18.4168
BAESF_10915.mRNA.1	Host	2hpi	22.0017	23.4555
BAESF_10915.mRNA.1	Host	4hpi	14.0353	13.006
BAESF_10915.mRNA.1	Host	8hpi	6.38476	2.69618
BAESF_09106.mRNA.2	Host	0hpi	6.31318	4.68936
BAESF_09106.mRNA.2	Host	2hpi	5.50622	5.96671
BAESF_09106.mRNA.2	Host	4hpi	2.46365	2.5888
BAESF_09106.mRNA.2	Host	8hpi	1.27544	0.763064
BAESF_07206.mRNA.1	Host	0hpi	17.1911	17.468
BAESF_07206.mRNA.1	Host	2hpi	3.05782	2.91725
BAESF_07206.mRNA.1	Host	4hpi	2.56304	1.96477
BAESF_07206.mRNA.1	Host	8hpi	3.34874	0.978854
BAESF_05353.mRNA.1	Host	0hpi	20.1976	19.8189
BAESF_05353.mRNA.1	Host	2hpi	11.881	11.2651
BAESF_05353.mRNA.1	Host	4hpi	6.07678	5.59195
BAESF_05353.mRNA.1	Host	8hpi	4.31436	2.20091
rna-MIMI_gp0569	Virus	0hpi	0	0
rna-MIMI_gp0569	Virus	2hpi	871.391	840.949
rna-MIMI_gp0569	Virus	4hpi	2376.69	2369.88
rna-MIMI_gp0569	Virus	8hpi	210.041	158.19
BAESF_03554.mRNA.1	Host	0hpi	24.6519	25.4946
BAESF_03554.mRNA.1	Host	2hpi	14.9328	16.1424
BAESF_03554.mRNA.1	Host	4hpi	10.1247	8.81942
BAESF_03554.mRNA.1	Host	8hpi	5.96035	1.60487
BAESF_01801.mRNA.1	Host	0hpi	17.3723	17.3441
BAESF_01801.mRNA.1	Host	2hpi	6.02132	5.66527
BAESF_01801.mRNA.1	Host	4hpi	4.04631	4.04999
BAESF_01801.mRNA.1	Host	8hpi	4.03362	0.930523
BAESF_00093.mRNA.1	Host	0hpi	10.9191	11.152
BAESF_00093.mRNA.1	Host	2hpi	6.33393	7.73986
BAESF_00093.mRNA.1	Host	4hpi	14.5293	11.6384
BAESF_00093.mRNA.1	Host	8hpi	4.89975	4.52971
BAESF_10915.mRNA.2	Host	0hpi	13.2306	14.7726
BAESF_10915.mRNA.2	Host	2hpi	17.9337	19.6674
BAESF_10915.mRNA.2	Host	4hpi	11.7241	10.8351
BAESF_10915.mRNA.2	Host	8hpi	5.19438	2.18262
BAESF_09107.mRNA.1	Host	0hpi	262.696	258.072
BAESF_09107.mRNA.1	Host	2hpi	85.3659	76.0853
BAESF_09107.mRNA.1	Host	4hpi	79.0307	58.2791
BAESF_09107.mRNA.1	Host	8hpi	65.6123	18.8152
BAESF_07207.mRNA.1	Host	0hpi	39.8583	41.971
BAESF_07207.mRNA.1	Host	2hpi	43.0956	43.3523
BAESF_07207.mRNA.1	Host	4hpi	36.7081	31.3299
BAESF_07207.mRNA.1	Host	8hpi	14.1669	6.26475
BAESF_05354.mRNA.1	Host	0hpi	13.2436	23.1194
BAESF_05354.mRNA.1	Host	2hpi	23.0786	28.3934
BAESF_05354.mRNA.1	Host	4hpi	9.82197	7.0124
BAESF_05354.mRNA.1	Host	8hpi	9.94566	2.37936
rna-MIMI_gp0570	Virus	0hpi	0	0
rna-MIMI_gp0570	Virus	2hpi	1028.21	1060.78
rna-MIMI_gp0570	Virus	4hpi	503.121	543.066
rna-MIMI_gp0570	Virus	8hpi	124.636	89.5541
BAESF_03555.mRNA.1	Host	0hpi	10.7324	8.63497
BAESF_03555.mRNA.1	Host	2hpi	5.85273	7.02663
BAESF_03555.mRNA.1	Host	4hpi	11.7199	8.03618
BAESF_03555.mRNA.1	Host	8hpi	2.11147	1.2771
BAESF_01802.mRNA.1	Host	0hpi	27.0871	25.4419
BAESF_01802.mRNA.1	Host	2hpi	18.3992	16.144
BAESF_01802.mRNA.1	Host	4hpi	12.9279	11.5984
BAESF_01802.mRNA.1	Host	8hpi	3.9951	1.7555
BAESF_00094.mRNA.1	Host	0hpi	26.7381	31.1104
BAESF_00094.mRNA.1	Host	2hpi	16.3373	17.4477
BAESF_00094.mRNA.1	Host	4hpi	8.36196	7.03299
BAESF_00094.mRNA.1	Host	8hpi	7.59703	1.69828
BAESF_10916.mRNA.1	Host	0hpi	42.8697	37.7858
BAESF_10916.mRNA.1	Host	2hpi	31.0849	30.9857
BAESF_10916.mRNA.1	Host	4hpi	14.7759	12.0174
BAESF_10916.mRNA.1	Host	8hpi	9.12849	3.30605
BAESF_09108.mRNA.1	Host	0hpi	162.109	156.621
BAESF_09108.mRNA.1	Host	2hpi	58.2253	46.0981
BAESF_09108.mRNA.1	Host	4hpi	44.7633	38.5334
BAESF_09108.mRNA.1	Host	8hpi	31.8284	10.6507
BAESF_07209.mRNA.1	Host	0hpi	19.9163	18.6606
BAESF_07209.mRNA.1	Host	2hpi	9.96764	9.37127
BAESF_07209.mRNA.1	Host	4hpi	3.55311	2.62311
BAESF_07209.mRNA.1	Host	8hpi	0.368107	0.0831862
BAESF_05356.mRNA.1	Host	0hpi	8.7583	6.67308
BAESF_05356.mRNA.1	Host	2hpi	4.6182	4.82388
BAESF_05356.mRNA.1	Host	4hpi	3.14389	2.36058
BAESF_05356.mRNA.1	Host	8hpi	1.39783	0.689898
rna-MIMI_gp0571	Virus	0hpi	0	0
rna-MIMI_gp0571	Virus	2hpi	1265.94	1323.78
rna-MIMI_gp0571	Virus	4hpi	509.313	538.47
rna-MIMI_gp0571	Virus	8hpi	128.639	77.118
BAESF_03556.mRNA.1	Host	0hpi	14.2327	14.5242
BAESF_03556.mRNA.1	Host	2hpi	7.91159	7.12956
BAESF_03556.mRNA.1	Host	4hpi	7.11678	5.8177
BAESF_03556.mRNA.1	Host	8hpi	3.36663	0.996773
BAESF_01803.mRNA.1	Host	0hpi	32.2736	28.7168
BAESF_01803.mRNA.1	Host	2hpi	25.1571	24.4503
BAESF_01803.mRNA.1	Host	4hpi	17.4511	16.0683
BAESF_01803.mRNA.1	Host	8hpi	5.98282	3.52154
BAESF_00095.mRNA.1	Host	0hpi	2612.46	2758.03
BAESF_00095.mRNA.1	Host	2hpi	1396.67	1195.74
BAESF_00095.mRNA.1	Host	4hpi	831.732	700.676
BAESF_00095.mRNA.1	Host	8hpi	467.817	157.723
BAESF_10918.mRNA.1	Host	0hpi	30.2561	36.563
BAESF_10918.mRNA.1	Host	2hpi	44.9958	46.4687
BAESF_10918.mRNA.1	Host	4hpi	21.5847	22.7928
BAESF_10918.mRNA.1	Host	8hpi	14.8391	4.17005
BAESF_09109.mRNA.1	Host	0hpi	260.361	228.94
BAESF_09109.mRNA.1	Host	2hpi	77.6305	60.6944
BAESF_09109.mRNA.1	Host	4hpi	63.4027	46.6827
BAESF_09109.mRNA.1	Host	8hpi	50.7813	22.8707
BAESF_07211.mRNA.1	Host	0hpi	8.98085	10.7315
BAESF_07211.mRNA.1	Host	2hpi	3.56104	3.63487
[truncated: 44,122 more rows]

## Sheet: Fig. S3C&E
Fig. S3C&E TPM of amoeba and APMV genes (Ribo-Seq)
mrna	source	time	R1	R2
BAESF_00001.mRNA.1	Host	0hpi	33.3048	29.2942
BAESF_00001.mRNA.1	Host	2hpi	33.2911	23.4655
BAESF_00001.mRNA.1	Host	4hpi	25.2155	18.9548
BAESF_00001.mRNA.1	Host	8hpi	18.7296	5.28449
BAESF_10812.mRNA.1	Host	0hpi	42.707	40.842
BAESF_10812.mRNA.1	Host	2hpi	23.5896	19.9224
BAESF_10812.mRNA.1	Host	4hpi	13.8626	10.6948
BAESF_10812.mRNA.1	Host	8hpi	18.3813	3.81627
BAESF_09048.mRNA.1	Host	0hpi	32.4025	23.4058
BAESF_09048.mRNA.1	Host	2hpi	5.54851	8.49614
BAESF_09048.mRNA.1	Host	4hpi	5.99655	5.76719
BAESF_09048.mRNA.1	Host	8hpi	18.6835	4.81591
BAESF_07145.mRNA.1	Host	0hpi	8.90515	11.8872
BAESF_07145.mRNA.1	Host	2hpi	12.0005	11.224
BAESF_07145.mRNA.1	Host	4hpi	3.25485	2.31879
BAESF_07145.mRNA.1	Host	8hpi	3.33865	0.941988
BAESF_05238.mRNA.1	Host	0hpi	3.50646	3.77829
BAESF_05238.mRNA.1	Host	2hpi	3.37252	3.63704
BAESF_05238.mRNA.1	Host	4hpi	2.11401	2.13481
BAESF_05238.mRNA.1	Host	8hpi	2.56147	0.596521
rna-MIMI_gp0510	Virus	0hpi	0	0
rna-MIMI_gp0510	Virus	2hpi	577.407	593.35
rna-MIMI_gp0510	Virus	4hpi	1523.12	2078.53
rna-MIMI_gp0510	Virus	8hpi	162.904	220.381
BAESF_03477.mRNA.1	Host	0hpi	13.8241	11.2934
BAESF_03477.mRNA.1	Host	2hpi	11.3495	11.4542
BAESF_03477.mRNA.1	Host	4hpi	10.5097	6.73847
BAESF_03477.mRNA.1	Host	8hpi	2.48775	2.10573
BAESF_01718.mRNA.1	Host	0hpi	11.5181	11.9324
BAESF_01718.mRNA.1	Host	2hpi	16.8195	14.1606
BAESF_01718.mRNA.1	Host	4hpi	10.2502	11.2664
BAESF_01718.mRNA.1	Host	8hpi	5.25704	2.11893
BAESF_00015.mRNA.1	Host	0hpi	3.43877	3.24599
BAESF_00015.mRNA.1	Host	2hpi	8.02048	5.33026
BAESF_00015.mRNA.1	Host	4hpi	3.77063	3.68398
BAESF_00015.mRNA.1	Host	8hpi	1.93386	0.467683
BAESF_10818.mRNA.1	Host	0hpi	4037.04	4046.26
BAESF_10818.mRNA.1	Host	2hpi	1552.63	1367.92
BAESF_10818.mRNA.1	Host	4hpi	979.029	642.757
BAESF_10818.mRNA.1	Host	8hpi	2770.94	563.686
BAESF_09048.mRNA.2	Host	0hpi	31.3771	21.8044
BAESF_09048.mRNA.2	Host	2hpi	5.35719	8.09156
BAESF_09048.mRNA.2	Host	4hpi	5.69672	5.19047
BAESF_09048.mRNA.2	Host	8hpi	17.7608	4.68575
BAESF_07146.mRNA.1	Host	0hpi	7.44852	6.34529
BAESF_07146.mRNA.1	Host	2hpi	6.69639	8.28229
BAESF_07146.mRNA.1	Host	4hpi	2.77195	2.15813
BAESF_07146.mRNA.1	Host	8hpi	3.04641	0.859534
BAESF_05241.mRNA.1	Host	0hpi	4.26752	4.13
BAESF_05241.mRNA.1	Host	2hpi	5.08731	7.71736
BAESF_05241.mRNA.1	Host	4hpi	3.29289	4.44483
BAESF_05241.mRNA.1	Host	8hpi	1.59995	0.300946
rna-MIMI_gp0511	Virus	0hpi	0	0
rna-MIMI_gp0511	Virus	2hpi	179.236	97.313
rna-MIMI_gp0511	Virus	4hpi	597.182	84.3665
rna-MIMI_gp0511	Virus	8hpi	7340.96	11859.4
BAESF_03478.mRNA.1	Host	0hpi	8.11823	8.21661
BAESF_03478.mRNA.1	Host	2hpi	2.28254	2.08422
BAESF_03478.mRNA.1	Host	4hpi	1.54459	1.98068
BAESF_03478.mRNA.1	Host	8hpi	2.75177	0.917566
BAESF_01719.mRNA.1	Host	0hpi	17.0201	19.6611
BAESF_01719.mRNA.1	Host	2hpi	17.5584	13.56
BAESF_01719.mRNA.1	Host	4hpi	6.57979	5.67614
BAESF_01719.mRNA.1	Host	8hpi	5.52207	1.86964
BAESF_00016.mRNA.1	Host	0hpi	18.6282	15.8822
BAESF_00016.mRNA.1	Host	2hpi	10.6517	7.90312
BAESF_00016.mRNA.1	Host	4hpi	5.56405	4.5063
BAESF_00016.mRNA.1	Host	8hpi	11.715	3.30534
BAESF_10822.mRNA.1	Host	0hpi	140.13	142.211
BAESF_10822.mRNA.1	Host	2hpi	22.7064	26.1898
BAESF_10822.mRNA.1	Host	4hpi	42.0526	38.0244
BAESF_10822.mRNA.1	Host	8hpi	67.1915	21.7664
BAESF_09052.mRNA.1	Host	0hpi	78.6587	75.9996
BAESF_09052.mRNA.1	Host	2hpi	28.4571	29.8939
BAESF_09052.mRNA.1	Host	4hpi	29.0367	27.0297
BAESF_09052.mRNA.1	Host	8hpi	28.6812	7.71879
BAESF_07147.mRNA.1	Host	0hpi	2801.85	2998.11
BAESF_07147.mRNA.1	Host	2hpi	2659.29	2627.64
BAESF_07147.mRNA.1	Host	4hpi	2184.52	1822.52
BAESF_07147.mRNA.1	Host	8hpi	1929.17	514.185
BAESF_05243.mRNA.1	Host	0hpi	10.2577	9.24253
BAESF_05243.mRNA.1	Host	2hpi	14.3549	16.1891
BAESF_05243.mRNA.1	Host	4hpi	11.7476	11.8591
BAESF_05243.mRNA.1	Host	8hpi	5.76862	3.4722
rna-MIMI_gp0512	Virus	0hpi	0	0
rna-MIMI_gp0512	Virus	2hpi	0.522605	0
rna-MIMI_gp0512	Virus	4hpi	2.4569	1.05019
rna-MIMI_gp0512	Virus	8hpi	11.3407	15.6432
BAESF_03479.mRNA.1	Host	0hpi	35.7876	38.1086
BAESF_03479.mRNA.1	Host	2hpi	12.1411	10.1623
BAESF_03479.mRNA.1	Host	4hpi	9.90943	11.6906
BAESF_03479.mRNA.1	Host	8hpi	12.1975	1.37659
BAESF_01722.mRNA.1	Host	0hpi	6.42066	6.09915
BAESF_01722.mRNA.1	Host	2hpi	1.67167	1.031
BAESF_01722.mRNA.1	Host	4hpi	1.63728	1.67963
BAESF_01722.mRNA.1	Host	8hpi	2.01532	1.32677
BAESF_00022.mRNA.1	Host	0hpi	64.7241	63.0182
BAESF_00022.mRNA.1	Host	2hpi	10.617	6.3142
BAESF_00022.mRNA.1	Host	4hpi	8.57884	7.33397
BAESF_00022.mRNA.1	Host	8hpi	27.5991	6.77129
BAESF_10823.mRNA.1	Host	0hpi	5.06818	5.00519
BAESF_10823.mRNA.1	Host	2hpi	5.04891	5.76182
BAESF_10823.mRNA.1	Host	4hpi	2.95133	2.81832
BAESF_10823.mRNA.1	Host	8hpi	3.96127	1.0904
BAESF_09055.mRNA.1	Host	0hpi	10.9748	9.56707
BAESF_09055.mRNA.1	Host	2hpi	11.113	13.4659
BAESF_09055.mRNA.1	Host	4hpi	6.65291	5.52023
BAESF_09055.mRNA.1	Host	8hpi	4.51602	1.35912
BAESF_07148.mRNA.1	Host	0hpi	35.6743	37.9336
BAESF_07148.mRNA.1	Host	2hpi	37.6235	57.0455
BAESF_07148.mRNA.1	Host	4hpi	30.4514	27.002
BAESF_07148.mRNA.1	Host	8hpi	11.7133	5.34403
BAESF_05245.mRNA.1	Host	0hpi	13.339	12.305
BAESF_05245.mRNA.1	Host	2hpi	22.8891	20.911
BAESF_05245.mRNA.1	Host	4hpi	15.1486	12.5039
BAESF_05245.mRNA.1	Host	8hpi	6.42979	3.02357
rna-MIMI_gp0513	Virus	0hpi	0	0
rna-MIMI_gp0513	Virus	2hpi	194.763	186.905
rna-MIMI_gp0513	Virus	4hpi	755.807	1039.72
rna-MIMI_gp0513	Virus	8hpi	78.267	109.22
BAESF_03480.mRNA.1	Host	0hpi	13.6679	16.2594
BAESF_03480.mRNA.1	Host	2hpi	12.8765	13.0855
BAESF_03480.mRNA.1	Host	4hpi	8.52201	6.90856
BAESF_03480.mRNA.1	Host	8hpi	6.93286	1.70094
BAESF_01723.mRNA.1	Host	0hpi	35.1486	31.8201
BAESF_01723.mRNA.1	Host	2hpi	48.0221	46.994
BAESF_01723.mRNA.1	Host	4hpi	34.2178	30.7619
BAESF_01723.mRNA.1	Host	8hpi	14.6141	6.34354
BAESF_00023.mRNA.1	Host	0hpi	5.43265	4.89499
BAESF_00023.mRNA.1	Host	2hpi	2.17216	2.55178
BAESF_00023.mRNA.1	Host	4hpi	1.79654	2.54627
BAESF_00023.mRNA.1	Host	8hpi	3.20064	0.656762
BAESF_10823.mRNA.2	Host	0hpi	4.03736	4.54079
BAESF_10823.mRNA.2	Host	2hpi	4.32764	5.08396
BAESF_10823.mRNA.2	Host	4hpi	2.57456	2.73779
BAESF_10823.mRNA.2	Host	8hpi	3.09173	0.926838
BAESF_09056.mRNA.1	Host	0hpi	6.43253	7.72789
BAESF_09056.mRNA.1	Host	2hpi	6.36493	5.7682
BAESF_09056.mRNA.1	Host	4hpi	5.69965	6.57798
BAESF_09056.mRNA.1	Host	8hpi	1.31544	1.36087
BAESF_07149.mRNA.1	Host	0hpi	12.4568	15.8723
BAESF_07149.mRNA.1	Host	2hpi	10.0368	11.5426
BAESF_07149.mRNA.1	Host	4hpi	6.89846	5.66153
BAESF_07149.mRNA.1	Host	8hpi	7.85444	1.43747
BAESF_05249.mRNA.1	Host	0hpi	21.4502	2.41591
BAESF_05249.mRNA.1	Host	2hpi	15.0089	21.1584
BAESF_05249.mRNA.1	Host	4hpi	10.7801	8.79693
BAESF_05249.mRNA.1	Host	8hpi	6.03146	0.850877
rna-MIMI_gp0514	Virus	0hpi	0	0
rna-MIMI_gp0514	Virus	2hpi	4076.74	3806.8
rna-MIMI_gp0514	Virus	4hpi	2329.59	2655.67
rna-MIMI_gp0514	Virus	8hpi	510.314	303.393
BAESF_03481.mRNA.1	Host	0hpi	9.12798	11.0696
BAESF_03481.mRNA.1	Host	2hpi	2.08881	3.22778
BAESF_03481.mRNA.1	Host	4hpi	3.90284	2.26021
BAESF_03481.mRNA.1	Host	8hpi	6.00498	1.42101
BAESF_01724.mRNA.1	Host	0hpi	39.2166	44.6079
BAESF_01724.mRNA.1	Host	2hpi	31.1379	25.5144
BAESF_01724.mRNA.1	Host	4hpi	26.2277	17.2075
BAESF_01724.mRNA.1	Host	8hpi	25.3389	7.41406
BAESF_00024.mRNA.1	Host	0hpi	37.8262	46.9369
BAESF_00024.mRNA.1	Host	2hpi	22.6981	20.3199
BAESF_00024.mRNA.1	Host	4hpi	14.2799	9.98816
BAESF_00024.mRNA.1	Host	8hpi	14.7807	4.73388
BAESF_10824.mRNA.1	Host	0hpi	3.80068	4.3585
BAESF_10824.mRNA.1	Host	2hpi	8.70342	7.15713
BAESF_10824.mRNA.1	Host	4hpi	6.56693	5.50604
BAESF_10824.mRNA.1	Host	8hpi	1.94308	1.09646
BAESF_09057.mRNA.1	Host	0hpi	112.582	103.327
BAESF_09057.mRNA.1	Host	2hpi	28.3996	33.8395
BAESF_09057.mRNA.1	Host	4hpi	22.9587	26.2702
BAESF_09057.mRNA.1	Host	8hpi	47.8242	9.50673
BAESF_07149.mRNA.2	Host	0hpi	12.4568	15.8723
BAESF_07149.mRNA.2	Host	2hpi	10.0368	11.5426
BAESF_07149.mRNA.2	Host	4hpi	6.89846	5.66153
BAESF_07149.mRNA.2	Host	8hpi	7.85444	1.43747
BAESF_05251.mRNA.1	Host	0hpi	36.4595	30.1136
BAESF_05251.mRNA.1	Host	2hpi	8.5037	0
BAESF_05251.mRNA.1	Host	4hpi	0	0
BAESF_05251.mRNA.1	Host	8hpi	5.12592	0
rna-MIMI_gp0515	Virus	0hpi	0	0
rna-MIMI_gp0515	Virus	2hpi	422.151	423.587
rna-MIMI_gp0515	Virus	4hpi	494.879	684.406
rna-MIMI_gp0515	Virus	8hpi	71.9075	95.6056
BAESF_03482.mRNA.1	Host	0hpi	10.9555	7.70901
BAESF_03482.mRNA.1	Host	2hpi	2.62824	2.47006
BAESF_03482.mRNA.1	Host	4hpi	2.28816	3.22761
BAESF_03482.mRNA.1	Host	8hpi	2.46442	0.39733
BAESF_01725.mRNA.1	Host	0hpi	37.7818	31.798
BAESF_01725.mRNA.1	Host	2hpi	43.77	52.8301
BAESF_01725.mRNA.1	Host	4hpi	31.7159	26.8542
BAESF_01725.mRNA.1	Host	8hpi	18.4455	4.34791
BAESF_00024.mRNA.2	Host	0hpi	38.8917	49.3904
BAESF_00024.mRNA.2	Host	2hpi	23.3609	21.7213
BAESF_00024.mRNA.2	Host	4hpi	14.6694	10.654
BAESF_00024.mRNA.2	Host	8hpi	15.5797	5.07201
BAESF_10825.mRNA.1	Host	0hpi	6.10675	4.66869
BAESF_10825.mRNA.1	Host	2hpi	7.76902	10.4045
BAESF_10825.mRNA.1	Host	4hpi	4.86989	7.28564
BAESF_10825.mRNA.1	Host	8hpi	5.61968	2.11409
BAESF_09058.mRNA.1	Host	0hpi	49.0279	49.2116
BAESF_09058.mRNA.1	Host	2hpi	12.6727	9.63031
BAESF_09058.mRNA.1	Host	4hpi	12.1017	8.35608
BAESF_09058.mRNA.1	Host	8hpi	17.4263	5.52294
BAESF_07149.mRNA.3	Host	0hpi	12.4568	15.8723
BAESF_07149.mRNA.3	Host	2hpi	10.0368	11.5426
BAESF_07149.mRNA.3	Host	4hpi	6.89846	5.66153
BAESF_07149.mRNA.3	Host	8hpi	7.85444	1.43747
BAESF_05252.mRNA.1	Host	0hpi	68.3343	19.1084
BAESF_05252.mRNA.1	Host	2hpi	9.34302	10.4593
BAESF_05252.mRNA.1	Host	4hpi	7.75128	3.86546
BAESF_05252.mRNA.1	Host	8hpi	8.61342	3.36495
rna-MIMI_gp0516	Virus	0hpi	0	0
rna-MIMI_gp0516	Virus	2hpi	4.815	1.42544
rna-MIMI_gp0516	Virus	4hpi	60.8168	74.8913
rna-MIMI_gp0516	Virus	8hpi	10.6809	20.7019
BAESF_03483.mRNA.1	Host	0hpi	17.5837	35.3607
BAESF_03483.mRNA.1	Host	2hpi	7.13245	5.6558
BAESF_03483.mRNA.1	Host	4hpi	4.61058	3.58322
BAESF_03483.mRNA.1	Host	8hpi	15.9076	4.48826
BAESF_01728.mRNA.1	Host	0hpi	6.39693	6.99894
BAESF_01728.mRNA.1	Host	2hpi	9.37828	9.2395
BAESF_01728.mRNA.1	Host	4hpi	3.67414	4.06901
BAESF_01728.mRNA.1	Host	8hpi	3.59743	1.015
BAESF_00024.mRNA.3	Host	0hpi	35.6951	45.9768
BAESF_00024.mRNA.3	Host	2hpi	22.2011	19.444
BAESF_00024.mRNA.3	Host	4hpi	13.6308	9.8217
BAESF_00024.mRNA.3	Host	8hpi	13.3825	4.84659
BAESF_10826.mRNA.1	Host	0hpi	12.3571	12.5088
BAESF_10826.mRNA.1	Host	2hpi	9.60713	9.0289
BAESF_10826.mRNA.1	Host	4hpi	8.69856	7.50782
BAESF_10826.mRNA.1	Host	8hpi	3.8607	1.59761
BAESF_09059.mRNA.1	Host	0hpi	29.5074	31.7369
BAESF_09059.mRNA.1	Host	2hpi	26.7848	31.4659
BAESF_09059.mRNA.1	Host	4hpi	23.6105	17.7548
BAESF_09059.mRNA.1	Host	8hpi	10.091	4.30233
BAESF_07150.mRNA.1	Host	0hpi	33.5027	34.3922
BAESF_07150.mRNA.1	Host	2hpi	10.963	11.5911
BAESF_07150.mRNA.1	Host	4hpi	15.9006	15.4683
BAESF_07150.mRNA.1	Host	8hpi	16.5912	4.91918
BAESF_05253.mRNA.1	Host	0hpi	3.1612	2.99441
BAESF_05253.mRNA.1	Host	2hpi	3.85669	3.9577
BAESF_05253.mRNA.1	Host	4hpi	2.04421	1.2537
BAESF_05253.mRNA.1	Host	8hpi	1.09401	0.540172
rna-MIMI_gp0517	Virus	0hpi	0	0
rna-MIMI_gp0517	Virus	2hpi	19.437	17.1255
rna-MIMI_gp0517	Virus	4hpi	15.2297	22.7846
rna-MIMI_gp0517	Virus	8hpi	3.90546	2.20382
BAESF_03484.mRNA.1	Host	0hpi	15.2515	16.2694
BAESF_03484.mRNA.1	Host	2hpi	12.2662	15.044
BAESF_03484.mRNA.1	Host	4hpi	14.2245	10.8457
BAESF_03484.mRNA.1	Host	8hpi	8.57696	2.33651
BAESF_01729.mRNA.1	Host	0hpi	6.1576	6.42423
BAESF_01729.mRNA.1	Host	2hpi	11.4894	14.7051
BAESF_01729.mRNA.1	Host	4hpi	8.05484	6.68348
BAESF_01729.mRNA.1	Host	8hpi	1.09353	1.23414
BAESF_00025.mRNA.1	Host	0hpi	278.15	321.437
BAESF_00025.mRNA.1	Host	2hpi	501.064	561.888
BAESF_00025.mRNA.1	Host	4hpi	227.705	211.825
BAESF_00025.mRNA.1	Host	8hpi	99.281	31.3732
BAESF_10828.mRNA.1	Host	0hpi	7.5464	5.39063
BAESF_10828.mRNA.1	Host	2hpi	9.13349	6.63901
BAESF_10828.mRNA.1	Host	4hpi	4.62189	2.10307
BAESF_10828.mRNA.1	Host	8hpi	2.52338	0.776685
BAESF_09062.mRNA.1	Host	0hpi	6.11962	6.70327
BAESF_09062.mRNA.1	Host	2hpi	4.03009	5.68129
BAESF_09062.mRNA.1	Host	4hpi	3.68404	3.37441
BAESF_09062.mRNA.1	Host	8hpi	2.42928	0.685413
BAESF_07151.mRNA.1	Host	0hpi	113.345	122.516
BAESF_07151.mRNA.1	Host	2hpi	189.997	187.247
BAESF_07151.mRNA.1	Host	4hpi	119.007	103.945
BAESF_07151.mRNA.1	Host	8hpi	57.3502	23.0045
BAESF_05254.mRNA.1	Host	0hpi	6.02007	8.05423
BAESF_05254.mRNA.1	Host	2hpi	19.4021	18.3543
BAESF_05254.mRNA.1	Host	4hpi	12.402	12.0559
BAESF_05254.mRNA.1	Host	8hpi	5.23214	2.08409
rna-MIMI_gp0518	Virus	0hpi	0	0
rna-MIMI_gp0518	Virus	2hpi	182.967	111.177
rna-MIMI_gp0518	Virus	4hpi	110.405	122.559
rna-MIMI_gp0518	Virus	8hpi	40.5664	24.322
BAESF_03485.mRNA.1	Host	0hpi	19.9195	19.2487
BAESF_03485.mRNA.1	Host	2hpi	54.1356	65.7798
BAESF_03485.mRNA.1	Host	4hpi	14.2447	13.8014
BAESF_03485.mRNA.1	Host	8hpi	8.76688	3.84773
BAESF_01730.mRNA.1	Host	0hpi	14.6914	13.5858
BAESF_01730.mRNA.1	Host	2hpi	7.39418	9.91524
BAESF_01730.mRNA.1	Host	4hpi	6.92413	5.79857
BAESF_01730.mRNA.1	Host	8hpi	3.91357	2.57646
BAESF_00026.mRNA.1	Host	0hpi	335.005	360.191
BAESF_00026.mRNA.1	Host	2hpi	191.728	200.397
BAESF_00026.mRNA.1	Host	4hpi	221.739	198.579
BAESF_00026.mRNA.1	Host	8hpi	184.702	58.2177
BAESF_10830.mRNA.1	Host	0hpi	89.379	71.8132
BAESF_10830.mRNA.1	Host	2hpi	11.1535	10.1079
BAESF_10830.mRNA.1	Host	4hpi	9.57158	7.29324
BAESF_10830.mRNA.1	Host	8hpi	24.9719	4.93803
BAESF_09069.mRNA.1	Host	0hpi	15.9392	17.4594
BAESF_09069.mRNA.1	Host	2hpi	18.3694	20.5778
BAESF_09069.mRNA.1	Host	4hpi	9.08144	5.71287
BAESF_09069.mRNA.1	Host	8hpi	16.6093	3.86801
BAESF_07152.mRNA.1	Host	0hpi	21.4916	22.9506
BAESF_07152.mRNA.1	Host	2hpi	24.7537	24.0781
BAESF_07152.mRNA.1	Host	4hpi	15.9044	11.1922
BAESF_07152.mRNA.1	Host	8hpi	12.5338	4.20996
BAESF_05255.mRNA.1	Host	0hpi	6.23471	7.73991
BAESF_05255.mRNA.1	Host	2hpi	6.97999	6.96988
BAESF_05255.mRNA.1	Host	4hpi	9.72288	4.28588
BAESF_05255.mRNA.1	Host	8hpi	2.80497	2.11043
rna-MIMI_gp0519	Virus	0hpi	0	0
rna-MIMI_gp0519	Virus	2hpi	253.973	237.488
rna-MIMI_gp0519	Virus	4hpi	219.666	242.36
rna-MIMI_gp0519	Virus	8hpi	40.5168	32.4138
BAESF_03486.mRNA.1	Host	0hpi	12.1664	12.1803
BAESF_03486.mRNA.1	Host	2hpi	6.99954	7.40054
BAESF_03486.mRNA.1	Host	4hpi	4.7433	2.85117
BAESF_03486.mRNA.1	Host	8hpi	3.87713	1.41566
BAESF_01731.mRNA.1	Host	0hpi	25.1055	22.6209
BAESF_01731.mRNA.1	Host	2hpi	5.01902	6.19099
BAESF_01731.mRNA.1	Host	4hpi	5.57121	7.14417
BAESF_01731.mRNA.1	Host	8hpi	10.5889	2.84535
BAESF_00027.mRNA.1	Host	0hpi	7.91322	8.38831
BAESF_00027.mRNA.1	Host	2hpi	6.51407	7.57599
BAESF_00027.mRNA.1	Host	4hpi	6.295	4.36341
BAESF_00027.mRNA.1	Host	8hpi	4.18838	1.18173
BAESF_10832.mRNA.1	Host	0hpi	4.98878	6.62906
BAESF_10832.mRNA.1	Host	2hpi	6.91089	7.30681
BAESF_10832.mRNA.1	Host	4hpi	5.08345	5.66842
BAESF_10832.mRNA.1	Host	8hpi	2.89055	0.671636
BAESF_09071.mRNA.1	Host	0hpi	10.0638	9.82348
BAESF_09071.mRNA.1	Host	2hpi	8.45012	4.96346
BAESF_09071.mRNA.1	Host	4hpi	6.06928	5.18857
BAESF_09071.mRNA.1	Host	8hpi	3.96171	2.07588
BAESF_07152.mRNA.2	Host	0hpi	20.4302	22.1537
BAESF_07152.mRNA.2	Host	2hpi	23.7635	22.246
BAESF_07152.mRNA.2	Host	4hpi	15.1286	10.9435
BAESF_07152.mRNA.2	Host	8hpi	12.5338	4.20996
BAESF_05256.mRNA.1	Host	0hpi	222.922	221.259
BAESF_05256.mRNA.1	Host	2hpi	84.4895	81.5994
BAESF_05256.mRNA.1	Host	4hpi	78.2956	45.7112
BAESF_05256.mRNA.1	Host	8hpi	202.737	46.9771
rna-MIMI_gp0520	Virus	0hpi	0	0
rna-MIMI_gp0520	Virus	2hpi	3.12151	1.41443
rna-MIMI_gp0520	Virus	4hpi	11.6701	7.70655
rna-MIMI_gp0520	Virus	8hpi	83.9735	153.078
BAESF_03486.mRNA.2	Host	0hpi	12.1664	12.0585
BAESF_03486.mRNA.2	Host	2hpi	6.81036	7.20052
BAESF_03486.mRNA.2	Host	4hpi	4.59507	2.6611
BAESF_03486.mRNA.2	Host	8hpi	3.87713	1.41566
BAESF_01732.mRNA.1	Host	0hpi	89.4473	79.7725
BAESF_01732.mRNA.1	Host	2hpi	36.1899	50.8675
BAESF_01732.mRNA.1	Host	4hpi	24.3531	28.2343
BAESF_01732.mRNA.1	Host	8hpi	10.7791	4.34468
BAESF_00028.mRNA.1	Host	0hpi	3.58363	3.60884
BAESF_00028.mRNA.1	Host	2hpi	5.605	6.86181
BAESF_00028.mRNA.1	Host	4hpi	3.39013	1.67963
BAESF_00028.mRNA.1	Host	8hpi	1.06693	0.869646
BAESF_10833.mRNA.1	Host	0hpi	204.529	190.538
BAESF_10833.mRNA.1	Host	2hpi	182.111	184.757
BAESF_10833.mRNA.1	Host	4hpi	160.528	158.761
BAESF_10833.mRNA.1	Host	8hpi	96.8595	43.7257
BAESF_09073.mRNA.1	Host	0hpi	3.69153	3.63663
BAESF_09073.mRNA.1	Host	2hpi	4.54609	7.13697
BAESF_09073.mRNA.1	Host	4hpi	2.3747	2.90675
BAESF_09073.mRNA.1	Host	8hpi	1.32864	0.749742
BAESF_07153.mRNA.1	Host	0hpi	11.808	11.0062
BAESF_07153.mRNA.1	Host	2hpi	23.5519	21.6881
BAESF_07153.mRNA.1	Host	4hpi	13.0963	9.92366
BAESF_07153.mRNA.1	Host	8hpi	7.32737	1.80896
BAESF_05257.mRNA.1	Host	0hpi	4.80845	5.47272
BAESF_05257.mRNA.1	Host	2hpi	9.20817	11.4831
BAESF_05257.mRNA.1	Host	4hpi	5.92	5.9308
BAESF_05257.mRNA.1	Host	8hpi	3.13109	0.963736
rna-MIMI_gp0521	Virus	0hpi	0	0
rna-MIMI_gp0521	Virus	2hpi	32.056	8.24412
rna-MIMI_gp0521	Virus	4hpi	114.725	59.1945
rna-MIMI_gp0521	Virus	8hpi	1052.84	1982.72
BAESF_03486.mRNA.3	Host	0hpi	10.3414	9.50067
BAESF_03486.mRNA.3	Host	2hpi	5.29695	5.60041
BAESF_03486.mRNA.3	Host	4hpi	2.96456	2.47102
BAESF_03486.mRNA.3	Host	8hpi	2.96487	1.15827
BAESF_01735.mRNA.1	Host	0hpi	14.0604	14.3465
BAESF_01735.mRNA.1	Host	2hpi	9.6136	8.16948
BAESF_01735.mRNA.1	Host	4hpi	7.11028	6.49979
BAESF_01735.mRNA.1	Host	8hpi	5.41585	2.01704
BAESF_00029.mRNA.1	Host	0hpi	47.2886	41.1957
BAESF_00029.mRNA.1	Host	2hpi	13.859	20.2699
BAESF_00029.mRNA.1	Host	4hpi	11.5831	13.4609
BAESF_00029.mRNA.1	Host	8hpi	17.5435	3.45702
BAESF_10834.mRNA.1	Host	0hpi	1678.18	1483.85
BAESF_10834.mRNA.1	Host	2hpi	941.733	884.366
BAESF_10834.mRNA.1	Host	4hpi	820.385	783.62
BAESF_10834.mRNA.1	Host	8hpi	579.418	172.434
BAESF_09074.mRNA.1	Host	0hpi	13.4614	12.367
BAESF_09074.mRNA.1	Host	2hpi	12.9282	15.0357
BAESF_09074.mRNA.1	Host	4hpi	10.7086	9.83514
BAESF_09074.mRNA.1	Host	8hpi	6.90233	2.51286
BAESF_07154.mRNA.1	Host	0hpi	4.42569	3.92727
BAESF_07154.mRNA.1	Host	2hpi	1.78295	1.98431
BAESF_07154.mRNA.1	Host	4hpi	1.83818	3.30004
BAESF_07154.mRNA.1	Host	8hpi	2.71513	0.446871
BAESF_05258.mRNA.1	Host	0hpi	27.6822	17.8451
BAESF_05258.mRNA.1	Host	2hpi	3.14952	1.33198
BAESF_05258.mRNA.1	Host	4hpi	6.90979	3.79743
BAESF_05258.mRNA.1	Host	8hpi	6.83456	2.14261
rna-MIMI_gp0522	Virus	0hpi	0	0
rna-MIMI_gp0522	Virus	2hpi	40.5095	16.0614
rna-MIMI_gp0522	Virus	4hpi	132.254	32.2229
rna-MIMI_gp0522	Virus	8hpi	1499.71	2542.27
BAESF_03487.mRNA.1	Host	0hpi	16.9408	68.0193
BAESF_03487.mRNA.1	Host	2hpi	3.74326	4.39745
BAESF_03487.mRNA.1	Host	4hpi	2.28122	2.5074
BAESF_03487.mRNA.1	Host	8hpi	1.00284	0.282947
BAESF_01736.mRNA.1	Host	0hpi	85.2781	108.933
BAESF_01736.mRNA.1	Host	2hpi	106.08	111.378
BAESF_01736.mRNA.1	Host	4hpi	40.7895	31.5809
BAESF_01736.mRNA.1	Host	8hpi	36.1164	8.68663
BAESF_00029.mRNA.2	Host	0hpi	46.0507	40.006
BAESF_00029.mRNA.2	Host	2hpi	13.628	19.0489
BAESF_00029.mRNA.2	Host	4hpi	11.0401	13.2288
BAESF_00029.mRNA.2	Host	8hpi	17.5435	2.9856
BAESF_10838.mRNA.1	Host	0hpi	160.413	166.465
BAESF_10838.mRNA.1	Host	2hpi	90.2414	104.874
BAESF_10838.mRNA.1	Host	4hpi	58.6311	50.706
BAESF_10838.mRNA.1	Host	8hpi	67.4335	21.9857
BAESF_09074.mRNA.2	Host	0hpi	13.4614	12.367
BAESF_09074.mRNA.2	Host	2hpi	12.9282	15.0357
BAESF_09074.mRNA.2	Host	4hpi	10.7086	9.83514
BAESF_09074.mRNA.2	Host	8hpi	6.90233	2.51286
BAESF_07155.mRNA.1	Host	0hpi	292.848	265.199
BAESF_07155.mRNA.1	Host	2hpi	237.023	254.106
BAESF_07155.mRNA.1	Host	4hpi	185.717	166.818
BAESF_07155.mRNA.1	Host	8hpi	115.232	35.5191
BAESF_05261.mRNA.1	Host	0hpi	1.89186	2.84105
BAESF_05261.mRNA.1	Host	2hpi	9.48693	11.6633
BAESF_05261.mRNA.1	Host	4hpi	8.6435	7.98039
BAESF_05261.mRNA.1	Host	8hpi	2.39383	1.20073
rna-MIMI_gp0523	Virus	0hpi	0	0
rna-MIMI_gp0523	Virus	2hpi	22.5186	4.60813
rna-MIMI_gp0523	Virus	4hpi	62.6088	8.02856
rna-MIMI_gp0523	Virus	8hpi	685.703	1173.66
BAESF_03488.mRNA.1	Host	0hpi	37.7946	40.3605
BAESF_03488.mRNA.1	Host	2hpi	19.0994	24.3359
BAESF_03488.mRNA.1	Host	4hpi	24.942	23.1269
BAESF_03488.mRNA.1	Host	8hpi	12.3985	4.9974
BAESF_01737.mRNA.1	Host	0hpi	12.6951	15.3902
BAESF_01737.mRNA.1	Host	2hpi	4.5222	5.00895
BAESF_01737.mRNA.1	Host	4hpi	2.53095	2.38006
BAESF_01737.mRNA.1	Host	8hpi	3.37495	1.17198
BAESF_00031.mRNA.1	Host	0hpi	3.22733	4.73885
BAESF_00031.mRNA.1	Host	2hpi	5.01822	3.89085
BAESF_00031.mRNA.1	Host	4hpi	3.40772	2.353
BAESF_00031.mRNA.1	Host	8hpi	2.01661	0.455183
BAESF_10845.mRNA.1	Host	0hpi	2.7007	6.25737
BAESF_10845.mRNA.1	Host	2hpi	3.59945	3.80566
BAESF_10845.mRNA.1	Host	4hpi	3.66642	3.6166
BAESF_10845.mRNA.1	Host	8hpi	1.30182	0.734608
BAESF_09074.mRNA.3	Host	0hpi	13.4614	12.367
BAESF_09074.mRNA.3	Host	2hpi	12.9282	15.0357
BAESF_09074.mRNA.3	Host	4hpi	10.7086	9.83514
BAESF_09074.mRNA.3	Host	8hpi	6.90233	2.51286
BAESF_07156.mRNA.1	Host	0hpi	13.3648	7.85725
BAESF_07156.mRNA.1	Host	2hpi	22.2844	26.0854
BAESF_07156.mRNA.1	Host	4hpi	11.2248	13.3277
BAESF_07156.mRNA.1	Host	8hpi	12.1534	3.24857
BAESF_05264.mRNA.1	Host	0hpi	50.5372	45.4309
BAESF_05264.mRNA.1	Host	2hpi	34.7924	37.817
BAESF_05264.mRNA.1	Host	4hpi	21.6562	27.1171
BAESF_05264.mRNA.1	Host	8hpi	18.4243	4.42413
rna-MIMI_gp0524	Virus	0hpi	0	0
rna-MIMI_gp0524	Virus	2hpi	14.0555	3.18445
rna-MIMI_gp0524	Virus	4hpi	96.758	99.3619
rna-MIMI_gp0524	Virus	8hpi	421.204	820.276
BAESF_03489.mRNA.1	Host	0hpi	9.01185	5.22665
BAESF_03489.mRNA.1	Host	2hpi	6.08825	4.90441
BAESF_03489.mRNA.1	Host	4hpi	16.5828	17.7692
BAESF_03489.mRNA.1	Host	8hpi	5.59226	3.3529
BAESF_01739.mRNA.1	Host	0hpi	30.7693	30.2218
BAESF_01739.mRNA.1	Host	2hpi	55.8607	66.4435
BAESF_01739.mRNA.1	Host	4hpi	28.7236	21.8271
BAESF_01739.mRNA.1	Host	8hpi	18.9406	5.54193
BAESF_00032.mRNA.1	Host	0hpi	13.7993	13.4698
BAESF_00032.mRNA.1	Host	2hpi	11.0234	11.3146
BAESF_00032.mRNA.1	Host	4hpi	7.06116	5.65924
BAESF_00032.mRNA.1	Host	8hpi	6.59627	1.14951
BAESF_10847.mRNA.1	Host	0hpi	90.4443	74.8626
BAESF_10847.mRNA.1	Host	2hpi	50.495	60.4125
BAESF_10847.mRNA.1	Host	4hpi	30.7149	38.0517
BAESF_10847.mRNA.1	Host	8hpi	24.0298	10.3959
BAESF_09075.mRNA.1	Host	0hpi	17.9079	18.2631
BAESF_09075.mRNA.1	Host	2hpi	24.8008	25.8291
BAESF_09075.mRNA.1	Host	4hpi	17.338	15.7423
BAESF_09075.mRNA.1	Host	8hpi	7.25102	2.62677
BAESF_07157.mRNA.1	Host	0hpi	26.8416	35.9534
BAESF_07157.mRNA.1	Host	2hpi	47.2052	50.8226
BAESF_07157.mRNA.1	Host	4hpi	12.4043	17.6417
BAESF_07157.mRNA.1	Host	8hpi	12.8393	2.34977
BAESF_05265.mRNA.1	Host	0hpi	5.35704	3.79254
BAESF_05265.mRNA.1	Host	2hpi	4.46236	4.34056
BAESF_05265.mRNA.1	Host	4hpi	2.6573	3.04886
BAESF_05265.mRNA.1	Host	8hpi	1.50632	0.485716
rna-MIMI_gp0525	Virus	0hpi	0	0
rna-MIMI_gp0525	Virus	2hpi	38.9778	13.7369
rna-MIMI_gp0525	Virus	4hpi	111.983	57.8129
rna-MIMI_gp0525	Virus	8hpi	745.138	1564.47
BAESF_03490.mRNA.1	Host	0hpi	8.53505	6.0882
BAESF_03490.mRNA.1	Host	2hpi	6.2209	5.26183
BAESF_03490.mRNA.1	Host	4hpi	3.31455	5.00044
BAESF_03490.mRNA.1	Host	8hpi	3.89987	1.18498
BAESF_01742.mRNA.1	Host	0hpi	42.2714	39.0127
BAESF_01742.mRNA.1	Host	2hpi	9.14102	6.35109
BAESF_01742.mRNA.1	Host	4hpi	9.41341	10.4967
BAESF_01742.mRNA.1	Host	8hpi	13.8539	3.90883
BAESF_00033.mRNA.1	Host	0hpi	32.7607	22.2182
BAESF_00033.mRNA.1	Host	2hpi	33.5218	41.6968
BAESF_00033.mRNA.1	Host	4hpi	38.6262	23.7752
BAESF_00033.mRNA.1	Host	8hpi	20.2065	0.670729
BAESF_10849.mRNA.1	Host	0hpi	8.19589	6.73697
BAESF_10849.mRNA.1	Host	2hpi	2.01219	1.91472
BAESF_10849.mRNA.1	Host	4hpi	1.02482	0.909802
BAESF_10849.mRNA.1	Host	8hpi	2.54714	0.821332
BAESF_09075.mRNA.2	Host	0hpi	17.9875	18.1675
BAESF_09075.mRNA.2	Host	2hpi	24.8008	25.9076
BAESF_09075.mRNA.2	Host	4hpi	17.2798	15.7423
BAESF_09075.mRNA.2	Host	8hpi	7.25102	2.62677
BAESF_07158.mRNA.1	Host	0hpi	56.6122	46.5562
BAESF_07158.mRNA.1	Host	2hpi	18.5486	18.2816
BAESF_07158.mRNA.1	Host	4hpi	16.0116	16.4258
BAESF_07158.mRNA.1	Host	8hpi	15.9185	5.13296
BAESF_05266.mRNA.1	Host	0hpi	14.9975	17.3964
BAESF_05266.mRNA.1	Host	2hpi	25.5714	26.0161
BAESF_05266.mRNA.1	Host	4hpi	20.4143	13.5738
BAESF_05266.mRNA.1	Host	8hpi	6.39831	2.2976
rna-MIMI_gp0526	Virus	0hpi	0	0
rna-MIMI_gp0526	Virus	2hpi	74.9219	32.1138
rna-MIMI_gp0526	Virus	4hpi	223.938	50.2828
rna-MIMI_gp0526	Virus	8hpi	2356.79	4490.39
BAESF_03491.mRNA.1	Host	0hpi	10.1866	9.48717
BAESF_03491.mRNA.1	Host	2hpi	2.17971	2.39676
BAESF_03491.mRNA.1	Host	4hpi	4.37221	3.67936
BAESF_03491.mRNA.1	Host	8hpi	3.88914	1.36422
BAESF_01743.mRNA.1	Host	0hpi	6.62497	6.73461
BAESF_01743.mRNA.1	Host	2hpi	2.13949	2.5134
BAESF_01743.mRNA.1	Host	4hpi	1.11759	1.43312
BAESF_01743.mRNA.1	Host	8hpi	2.00613	0.161721
BAESF_00034.mRNA.1	Host	0hpi	28.4885	27.9843
BAESF_00034.mRNA.1	Host	2hpi	15.7906	15.2076
BAESF_00034.mRNA.1	Host	4hpi	13.2302	14.4521
BAESF_00034.mRNA.1	Host	8hpi	14.1362	4.25438
BAESF_10849.mRNA.2	Host	0hpi	8.41157	6.86653
BAESF_10849.mRNA.2	Host	2hpi	2.1128	2.0211
BAESF_10849.mRNA.2	Host	4hpi	1.18248	1.11198
BAESF_10849.mRNA.2	Host	8hpi	2.66843	0.821332
BAESF_09075.mRNA.3	Host	0hpi	19.0222	19.6496
BAESF_09075.mRNA.3	Host	2hpi	26.5829	27.0853
BAESF_09075.mRNA.3	Host	4hpi	18.3853	16.8614
BAESF_09075.mRNA.3	Host	8hpi	7.87765	2.77831
BAESF_07159.mRNA.1	Host	0hpi	243.455	248.88
BAESF_07159.mRNA.1	Host	2hpi	189.276	196.562
BAESF_07159.mRNA.1	Host	4hpi	161.818	141.999
BAESF_07159.mRNA.1	Host	8hpi	147.053	61.5204
BAESF_05267.mRNA.1	Host	0hpi	53.8848	49.7776
BAESF_05267.mRNA.1	Host	2hpi	26.975	25.3818
BAESF_05267.mRNA.1	Host	4hpi	12.7423	9.92069
BAESF_05267.mRNA.1	Host	8hpi	23.4956	5.04872
rna-MIMI_gp0527	Virus	0hpi	0	0
rna-MIMI_gp0527	Virus	2hpi	58.5061	31.6833
rna-MIMI_gp0527	Virus	4hpi	162.683	37.2782
rna-MIMI_gp0527	Virus	8hpi	2091.06	3594.75
BAESF_03492.mRNA.1	Host	0hpi	297.662	295.163
BAESF_03492.mRNA.1	Host	2hpi	114.986	119.28
BAESF_03492.mRNA.1	Host	4hpi	129.875	109.213
BAESF_03492.mRNA.1	Host	8hpi	182.043	42.3594
BAESF_01744.mRNA.1	Host	0hpi	15.6417	14.0937
BAESF_01744.mRNA.1	Host	2hpi	11.6203	12.0003
BAESF_01744.mRNA.1	Host	4hpi	8.68148	7.33121
BAESF_01744.mRNA.1	Host	8hpi	17.267	2.94148
BAESF_00035.mRNA.1	Host	0hpi	5.38219	4.63868
BAESF_00035.mRNA.1	Host	2hpi	4.14803	4.15484
BAESF_00035.mRNA.1	Host	4hpi	1.53955	1.09679
BAESF_00035.mRNA.1	Host	8hpi	2.63198	0.594082
BAESF_10850.mRNA.1	Host	0hpi	4.17932	3.83954
BAESF_10850.mRNA.1	Host	2hpi	4.12845	3.15247
BAESF_10850.mRNA.1	Host	4hpi	3.41453	3.68722
BAESF_10850.mRNA.1	Host	8hpi	2.48857	1.40428
BAESF_09076.mRNA.1	Host	0hpi	32.4736	28.2094
BAESF_09076.mRNA.1	Host	2hpi	9.08885	8.62395
BAESF_09076.mRNA.1	Host	4hpi	6.7563	5.15148
BAESF_09076.mRNA.1	Host	8hpi	13.7669	1.42687
BAESF_07160.mRNA.1	Host	0hpi	6.85946	6.18059
BAESF_07160.mRNA.1	Host	2hpi	4.62187	9.02152
BAESF_07160.mRNA.1	Host	4hpi	4.87501	6.07279
BAESF_07160.mRNA.1	Host	8hpi	2.5717	0.846526
BAESF_05268.mRNA.1	Host	0hpi	12.5209	15.1742
BAESF_05268.mRNA.1	Host	2hpi	75.8261	82.3368
BAESF_05268.mRNA.1	Host	4hpi	52.0265	44.6829
BAESF_05268.mRNA.1	Host	8hpi	6.67075	6.692
rna-MIMI_gp0528	Virus	0hpi	0	0
rna-MIMI_gp0528	Virus	2hpi	8.04877	6.8079
rna-MIMI_gp0528	Virus	4hpi	1330.68	1792.11
rna-MIMI_gp0528	Virus	8hpi	178.542	397.525
BAESF_03493.mRNA.1	Host	0hpi	96.1612	92.4688
BAESF_03493.mRNA.1	Host	2hpi	83.5994	88.6526
BAESF_03493.mRNA.1	Host	4hpi	43.604	37.3602
BAESF_03493.mRNA.1	Host	8hpi	73.4078	15.0245
BAESF_01744.mRNA.2	Host	0hpi	15.6417	14.0937
BAESF_01744.mRNA.2	Host	2hpi	11.6203	12.286
BAESF_01744.mRNA.2	Host	4hpi	8.68148	7.33121
BAESF_01744.mRNA.2	Host	8hpi	17.267	2.94148
BAESF_00035.mRNA.2	Host	0hpi	5.38219	4.07641
BAESF_00035.mRNA.2	Host	2hpi	3.7114	4.15484
BAESF_00035.mRNA.2	Host	4hpi	1.19743	1.09679
BAESF_00035.mRNA.2	Host	8hpi	2.10558	0.594082
BAESF_10851.mRNA.1	Host	0hpi	29.364	33.242
BAESF_10851.mRNA.1	Host	2hpi	9.06145	13.3682
BAESF_10851.mRNA.1	Host	4hpi	6.27445	6.98728
BAESF_10851.mRNA.1	Host	8hpi	7.62157	2.00704
BAESF_09077.mRNA.1	Host	0hpi	81.9377	76.5761
BAESF_09077.mRNA.1	Host	2hpi	38.2218	33.9378
BAESF_09077.mRNA.1	Host	4hpi	27.3316	24.7948
BAESF_09077.mRNA.1	Host	8hpi	29.0791	9.84547
BAESF_07161.mRNA.1	Host	0hpi	35.608	40.9687
BAESF_07161.mRNA.1	Host	2hpi	19.9322	17.2916
BAESF_07161.mRNA.1	Host	4hpi	13.215	12.5812
BAESF_07161.mRNA.1	Host	8hpi	22.1814	3.82457
BAESF_05270.mRNA.1	Host	0hpi	10.3135	11.6265
BAESF_05270.mRNA.1	Host	2hpi	4.61324	4.73818
BAESF_05270.mRNA.1	Host	4hpi	2.68519	3.44331
BAESF_05270.mRNA.1	Host	8hpi	7.15064	1.52435
rna-MIMI_gp0529	Virus	0hpi	0	0
rna-MIMI_gp0529	Virus	2hpi	879.627	966.988
rna-MIMI_gp0529	Virus	4hpi	945.18	1214.97
rna-MIMI_gp0529	Virus	8hpi	140.9	146.904
BAESF_03493.mRNA.2	Host	0hpi	96.1612	92.4688
BAESF_03493.mRNA.2	Host	2hpi	83.5994	88.6526
BAESF_03493.mRNA.2	Host	4hpi	43.604	37.3602
BAESF_03493.mRNA.2	Host	8hpi	73.4078	15.0245
BAESF_01744.mRNA.3	Host	0hpi	15.6417	14.0937
BAESF_01744.mRNA.3	Host	2hpi	11.6203	12.286
BAESF_01744.mRNA.3	Host	4hpi	8.68148	7.33121
BAESF_01744.mRNA.3	Host	8hpi	17.267	2.94148
BAESF_00036.mRNA.1	Host	0hpi	4.71615	6.10171
BAESF_00036.mRNA.1	Host	2hpi	9.81522	10.0197
BAESF_00036.mRNA.1	Host	4hpi	9.54701	5.10103
BAESF_00036.mRNA.1	Host	8hpi	4.08034	1.842
BAESF_10855.mRNA.1	Host	0hpi	4.90391	7.52795
BAESF_10855.mRNA.1	Host	2hpi	2.03337	4.29973
BAESF_10855.mRNA.1	Host	4hpi	4.3814	1.5323
BAESF_10855.mRNA.1	Host	8hpi	0.612846	2.42077
BAESF_09078.mRNA.1	Host	0hpi	13.2394	14.3663
BAESF_09078.mRNA.1	Host	2hpi	10.3595	16.4295
BAESF_09078.mRNA.1	Host	4hpi	9.36589	9.60817
BAESF_09078.mRNA.1	Host	8hpi	4.80351	2.98164
BAESF_07162.mRNA.1	Host	0hpi	5.75676	6.40374
BAESF_07162.mRNA.1	Host	2hpi	12.3329	14.3013
BAESF_07162.mRNA.1	Host	4hpi	4.83166	4.99662
BAESF_07162.mRNA.1	Host	8hpi	2.87771	1.08258
BAESF_05272.mRNA.1	Host	0hpi	5.18646	6.23089
BAESF_05272.mRNA.1	Host	2hpi	7.64004	8.34699
BAESF_05272.mRNA.1	Host	4hpi	6.58493	7.16469
BAESF_05272.mRNA.1	Host	8hpi	3.07021	1.21275
rna-MIMI_gp0530	Virus	0hpi	0	0
rna-MIMI_gp0530	Virus	2hpi	15.2147	16.0864
rna-MIMI_gp0530	Virus	4hpi	297.558	274.558
rna-MIMI_gp0530	Virus	8hpi	521.66	1081.84
BAESF_03494.mRNA.1	Host	0hpi	5.65896	6.44072
BAESF_03494.mRNA.1	Host	2hpi	6.11312	4.40682
BAESF_03494.mRNA.1	Host	4hpi	3.15697	3.62951
BAESF_03494.mRNA.1	Host	8hpi	3.68491	0.756133
BAESF_01745.mRNA.1	Host	0hpi	8.33975	7.04738
BAESF_01745.mRNA.1	Host	2hpi	7.64867	10.1783
BAESF_01745.mRNA.1	Host	4hpi	4.64979	5.43259
BAESF_01745.mRNA.1	Host	8hpi	3.02069	1.3457
BAESF_00037.mRNA.1	Host	0hpi	32.0405	33.4995
BAESF_00037.mRNA.1	Host	2hpi	9.02402	9.39192
BAESF_00037.mRNA.1	Host	4hpi	13.81	8.64201
BAESF_00037.mRNA.1	Host	8hpi	16.1487	4.12465
BAESF_10858.mRNA.1	Host	0hpi	16.4855	14.2899
BAESF_10858.mRNA.1	Host	2hpi	1.75216	2.05838
BAESF_10858.mRNA.1	Host	4hpi	2.28816	2.73857
BAESF_10858.mRNA.1	Host	8hpi	4.69414	1.45688
BAESF_09079.mRNA.1	Host	0hpi	17.7878	17.8809
BAESF_09079.mRNA.1	Host	2hpi	10.6683	14.3231
BAESF_09079.mRNA.1	Host	4hpi	14.1971	14.122
BAESF_09079.mRNA.1	Host	8hpi	8.37012	3.3408
BAESF_07163.mRNA.1	Host	0hpi	32.8933	28.6247
BAESF_07163.mRNA.1	Host	2hpi	96.1287	112.312
BAESF_07163.mRNA.1	Host	4hpi	59.4963	58.5055
BAESF_07163.mRNA.1	Host	8hpi	13.4388	10.4384
BAESF_05274.mRNA.1	Host	0hpi	8.01054	9.21704
BAESF_05274.mRNA.1	Host	2hpi	19.6835	20.1434
BAESF_05274.mRNA.1	Host	4hpi	7.42277	6.66294
BAESF_05274.mRNA.1	Host	8hpi	4.06074	0.930898
rna-MIMI_gp0531	Virus	0hpi	0	0
rna-MIMI_gp0531	Virus	2hpi	34.8964	15.9549
rna-MIMI_gp0531	Virus	4hpi	150.016	56.8585
rna-MIMI_gp0531	Virus	8hpi	1350.8	2339.99
BAESF_03495.mRNA.1	Host	0hpi	6.8068	8.17753
BAESF_03495.mRNA.1	Host	2hpi	9.11143	8.46573
BAESF_03495.mRNA.1	Host	4hpi	9.08625	4.99355
BAESF_03495.mRNA.1	Host	8hpi	2.66291	1.87832
BAESF_01746.mRNA.1	Host	0hpi	24.7092	22.573
BAESF_01746.mRNA.1	Host	2hpi	32.6575	32.4974
BAESF_01746.mRNA.1	Host	4hpi	21.4493	11.5811
BAESF_01746.mRNA.1	Host	8hpi	13.3167	3.92061
BAESF_00038.mRNA.1	Host	0hpi	45.0312	34.6368
BAESF_00038.mRNA.1	Host	2hpi	43.5487	48.7521
BAESF_00038.mRNA.1	Host	4hpi	22.4806	24.1946
BAESF_00038.mRNA.1	Host	8hpi	15.4415	2.78833
BAESF_10858.mRNA.2	Host	0hpi	16.4855	14.2899
BAESF_10858.mRNA.2	Host	2hpi	1.75216	2.05838
BAESF_10858.mRNA.2	Host	4hpi	2.28816	2.73857
BAESF_10858.mRNA.2	Host	8hpi	4.69414	1.45688
BAESF_09082.mRNA.1	Host	0hpi	82.7893	76.9515
BAESF_09082.mRNA.1	Host	2hpi	31.3017	33.095
BAESF_09082.mRNA.1	Host	4hpi	15.6076	13.8874
BAESF_09082.mRNA.1	Host	8hpi	34.306	8.29654
BAESF_07163.mRNA.2	Host	0hpi	32.8933	28.6247
BAESF_07163.mRNA.2	Host	2hpi	96.1287	112.312
BAESF_07163.mRNA.2	Host	4hpi	59.4963	58.5055
BAESF_07163.mRNA.2	Host	8hpi	13.4388	10.4384
BAESF_05274.mRNA.2	Host	0hpi	8.01054	9.21704
BAESF_05274.mRNA.2	Host	2hpi	19.6835	20.1434
BAESF_05274.mRNA.2	Host	4hpi	7.42277	6.66294
BAESF_05274.mRNA.2	Host	8hpi	4.06074	0.930898
rna-MIMI_gp0532	Virus	0hpi	0	0
rna-MIMI_gp0532	Virus	2hpi	582.984	592.558
rna-MIMI_gp0532	Virus	4hpi	2188.56	2671.35
rna-MIMI_gp0532	Virus	8hpi	180.09	249.484
BAESF_03497.mRNA.1	Host	0hpi	10.4932	9.98806
BAESF_03497.mRNA.1	Host	2hpi	1.50609	1.59238
BAESF_03497.mRNA.1	Host	4hpi	2.00615	2.11858
BAESF_03497.mRNA.1	Host	8hpi	4.3577	0.819672
BAESF_01748.mRNA.1	Host	0hpi	62.1921	57.4739
BAESF_01748.mRNA.1	Host	2hpi	24.229	27.6394
BAESF_01748.mRNA.1	Host	4hpi	24.9795	23.7038
BAESF_01748.mRNA.1	Host	8hpi	56.8823	11.7115
BAESF_00039.mRNA.1	Host	0hpi	5.56924	4.3012
BAESF_00039.mRNA.1	Host	2hpi	3.835	3.53152
BAESF_00039.mRNA.1	Host	4hpi	3.87728	2.23739
BAESF_00039.mRNA.1	Host	8hpi	1.19313	0.336637
BAESF_10860.mRNA.1	Host	0hpi	23.1847	19.2229
BAESF_10860.mRNA.1	Host	2hpi	14.3185	10.9515
BAESF_10860.mRNA.1	Host	4hpi	15.2772	12.5502
BAESF_10860.mRNA.1	Host	8hpi	10.2838	3.10878
BAESF_09083.mRNA.1	Host	0hpi	10.6516	8.53102
BAESF_09083.mRNA.1	Host	2hpi	9.33509	14.6456
BAESF_09083.mRNA.1	Host	4hpi	6.48862	5.29492
BAESF_09083.mRNA.1	Host	8hpi	3.63037	0.921865
BAESF_07164.mRNA.1	Host	0hpi	16.3146	16.9866
BAESF_07164.mRNA.1	Host	2hpi	10.1471	16.0926
BAESF_07164.mRNA.1	Host	4hpi	7.95068	3.05863
BAESF_07164.mRNA.1	Host	8hpi	6.11654	3.45151
BAESF_05274.mRNA.3	Host	0hpi	8.01054	9.21704
BAESF_05274.mRNA.3	Host	2hpi	19.6835	20.1434
BAESF_05274.mRNA.3	Host	4hpi	7.42277	6.66294
BAESF_05274.mRNA.3	Host	8hpi	4.06074	0.930898
rna-MIMI_gp0533	Virus	0hpi	0	0
rna-MIMI_gp0533	Virus	2hpi	8.65147	3.92019
rna-MIMI_gp0533	Virus	4hpi	108.461	144.05
rna-MIMI_gp0533	Virus	8hpi	201.895	449.405
BAESF_03498.mRNA.1	Host	0hpi	5.28325	4.81914
BAESF_03498.mRNA.1	Host	2hpi	5.2941	5.98342
BAESF_03498.mRNA.1	Host	4hpi	3.86208	2.56795
BAESF_03498.mRNA.1	Host	8hpi	1.10042	0.869342
BAESF_01749.mRNA.1	Host	0hpi	16.9408	10.1761
BAESF_01749.mRNA.1	Host	2hpi	6.00585	9.35777
BAESF_01749.mRNA.1	Host	4hpi	9.41168	6.03447
BAESF_01749.mRNA.1	Host	8hpi	6.47834	1.72032
BAESF_00041.mRNA.1	Host	0hpi	59.5937	53.9799
BAESF_00041.mRNA.1	Host	2hpi	36.6239	40.5882
BAESF_00041.mRNA.1	Host	4hpi	20.3987	21.281
BAESF_00041.mRNA.1	Host	8hpi	18.6187	6.60401
BAESF_10861.mRNA.1	Host	0hpi	16.5184	11.6278
BAESF_10861.mRNA.1	Host	2hpi	2.40794	2.80048
BAESF_10861.mRNA.1	Host	4hpi	2.83009	2.66136
BAESF_10861.mRNA.1	Host	8hpi	4.06414	1.31049
BAESF_09084.mRNA.1	Host	0hpi	27.7333	28.9342
BAESF_09084.mRNA.1	Host	2hpi	84.4301	60.4712
BAESF_09084.mRNA.1	Host	4hpi	29.8763	20.524
BAESF_09084.mRNA.1	Host	8hpi	16.4172	7.41129
BAESF_07165.mRNA.1	Host	0hpi	3.72077	3.44566
BAESF_07165.mRNA.1	Host	2hpi	5.35156	9.63415
BAESF_07165.mRNA.1	Host	4hpi	6.57309	5.66772
BAESF_07165.mRNA.1	Host	8hpi	2.44119	1.67273
BAESF_05274.mRNA.4	Host	0hpi	7.67207	8.336
BAESF_05274.mRNA.4	Host	2hpi	17.6836	18.8079
BAESF_05274.mRNA.4	Host	4hpi	6.59802	6.13414
BAESF_05274.mRNA.4	Host	8hpi	3.93384	0.930898
rna-MIMI_gp0534	Virus	0hpi	0	0
rna-MIMI_gp0534	Virus	2hpi	4.8744	0
rna-MIMI_gp0534	Virus	4hpi	10.5031	6.12203
rna-MIMI_gp0534	Virus	8hpi	99.8996	197.304
BAESF_03499.mRNA.1	Host	0hpi	13.1655	14.2546
BAESF_03499.mRNA.1	Host	2hpi	9.70486	14.1888
BAESF_03499.mRNA.1	Host	4hpi	10.0993	8.53222
BAESF_03499.mRNA.1	Host	8hpi	6.85543	1.85686
BAESF_01752.mRNA.1	Host	0hpi	47.7097	33.0417
BAESF_01752.mRNA.1	Host	2hpi	10.4731	9.41213
BAESF_01752.mRNA.1	Host	4hpi	6.5649	3.1569
BAESF_01752.mRNA.1	Host	8hpi	20.2018	6.41233
BAESF_00042.mRNA.1	Host	0hpi	33.8157	37.7961
BAESF_00042.mRNA.1	Host	2hpi	75.2651	85.0569
BAESF_00042.mRNA.1	Host	4hpi	55.707	53.7744
BAESF_00042.mRNA.1	Host	8hpi	16.9794	8.20161
BAESF_10862.mRNA.1	Host	0hpi	3.89579	2.63267
BAESF_10862.mRNA.1	Host	2hpi	7.95061	8.88645
BAESF_10862.mRNA.1	Host	4hpi	3.91578	2.28243
BAESF_10862.mRNA.1	Host	8hpi	2.46473	0.772682
BAESF_09085.mRNA.1	Host	0hpi	12.8988	13.5593
BAESF_09085.mRNA.1	Host	2hpi	10.6664	8.96416
BAESF_09085.mRNA.1	Host	4hpi	8.35759	5.77082
BAESF_09085.mRNA.1	Host	8hpi	4.94583	1.48848
BAESF_07166.mRNA.1	Host	0hpi	34.371	41.0437
BAESF_07166.mRNA.1	Host	2hpi	73.7911	76.3847
BAESF_07166.mRNA.1	Host	4hpi	44.8018	33.3837
BAESF_07166.mRNA.1	Host	8hpi	7.91797	3.67957
BAESF_05275.mRNA.1	Host	0hpi	6.6588	6.35272
BAESF_05275.mRNA.1	Host	2hpi	1.64444	1.1591
BAESF_05275.mRNA.1	Host	4hpi	1.07374	0.64255
BAESF_05275.mRNA.1	Host	8hpi	3.96498	1.1187
rna-MIMI_gp0535	Virus	0hpi	0	0
rna-MIMI_gp0535	Virus	2hpi	169.223	188.264
rna-MIMI_gp0535	Virus	4hpi	2763.19	3467.84
rna-MIMI_gp0535	Virus	8hpi	198.682	340.211
BAESF_03500.mRNA.1	Host	0hpi	25.2273	31.1173
BAESF_03500.mRNA.1	Host	2hpi	28.207	20.8951
BAESF_03500.mRNA.1	Host	4hpi	13.0919	11.7337
BAESF_03500.mRNA.1	Host	8hpi	12.5626	2.44447
BAESF_01754.mRNA.1	Host	0hpi	28.7744	29.6305
BAESF_01754.mRNA.1	Host	2hpi	4.88091	3.31749
BAESF_01754.mRNA.1	Host	4hpi	3.55123	3.15268
BAESF_01754.mRNA.1	Host	8hpi	12.1889	3.08329
BAESF_00043.mRNA.1	Host	0hpi	144.694	144.86
BAESF_00043.mRNA.1	Host	2hpi	219.873	233.551
BAESF_00043.mRNA.1	Host	4hpi	234.782	199.343
BAESF_00043.mRNA.1	Host	8hpi	113.427	48.7002
BAESF_10864.mRNA.1	Host	0hpi	9.59735	14.7728
BAESF_10864.mRNA.1	Host	2hpi	3.9173	3.55004
BAESF_10864.mRNA.1	Host	4hpi	1.31544	3.37368
BAESF_10864.mRNA.1	Host	8hpi	2.02397	0.380703
BAESF_09086.mRNA.1	Host	0hpi	15.8133	16.3902
BAESF_09086.mRNA.1	Host	2hpi	31.8201	44.9593
BAESF_09086.mRNA.1	Host	4hpi	20.8526	15.4046
BAESF_09086.mRNA.1	Host	8hpi	6.62608	1.96792
BAESF_07167.mRNA.1	Host	0hpi	18.1961	24.1859
BAESF_07167.mRNA.1	Host	2hpi	14.4477	19.0942
BAESF_07167.mRNA.1	Host	4hpi	25.7538	24.3151
BAESF_07167.mRNA.1	Host	8hpi	12.6278	2.70289
BAESF_05287.mRNA.1	Host	0hpi	41.1762	35.1984
BAESF_05287.mRNA.1	Host	2hpi	28.8114	32.0241
BAESF_05287.mRNA.1	Host	4hpi	30.6788	25.2373
BAESF_05287.mRNA.1	Host	8hpi	15.1406	4.27186
rna-MIMI_gp0536	Virus	0hpi	0	0
rna-MIMI_gp0536	Virus	2hpi	1044.3	1067.11
rna-MIMI_gp0536	Virus	4hpi	1337.78	1654.31
rna-MIMI_gp0536	Virus	8hpi	163.844	142.487
BAESF_03501.mRNA.1	Host	0hpi	26.3425	22.8563
BAESF_03501.mRNA.1	Host	2hpi	20.9352	30.796
BAESF_03501.mRNA.1	Host	4hpi	20.6829	20.1204
BAESF_03501.mRNA.1	Host	8hpi	9.87612	4.95379
BAESF_01755.mRNA.1	Host	0hpi	13.0539	10.6823
BAESF_01755.mRNA.1	Host	2hpi	15.8851	11.9432
BAESF_01755.mRNA.1	Host	4hpi	12.4466	12.2366
BAESF_01755.mRNA.1	Host	8hpi	6.59634	2.40146
BAESF_00044.mRNA.1	Host	0hpi	49.9527	44.9026
BAESF_00044.mRNA.1	Host	2hpi	41.976	41.2357
BAESF_00044.mRNA.1	Host	4hpi	26.4156	25.9034
BAESF_00044.mRNA.1	Host	8hpi	20.3218	6.29584
BAESF_10866.mRNA.1	Host	0hpi	7.32302	6.99817
BAESF_10866.mRNA.1	Host	2hpi	5.43454	6.23838
BAESF_10866.mRNA.1	Host	4hpi	6.93477	7.80062
BAESF_10866.mRNA.1	Host	8hpi	4.49262	2.42952
BAESF_09088.mRNA.1	Host	0hpi	27.9799	33.6144
BAESF_09088.mRNA.1	Host	2hpi	29.6118	27.7084
BAESF_09088.mRNA.1	Host	4hpi	18.4324	15.4466
BAESF_09088.mRNA.1	Host	8hpi	18.285	4.14127
BAESF_07168.mRNA.1	Host	0hpi	106.375	81.4353
BAESF_07168.mRNA.1	Host	2hpi	42.07	36.4966
BAESF_07168.mRNA.1	Host	4hpi	41.8385	33.0577
BAESF_07168.mRNA.1	Host	8hpi	51.0437	14.677
BAESF_05288.mRNA.1	Host	0hpi	78.943	60.4849
BAESF_05288.mRNA.1	Host	2hpi	63.1283	65.1557
BAESF_05288.mRNA.1	Host	4hpi	48.8749	49.8372
BAESF_05288.mRNA.1	Host	8hpi	18.1205	9.20271
rna-MIMI_gp0537	Virus	0hpi	0	0
rna-MIMI_gp0537	Virus	2hpi	21.0211	9.64496
rna-MIMI_gp0537	Virus	4hpi	50.0343	12.3539
rna-MIMI_gp0537	Virus	8hpi	537.451	1038.27
BAESF_03502.mRNA.1	Host	0hpi	16.0508	18.0522
BAESF_03502.mRNA.1	Host	2hpi	17.5234	18.1904
BAESF_03502.mRNA.1	Host	4hpi	14.4793	13.4453
BAESF_03502.mRNA.1	Host	8hpi	12.2914	2.60097
BAESF_01756.mRNA.1	Host	0hpi	11.5565	15.0407
BAESF_01756.mRNA.1	Host	2hpi	10.3324	7.12455
BAESF_01756.mRNA.1	Host	4hpi	4.57592	5.41649
BAESF_01756.mRNA.1	Host	8hpi	6.49902	1.22245
BAESF_00050.mRNA.1	Host	0hpi	4.61476	5.94007
BAESF_00050.mRNA.1	Host	2hpi	6.76552	11.7051
BAESF_00050.mRNA.1	Host	4hpi	7.22874	9.26968
BAESF_00050.mRNA.1	Host	8hpi	2.22446	3.76573
BAESF_10867.mRNA.1	Host	0hpi	4.22937	2.77149
BAESF_10867.mRNA.1	Host	2hpi	22.9573	19.3421
BAESF_10867.mRNA.1	Host	4hpi	3.93487	5.04583
BAESF_10867.mRNA.1	Host	8hpi	1.72979	0.244027
BAESF_09089.mRNA.1	Host	0hpi	3.57618	4.24263
BAESF_09089.mRNA.1	Host	2hpi	4.50412	5.11491
BAESF_09089.mRNA.1	Host	4hpi	2.87562	1.92756
BAESF_09089.mRNA.1	Host	8hpi	1.10612	0.340459
BAESF_07169.mRNA.1	Host	0hpi	75.4375	66.3532
BAESF_07169.mRNA.1	Host	2hpi	20.1083	25.2467
BAESF_07169.mRNA.1	Host	4hpi	13.0477	16.7316
BAESF_07169.mRNA.1	Host	8hpi	25.3785	4.70237
BAESF_05289.mRNA.1	Host	0hpi	10.576	9.91046
BAESF_05289.mRNA.1	Host	2hpi	9.07748	8.03271
BAESF_05289.mRNA.1	Host	4hpi	6.33949	5.84917
BAESF_05289.mRNA.1	Host	8hpi	4.87703	1.87946
rna-MIMI_gp0538	Virus	0hpi	0	0
rna-MIMI_gp0538	Virus	2hpi	199.517	211.94
rna-MIMI_gp0538	Virus	4hpi	372.617	441.5
rna-MIMI_gp0538	Virus	8hpi	70.7448	105.71
BAESF_03503.mRNA.1	Host	0hpi	97.0862	113.088
BAESF_03503.mRNA.1	Host	2hpi	15.6958	14.3284
BAESF_03503.mRNA.1	Host	4hpi	13.4382	10.0778
BAESF_03503.mRNA.1	Host	8hpi	31.0144	7.60468
BAESF_01757.mRNA.1	Host	0hpi	15.5051	14.7468
BAESF_01757.mRNA.1	Host	2hpi	5.22364	5.09806
BAESF_01757.mRNA.1	Host	4hpi	6.92652	4.8448
BAESF_01757.mRNA.1	Host	8hpi	8.23518	1.91349
BAESF_00051.mRNA.1	Host	0hpi	120.947	113.975
BAESF_00051.mRNA.1	Host	2hpi	95.7176	106.111
BAESF_00051.mRNA.1	Host	4hpi	50.0173	43.3165
BAESF_00051.mRNA.1	Host	8hpi	44.5368	11.8822
BAESF_10868.mRNA.1	Host	0hpi	459.71	610.699
BAESF_10868.mRNA.1	Host	2hpi	107.821	87.6787
BAESF_10868.mRNA.1	Host	4hpi	78.6075	49.1199
BAESF_10868.mRNA.1	Host	8hpi	207.002	44.1734
BAESF_09089.mRNA.2	Host	0hpi	3.57618	4.24263
BAESF_09089.mRNA.2	Host	2hpi	4.67094	5.11491
BAESF_09089.mRNA.2	Host	4hpi	2.87562	1.92756
BAESF_09089.mRNA.2	Host	8hpi	1.10612	0.340459
BAESF_07170.mRNA.1	Host	0hpi	7.21453	10.2082
BAESF_07170.mRNA.1	Host	2hpi	7.55343	7.5908
BAESF_07170.mRNA.1	Host	4hpi	5.03946	5.10971
BAESF_07170.mRNA.1	Host	8hpi	3.78674	0.864907
BAESF_05290.mRNA.1	Host	0hpi	6.36657	7.28443
BAESF_05290.mRNA.1	Host	2hpi	5.23257	4.03712
BAESF_05290.mRNA.1	Host	4hpi	2.77023	2.27352
BAESF_05290.mRNA.1	Host	8hpi	2.7279	1.1545
rna-MIMI_gp0539	Virus	0hpi	0	0
rna-MIMI_gp0539	Virus	2hpi	6.76619	5.36536
rna-MIMI_gp0539	Virus	4hpi	109.125	152.398
rna-MIMI_gp0539	Virus	8hpi	210.046	415.422
BAESF_03503.mRNA.2	Host	0hpi	97.6606	113.334
BAESF_03503.mRNA.2	Host	2hpi	15.4661	14.2474
BAESF_03503.mRNA.2	Host	4hpi	13.5582	10.0778
BAESF_03503.mRNA.2	Host	8hpi	31.0144	7.60468
BAESF_01760.mRNA.1	Host	0hpi	10.5566	10.3641
BAESF_01760.mRNA.1	Host	2hpi	3.70652	2.91116
BAESF_01760.mRNA.1	Host	4hpi	2.98719	3.51137
BAESF_01760.mRNA.1	Host	8hpi	3.31945	1.58496
BAESF_00051.mRNA.2	Host	0hpi	120.947	113.975
BAESF_00051.mRNA.2	Host	2hpi	95.7176	106.111
BAESF_00051.mRNA.2	Host	4hpi	50.0173	43.3165
BAESF_00051.mRNA.2	Host	8hpi	44.5368	11.8822
BAESF_10868.mRNA.2	Host	0hpi	477.873	640.244
BAESF_10868.mRNA.2	Host	2hpi	112.47	93.2279
BAESF_10868.mRNA.2	Host	4hpi	82.3675	50.4759
BAESF_10868.mRNA.2	Host	8hpi	213.51	46.2138
BAESF_09090.mRNA.1	Host	0hpi	9.7462	9.96835
BAESF_09090.mRNA.1	Host	2hpi	6.63521	6.40907
BAESF_09090.mRNA.1	Host	4hpi	5.13479	3.37457
BAESF_09090.mRNA.1	Host	8hpi	3.35771	1.56036
BAESF_07170.mRNA.2	Host	0hpi	7.13437	10.1119
BAESF_07170.mRNA.2	Host	2hpi	7.40385	7.51173
BAESF_07170.mRNA.2	Host	4hpi	4.98086	5.03457
BAESF_07170.mRNA.2	Host	8hpi	3.78674	0.864907
BAESF_05292.mRNA.1	Host	0hpi	4.15069	4.36322
BAESF_05292.mRNA.1	Host	2hpi	7.50272	6.65311
BAESF_05292.mRNA.1	Host	4hpi	7.77506	7.78165
BAESF_05292.mRNA.1	Host	8hpi	2.91777	1.15253
rna-MIMI_gp0540	Virus	0hpi	0	0
rna-MIMI_gp0540	Virus	2hpi	88.6783	96.9727
rna-MIMI_gp0540	Virus	4hpi	303.793	375.428
rna-MIMI_gp0540	Virus	8hpi	132.981	252.95
BAESF_03504.mRNA.1	Host	0hpi	16.9123	18.4636
BAESF_03504.mRNA.1	Host	2hpi	16.5296	19.4626
BAESF_03504.mRNA.1	Host	4hpi	14.3253	15.7277
BAESF_03504.mRNA.1	Host	8hpi	8.75612	2.55569
BAESF_01761.mRNA.1	Host	0hpi	4.85072	8.01287
BAESF_01761.mRNA.1	Host	2hpi	2.26273	2.99046
BAESF_01761.mRNA.1	Host	4hpi	3.5459	1.70514
BAESF_01761.mRNA.1	Host	8hpi	2.7279	0
BAESF_00051.mRNA.3	Host	0hpi	120.576	113.663
BAESF_00051.mRNA.3	Host	2hpi	95.6483	106.184
BAESF_00051.mRNA.3	Host	4hpi	50.1802	43.4558
BAESF_00051.mRNA.3	Host	8hpi	44.2026	11.7879
BAESF_10869.mRNA.1	Host	0hpi	3.63541	6.30861
BAESF_10869.mRNA.1	Host	2hpi	15.8277	18.461
BAESF_10869.mRNA.1	Host	4hpi	6.98825	4.29132
BAESF_10869.mRNA.1	Host	8hpi	2.12016	0.512739
BAESF_09091.mRNA.1	Host	0hpi	13.5656	13.5097
BAESF_09091.mRNA.1	Host	2hpi	29.6417	25.7057
BAESF_09091.mRNA.1	Host	4hpi	16.1796	14.7241
BAESF_09091.mRNA.1	Host	8hpi	10.038	3.39862
BAESF_07170.mRNA.3	Host	0hpi	6.81372	9.24518
BAESF_07170.mRNA.3	Host	2hpi	7.17949	6.72102
BAESF_07170.mRNA.3	Host	4hpi	4.62927	4.80914
BAESF_07170.mRNA.3	Host	8hpi	3.69658	0.712277
BAESF_05292.mRNA.2	Host	0hpi	4.15069	4.36322
BAESF_05292.mRNA.2	Host	2hpi	7.2607	6.65311
BAESF_05292.mRNA.2	Host	4hpi	7.77506	7.78165
BAESF_05292.mRNA.2	Host	8hpi	2.62599	1.15253
rna-MIMI_gp0541	Virus	0hpi	0	0
rna-MIMI_gp0541	Virus	2hpi	332.579	391.021
rna-MIMI_gp0541	Virus	4hpi	230.869	252.495
rna-MIMI_gp0541	Virus	8hpi	47.3626	29.952
BAESF_03505.mRNA.1	Host	0hpi	18.2574	16.5781
BAESF_03505.mRNA.1	Host	2hpi	9.90304	13.6813
BAESF_03505.mRNA.1	Host	4hpi	5.17297	5.17412
BAESF_03505.mRNA.1	Host	8hpi	6.52658	1.97619
BAESF_01765.mRNA.1	Host	0hpi	23.6428	22.594
BAESF_01765.mRNA.1	Host	2hpi	12.4324	13.7807
BAESF_01765.mRNA.1	Host	4hpi	9.58422	13.2976
BAESF_01765.mRNA.1	Host	8hpi	7.9776	1.90981
BAESF_00051.mRNA.4	Host	0hpi	120.947	113.975
BAESF_00051.mRNA.4	Host	2hpi	95.7176	106.111
BAESF_00051.mRNA.4	Host	4hpi	50.0173	43.3165
BAESF_00051.mRNA.4	Host	8hpi	44.5368	11.8822
BAESF_10870.mRNA.1	Host	0hpi	4.73173	5.78986
BAESF_10870.mRNA.1	Host	2hpi	8.50192	7.43321
BAESF_10870.mRNA.1	Host	4hpi	4.61189	5.09261
BAESF_10870.mRNA.1	Host	8hpi	4.33641	1.00105
BAESF_09092.mRNA.10	Host	0hpi	4.14288	3.3669
BAESF_09092.mRNA.10	Host	2hpi	3.18302	5.04806
BAESF_09092.mRNA.10	Host	4hpi	3.74105	2.7413
BAESF_09092.mRNA.10	Host	8hpi	2.46688	0.464013
BAESF_07170.mRNA.4	Host	0hpi	6.81372	9.24518
BAESF_07170.mRNA.4	Host	2hpi	7.17949	6.72102
BAESF_07170.mRNA.4	Host	4hpi	4.62927	4.80914
BAESF_07170.mRNA.4	Host	8hpi	3.69658	0.712277
BAESF_05293.mRNA.1	Host	0hpi	8.38997	8.63957
BAESF_05293.mRNA.1	Host	2hpi	20.9263	21.2807
BAESF_05293.mRNA.1	Host	4hpi	10.8894	8.50671
BAESF_05293.mRNA.1	Host	8hpi	3.65906	0.978052
rna-MIMI_gp0542	Virus	0hpi	0	0
rna-MIMI_gp0542	Virus	2hpi	1352.42	1279.57
rna-MIMI_gp0542	Virus	4hpi	769.283	916.741
rna-MIMI_gp0542	Virus	8hpi	179.535	100.852
BAESF_03509.mRNA.1	Host	0hpi	12.2788	8.67731
BAESF_03509.mRNA.1	Host	2hpi	1.3477	1.42491
BAESF_03509.mRNA.1	Host	4hpi	2.11196	4.06237
BAESF_03509.mRNA.1	Host	8hpi	4.87426	0.916836
BAESF_01766.mRNA.1	Host	0hpi	146.029	130.635
BAESF_01766.mRNA.1	Host	2hpi	87.7063	76.0394
BAESF_01766.mRNA.1	Host	4hpi	73.7613	71.0869
BAESF_01766.mRNA.1	Host	8hpi	45.1142	24.2643
BAESF_00054.mRNA.1	Host	0hpi	94.3739	85.034
BAESF_00054.mRNA.1	Host	2hpi	6.71537	7.49454
BAESF_00054.mRNA.1	Host	4hpi	11.4005	6.37252
BAESF_00054.mRNA.1	Host	8hpi	35.0821	7.36026
BAESF_10872.mRNA.1	Host	0hpi	16.9225	15.2477
BAESF_10872.mRNA.1	Host	2hpi	12.6866	10.1346
BAESF_10872.mRNA.1	Host	4hpi	8.1733	8.21477
BAESF_10872.mRNA.1	Host	8hpi	13.5952	2.87688
BAESF_09092.mRNA.11	Host	0hpi	4.87398	4.09884
BAESF_09092.mRNA.11	Host	2hpi	3.86509	5.76921
BAESF_09092.mRNA.11	Host	4hpi	4.45363	3.42663
BAESF_09092.mRNA.11	Host	8hpi	2.46688	0.464013
BAESF_07171.mRNA.1	Host	0hpi	15.0716	13.9153
BAESF_07171.mRNA.1	Host	2hpi	13.0195	20.0974
BAESF_07171.mRNA.1	Host	4hpi	12.2416	6.80239
BAESF_07171.mRNA.1	Host	8hpi	13.4985	2.47999
BAESF_05295.mRNA.1	Host	0hpi	4.27254	5.13293
BAESF_05295.mRNA.1	Host	2hpi	6.1324	8.42883
BAESF_05295.mRNA.1	Host	4hpi	1.922	3.08081
BAESF_05295.mRNA.1	Host	8hpi	1.47861	0
rna-MIMI_gp0543	Virus	0hpi	0	0
rna-MIMI_gp0543	Virus	2hpi	1348.15	1228.21
rna-MIMI_gp0543	Virus	4hpi	806.494	973.058
rna-MIMI_gp0543	Virus	8hpi	165.769	92.1983
BAESF_03511.mRNA.1	Host	0hpi	18.3136	18.5276
BAESF_03511.mRNA.1	Host	2hpi	1.79848	0.950759
BAESF_03511.mRNA.1	Host	4hpi	0.704595	0.903527
BAESF_03511.mRNA.1	Host	8hpi	3.25231	0.611751
BAESF_01768.mRNA.1	Host	0hpi	56.109	58.5153
BAESF_01768.mRNA.1	Host	2hpi	18.0085	20.1697
BAESF_01768.mRNA.1	Host	4hpi	14.9475	13.0341
BAESF_01768.mRNA.1	Host	8hpi	27.4142	5.76218
BAESF_00056.mRNA.1	Host	0hpi	10.6148	11.6897
BAESF_00056.mRNA.1	Host	2hpi	6.60203	15.7056
BAESF_00056.mRNA.1	Host	4hpi	7.75946	4.97512
BAESF_00056.mRNA.1	Host	8hpi	3.97962	2.24567
BAESF_10872.mRNA.2	Host	0hpi	16.6203	15.0662
BAESF_10872.mRNA.2	Host	2hpi	12.1228	10.1346
BAESF_10872.mRNA.2	Host	4hpi	7.9524	8.49804
BAESF_10872.mRNA.2	Host	8hpi	13.2554	2.87688
BAESF_09092.mRNA.2	Host	0hpi	5.11768	4.09884
BAESF_09092.mRNA.2	Host	2hpi	4.09245	5.76921
BAESF_09092.mRNA.2	Host	4hpi	4.27548	2.96974
BAESF_09092.mRNA.2	Host	8hpi	2.19278	0.309342
BAESF_07172.mRNA.1	Host	0hpi	72.7112	67.7065
BAESF_07172.mRNA.1	Host	2hpi	7.74594	6.94884
BAESF_07172.mRNA.1	Host	4hpi	5.70144	3.77351
BAESF_07172.mRNA.1	Host	8hpi	20.9405	5.42922
BAESF_05296.mRNA.1	Host	0hpi	6.33104	9.72856
BAESF_05296.mRNA.1	Host	2hpi	3.98347	4.50214
BAESF_05296.mRNA.1	Host	4hpi	2.15257	2.20825
BAESF_05296.mRNA.1	Host	8hpi	3.14638	0.560678
rna-MIMI_gp0544	Virus	0hpi	0	0
rna-MIMI_gp0544	Virus	2hpi	5030.26	5037.07
rna-MIMI_gp0544	Virus	4hpi	8767.21	10285.9
rna-MIMI_gp0544	Virus	8hpi	927.653	1020.8
BAESF_03514.mRNA.1	Host	0hpi	15.1792	18.0419
BAESF_03514.mRNA.1	Host	2hpi	6.93003	7.16777
BAESF_03514.mRNA.1	Host	4hpi	8.26301	6.2062
BAESF_03514.mRNA.1	Host	8hpi	9.44441	3.79208
BAESF_01771.mRNA.1	Host	0hpi	125.801	117.592
BAESF_01771.mRNA.1	Host	2hpi	68.8627	72.1747
BAESF_01771.mRNA.1	Host	4hpi	60.0564	49.9378
BAESF_01771.mRNA.1	Host	8hpi	54.1429	18.7388
BAESF_00058.mRNA.1	Host	0hpi	7.46259	5.35974
BAESF_00058.mRNA.1	Host	2hpi	2.72434	2.7204
BAESF_00058.mRNA.1	Host	4hpi	2.96478	1.82488
BAESF_00058.mRNA.1	Host	8hpi	3.46687	1.13261
BAESF_10873.mRNA.1	Host	0hpi	150.471	161.035
BAESF_10873.mRNA.1	Host	2hpi	145.395	150.544
BAESF_10873.mRNA.1	Host	4hpi	112.24	108.523
BAESF_10873.mRNA.1	Host	8hpi	89.1102	24.0702
BAESF_09092.mRNA.3	Host	0hpi	3.89918	3.3669
BAESF_09092.mRNA.3	Host	2hpi	2.95566	4.80767
BAESF_09092.mRNA.3	Host	4hpi	3.74105	2.7413
BAESF_09092.mRNA.3	Host	8hpi	2.74098	0.464013
BAESF_07174.mRNA.1	Host	0hpi	56.1628	49.635
BAESF_07174.mRNA.1	Host	2hpi	12.9487	10.825
BAESF_07174.mRNA.1	Host	4hpi	15.1008	13.0104
BAESF_07174.mRNA.1	Host	8hpi	28.3169	9.62837
BAESF_05297.mRNA.1	Host	0hpi	71.3858	60.9628
BAESF_05297.mRNA.1	Host	2hpi	8.4252	10.6046
BAESF_05297.mRNA.1	Host	4hpi	8.80201	8.46535
BAESF_05297.mRNA.1	Host	8hpi	28.5369	6.27751
rna-MIMI_gp0545	Virus	0hpi	0	0
rna-MIMI_gp0545	Virus	2hpi	34.8043	13.3327
rna-MIMI_gp0545	Virus	4hpi	249.388	229.587
rna-MIMI_gp0545	Virus	8hpi	951.075	2057.86
BAESF_03518.mRNA.1	Host	0hpi	3.02187	3.13535
BAESF_03518.mRNA.1	Host	2hpi	3.07554	3.52271
BAESF_03518.mRNA.1	Host	4hpi	3.41391	2.83268
BAESF_03518.mRNA.1	Host	8hpi	2.16288	0.871783
BAESF_01772.mRNA.1	Host	0hpi	52.6404	40.8719
BAESF_01772.mRNA.1	Host	2hpi	6.00481	5.66859
BAESF_01772.mRNA.1	Host	4hpi	8.90594	3.87863
BAESF_01772.mRNA.1	Host	8hpi	20.425	5.10631
BAESF_00059.mRNA.1	Host	0hpi	0	0
BAESF_00059.mRNA.1	Host	2hpi	17.5703	22.4878
BAESF_00059.mRNA.1	Host	4hpi	12.3179	2.78748
BAESF_00059.mRNA.1	Host	8hpi	1.11486	1.88732
BAESF_10874.mRNA.1	Host	0hpi	18.2648	19.5789
BAESF_10874.mRNA.1	Host	2hpi	32.4798	33.9424
BAESF_10874.mRNA.1	Host	4hpi	13.9418	15.0403
BAESF_10874.mRNA.1	Host	8hpi	5.33441	2.11352
BAESF_09092.mRNA.4	Host	0hpi	3.65549	3.3669
BAESF_09092.mRNA.4	Host	2hpi	2.95566	4.56729
BAESF_09092.mRNA.4	Host	4hpi	3.74105	2.51286
BAESF_09092.mRNA.4	Host	8hpi	2.46688	0.464013
BAESF_07174.mRNA.2	Host	0hpi	44.2201	38.7774
BAESF_07174.mRNA.2	Host	2hpi	8.43169	8.59635
BAESF_07174.mRNA.2	Host	4hpi	10.1458	10.2873
BAESF_07174.mRNA.2	Host	8hpi	23.2344	7.17006
BAESF_05298.mRNA.1	Host	0hpi	45.0049	40.1285
BAESF_05298.mRNA.1	Host	2hpi	1.3121	3.46818
BAESF_05298.mRNA.1	Host	4hpi	3.08426	1.31835
BAESF_05298.mRNA.1	Host	8hpi	11.0729	1.78524
rna-MIMI_gp0546	Virus	0hpi	0	0
rna-MIMI_gp0546	Virus	2hpi	11.9826	17.3367
rna-MIMI_gp0546	Virus	4hpi	1136.06	1470.12
rna-MIMI_gp0546	Virus	8hpi	142.179	241.12
BAESF_03519.mRNA.1	Host	0hpi	68.6739	56.8988
BAESF_03519.mRNA.1	Host	2hpi	66.7883	65.5835
BAESF_03519.mRNA.1	Host	4hpi	41.013	33.2971
BAESF_03519.mRNA.1	Host	8hpi	30.5273	9.71147
BAESF_01772.mRNA.2	Host	0hpi	48.043	36.8675
BAESF_01772.mRNA.2	Host	2hpi	5.36143	4.98836
BAESF_01772.mRNA.2	Host	4hpi	8.06575	3.23219
BAESF_01772.mRNA.2	Host	8hpi	16.0297	4.37684
BAESF_00060.mRNA.1	Host	0hpi	10.0357	17.0211
BAESF_00060.mRNA.1	Host	2hpi	10.4643	11.0637
BAESF_00060.mRNA.1	Host	4hpi	11.2199	10.5141
BAESF_00060.mRNA.1	Host	8hpi	7.30367	4.12141
BAESF_10878.mRNA.1	Host	0hpi	64.4698	66.9411
BAESF_10878.mRNA.1	Host	2hpi	40.9572	39.9726
BAESF_10878.mRNA.1	Host	4hpi	19.0755	18.7056
BAESF_10878.mRNA.1	Host	8hpi	24.5159	6.23509
BAESF_09092.mRNA.5	Host	0hpi	4.38658	3.3669
BAESF_09092.mRNA.5	Host	2hpi	3.41038	5.04806
BAESF_09092.mRNA.5	Host	4hpi	3.5629	2.28442
BAESF_09092.mRNA.5	Host	8hpi	2.19278	0.309342
BAESF_07176.mRNA.1	Host	0hpi	11.5674	7.71105
BAESF_07176.mRNA.1	Host	2hpi	7.76484	7.65309
BAESF_07176.mRNA.1	Host	4hpi	4.94976	3.57033
BAESF_07176.mRNA.1	Host	8hpi	2.5386	0.984853
BAESF_05305.mRNA.1	Host	0hpi	99.9556	185.212
BAESF_05305.mRNA.1	Host	2hpi	18.2118	15.5433
BAESF_05305.mRNA.1	Host	4hpi	7.90853	5.73209
BAESF_05305.mRNA.1	Host	8hpi	10.8456	2.68687
rna-MIMI_gp0547	Virus	0hpi	0	0
rna-MIMI_gp0547	Virus	2hpi	12.2547	14.5116
rna-MIMI_gp0547	Virus	4hpi	1807.11	2374.95
rna-MIMI_gp0547	Virus	8hpi	131.193	235.766
BAESF_03520.mRNA.1	Host	0hpi	5.31045	11.3097
BAESF_03520.mRNA.1	Host	2hpi	11.7103	10.4764
BAESF_03520.mRNA.1	Host	4hpi	2.47034	5.43053
BAESF_03520.mRNA.1	Host	8hpi	1.08598	0.919211
BAESF_01773.mRNA.1	Host	0hpi	16.1438	15.1562
BAESF_01773.mRNA.1	Host	2hpi	10.5728	11.1786
BAESF_01773.mRNA.1	Host	4hpi	6.87751	5.01096
BAESF_01773.mRNA.1	Host	8hpi	7.45541	1.83209
BAESF_00061.mRNA.1	Host	0hpi	3.35159	2.81857
BAESF_00061.mRNA.1	Host	2hpi	5.00298	7.27319
BAESF_00061.mRNA.1	Host	4hpi	2.45003	1.88506
BAESF_00061.mRNA.1	Host	8hpi	3.76966	1.70175
BAESF_10878.mRNA.2	Host	0hpi	64.4698	66.9411
BAESF_10878.mRNA.2	Host	2hpi	40.9572	39.9726
BAESF_10878.mRNA.2	Host	4hpi	19.0755	18.7056
BAESF_10878.mRNA.2	Host	8hpi	24.5159	6.23509
BAESF_09092.mRNA.6	Host	0hpi	3.89918	3.3669
BAESF_09092.mRNA.6	Host	2hpi	3.18302	4.56729
BAESF_09092.mRNA.6	Host	4hpi	3.5629	2.05598
BAESF_09092.mRNA.6	Host	8hpi	2.19278	0.309342
BAESF_07177.mRNA.1	Host	0hpi	45.5331	49.3841
BAESF_07177.mRNA.1	Host	2hpi	0	0
BAESF_07177.mRNA.1	Host	4hpi	3.69832	5.92812
BAESF_07177.mRNA.1	Host	8hpi	1.42258	0.80275
BAESF_05311.mRNA.1	Host	0hpi	10.2429	9.22916
BAESF_05311.mRNA.1	Host	2hpi	3.77213	3.98824
BAESF_05311.mRNA.1	Host	4hpi	1.47781	1.26337
BAESF_05311.mRNA.1	Host	8hpi	4.396	1.36862
rna-MIMI_gp0548	Virus	0hpi	0	0
rna-MIMI_gp0548	Virus	2hpi	2.35202	6.21691
rna-MIMI_gp0548	Virus	4hpi	492.978	726.102
rna-MIMI_gp0548	Virus	8hpi	51.7485	85.2037
BAESF_03521.mRNA.1	Host	0hpi	30.358	31.6544
BAESF_03521.mRNA.1	Host	2hpi	20.841	25.2838
BAESF_03521.mRNA.1	Host	4hpi	19.4702	17.1818
BAESF_03521.mRNA.1	Host	8hpi	14.8176	3.99895
BAESF_01773.mRNA.2	Host	0hpi	18.9235	18.1746
BAESF_01773.mRNA.2	Host	2hpi	12.6675	12.2331
BAESF_01773.mRNA.2	Host	4hpi	7.81535	6.01315
BAESF_01773.mRNA.2	Host	8hpi	8.4174	2.10352
BAESF_00064.mRNA.1	Host	0hpi	13.814	16.9345
BAESF_00064.mRNA.1	Host	2hpi	16.57	12.2357
BAESF_00064.mRNA.1	Host	4hpi	9.27379	8.19234
BAESF_00064.mRNA.1	Host	8hpi	6.97587	1.96822
BAESF_10879.mRNA.1	Host	0hpi	2034.59	2007.07
BAESF_10879.mRNA.1	Host	2hpi	830.809	822.704
BAESF_10879.mRNA.1	Host	4hpi	567.177	476.935
BAESF_10879.mRNA.1	Host	8hpi	884.103	202.137
BAESF_09092.mRNA.7	Host	0hpi	4.14288	3.3669
BAESF_09092.mRNA.7	Host	2hpi	3.18302	4.80767
BAESF_09092.mRNA.7	Host	4hpi	3.5629	2.28442
BAESF_09092.mRNA.7	Host	8hpi	2.46688	0.309342
BAESF_07178.mRNA.1	Host	0hpi	43.8343	35.2984
BAESF_07178.mRNA.1	Host	2hpi	12.4463	20.9923
BAESF_07178.mRNA.1	Host	4hpi	9.98443	8.33709
BAESF_07178.mRNA.1	Host	8hpi	11.7896	3.024
BAESF_05315.mRNA.1	Host	0hpi	106.404	101.454
BAESF_05315.mRNA.1	Host	2hpi	33.5401	31.1777
BAESF_05315.mRNA.1	Host	4hpi	33.688	23.9745
BAESF_05315.mRNA.1	Host	8hpi	96.3387	17.4575
rna-MIMI_gp0549	Virus	0hpi	0	0
rna-MIMI_gp0549	Virus	2hpi	290.683	311.257
rna-MIMI_gp0549	Virus	4hpi	714.891	901.359
rna-MIMI_gp0549	Virus	8hpi	89.4265	111.333
BAESF_03522.mRNA.1	Host	0hpi	8.84536	7.96995
BAESF_03522.mRNA.1	Host	2hpi	5.09182	2.69176
BAESF_03522.mRNA.1	Host	4hpi	3.30179	2.38163
BAESF_03522.mRNA.1	Host	8hpi	4.02182	1.01529
BAESF_01775.mRNA.1	Host	0hpi	1112.97	1059.41
BAESF_01775.mRNA.1	Host	2hpi	550.695	576.184
BAESF_01775.mRNA.1	Host	4hpi	386.959	303.294
BAESF_01775.mRNA.1	Host	8hpi	503.83	138.092
BAESF_00065.mRNA.1	Host	0hpi	8.37846	6.24767
BAESF_00065.mRNA.1	Host	2hpi	9.43391	7.40953
BAESF_00065.mRNA.1	Host	4hpi	6.12469	6.22897
BAESF_00065.mRNA.1	Host	8hpi	2.27466	1.1002
BAESF_10880.mRNA.1	Host	0hpi	427.446	426.327
BAESF_10880.mRNA.1	Host	2hpi	170.573	148.636
BAESF_10880.mRNA.1	Host	4hpi	117.863	101.702
BAESF_10880.mRNA.1	Host	8hpi	193.775	44.6309
BAESF_09092.mRNA.9	Host	0hpi	4.87398	4.09884
BAESF_09092.mRNA.9	Host	2hpi	3.86509	5.76921
BAESF_09092.mRNA.9	Host	4hpi	4.45363	3.42663
BAESF_09092.mRNA.9	Host	8hpi	2.46688	0.464013
BAESF_07179.mRNA.1	Host	0hpi	11.8227	13.0441
BAESF_07179.mRNA.1	Host	2hpi	8.77896	13.0899
BAESF_07179.mRNA.1	Host	4hpi	4.23304	4.52348
BAESF_07179.mRNA.1	Host	8hpi	8.41268	0.918814
BAESF_05316.mRNA.1	Host	0hpi	57.2299	64.7741
BAESF_05316.mRNA.1	Host	2hpi	6.74431	6.53647
BAESF_05316.mRNA.1	Host	4hpi	2.64223	2.82352
BAESF_05316.mRNA.1	Host	8hpi	10.841	3.4411
rna-MIMI_gp0550	Virus	0hpi	0	0
rna-MIMI_gp0550	Virus	2hpi	68.2969	67.1016
rna-MIMI_gp0550	Virus	4hpi	419.677	622.015
rna-MIMI_gp0550	Virus	8hpi	36.2707	50.1971
BAESF_03522.mRNA.2	Host	0hpi	8.65716	7.96995
BAESF_03522.mRNA.2	Host	2hpi	4.91624	2.69176
BAESF_03522.mRNA.2	Host	4hpi	3.30179	2.38163
BAESF_03522.mRNA.2	Host	8hpi	4.02182	1.01529
BAESF_01777.mRNA.1	Host	0hpi	25.1256	29.9495
BAESF_01777.mRNA.1	Host	2hpi	11.3542	16.2644
BAESF_01777.mRNA.1	Host	4hpi	11.1924	12.8803
BAESF_01777.mRNA.1	Host	8hpi	8.83118	1.74418
BAESF_00065.mRNA.2	Host	0hpi	7.22281	5.72703
BAESF_00065.mRNA.2	Host	2hpi	8.35575	6.55459
BAESF_00065.mRNA.2	Host	4hpi	5.9135	5.68732
BAESF_00065.mRNA.2	Host	8hpi	1.9497	0.916836
BAESF_10881.mRNA.1	Host	0hpi	23.5479	25.6705
BAESF_10881.mRNA.1	Host	2hpi	43.938	38.4259
BAESF_10881.mRNA.1	Host	4hpi	13.3884	9.2655
BAESF_10881.mRNA.1	Host	8hpi	17.6568	4.61279
BAESF_09094.mRNA.1	Host	0hpi	20.6621	21.7786
BAESF_09094.mRNA.1	Host	2hpi	25.096	22.6883
BAESF_09094.mRNA.1	Host	4hpi	13.6792	13.5214
BAESF_09094.mRNA.1	Host	8hpi	9.20807	1.73201
BAESF_07186.mRNA.1	Host	0hpi	14.0572	16.888
BAESF_07186.mRNA.1	Host	2hpi	5.0441	2.13323
BAESF_07186.mRNA.1	Host	4hpi	3.16182	2.02726
BAESF_07186.mRNA.1	Host	8hpi	15.8107	1.37259
BAESF_05316.mRNA.2	Host	0hpi	56.025	63.3266
BAESF_05316.mRNA.2	Host	2hpi	6.18229	6.53647
BAESF_05316.mRNA.2	Host	4hpi	2.64223	2.82352
BAESF_05316.mRNA.2	Host	8hpi	10.841	3.4411
rna-MIMI_gp0551	Virus	0hpi	0	0
rna-MIMI_gp0551	Virus	2hpi	1294.19	1305.92
rna-MIMI_gp0551	Virus	4hpi	2325.53	2816.18
rna-MIMI_gp0551	Virus	8hpi	224.307	201.299
BAESF_03526.mRNA.1	Host	0hpi	5.40141	4.63509
BAESF_03526.mRNA.1	Host	2hpi	3.59945	7.61132
BAESF_03526.mRNA.1	Host	4hpi	4.51252	2.53162
BAESF_03526.mRNA.1	Host	8hpi	2.60364	0.979477
BAESF_01778.mRNA.1	Host	0hpi	37.4942	43.0217
BAESF_01778.mRNA.1	Host	2hpi	37.7032	38.3129
BAESF_01778.mRNA.1	Host	4hpi	21.8283	21.046
BAESF_01778.mRNA.1	Host	8hpi	20.7068	3.8474
BAESF_00066.mRNA.1	Host	0hpi	19.3998	20.251
BAESF_00066.mRNA.1	Host	2hpi	3.42115	3.50047
BAESF_00066.mRNA.1	Host	4hpi	1.47002	0.887085
BAESF_00066.mRNA.1	Host	8hpi	2.66094	0.600619
BAESF_10882.mRNA.1	Host	0hpi	7.53431	5.8835
BAESF_10882.mRNA.1	Host	2hpi	9.4893	8.54658
BAESF_10882.mRNA.1	Host	4hpi	2.75381	3.88444
BAESF_10882.mRNA.1	Host	8hpi	1.69482	1.43456
BAESF_09094.mRNA.2	Host	0hpi	16.3737	15.4558
BAESF_09094.mRNA.2	Host	2hpi	15.6395	14.6128
BAESF_09094.mRNA.2	Host	4hpi	10.5444	8.4052
BAESF_09094.mRNA.2	Host	8hpi	8.33111	1.23715
BAESF_07187.mRNA.1	Host	0hpi	71.7712	66.5678
BAESF_07187.mRNA.1	Host	2hpi	19.7541	23.327
BAESF_07187.mRNA.1	Host	4hpi	22.3127	20.3638
BAESF_07187.mRNA.1	Host	8hpi	33.7122	6.98112
BAESF_05326.mRNA.1	Host	0hpi	57.8967	64.3203
BAESF_05326.mRNA.1	Host	2hpi	6.96962	5.52668
BAESF_05326.mRNA.1	Host	4hpi	2.7305	2.91785
BAESF_05326.mRNA.1	Host	8hpi	11.2032	3.55606
rna-MIMI_gp0552	Virus	0hpi	0	0
rna-MIMI_gp0552	Virus	2hpi	38.3352	23.4655
rna-MIMI_gp0552	Virus	4hpi	157.3	60.8177
rna-MIMI_gp0552	Virus	8hpi	1572.56	2890.68
BAESF_03527.mRNA.1	Host	0hpi	32.9223	24.72
BAESF_03527.mRNA.1	Host	2hpi	21.8547	22.4823
BAESF_03527.mRNA.1	Host	4hpi	13.4216	18.9915
BAESF_03527.mRNA.1	Host	8hpi	11.3935	4.42013
BAESF_01780.mRNA.1	Host	0hpi	1515.25	1419.16
BAESF_01780.mRNA.1	Host	2hpi	729.098	716.872
BAESF_01780.mRNA.1	Host	4hpi	594.693	478.738
BAESF_01780.mRNA.1	Host	8hpi	801.694	201.432
BAESF_00066.mRNA.2	Host	0hpi	18.5718	18.972
BAESF_00066.mRNA.2	Host	2hpi	2.97971	3.2671
BAESF_00066.mRNA.2	Host	4hpi	1.2106	0.887085
BAESF_00066.mRNA.2	Host	8hpi	2.66094	0.600619
BAESF_10883.mRNA.1	Host	0hpi	4.12276	5.29969
BAESF_10883.mRNA.1	Host	2hpi	1.00004	1.78933
BAESF_10883.mRNA.1	Host	4hpi	1.50688	1.00481
BAESF_10883.mRNA.1	Host	8hpi	5.2862	1.09899
BAESF_09095.mRNA.1	Host	0hpi	5.14366	4.18023
BAESF_09095.mRNA.1	Host	2hpi	4.61058	5.07369
BAESF_09095.mRNA.1	Host	4hpi	2.72787	2.83626
BAESF_09095.mRNA.1	Host	8hpi	1.92842	0.640115
BAESF_07188.mRNA.1	Host	0hpi	7.26328	11.4528
BAESF_07188.mRNA.1	Host	2hpi	13.5525	18.3589
BAESF_07188.mRNA.1	Host	4hpi	13.4396	8.51069
BAESF_07188.mRNA.1	Host	8hpi	5.61639	2.16087
BAESF_05327.mRNA.1	Host	0hpi	25.2559	24.6569
BAESF_05327.mRNA.1	Host	2hpi	8.51591	7.40188
BAESF_05327.mRNA.1	Host	4hpi	8.06441	6.14178
BAESF_05327.mRNA.1	Host	8hpi	22.8636	4.05179
rna-MIMI_gp0553	Virus	0hpi	0	0
rna-MIMI_gp0553	Virus	2hpi	663.401	304.62
rna-MIMI_gp0553	Virus	4hpi	2441.57	761.574
rna-MIMI_gp0553	Virus	8hpi	24344.3	42270.3
BAESF_03528.mRNA.1	Host	0hpi	5.26904	6.0136
BAESF_03528.mRNA.1	Host	2hpi	1.9663	1.55921
BAESF_03528.mRNA.1	Host	4hpi	1.92585	1.97567
BAESF_03528.mRNA.1	Host	8hpi	4.14841	0.334416
BAESF_01781.mRNA.1	Host	0hpi	12.8947	6.49636
BAESF_01781.mRNA.1	Host	2hpi	11.2539	10.2574
BAESF_01781.mRNA.1	Host	4hpi	8.20979	7.40838
BAESF_01781.mRNA.1	Host	8hpi	4.67842	1.848
BAESF_00067.mRNA.1	Host	0hpi	12.2322	10.5252
BAESF_00067.mRNA.1	Host	2hpi	11.7205	10.7614
BAESF_00067.mRNA.1	Host	4hpi	23.9254	23.8625
BAESF_00067.mRNA.1	Host	8hpi	11.8988	5.45547
BAESF_10884.mRNA.1	Host	0hpi	112.071	102.16
BAESF_10884.mRNA.1	Host	2hpi	15.7096	12.9186
BAESF_10884.mRNA.1	Host	4hpi	18.1902	9.99686
BAESF_10884.mRNA.1	Host	8hpi	56.8175	11.7559
BAESF_09095.mRNA.2	Host	0hpi	4.63938	4.05907
BAESF_09095.mRNA.2	Host	2hpi	4.42239	4.77523
BAESF_09095.mRNA.2	Host	4hpi	2.43297	2.55263
BAESF_09095.mRNA.2	Host	8hpi	1.81499	0.640115
BAESF_07189.mRNA.1	Host	0hpi	5.3018	6.36946
BAESF_07189.mRNA.1	Host	2hpi	4.9463	5.03598
BAESF_07189.mRNA.1	Host	4hpi	2.29668	1.47256
BAESF_07189.mRNA.1	Host	8hpi	2.87114	0.872395
BAESF_05332.mRNA.1	Host	0hpi	12.79	10.9046
BAESF_05332.mRNA.1	Host	2hpi	8.85305	13.4299
BAESF_05332.mRNA.1	Host	4hpi	6.63515	2.3205
BAESF_05332.mRNA.1	Host	8hpi	5.56853	2.61856
rna-MIMI_gp0554	Virus	0hpi	0	0
rna-MIMI_gp0554	Virus	2hpi	138.475	133.257
rna-MIMI_gp0554	Virus	4hpi	130.591	135.802
rna-MIMI_gp0554	Virus	8hpi	27.9902	27.0765
BAESF_03529.mRNA.1	Host	0hpi	2049.41	1951.56
BAESF_03529.mRNA.1	Host	2hpi	717.44	590.116
BAESF_03529.mRNA.1	Host	4hpi	451.504	277.831
BAESF_03529.mRNA.1	Host	8hpi	1271.31	287.652
BAESF_01782.mRNA.1	Host	0hpi	13.1492	13.5986
BAESF_01782.mRNA.1	Host	2hpi	3.41468	4.14516
BAESF_01782.mRNA.1	Host	4hpi	4.16196	4.32045
BAESF_01782.mRNA.1	Host	8hpi	5.94627	1.72073
BAESF_00067.mRNA.2	Host	0hpi	11.571	7.14916
BAESF_00067.mRNA.2	Host	2hpi	10.4867	9.78309
BAESF_00067.mRNA.2	Host	4hpi	21.5087	18.5942
BAESF_00067.mRNA.2	Host	8hpi	8.5523	3.77687
BAESF_10884.mRNA.2	Host	0hpi	112.071	102.16
BAESF_10884.mRNA.2	Host	2hpi	15.7096	12.9186
BAESF_10884.mRNA.2	Host	4hpi	18.1902	9.99686
BAESF_10884.mRNA.2	Host	8hpi	56.8175	11.7559
BAESF_09095.mRNA.3	Host	0hpi	4.43767	3.9379
BAESF_09095.mRNA.3	Host	2hpi	4.3283	4.67575
BAESF_09095.mRNA.3	Host	4hpi	2.43297	2.45809
BAESF_09095.mRNA.3	Host	8hpi	1.81499	0.576103
BAESF_07190.mRNA.1	Host	0hpi	4.98777	4.99349
BAESF_07190.mRNA.1	Host	2hpi	7.36777	8.60985
BAESF_07190.mRNA.1	Host	4hpi	3.0384	3.50663
BAESF_07190.mRNA.1	Host	8hpi	1.86998	0
BAESF_05334.mRNA.1	Host	0hpi	7.61758	7.62631
BAESF_05334.mRNA.1	Host	2hpi	6.31716	2.50465
BAESF_05334.mRNA.1	Host	4hpi	3.40296	1.19011
BAESF_05334.mRNA.1	Host	8hpi	2.37994	0.268596
rna-MIMI_gp0555	Virus	0hpi	0	0
rna-MIMI_gp0555	Virus	2hpi	11.1222	6.25499
rna-MIMI_gp0555	Virus	4hpi	33.1901	19.9727
rna-MIMI_gp0555	Virus	8hpi	285.005	537.697
BAESF_03532.mRNA.1	Host	0hpi	11.4955	6.54179
BAESF_03532.mRNA.1	Host	2hpi	6.20905	10.7423
BAESF_03532.mRNA.1	Host	4hpi	6.63417	5.67149
BAESF_03532.mRNA.1	Host	8hpi	4.08299	1.536
BAESF_01783.mRNA.1	Host	0hpi	14.2575	10.8181
BAESF_01783.mRNA.1	Host	2hpi	2.3336	0.986917
BAESF_01783.mRNA.1	Host	4hpi	4.2055	3.28261
BAESF_01783.mRNA.1	Host	8hpi	5.908	0.952525
BAESF_00072.mRNA.1	Host	0hpi	36.2645	28.548
BAESF_00072.mRNA.1	Host	2hpi	5.69817	4.14192
BAESF_00072.mRNA.1	Host	4hpi	4.18571	3.04158
BAESF_00072.mRNA.1	Host	8hpi	12.6658	2.66505
BAESF_10888.mRNA.6	Host	0hpi	3.80879	3.17763
BAESF_10888.mRNA.6	Host	2hpi	2.56635	2.50465
BAESF_10888.mRNA.6	Host	4hpi	2.16552	1.58682
BAESF_10888.mRNA.6	Host	8hpi	1.90395	0.537192
BAESF_09096.mRNA.1	Host	0hpi	8.87071	7.67767
BAESF_09096.mRNA.1	Host	2hpi	3.64852	3.19894
BAESF_09096.mRNA.1	Host	4hpi	1.81288	2.23531
BAESF_09096.mRNA.1	Host	8hpi	2.14564	1.21077
BAESF_07191.mRNA.1	Host	0hpi	24.9029	26.7123
BAESF_07191.mRNA.1	Host	2hpi	11.1424	10.5275
BAESF_07191.mRNA.1	Host	4hpi	6.12997	5.00225
BAESF_07191.mRNA.1	Host	8hpi	9.71751	2.90304
BAESF_05335.mRNA.1	Host	0hpi	7.3212	7.85021
BAESF_05335.mRNA.1	Host	2hpi	3.00022	2.8009
BAESF_05335.mRNA.1	Host	4hpi	1.87564	1.09036
BAESF_05335.mRNA.1	Host	8hpi	2.42416	0.759962
rna-MIMI_gp0556	Virus	0hpi	0	0
rna-MIMI_gp0556	Virus	2hpi	13.2402	5.4897
rna-MIMI_gp0556	Virus	4hpi	40.0732	14.6075
rna-MIMI_gp0556	Virus	8hpi	373.7	731.354
BAESF_03533.mRNA.1	Host	0hpi	6.34558	5.3364
BAESF_03533.mRNA.1	Host	2hpi	5.18008	5.94629
BAESF_03533.mRNA.1	Host	4hpi	3.47899	1.18966
BAESF_03533.mRNA.1	Host	8hpi	2.31956	0.201371
BAESF_01784.mRNA.1	Host	0hpi	10.8573	14.5783
BAESF_01784.mRNA.1	Host	2hpi	6.95149	9.65965
BAESF_01784.mRNA.1	Host	4hpi	9.6486	8.98022
BAESF_01784.mRNA.1	Host	8hpi	7.90165	1.21605
BAESF_00073.mRNA.1	Host	0hpi	4.79524	4.32067
BAESF_00073.mRNA.1	Host	2hpi	2.98247	5.51834
BAESF_00073.mRNA.1	Host	4hpi	2.62901	0.374586
BAESF_00073.mRNA.1	Host	8hpi	1.34835	0.507242
BAESF_10893.mRNA.1	Host	0hpi	9.85723	8.45874
BAESF_10893.mRNA.1	Host	2hpi	7.55408	10.7649
BAESF_10893.mRNA.1	Host	4hpi	12.0952	10.5601
BAESF_10893.mRNA.1	Host	8hpi	5.5434	2.01092
BAESF_09097.mRNA.1	Host	0hpi	383.838	375.967
BAESF_09097.mRNA.1	Host	2hpi	78.9633	76.0424
BAESF_09097.mRNA.1	Host	4hpi	68.1765	53.0615
BAESF_09097.mRNA.1	Host	8hpi	168.564	30.1097
BAESF_07192.mRNA.1	Host	0hpi	18.9049	16.9438
BAESF_07192.mRNA.1	Host	2hpi	5.03923	3.25595
BAESF_07192.mRNA.1	Host	4hpi	2.85166	3.3755
BAESF_07192.mRNA.1	Host	8hpi	8.77524	1.52363
BAESF_05337.mRNA.1	Host	0hpi	20.2158	21.4845
BAESF_05337.mRNA.1	Host	2hpi	8.46296	9.4591
BAESF_05337.mRNA.1	Host	4hpi	7.19947	7.28854
BAESF_05337.mRNA.1	Host	8hpi	8.16219	2.30293
rna-MIMI_gp0557	Virus	0hpi	0	0
rna-MIMI_gp0557	Virus	2hpi	14.4878	22.2108
rna-MIMI_gp0557	Virus	4hpi	1870.78	2589.66
rna-MIMI_gp0557	Virus	8hpi	211.34	392.761
BAESF_03536.mRNA.1	Host	0hpi	3.73694	8.97893
BAESF_03536.mRNA.1	Host	2hpi	13.2482	11.7955
BAESF_03536.mRNA.1	Host	4hpi	17.483	28.0238
BAESF_03536.mRNA.1	Host	8hpi	7.56553	5.69223
BAESF_01785.mRNA.1	Host	0hpi	69.5411	75.06
BAESF_01785.mRNA.1	Host	2hpi	109.482	104.232
BAESF_01785.mRNA.1	Host	4hpi	38.7219	31.3205
BAESF_01785.mRNA.1	Host	8hpi	77.299	18.9649
BAESF_00074.mRNA.1	Host	0hpi	8.97738	12.7462
BAESF_00074.mRNA.1	Host	2hpi	0.761402	5.63515
BAESF_00074.mRNA.1	Host	4hpi	0.596591	3.06012
BAESF_00074.mRNA.1	Host	8hpi	3.67171	0.517979
BAESF_10897.mRNA.1	Host	0hpi	45.8576	41.82
BAESF_10897.mRNA.1	Host	2hpi	53.6729	45.6449
BAESF_10897.mRNA.1	Host	4hpi	40.5313	36.734
BAESF_10897.mRNA.1	Host	8hpi	17.8178	6.08558
BAESF_09098.mRNA.1	Host	0hpi	13.247	15.1745
BAESF_09098.mRNA.1	Host	2hpi	9.77207	9.62285
BAESF_09098.mRNA.1	Host	4hpi	6.98123	7.31585
BAESF_09098.mRNA.1	Host	8hpi	5.54398	1.69456
BAESF_07193.mRNA.1	Host	0hpi	11.5043	12.5136
BAESF_07193.mRNA.1	Host	2hpi	4.35117	4.29375
BAESF_07193.mRNA.1	Host	4hpi	7.27323	4.95483
BAESF_07193.mRNA.1	Host	8hpi	6.6445	2.56541
BAESF_05341.mRNA.1	Host	0hpi	8.29809	10.1537
BAESF_05341.mRNA.1	Host	2hpi	1.86374	2.27367
BAESF_05341.mRNA.1	Host	4hpi	4.15629	5.47381
BAESF_05341.mRNA.1	Host	8hpi	5.70361	1.36543
rna-MIMI_gp0558	Virus	0hpi	0	0
rna-MIMI_gp0558	Virus	2hpi	2.31462	2.03935
rna-MIMI_gp0558	Virus	4hpi	319.194	436.446
rna-MIMI_gp0558	Virus	8hpi	31.1599	58.5236
BAESF_03537.mRNA.1	Host	0hpi	4.61969	4.14348
BAESF_03537.mRNA.1	Host	2hpi	6.43537	6.36709
BAESF_03537.mRNA.1	Host	4hpi	3.93214	4.50843
BAESF_03537.mRNA.1	Host	8hpi	2.4912	0.763131
BAESF_01786.mRNA.1	Host	0hpi	8.24039	8.46694
BAESF_01786.mRNA.1	Host	2hpi	3.03468	3.63634
BAESF_01786.mRNA.1	Host	4hpi	4.12152	4.06552
BAESF_01786.mRNA.1	Host	8hpi	3.17073	1.37632
BAESF_00075.mRNA.1	Host	0hpi	26.8932	20.4432
BAESF_00075.mRNA.1	Host	2hpi	23.3137	24.1798
BAESF_00075.mRNA.1	Host	4hpi	11.6563	13.6087
BAESF_00075.mRNA.1	Host	8hpi	5.62128	2.26574
BAESF_10900.mRNA.1	Host	0hpi	12.6668	12.7301
BAESF_10900.mRNA.1	Host	2hpi	10.6812	11.5334
BAESF_10900.mRNA.1	Host	4hpi	3.73942	5.9369
BAESF_10900.mRNA.1	Host	8hpi	5.47956	0.773019
BAESF_09098.mRNA.2	Host	0hpi	13.1444	15.1128
BAESF_09098.mRNA.2	Host	2hpi	9.58046	9.72415
BAESF_09098.mRNA.2	Host	4hpi	6.90617	7.12333
BAESF_09098.mRNA.2	Host	8hpi	5.54398	1.56421
BAESF_07195.mRNA.1	Host	0hpi	5.50935	4.50446
BAESF_07195.mRNA.1	Host	2hpi	3.14107	3.17006
BAESF_07195.mRNA.1	Host	4hpi	4.58671	2.86913
BAESF_07195.mRNA.1	Host	8hpi	2.06552	1.65121
BAESF_05342.mRNA.1	Host	0hpi	16.4572	15.5774
BAESF_05342.mRNA.1	Host	2hpi	18.3779	14.7575
BAESF_05342.mRNA.1	Host	4hpi	10.7543	11.4533
BAESF_05342.mRNA.1	Host	8hpi	8.97456	2.37388
rna-MIMI_gp0559	Virus	0hpi	0	0
rna-MIMI_gp0559	Virus	2hpi	151.847	73.2927
rna-MIMI_gp0559	Virus	4hpi	535.403	56.3847
rna-MIMI_gp0559	Virus	8hpi	5750.55	9656.37
BAESF_03537.mRNA.2	Host	0hpi	4.61969	4.10547
BAESF_03537.mRNA.2	Host	2hpi	6.43537	6.36709
BAESF_03537.mRNA.2	Host	4hpi	3.93214	4.50843
BAESF_03537.mRNA.2	Host	8hpi	2.42003	0.763131
BAESF_01787.mRNA.1	Host	0hpi	15.529	14.1649
BAESF_01787.mRNA.1	Host	2hpi	5.36585	7.65889
BAESF_01787.mRNA.1	Host	4hpi	5.6759	3.77399
BAESF_01787.mRNA.1	Host	8hpi	4.52825	1.64266
BAESF_00078.mRNA.1	Host	0hpi	220.002	203.841
BAESF_00078.mRNA.1	Host	2hpi	149.58	155.771
BAESF_00078.mRNA.1	Host	4hpi	98.6964	90.4014
BAESF_00078.mRNA.1	Host	8hpi	90.8426	27.3524
BAESF_10901.mRNA.1	Host	0hpi	11.2108	9.87682
BAESF_10901.mRNA.1	Host	2hpi	4.18364	5.89776
BAESF_10901.mRNA.1	Host	4hpi	6.00978	4.90417
BAESF_10901.mRNA.1	Host	8hpi	5.04369	2.37176
BAESF_09100.mRNA.1	Host	0hpi	4.98493	6.86948
BAESF_09100.mRNA.1	Host	2hpi	4.65068	7.5203
BAESF_09100.mRNA.1	Host	4hpi	1.50047	1.37437
BAESF_09100.mRNA.1	Host	8hpi	1.15433	0.651379
BAESF_07197.mRNA.1	Host	0hpi	4.85114	7.80958
BAESF_07197.mRNA.1	Host	2hpi	3.07759	2.48828
BAESF_07197.mRNA.1	Host	4hpi	2.26957	1.81897
BAESF_07197.mRNA.1	Host	8hpi	2.61901	1.23157
BAESF_05344.mRNA.1	Host	0hpi	34.1698	41.6856
BAESF_05344.mRNA.1	Host	2hpi	25.6343	33.3574
BAESF_05344.mRNA.1	Host	4hpi	27.0383	19.8127
BAESF_05344.mRNA.1	Host	8hpi	11.8862	6.70729
rna-MIMI_gp0560	Virus	0hpi	0	0
rna-MIMI_gp0560	Virus	2hpi	0.839872	0.295996
rna-MIMI_gp0560	Virus	4hpi	7.01947	4.78195
rna-MIMI_gp0560	Virus	8hpi	28.6883	50.8512
BAESF_03538.mRNA.1	Host	0hpi	2.34401	2.11203
BAESF_03538.mRNA.1	Host	2hpi	2.18684	1.15606
BAESF_03538.mRNA.1	Host	4hpi	3.42696	4.39451
BAESF_03538.mRNA.1	Host	8hpi	1.3182	0.743848
BAESF_01788.mRNA.1	Host	0hpi	13.6434	18.1898
BAESF_01788.mRNA.1	Host	2hpi	13.6599	6.23653
BAESF_01788.mRNA.1	Host	4hpi	8.2706	4.99091
BAESF_01788.mRNA.1	Host	8hpi	8.98257	1.4784
BAESF_00079.mRNA.1	Host	0hpi	1.5882	5.72407
BAESF_00079.mRNA.1	Host	2hpi	13.3353	12.5327
BAESF_00079.mRNA.1	Host	4hpi	1.16098	1.48877
BAESF_00079.mRNA.1	Host	8hpi	8.93153	0
BAESF_10902.mRNA.1	Host	0hpi	641.013	531.874
BAESF_10902.mRNA.1	Host	2hpi	44.4173	32.9218
BAESF_10902.mRNA.1	Host	4hpi	57.048	46.9295
BAESF_10902.mRNA.1	Host	8hpi	218.61	42.9891
BAESF_09100.mRNA.3	Host	0hpi	4.6917	5.54843
BAESF_09100.mRNA.3	Host	2hpi	3.82997	4.62787
BAESF_09100.mRNA.3	Host	4hpi	1.17894	0.962056
BAESF_09100.mRNA.3	Host	8hpi	1.15433	0.558325
BAESF_07198.mRNA.1	Host	0hpi	2.19234	3.29227
BAESF_07198.mRNA.1	Host	2hpi	8.18134	8.65004
BAESF_07198.mRNA.1	Host	4hpi	32.0521	30.8262
BAESF_07198.mRNA.1	Host	8hpi	3.6987	4.1743
BAESF_05345.mRNA.1	Host	0hpi	7.97468	11.0545
BAESF_05345.mRNA.1	Host	2hpi	5.34151	4.63904
BAESF_05345.mRNA.1	Host	4hpi	4.93268	5.75032
BAESF_05345.mRNA.1	Host	8hpi	3.67976	1.8169
rna-MIMI_gp0561	Virus	0hpi	0	0
rna-MIMI_gp0561	Virus	2hpi	4.62674	2.00119
rna-MIMI_gp0561	Virus	4hpi	93.4327	125.095
rna-MIMI_gp0561	Virus	8hpi	56.5395	147.363
BAESF_03542.mRNA.1	Host	0hpi	67.8552	73.3068
BAESF_03542.mRNA.1	Host	2hpi	10.6296	15.4843
BAESF_03542.mRNA.1	Host	4hpi	16.8426	7.59487
BAESF_03542.mRNA.1	Host	8hpi	38.7292	8.99894
BAESF_01790.mRNA.1	Host	0hpi	8.8768	11.128
BAESF_01790.mRNA.1	Host	2hpi	5.40104	5.52011
BAESF_01790.mRNA.1	Host	4hpi	2.53917	2.3516
BAESF_01790.mRNA.1	Host	8hpi	3.25568	0.857338
BAESF_00082.mRNA.1	Host	0hpi	2.80195	2.85896
BAESF_00082.mRNA.1	Host	2hpi	4.97747	5.11119
BAESF_00082.mRNA.1	Host	4hpi	2.02018	2.12281
BAESF_00082.mRNA.1	Host	8hpi	1.25195	0.414134
BAESF_10903.mRNA.1	Host	0hpi	11.9284	12.1809
BAESF_10903.mRNA.1	Host	2hpi	21.8862	24.3167
BAESF_10903.mRNA.1	Host	4hpi	22.3806	14.5361
BAESF_10903.mRNA.1	Host	8hpi	6.70818	1.00943
BAESF_09100.mRNA.4	Host	0hpi	4.6917	5.72457
BAESF_09100.mRNA.4	Host	2hpi	3.82997	4.62787
BAESF_09100.mRNA.4	Host	4hpi	1.17894	1.09949
BAESF_09100.mRNA.4	Host	8hpi	1.15433	0.558325
BAESF_07199.mRNA.1	Host	0hpi	13.7838	10.783
BAESF_07199.mRNA.1	Host	2hpi	1.79436	5.69147
BAESF_07199.mRNA.1	Host	4hpi	3.74922	1.80291
BAESF_07199.mRNA.1	Host	8hpi	5.04754	1.2207
BAESF_05346.mRNA.1	Host	0hpi	554.919	585.812
BAESF_05346.mRNA.1	Host	2hpi	323.125	312.827
BAESF_05346.mRNA.1	Host	4hpi	213.267	203.548
BAESF_05346.mRNA.1	Host	8hpi	222.09	65.4827
rna-MIMI_gp0562	Virus	0hpi	0	0
rna-MIMI_gp0562	Virus	2hpi	854.461	891.671
rna-MIMI_gp0562	Virus	4hpi	457.875	674.8
rna-MIMI_gp0562	Virus	8hpi	67.8315	67.1522
BAESF_03543.mRNA.1	Host	0hpi	8.43553	11.9768
BAESF_03543.mRNA.1	Host	2hpi	19.317	10.5901
BAESF_03543.mRNA.1	Host	4hpi	10.6511	2.15657
BAESF_03543.mRNA.1	Host	8hpi	5.17514	1.94686
BAESF_01791.mRNA.1	Host	0hpi	59.3635	55.3135
BAESF_01791.mRNA.1	Host	2hpi	22.8946	28.8169
BAESF_01791.mRNA.1	Host	4hpi	10.9342	10.516
BAESF_01791.mRNA.1	Host	8hpi	14.9835	3.56002
BAESF_00082.mRNA.2	Host	0hpi	2.72518	2.55923
BAESF_00082.mRNA.2	Host	2hpi	4.691	4.8083
BAESF_00082.mRNA.2	Host	4hpi	1.82377	2.01487
BAESF_00082.mRNA.2	Host	8hpi	1.25195	0.389773
BAESF_10904.mRNA.1	Host	0hpi	28.1872	21.0078
BAESF_10904.mRNA.1	Host	2hpi	25.3232	25.7442
BAESF_10904.mRNA.1	Host	4hpi	19.4602	16.6364
BAESF_10904.mRNA.1	Host	8hpi	10.5677	3.64423
BAESF_09100.mRNA.5	Host	0hpi	4.6917	5.72457
BAESF_09100.mRNA.5	Host	2hpi	3.82997	4.91712
BAESF_09100.mRNA.5	Host	4hpi	1.17894	1.09949
BAESF_09100.mRNA.5	Host	8hpi	1.15433	0.558325
BAESF_07200.mRNA.1	Host	0hpi	27.8575	26.108
BAESF_07200.mRNA.1	Host	2hpi	32.7931	39.1317
BAESF_07200.mRNA.1	Host	4hpi	23.2426	21.8751
BAESF_07200.mRNA.1	Host	8hpi	9.84263	3.2399
BAESF_05347.mRNA.1	Host	0hpi	12.1933	11.4305
BAESF_05347.mRNA.1	Host	2hpi	4.82607	5.28479
BAESF_05347.mRNA.1	Host	4hpi	4.05154	3.29044
BAESF_05347.mRNA.1	Host	8hpi	4.15585	1.0553
rna-MIMI_gp0563	Virus	0hpi	0	0
rna-MIMI_gp0563	Virus	2hpi	1.15475	0.813934
rna-MIMI_gp0563	Virus	4hpi	6.03195	1.16025
rna-MIMI_gp0563	Virus	8hpi	53.3651	87.1982
BAESF_03543.mRNA.2	Host	0hpi	6.13493	9.6736
BAESF_03543.mRNA.2	Host	2hpi	10.7317	9.83364
BAESF_03543.mRNA.2	Host	4hpi	5.60583	2.15657
BAESF_03543.mRNA.2	Host	8hpi	4.31262	1.46015
BAESF_01791.mRNA.2	Host	0hpi	57.2601	53.3481
BAESF_01791.mRNA.2	Host	2hpi	22.0224	27.4337
BAESF_01791.mRNA.2	Host	4hpi	10.5925	10.2969
BAESF_01791.mRNA.2	Host	8hpi	13.6691	3.56002
BAESF_00083.mRNA.1	Host	0hpi	52.9865	51.6634
BAESF_00083.mRNA.1	Host	2hpi	12.5375	6.05978
BAESF_00083.mRNA.1	Host	4hpi	9.543	6.11867
BAESF_00083.mRNA.1	Host	8hpi	25.9113	4.87384
BAESF_10907.mRNA.1	Host	0hpi	7.85176	10.0618
BAESF_10907.mRNA.1	Host	2hpi	1.95341	1.03266
BAESF_10907.mRNA.1	Host	4hpi	2.29587	2.4534
BAESF_10907.mRNA.1	Host	8hpi	1.76624	0.332224
BAESF_09101.mRNA.1	Host	0hpi	13.8449	14.3387
BAESF_09101.mRNA.1	Host	2hpi	26.2784	26.6066
BAESF_09101.mRNA.1	Host	4hpi	23.5567	18.1246
BAESF_09101.mRNA.1	Host	8hpi	6.44352	1.66651
BAESF_07201.mRNA.1	Host	0hpi	4.46272	5.43385
BAESF_07201.mRNA.1	Host	2hpi	4.83864	4.69944
BAESF_07201.mRNA.1	Host	4hpi	2.07198	2.26125
BAESF_07201.mRNA.1	Host	8hpi	3.05233	0.995168
BAESF_05348.mRNA.1	Host	0hpi	21.0915	20.8244
BAESF_05348.mRNA.1	Host	2hpi	12.6658	15.5436
BAESF_05348.mRNA.1	Host	4hpi	3.36714	5.68133
BAESF_05348.mRNA.1	Host	8hpi	4.09007	1.84639
rna-MIMI_gp0564	Virus	0hpi	0	0
rna-MIMI_gp0564	Virus	2hpi	265.514	254.864
rna-MIMI_gp0564	Virus	4hpi	206.496	245.374
rna-MIMI_gp0564	Virus	8hpi	37.5746	24.9605
BAESF_03543.mRNA.3	Host	0hpi	6.13493	9.6736
BAESF_03543.mRNA.3	Host	2hpi	10.7317	9.83364
BAESF_03543.mRNA.3	Host	4hpi	5.60583	2.15657
BAESF_03543.mRNA.3	Host	8hpi	5.17514	1.46015
BAESF_01792.mRNA.1	Host	0hpi	894.086	823.631
BAESF_01792.mRNA.1	Host	2hpi	334.256	361.684
BAESF_01792.mRNA.1	Host	4hpi	283.14	211.192
BAESF_01792.mRNA.1	Host	8hpi	320.199	84.4018
BAESF_00088.mRNA.1	Host	0hpi	71.804	91.105
BAESF_00088.mRNA.1	Host	2hpi	119.624	118.527
BAESF_00088.mRNA.1	Host	4hpi	69.0927	58.3799
BAESF_00088.mRNA.1	Host	8hpi	24.7227	12.0907
BAESF_10909.mRNA.1	Host	0hpi	6.17654	5.60649
BAESF_10909.mRNA.1	Host	2hpi	7.29903	7.98796
BAESF_10909.mRNA.1	Host	4hpi	2.30771	2.18728
BAESF_10909.mRNA.1	Host	8hpi	3.55068	1.13248
BAESF_09102.mRNA.1	Host	0hpi	4.25752	6.88543
BAESF_09102.mRNA.1	Host	2hpi	7.63855	5.49179
BAESF_09102.mRNA.1	Host	4hpi	2.87286	3.37698
BAESF_09102.mRNA.1	Host	8hpi	1.47341	1.24715
BAESF_07202.mRNA.1	Host	0hpi	9.80782	9.88241
BAESF_07202.mRNA.1	Host	2hpi	5.60817	2.49662
BAESF_07202.mRNA.1	Host	4hpi	2.31276	2.66916
BAESF_07202.mRNA.1	Host	8hpi	2.49092	0.803204
BAESF_05349.mRNA.1	Host	0hpi	6.13241	5.15713
BAESF_05349.mRNA.1	Host	2hpi	2.86061	1.66347
BAESF_05349.mRNA.1	Host	4hpi	1.68106	1.72454
BAESF_05349.mRNA.1	Host	8hpi	3.01759	0.729773
rna-MIMI_gp0565	Virus	0hpi	0	0
rna-MIMI_gp0565	Virus	2hpi	32.9696	37.7632
rna-MIMI_gp0565	Virus	4hpi	7.53465	7.82158
rna-MIMI_gp0565	Virus	8hpi	18.7695	6.54181
BAESF_03544.mRNA.1	Host	0hpi	6.62644	7.28127
BAESF_03544.mRNA.1	Host	2hpi	3.76959	2.86959
BAESF_03544.mRNA.1	Host	4hpi	2.71734	2.87854
BAESF_03544.mRNA.1	Host	8hpi	2.90849	0.923197
BAESF_01794.mRNA.1	Host	0hpi	30.2683	23.1405
BAESF_01794.mRNA.1	Host	2hpi	14.1194	10.4045
BAESF_01794.mRNA.1	Host	4hpi	9.05164	9.88765
BAESF_01794.mRNA.1	Host	8hpi	10.8321	2.91071
BAESF_00089.mRNA.1	Host	0hpi	4.65738	3.8588
BAESF_00089.mRNA.1	Host	2hpi	3.74576	4.27719
BAESF_00089.mRNA.1	Host	4hpi	3.28716	4.0647
BAESF_00089.mRNA.1	Host	8hpi	3.9739	1.12122
BAESF_10911.mRNA.1	Host	0hpi	206.646	104.285
BAESF_10911.mRNA.1	Host	2hpi	53.1834	41.5337
BAESF_10911.mRNA.1	Host	4hpi	34.0949	25.504
BAESF_10911.mRNA.1	Host	8hpi	67.7596	14.8011
BAESF_09104.mRNA.1	Host	0hpi	9.34818	7.31472
BAESF_09104.mRNA.1	Host	2hpi	6.77053	8.49303
BAESF_09104.mRNA.1	Host	4hpi	5.12517	2.07543
BAESF_09104.mRNA.1	Host	8hpi	2.49022	0.780672
BAESF_07204.mRNA.1	Host	0hpi	8.53765	5.0259
BAESF_07204.mRNA.1	Host	2hpi	3.18607	4.37918
BAESF_07204.mRNA.1	Host	4hpi	2.3716	1.60063
BAESF_07204.mRNA.1	Host	8hpi	1.72847	0.433495
BAESF_05351.mRNA.1	Host	0hpi	6.88634	8.27309
BAESF_05351.mRNA.1	Host	2hpi	10.2209	10.8065
BAESF_05351.mRNA.1	Host	4hpi	6.86447	8.21572
BAESF_05351.mRNA.1	Host	8hpi	5.28091	0.993325
rna-MIMI_gp0566	Virus	0hpi	0	0
rna-MIMI_gp0566	Virus	2hpi	32.4082	25.2984
rna-MIMI_gp0566	Virus	4hpi	3644.28	4413.91
rna-MIMI_gp0566	Virus	8hpi	705.095	1410.61
BAESF_03545.mRNA.1	Host	0hpi	5.80711	6.57403
BAESF_03545.mRNA.1	Host	2hpi	3.54236	4.62655
BAESF_03545.mRNA.1	Host	4hpi	6.85734	5.44354
BAESF_03545.mRNA.1	Host	8hpi	2.76332	1.2758
BAESF_01796.mRNA.1	Host	0hpi	3.6626	4.00014
BAESF_01796.mRNA.1	Host	2hpi	1.39787	1.14952
BAESF_01796.mRNA.1	Host	4hpi	2.06888	1.87271
BAESF_01796.mRNA.1	Host	8hpi	3.18322	0.633977
BAESF_00090.mRNA.1	Host	0hpi	4.73767	8.37019
BAESF_00090.mRNA.1	Host	2hpi	8.58	9.34644
BAESF_00090.mRNA.1	Host	4hpi	21.3907	19.5929
BAESF_00090.mRNA.1	Host	8hpi	7.20934	2.12253
BAESF_10912.mRNA.1	Host	0hpi	12.8728	13.4398
BAESF_10912.mRNA.1	Host	2hpi	6.86264	6.95347
BAESF_10912.mRNA.1	Host	4hpi	9.41005	9.19378
BAESF_10912.mRNA.1	Host	8hpi	7.58397	1.75073
BAESF_09105.mRNA.1	Host	0hpi	13.1758	14.4324
BAESF_09105.mRNA.1	Host	2hpi	13.1822	13.5846
BAESF_09105.mRNA.1	Host	4hpi	4.31458	4.35913
BAESF_09105.mRNA.1	Host	8hpi	3.621	1.17301
BAESF_07205.mRNA.1	Host	0hpi	3.52811	3.27528
BAESF_07205.mRNA.1	Host	2hpi	12.8669	18.6661
BAESF_07205.mRNA.1	Host	4hpi	6.33044	5.41183
BAESF_07205.mRNA.1	Host	8hpi	5.05044	1.2214
BAESF_05351.mRNA.2	Host	0hpi	6.57332	7.89704
BAESF_05351.mRNA.2	Host	2hpi	9.05284	8.6452
BAESF_05351.mRNA.2	Host	4hpi	5.72039	6.45521
BAESF_05351.mRNA.2	Host	8hpi	4.92885	0.993325
rna-MIMI_gp0567	Virus	0hpi	0	0
rna-MIMI_gp0567	Virus	2hpi	20.9403	12.3572
rna-MIMI_gp0567	Virus	4hpi	93.867	56.2701
rna-MIMI_gp0567	Virus	8hpi	737.98	1476.24
BAESF_03548.mRNA.1	Host	0hpi	9.21033	5.40387
BAESF_03548.mRNA.1	Host	2hpi	12.1897	13.7332
BAESF_03548.mRNA.1	Host	4hpi	11.8998	11.0431
BAESF_03548.mRNA.1	Host	8hpi	8.43191	2.17511
BAESF_01799.mRNA.1	Host	0hpi	23.1295	16.2585
BAESF_01799.mRNA.1	Host	2hpi	5.50944	5.82507
BAESF_01799.mRNA.1	Host	4hpi	4.67662	7.38093
BAESF_01799.mRNA.1	Host	8hpi	8.30255	2.18636
BAESF_00091.mRNA.1	Host	0hpi	12.6855	7.26559
BAESF_00091.mRNA.1	Host	2hpi	12.9358	10.7669
BAESF_00091.mRNA.1	Host	4hpi	6.03832	3.59504
BAESF_00091.mRNA.1	Host	8hpi	0.99543	0.374475
BAESF_10912.mRNA.2	Host	0hpi	12.8728	13.0716
BAESF_10912.mRNA.2	Host	2hpi	6.57669	6.65114
BAESF_10912.mRNA.2	Host	4hpi	9.186	9.19378
BAESF_10912.mRNA.2	Host	8hpi	7.58397	1.75073
BAESF_09106.mRNA.1	Host	0hpi	11.7589	11.7441
BAESF_09106.mRNA.1	Host	2hpi	17.5792	18.8658
BAESF_09106.mRNA.1	Host	4hpi	9.73505	7.56984
BAESF_09106.mRNA.1	Host	8hpi	5.73646	0.899178
BAESF_07205.mRNA.2	Host	0hpi	2.88664	3.08261
BAESF_07205.mRNA.2	Host	2hpi	11.0716	18.0333
BAESF_07205.mRNA.2	Host	4hpi	5.86152	4.50986
BAESF_07205.mRNA.2	Host	8hpi	5.05044	1.01783
BAESF_05352.mRNA.1	Host	0hpi	6.77827	6.59215
BAESF_05352.mRNA.1	Host	2hpi	10.5396	13.3721
BAESF_05352.mRNA.1	Host	4hpi	8.96609	8.47187
BAESF_05352.mRNA.1	Host	8hpi	4.71948	2.66317
rna-MIMI_gp0568	Virus	0hpi	0	0
rna-MIMI_gp0568	Virus	2hpi	47.957	52.8074
rna-MIMI_gp0568	Virus	4hpi	139.223	196.739
rna-MIMI_gp0568	Virus	8hpi	70.0717	132.905
BAESF_03549.mRNA.1	Host	0hpi	32.7496	28.1252
BAESF_03549.mRNA.1	Host	2hpi	19.5734	17.6663
BAESF_03549.mRNA.1	Host	4hpi	14.4015	10.313
BAESF_03549.mRNA.1	Host	8hpi	25.0361	4.05967
BAESF_01800.mRNA.1	Host	0hpi	2.09695	0.755766
BAESF_01800.mRNA.1	Host	2hpi	12.5206	14.4789
BAESF_01800.mRNA.1	Host	4hpi	9.81041	7.07639
BAESF_01800.mRNA.1	Host	8hpi	2.35851	0
BAESF_00092.mRNA.1	Host	0hpi	7.58395	9.76198
BAESF_00092.mRNA.1	Host	2hpi	4.0431	3.20605
BAESF_00092.mRNA.1	Host	4hpi	4.75192	1.01559
BAESF_00092.mRNA.1	Host	8hpi	6.09283	2.06288
BAESF_10915.mRNA.1	Host	0hpi	6.56322	5.63207
BAESF_10915.mRNA.1	Host	2hpi	6.99787	8.09241
BAESF_10915.mRNA.1	Host	4hpi	6.85392	4.83396
BAESF_10915.mRNA.1	Host	8hpi	3.42731	1.63647
BAESF_09106.mRNA.2	Host	0hpi	11.7589	11.659
BAESF_09106.mRNA.2	Host	2hpi	17.5792	18.4466
BAESF_09106.mRNA.2	Host	4hpi	9.63148	7.56984
BAESF_09106.mRNA.2	Host	8hpi	5.73646	0.899178
BAESF_07206.mRNA.1	Host	0hpi	22.7066	26.3952
BAESF_07206.mRNA.1	Host	2hpi	5.88447	5.39204
BAESF_07206.mRNA.1	Host	4hpi	5.68657	2.95626
BAESF_07206.mRNA.1	Host	8hpi	9.45889	2.40191
BAESF_05353.mRNA.1	Host	0hpi	13.9347	17.0729
BAESF_05353.mRNA.1	Host	2hpi	10.6272	10.6906
BAESF_05353.mRNA.1	Host	4hpi	4.36556	4.14675
BAESF_05353.mRNA.1	Host	8hpi	6.21939	1.68458
rna-MIMI_gp0569	Virus	0hpi	0	0
rna-MIMI_gp0569	Virus	2hpi	645.568	613.14
rna-MIMI_gp0569	Virus	4hpi	984.511	1311.03
rna-MIMI_gp0569	Virus	8hpi	91.239	90.5648
BAESF_03554.mRNA.1	Host	0hpi	7.47152	7.12809
BAESF_03554.mRNA.1	Host	2hpi	7.99562	7.15311
BAESF_03554.mRNA.1	Host	4hpi	3.85533	4.94383
BAESF_03554.mRNA.1	Host	8hpi	3.70743	0.976301
BAESF_01801.mRNA.1	Host	0hpi	8.2516	7.72652
BAESF_01801.mRNA.1	Host	2hpi	5.4341	3.94997
BAESF_01801.mRNA.1	Host	4hpi	4.52397	4.89124
BAESF_01801.mRNA.1	Host	8hpi	4.77693	1.30928
BAESF_00093.mRNA.1	Host	0hpi	3.30796	4.63646
BAESF_00093.mRNA.1	Host	2hpi	3.08616	1.08765
BAESF_00093.mRNA.1	Host	4hpi	3.6272	2.06724
BAESF_00093.mRNA.1	Host	8hpi	1.8603	1.04975
BAESF_10915.mRNA.2	Host	0hpi	4.45361	4.78726
BAESF_10915.mRNA.2	Host	2hpi	6.99787	7.16757
BAESF_10915.mRNA.2	Host	4hpi	6.68257	4.17479
BAESF_10915.mRNA.2	Host	8hpi	3.42731	1.33893
BAESF_09107.mRNA.1	Host	0hpi	202.738	199.464
BAESF_09107.mRNA.1	Host	2hpi	87.3456	75.0756
BAESF_09107.mRNA.1	Host	4hpi	90.5956	66.9263
BAESF_09107.mRNA.1	Host	8hpi	81.8171	26.0768
BAESF_07207.mRNA.1	Host	0hpi	22.3172	24.4653
BAESF_07207.mRNA.1	Host	2hpi	28.108	29.168
BAESF_07207.mRNA.1	Host	4hpi	28.5494	25.104
BAESF_07207.mRNA.1	Host	8hpi	10.6679	7.43625
BAESF_05354.mRNA.1	Host	0hpi	10.1064	17.5734
BAESF_05354.mRNA.1	Host	2hpi	14.8875	14.6911
BAESF_05354.mRNA.1	Host	4hpi	9.33202	7.97786
BAESF_05354.mRNA.1	Host	8hpi	4.18788	4.05118
rna-MIMI_gp0570	Virus	0hpi	0	0
rna-MIMI_gp0570	Virus	2hpi	375.825	361.101
rna-MIMI_gp0570	Virus	4hpi	462.133	545.752
rna-MIMI_gp0570	Virus	8hpi	55.8089	59.0193
BAESF_03555.mRNA.1	Host	0hpi	2.69031	2.58566
BAESF_03555.mRNA.1	Host	2hpi	6.52578	6.36889
BAESF_03555.mRNA.1	Host	4hpi	5.50655	6.55688
BAESF_03555.mRNA.1	Host	8hpi	1.81553	1.70749
BAESF_01802.mRNA.1	Host	0hpi	24.1749	25.2478
BAESF_01802.mRNA.1	Host	2hpi	27.4236	27.6398
BAESF_01802.mRNA.1	Host	4hpi	26.1064	24.4641
BAESF_01802.mRNA.1	Host	8hpi	11.4324	4.18456
BAESF_00094.mRNA.1	Host	0hpi	20.1592	21.1711
BAESF_00094.mRNA.1	Host	2hpi	12.6225	9.94247
BAESF_00094.mRNA.1	Host	4hpi	6.72537	6.34131
BAESF_00094.mRNA.1	Host	8hpi	8.5217	2.10382
BAESF_10916.mRNA.1	Host	0hpi	26.641	28.2552
BAESF_10916.mRNA.1	Host	2hpi	25.6314	20.9408
BAESF_10916.mRNA.1	Host	4hpi	9.43307	11.7062
BAESF_10916.mRNA.1	Host	8hpi	8.42743	2.64196
BAESF_09108.mRNA.1	Host	0hpi	89.7125	74.0645
BAESF_09108.mRNA.1	Host	2hpi	43.2916	40.9766
BAESF_09108.mRNA.1	Host	4hpi	47.1661	33.9698
BAESF_09108.mRNA.1	Host	8hpi	42.25	12.3414
BAESF_07209.mRNA.1	Host	0hpi	9.56802	12.0422
BAESF_07209.mRNA.1	Host	2hpi	3.40056	6.2919
BAESF_07209.mRNA.1	Host	4hpi	1.99836	0.427095
BAESF_07209.mRNA.1	Host	8hpi	0	0
BAESF_05356.mRNA.1	Host	0hpi	5.03819	5.00517
BAESF_05356.mRNA.1	Host	2hpi	4.60998	5.35193
BAESF_05356.mRNA.1	Host	4hpi	3.18716	1.90727
BAESF_05356.mRNA.1	Host	8hpi	1.41666	0.614932
rna-MIMI_gp0571	Virus	0hpi	0	0
rna-MIMI_gp0571	Virus	2hpi	787.022	832.692
rna-MIMI_gp0571	Virus	4hpi	451.387	512.978
rna-MIMI_gp0571	Virus	8hpi	119.515	59.573
BAESF_03556.mRNA.1	Host	0hpi	9.67099	10.9626
BAESF_03556.mRNA.1	Host	2hpi	4.65679	9.38556
BAESF_03556.mRNA.1	Host	4hpi	7.52564	6.87225
BAESF_03556.mRNA.1	Host	8hpi	5.08778	1.386
BAESF_01803.mRNA.1	Host	0hpi	21.0961	21.3616
BAESF_01803.mRNA.1	Host	2hpi	24.1802	27.9436
BAESF_01803.mRNA.1	Host	4hpi	15.4213	14.4077
BAESF_01803.mRNA.1	Host	8hpi	7.11826	2.67785
BAESF_00095.mRNA.1	Host	0hpi	2503.53	2671.11
BAESF_00095.mRNA.1	Host	2hpi	1417.83	1425.12
BAESF_00095.mRNA.1	Host	4hpi	975.316	832.032
BAESF_00095.mRNA.1	Host	8hpi	849.38	262.445
BAESF_10918.mRNA.1	Host	0hpi	17.2433	15.8093
BAESF_10918.mRNA.1	Host	2hpi	19.1916	23.5735
BAESF_10918.mRNA.1	Host	4hpi	13.2683	9.64153
BAESF_10918.mRNA.1	Host	8hpi	9.86722	3.456
BAESF_09109.mRNA.1	Host	0hpi	226.186	204.997
BAESF_09109.mRNA.1	Host	2hpi	79.2871	84.7026
BAESF_09109.mRNA.1	Host	4hpi	85.4216	69.7068
BAESF_09109.mRNA.1	Host	8hpi	115.002	25.5647
BAESF_07211.mRNA.1	Host	0hpi	5.92209	4.41109
BAESF_07211.mRNA.1	Host	2hpi	3.536	2.57027
[truncated: 44,122 more rows]

## Sheet: Fig. S3F&G
Fig. S3F&G Short footprint accumulation during viral infection
Asite	sample	replicate	time	source	tAS
AAA	R1 0hpi	R1	0hpi	Host	0.324756
AAA	R1 2hpi	R1	2hpi	Host	0.236097
AAA	R1 4hpi	R1	4hpi	Host	0.238176
AAA	R1 8hpi	R1	8hpi	Host	0.486572
AAA	R2 0hpi	R2	0hpi	Host	0.295741
AAA	R2 2hpi	R2	2hpi	Host	0.235484
AAA	R2 4hpi	R2	4hpi	Host	0.259023
AAA	R2 8hpi	R2	8hpi	Host	0.397638
AAC	R1 0hpi	R1	0hpi	Host	0.170422
AAC	R1 2hpi	R1	2hpi	Host	0.179224
AAC	R1 4hpi	R1	4hpi	Host	0.180669
AAC	R1 8hpi	R1	8hpi	Host	0.39879
AAC	R2 0hpi	R2	0hpi	Host	0.19175
AAC	R2 2hpi	R2	2hpi	Host	0.165131
AAC	R2 4hpi	R2	4hpi	Host	0.193278
AAC	R2 8hpi	R2	8hpi	Host	0.273377
AAG	R1 0hpi	R1	0hpi	Host	0.229985
AAG	R1 2hpi	R1	2hpi	Host	0.233613
AAG	R1 4hpi	R1	4hpi	Host	0.251226
AAG	R1 8hpi	R1	8hpi	Host	0.538135
AAG	R2 0hpi	R2	0hpi	Host	0.262088
AAG	R2 2hpi	R2	2hpi	Host	0.210687
AAG	R2 4hpi	R2	4hpi	Host	0.253962
AAG	R2 8hpi	R2	8hpi	Host	0.403955
AAT	R1 0hpi	R1	0hpi	Host	0.285474
AAT	R1 2hpi	R1	2hpi	Host	0.275031
AAT	R1 4hpi	R1	4hpi	Host	0.26431
AAT	R1 8hpi	R1	8hpi	Host	0.577103
AAT	R2 0hpi	R2	0hpi	Host	0.300154
AAT	R2 2hpi	R2	2hpi	Host	0.251563
AAT	R2 4hpi	R2	4hpi	Host	0.318849
AAT	R2 8hpi	R2	8hpi	Host	0.53012
ACA	R1 0hpi	R1	0hpi	Host	0.249686
ACA	R1 2hpi	R1	2hpi	Host	0.286855
ACA	R1 4hpi	R1	4hpi	Host	0.323663
ACA	R1 8hpi	R1	8hpi	Host	0.526923
ACA	R2 0hpi	R2	0hpi	Host	0.274425
ACA	R2 2hpi	R2	2hpi	Host	0.265512
ACA	R2 4hpi	R2	4hpi	Host	0.362098
ACA	R2 8hpi	R2	8hpi	Host	0.469388
ACC	R1 0hpi	R1	0hpi	Host	0.172781
ACC	R1 2hpi	R1	2hpi	Host	0.218182
ACC	R1 4hpi	R1	4hpi	Host	0.207676
ACC	R1 8hpi	R1	8hpi	Host	0.413747
ACC	R2 0hpi	R2	0hpi	Host	0.1858
ACC	R2 2hpi	R2	2hpi	Host	0.205517
ACC	R2 4hpi	R2	4hpi	Host	0.237594
ACC	R2 8hpi	R2	8hpi	Host	0.315844
ACG	R1 0hpi	R1	0hpi	Host	0.194166
ACG	R1 2hpi	R1	2hpi	Host	0.192603
ACG	R1 4hpi	R1	4hpi	Host	0.222473
ACG	R1 8hpi	R1	8hpi	Host	0.514678
ACG	R2 0hpi	R2	0hpi	Host	0.213579
ACG	R2 2hpi	R2	2hpi	Host	0.179996
ACG	R2 4hpi	R2	4hpi	Host	0.220281
ACG	R2 8hpi	R2	8hpi	Host	0.420517
ACT	R1 0hpi	R1	0hpi	Host	0.236052
ACT	R1 2hpi	R1	2hpi	Host	0.229183
ACT	R1 4hpi	R1	4hpi	Host	0.230297
ACT	R1 8hpi	R1	8hpi	Host	0.535506
ACT	R2 0hpi	R2	0hpi	Host	0.246789
ACT	R2 2hpi	R2	2hpi	Host	0.189378
ACT	R2 4hpi	R2	4hpi	Host	0.225684
ACT	R2 8hpi	R2	8hpi	Host	0.373223
AGA	R1 0hpi	R1	0hpi	Host	0.295872
AGA	R1 2hpi	R1	2hpi	Host	0.253754
AGA	R1 4hpi	R1	4hpi	Host	0.300997
AGA	R1 8hpi	R1	8hpi	Host	0.536774
AGA	R2 0hpi	R2	0hpi	Host	0.301575
AGA	R2 2hpi	R2	2hpi	Host	0.231939
AGA	R2 4hpi	R2	4hpi	Host	0.327613
AGA	R2 8hpi	R2	8hpi	Host	0.435115
AGC	R1 0hpi	R1	0hpi	Host	0.231912
AGC	R1 2hpi	R1	2hpi	Host	0.246971
AGC	R1 4hpi	R1	4hpi	Host	0.243178
AGC	R1 8hpi	R1	8hpi	Host	0.516716
AGC	R2 0hpi	R2	0hpi	Host	0.257411
AGC	R2 2hpi	R2	2hpi	Host	0.21923
AGC	R2 4hpi	R2	4hpi	Host	0.258607
AGC	R2 8hpi	R2	8hpi	Host	0.386745
AGG	R1 0hpi	R1	0hpi	Host	0.193894
AGG	R1 2hpi	R1	2hpi	Host	0.18369
AGG	R1 4hpi	R1	4hpi	Host	0.201137
AGG	R1 8hpi	R1	8hpi	Host	0.398568
AGG	R2 0hpi	R2	0hpi	Host	0.180315
AGG	R2 2hpi	R2	2hpi	Host	0.166631
AGG	R2 4hpi	R2	4hpi	Host	0.26471
AGG	R2 8hpi	R2	8hpi	Host	0.314064
AGT	R1 0hpi	R1	0hpi	Host	0.418473
AGT	R1 2hpi	R1	2hpi	Host	0.333333
AGT	R1 4hpi	R1	4hpi	Host	0.309055
AGT	R1 8hpi	R1	8hpi	Host	0.551637
AGT	R2 0hpi	R2	0hpi	Host	0.378372
AGT	R2 2hpi	R2	2hpi	Host	0.325
AGT	R2 4hpi	R2	4hpi	Host	0.326226
AGT	R2 8hpi	R2	8hpi	Host	0.637097
ATA	R1 0hpi	R1	0hpi	Host	0.371158
ATA	R1 2hpi	R1	2hpi	Host	0.390397
ATA	R1 4hpi	R1	4hpi	Host	0.417219
ATA	R1 8hpi	R1	8hpi	Host	0.6
ATA	R2 0hpi	R2	0hpi	Host	0.333056
ATA	R2 2hpi	R2	2hpi	Host	0.335958
ATA	R2 4hpi	R2	4hpi	Host	0.520408
ATA	R2 8hpi	R2	8hpi	Host	0.714286
ATC	R1 0hpi	R1	0hpi	Host	0.201548
ATC	R1 2hpi	R1	2hpi	Host	0.21332
ATC	R1 4hpi	R1	4hpi	Host	0.206297
ATC	R1 8hpi	R1	8hpi	Host	0.473037
ATC	R2 0hpi	R2	0hpi	Host	0.221646
ATC	R2 2hpi	R2	2hpi	Host	0.206171
ATC	R2 4hpi	R2	4hpi	Host	0.241218
ATC	R2 8hpi	R2	8hpi	Host	0.377826
ATG	R1 0hpi	R1	0hpi	Host	0.137892
ATG	R1 2hpi	R1	2hpi	Host	0.161919
ATG	R1 4hpi	R1	4hpi	Host	0.180066
ATG	R1 8hpi	R1	8hpi	Host	0.468641
ATG	R2 0hpi	R2	0hpi	Host	0.167798
ATG	R2 2hpi	R2	2hpi	Host	0.153686
ATG	R2 4hpi	R2	4hpi	Host	0.157925
ATG	R2 8hpi	R2	8hpi	Host	0.283215
ATT	R1 0hpi	R1	0hpi	Host	0.198621
ATT	R1 2hpi	R1	2hpi	Host	0.139751
ATT	R1 4hpi	R1	4hpi	Host	0.163562
ATT	R1 8hpi	R1	8hpi	Host	0.475432
ATT	R2 0hpi	R2	0hpi	Host	0.201399
ATT	R2 2hpi	R2	2hpi	Host	0.133045
ATT	R2 4hpi	R2	4hpi	Host	0.192794
ATT	R2 8hpi	R2	8hpi	Host	0.278164
CAA	R1 0hpi	R1	0hpi	Host	0.505126
CAA	R1 2hpi	R1	2hpi	Host	0.504797
CAA	R1 4hpi	R1	4hpi	Host	0.48321
CAA	R1 8hpi	R1	8hpi	Host	0.730724
CAA	R2 0hpi	R2	0hpi	Host	0.515364
CAA	R2 2hpi	R2	2hpi	Host	0.472616
CAA	R2 4hpi	R2	4hpi	Host	0.54491
CAA	R2 8hpi	R2	8hpi	Host	0.66369
CAC	R1 0hpi	R1	0hpi	Host	0.158139
CAC	R1 2hpi	R1	2hpi	Host	0.180442
CAC	R1 4hpi	R1	4hpi	Host	0.187761
CAC	R1 8hpi	R1	8hpi	Host	0.338832
CAC	R2 0hpi	R2	0hpi	Host	0.178575
CAC	R2 2hpi	R2	2hpi	Host	0.175313
CAC	R2 4hpi	R2	4hpi	Host	0.190337
CAC	R2 8hpi	R2	8hpi	Host	0.274045
CAG	R1 0hpi	R1	0hpi	Host	0.359625
CAG	R1 2hpi	R1	2hpi	Host	0.39636
CAG	R1 4hpi	R1	4hpi	Host	0.384755
CAG	R1 8hpi	R1	8hpi	Host	0.596036
CAG	R2 0hpi	R2	0hpi	Host	0.395252
CAG	R2 2hpi	R2	2hpi	Host	0.400643
CAG	R2 4hpi	R2	4hpi	Host	0.417446
CAG	R2 8hpi	R2	8hpi	Host	0.532497
CAT	R1 0hpi	R1	0hpi	Host	0.216353
CAT	R1 2hpi	R1	2hpi	Host	0.242063
CAT	R1 4hpi	R1	4hpi	Host	0.247806
CAT	R1 8hpi	R1	8hpi	Host	0.441687
CAT	R2 0hpi	R2	0hpi	Host	0.228278
CAT	R2 2hpi	R2	2hpi	Host	0.221982
CAT	R2 4hpi	R2	4hpi	Host	0.259649
CAT	R2 8hpi	R2	8hpi	Host	0.33209
CCA	R1 0hpi	R1	0hpi	Host	0.258515
CCA	R1 2hpi	R1	2hpi	Host	0.234375
CCA	R1 4hpi	R1	4hpi	Host	0.264957
CCA	R1 8hpi	R1	8hpi	Host	0.438462
CCA	R2 0hpi	R2	0hpi	Host	0.251398
CCA	R2 2hpi	R2	2hpi	Host	0.245088
CCA	R2 4hpi	R2	4hpi	Host	0.335793
CCA	R2 8hpi	R2	8hpi	Host	0.393939
CCC	R1 0hpi	R1	0hpi	Host	0.179456
CCC	R1 2hpi	R1	2hpi	Host	0.184775
CCC	R1 4hpi	R1	4hpi	Host	0.203822
CCC	R1 8hpi	R1	8hpi	Host	0.479543
CCC	R2 0hpi	R2	0hpi	Host	0.194991
CCC	R2 2hpi	R2	2hpi	Host	0.184532
CCC	R2 4hpi	R2	4hpi	Host	0.216619
CCC	R2 8hpi	R2	8hpi	Host	0.291041
CCG	R1 0hpi	R1	0hpi	Host	0.264856
CCG	R1 2hpi	R1	2hpi	Host	0.291062
CCG	R1 4hpi	R1	4hpi	Host	0.291692
CCG	R1 8hpi	R1	8hpi	Host	0.517128
CCG	R2 0hpi	R2	0hpi	Host	0.254806
CCG	R2 2hpi	R2	2hpi	Host	0.253371
CCG	R2 4hpi	R2	4hpi	Host	0.313916
CCG	R2 8hpi	R2	8hpi	Host	0.445993
CCT	R1 0hpi	R1	0hpi	Host	0.236275
CCT	R1 2hpi	R1	2hpi	Host	0.250466
CCT	R1 4hpi	R1	4hpi	Host	0.232795
CCT	R1 8hpi	R1	8hpi	Host	0.427423
CCT	R2 0hpi	R2	0hpi	Host	0.232619
CCT	R2 2hpi	R2	2hpi	Host	0.226819
CCT	R2 4hpi	R2	4hpi	Host	0.273663
CCT	R2 8hpi	R2	8hpi	Host	0.366082
CGA	R1 0hpi	R1	0hpi	Host	0.233474
CGA	R1 2hpi	R1	2hpi	Host	0.216236
CGA	R1 4hpi	R1	4hpi	Host	0.216652
CGA	R1 8hpi	R1	8hpi	Host	0.463291
CGA	R2 0hpi	R2	0hpi	Host	0.236037
CGA	R2 2hpi	R2	2hpi	Host	0.192637
CGA	R2 4hpi	R2	4hpi	Host	0.290237
CGA	R2 8hpi	R2	8hpi	Host	0.349282
CGC	R1 0hpi	R1	0hpi	Host	0.277792
CGC	R1 2hpi	R1	2hpi	Host	0.292253
CGC	R1 4hpi	R1	4hpi	Host	0.293983
CGC	R1 8hpi	R1	8hpi	Host	0.490387
CGC	R2 0hpi	R2	0hpi	Host	0.262966
CGC	R2 2hpi	R2	2hpi	Host	0.258714
CGC	R2 4hpi	R2	4hpi	Host	0.345162
CGC	R2 8hpi	R2	8hpi	Host	0.382508
CGG	R1 0hpi	R1	0hpi	Host	0.193989
CGG	R1 2hpi	R1	2hpi	Host	0.176563
CGG	R1 4hpi	R1	4hpi	Host	0.214511
CGG	R1 8hpi	R1	8hpi	Host	0.439024
CGG	R2 0hpi	R2	0hpi	Host	0.197818
CGG	R2 2hpi	R2	2hpi	Host	0.139553
CGG	R2 4hpi	R2	4hpi	Host	0.225806
CGG	R2 8hpi	R2	8hpi	Host	0.243902
CGT	R1 0hpi	R1	0hpi	Host	0.334169
CGT	R1 2hpi	R1	2hpi	Host	0.321068
CGT	R1 4hpi	R1	4hpi	Host	0.320803
CGT	R1 8hpi	R1	8hpi	Host	0.535924
CGT	R2 0hpi	R2	0hpi	Host	0.310163
CGT	R2 2hpi	R2	2hpi	Host	0.30161
CGT	R2 4hpi	R2	4hpi	Host	0.424768
CGT	R2 8hpi	R2	8hpi	Host	0.462547
CTA	R1 0hpi	R1	0hpi	Host	0.285458
CTA	R1 2hpi	R1	2hpi	Host	0.350731
CTA	R1 4hpi	R1	4hpi	Host	0.455172
CTA	R1 8hpi	R1	8hpi	Host	0.559322
CTA	R2 0hpi	R2	0hpi	Host	0.340348
CTA	R2 2hpi	R2	2hpi	Host	0.351474
CTA	R2 4hpi	R2	4hpi	Host	0.468571
CTA	R2 8hpi	R2	8hpi	Host	0.526316
CTC	R1 0hpi	R1	0hpi	Host	0.154212
CTC	R1 2hpi	R1	2hpi	Host	0.166741
CTC	R1 4hpi	R1	4hpi	Host	0.198555
CTC	R1 8hpi	R1	8hpi	Host	0.493413
CTC	R2 0hpi	R2	0hpi	Host	0.16623
CTC	R2 2hpi	R2	2hpi	Host	0.17001
CTC	R2 4hpi	R2	4hpi	Host	0.177121
CTC	R2 8hpi	R2	8hpi	Host	0.272753
CTG	R1 0hpi	R1	0hpi	Host	0.219926
CTG	R1 2hpi	R1	2hpi	Host	0.225198
CTG	R1 4hpi	R1	4hpi	Host	0.261138
CTG	R1 8hpi	R1	8hpi	Host	0.621935
CTG	R2 0hpi	R2	0hpi	Host	0.247226
CTG	R2 2hpi	R2	2hpi	Host	0.230013
CTG	R2 4hpi	R2	4hpi	Host	0.264024
CTG	R2 8hpi	R2	8hpi	Host	0.480153
CTT	R1 0hpi	R1	0hpi	Host	0.177912
CTT	R1 2hpi	R1	2hpi	Host	0.189273
CTT	R1 4hpi	R1	4hpi	Host	0.192287
CTT	R1 8hpi	R1	8hpi	Host	0.52438
CTT	R2 0hpi	R2	0hpi	Host	0.188323
CTT	R2 2hpi	R2	2hpi	Host	0.174502
CTT	R2 4hpi	R2	4hpi	Host	0.173251
CTT	R2 8hpi	R2	8hpi	Host	0.295267
GAA	R1 0hpi	R1	0hpi	Host	0.267788
GAA	R1 2hpi	R1	2hpi	Host	0.227023
GAA	R1 4hpi	R1	4hpi	Host	0.199832
GAA	R1 8hpi	R1	8hpi	Host	0.421053
GAA	R2 0hpi	R2	0hpi	Host	0.256875
GAA	R2 2hpi	R2	2hpi	Host	0.212492
GAA	R2 4hpi	R2	4hpi	Host	0.264717
GAA	R2 8hpi	R2	8hpi	Host	0.427273
GAC	R1 0hpi	R1	0hpi	Host	0.20533
GAC	R1 2hpi	R1	2hpi	Host	0.202425
GAC	R1 4hpi	R1	4hpi	Host	0.181807
GAC	R1 8hpi	R1	8hpi	Host	0.38011
GAC	R2 0hpi	R2	0hpi	Host	0.208198
GAC	R2 2hpi	R2	2hpi	Host	0.181447
GAC	R2 4hpi	R2	4hpi	Host	0.20565
GAC	R2 8hpi	R2	8hpi	Host	0.343513
GAG	R1 0hpi	R1	0hpi	Host	0.242523
GAG	R1 2hpi	R1	2hpi	Host	0.190508
GAG	R1 4hpi	R1	4hpi	Host	0.186729
GAG	R1 8hpi	R1	8hpi	Host	0.353003
GAG	R2 0hpi	R2	0hpi	Host	0.236577
GAG	R2 2hpi	R2	2hpi	Host	0.17789
GAG	R2 4hpi	R2	4hpi	Host	0.239747
GAG	R2 8hpi	R2	8hpi	Host	0.353678
GAT	R1 0hpi	R1	0hpi	Host	0.221255
GAT	R1 2hpi	R1	2hpi	Host	0.225585
GAT	R1 4hpi	R1	4hpi	Host	0.195912
GAT	R1 8hpi	R1	8hpi	Host	0.313027
GAT	R2 0hpi	R2	0hpi	Host	0.232585
GAT	R2 2hpi	R2	2hpi	Host	0.214089
GAT	R2 4hpi	R2	4hpi	Host	0.256167
GAT	R2 8hpi	R2	8hpi	Host	0.363138
GCA	R1 0hpi	R1	0hpi	Host	0.355497
GCA	R1 2hpi	R1	2hpi	Host	0.320733
GCA	R1 4hpi	R1	4hpi	Host	0.320268
GCA	R1 8hpi	R1	8hpi	Host	0.517123
GCA	R2 0hpi	R2	0hpi	Host	0.37736
GCA	R2 2hpi	R2	2hpi	Host	0.290759
GCA	R2 4hpi	R2	4hpi	Host	0.369748
GCA	R2 8hpi	R2	8hpi	Host	0.541935
GCC	R1 0hpi	R1	0hpi	Host	0.186435
GCC	R1 2hpi	R1	2hpi	Host	0.181752
GCC	R1 4hpi	R1	4hpi	Host	0.190336
GCC	R1 8hpi	R1	8hpi	Host	0.452029
GCC	R2 0hpi	R2	0hpi	Host	0.204078
GCC	R2 2hpi	R2	2hpi	Host	0.177073
GCC	R2 4hpi	R2	4hpi	Host	0.201223
GCC	R2 8hpi	R2	8hpi	Host	0.344622
GCG	R1 0hpi	R1	0hpi	Host	0.252884
GCG	R1 2hpi	R1	2hpi	Host	0.249054
GCG	R1 4hpi	R1	4hpi	Host	0.259674
GCG	R1 8hpi	R1	8hpi	Host	0.468302
GCG	R2 0hpi	R2	0hpi	Host	0.26051
GCG	R2 2hpi	R2	2hpi	Host	0.220492
GCG	R2 4hpi	R2	4hpi	Host	0.294042
GCG	R2 8hpi	R2	8hpi	Host	0.498353
GCT	R1 0hpi	R1	0hpi	Host	0.236201
GCT	R1 2hpi	R1	2hpi	Host	0.20937
GCT	R1 4hpi	R1	4hpi	Host	0.221698
GCT	R1 8hpi	R1	8hpi	Host	0.484181
GCT	R2 0hpi	R2	0hpi	Host	0.25398
GCT	R2 2hpi	R2	2hpi	Host	0.192504
GCT	R2 4hpi	R2	4hpi	Host	0.230003
GCT	R2 8hpi	R2	8hpi	Host	0.393024
GGA	R1 0hpi	R1	0hpi	Host	0.331137
GGA	R1 2hpi	R1	2hpi	Host	0.285684
GGA	R1 4hpi	R1	4hpi	Host	0.266197
GGA	R1 8hpi	R1	8hpi	Host	0.60363
GGA	R2 0hpi	R2	0hpi	Host	0.341859
GGA	R2 2hpi	R2	2hpi	Host	0.262204
GGA	R2 4hpi	R2	4hpi	Host	0.30842
GGA	R2 8hpi	R2	8hpi	Host	0.594547
GGC	R1 0hpi	R1	0hpi	Host	0.126494
GGC	R1 2hpi	R1	2hpi	Host	0.14265
GGC	R1 4hpi	R1	4hpi	Host	0.153936
GGC	R1 8hpi	R1	8hpi	Host	0.369487
GGC	R2 0hpi	R2	0hpi	Host	0.130411
GGC	R2 2hpi	R2	2hpi	Host	0.142531
GGC	R2 4hpi	R2	4hpi	Host	0.148961
GGC	R2 8hpi	R2	8hpi	Host	0.236019
GGG	R1 0hpi	R1	0hpi	Host	0.175983
GGG	R1 2hpi	R1	2hpi	Host	0.17234
GGG	R1 4hpi	R1	4hpi	Host	0.213919
GGG	R1 8hpi	R1	8hpi	Host	0.382536
GGG	R2 0hpi	R2	0hpi	Host	0.173283
GGG	R2 2hpi	R2	2hpi	Host	0.169175
GGG	R2 4hpi	R2	4hpi	Host	0.199269
GGG	R2 8hpi	R2	8hpi	Host	0.230769
GGT	R1 0hpi	R1	0hpi	Host	0.160293
GGT	R1 2hpi	R1	2hpi	Host	0.163081
GGT	R1 4hpi	R1	4hpi	Host	0.173174
GGT	R1 8hpi	R1	8hpi	Host	0.387883
GGT	R2 0hpi	R2	0hpi	Host	0.169406
GGT	R2 2hpi	R2	2hpi	Host	0.151055
GGT	R2 4hpi	R2	4hpi	Host	0.17698
GGT	R2 8hpi	R2	8hpi	Host	0.320806
GTA	R1 0hpi	R1	0hpi	Host	0.189039
GTA	R1 2hpi	R1	2hpi	Host	0.268643
GTA	R1 4hpi	R1	4hpi	Host	0.258026
GTA	R1 8hpi	R1	8hpi	Host	0.425676
GTA	R2 0hpi	R2	0hpi	Host	0.203082
GTA	R2 2hpi	R2	2hpi	Host	0.220321
GTA	R2 4hpi	R2	4hpi	Host	0.297297
GTA	R2 8hpi	R2	8hpi	Host	0.322917
GTC	R1 0hpi	R1	0hpi	Host	0.146016
GTC	R1 2hpi	R1	2hpi	Host	0.160676
GTC	R1 4hpi	R1	4hpi	Host	0.169501
GTC	R1 8hpi	R1	8hpi	Host	0.491647
GTC	R2 0hpi	R2	0hpi	Host	0.1576
GTC	R2 2hpi	R2	2hpi	Host	0.15545
GTC	R2 4hpi	R2	4hpi	Host	0.163549
GTC	R2 8hpi	R2	8hpi	Host	0.272601
GTG	R1 0hpi	R1	0hpi	Host	0.167113
GTG	R1 2hpi	R1	2hpi	Host	0.209561
GTG	R1 4hpi	R1	4hpi	Host	0.215616
GTG	R1 8hpi	R1	8hpi	Host	0.484255
GTG	R2 0hpi	R2	0hpi	Host	0.191968
GTG	R2 2hpi	R2	2hpi	Host	0.210197
GTG	R2 4hpi	R2	4hpi	Host	0.238696
GTG	R2 8hpi	R2	8hpi	Host	0.336885
GTT	R1 0hpi	R1	0hpi	Host	0.255953
GTT	R1 2hpi	R1	2hpi	Host	0.240773
GTT	R1 4hpi	R1	4hpi	Host	0.250704
GTT	R1 8hpi	R1	8hpi	Host	0.535791
GTT	R2 0hpi	R2	0hpi	Host	0.259563
GTT	R2 2hpi	R2	2hpi	Host	0.203759
GTT	R2 4hpi	R2	4hpi	Host	0.229811
GTT	R2 8hpi	R2	8hpi	Host	0.462992
TAC	R1 0hpi	R1	0hpi	Host	0.16139
TAC	R1 2hpi	R1	2hpi	Host	0.173822
TAC	R1 4hpi	R1	4hpi	Host	0.184477
TAC	R1 8hpi	R1	8hpi	Host	0.381972
TAC	R2 0hpi	R2	0hpi	Host	0.189168
TAC	R2 2hpi	R2	2hpi	Host	0.17494
TAC	R2 4hpi	R2	4hpi	Host	0.194365
TAC	R2 8hpi	R2	8hpi	Host	0.274536
TAT	R1 0hpi	R1	0hpi	Host	0.17656
TAT	R1 2hpi	R1	2hpi	Host	0.193759
TAT	R1 4hpi	R1	4hpi	Host	0.204047
TAT	R1 8hpi	R1	8hpi	Host	0.457975
TAT	R2 0hpi	R2	0hpi	Host	0.202554
TAT	R2 2hpi	R2	2hpi	Host	0.189342
TAT	R2 4hpi	R2	4hpi	Host	0.251046
TAT	R2 8hpi	R2	8hpi	Host	0.268135
TCA	R1 0hpi	R1	0hpi	Host	0.37506
TCA	R1 2hpi	R1	2hpi	Host	0.337757
TCA	R1 4hpi	R1	4hpi	Host	0.347726
TCA	R1 8hpi	R1	8hpi	Host	0.511785
TCA	R2 0hpi	R2	0hpi	Host	0.40604
TCA	R2 2hpi	R2	2hpi	Host	0.331533
TCA	R2 4hpi	R2	4hpi	Host	0.421721
TCA	R2 8hpi	R2	8hpi	Host	0.5
TCC	R1 0hpi	R1	0hpi	Host	0.343545
TCC	R1 2hpi	R1	2hpi	Host	0.333087
TCC	R1 4hpi	R1	4hpi	Host	0.333859
TCC	R1 8hpi	R1	8hpi	Host	0.603364
TCC	R2 0hpi	R2	0hpi	Host	0.36372
TCC	R2 2hpi	R2	2hpi	Host	0.310678
TCC	R2 4hpi	R2	4hpi	Host	0.36763
TCC	R2 8hpi	R2	8hpi	Host	0.524226
TCG	R1 0hpi	R1	0hpi	Host	0.296049
TCG	R1 2hpi	R1	2hpi	Host	0.323687
TCG	R1 4hpi	R1	4hpi	Host	0.318486
TCG	R1 8hpi	R1	8hpi	Host	0.545578
TCG	R2 0hpi	R2	0hpi	Host	0.31268
TCG	R2 2hpi	R2	2hpi	Host	0.308014
TCG	R2 4hpi	R2	4hpi	Host	0.371823
TCG	R2 8hpi	R2	8hpi	Host	0.483554
TCT	R1 0hpi	R1	0hpi	Host	0.331414
TCT	R1 2hpi	R1	2hpi	Host	0.323676
TCT	R1 4hpi	R1	4hpi	Host	0.350776
TCT	R1 8hpi	R1	8hpi	Host	0.504404
TCT	R2 0hpi	R2	0hpi	Host	0.357217
TCT	R2 2hpi	R2	2hpi	Host	0.316741
TCT	R2 4hpi	R2	4hpi	Host	0.388739
TCT	R2 8hpi	R2	8hpi	Host	0.465773
TGC	R1 0hpi	R1	0hpi	Host	0.163375
TGC	R1 2hpi	R1	2hpi	Host	0.183556
TGC	R1 4hpi	R1	4hpi	Host	0.199904
TGC	R1 8hpi	R1	8hpi	Host	0.450352
TGC	R2 0hpi	R2	0hpi	Host	0.171047
TGC	R2 2hpi	R2	2hpi	Host	0.176063
TGC	R2 4hpi	R2	4hpi	Host	0.204638
TGC	R2 8hpi	R2	8hpi	Host	0.289583
TGG	R1 0hpi	R1	0hpi	Host	0.19214
TGG	R1 2hpi	R1	2hpi	Host	0.213694
TGG	R1 4hpi	R1	4hpi	Host	0.237869
TGG	R1 8hpi	R1	8hpi	Host	0.39339
TGG	R2 0hpi	R2	0hpi	Host	0.208963
TGG	R2 2hpi	R2	2hpi	Host	0.195026
TGG	R2 4hpi	R2	4hpi	Host	0.262415
TGG	R2 8hpi	R2	8hpi	Host	0.335927
TGT	R1 0hpi	R1	0hpi	Host	0.254292
TGT	R1 2hpi	R1	2hpi	Host	0.255639
TGT	R1 4hpi	R1	4hpi	Host	0.218679
TGT	R1 8hpi	R1	8hpi	Host	0.5
TGT	R2 0hpi	R2	0hpi	Host	0.275494
TGT	R2 2hpi	R2	2hpi	Host	0.225122
TGT	R2 4hpi	R2	4hpi	Host	0.322581
TGT	R2 8hpi	R2	8hpi	Host	0.468085
TTA	R1 0hpi	R1	0hpi	Host	0.304348
TTA	R1 2hpi	R1	2hpi	Host	0.233333
TTA	R1 4hpi	R1	4hpi	Host	0.289474
TTA	R1 8hpi	R1	8hpi	Host	0.5
TTA	R2 0hpi	R2	0hpi	Host	0.4
TTA	R2 2hpi	R2	2hpi	Host	0.228571
TTA	R2 4hpi	R2	4hpi	Host	0.307692
TTA	R2 8hpi	R2	8hpi	Host	1
TTC	R1 0hpi	R1	0hpi	Host	0.139505
TTC	R1 2hpi	R1	2hpi	Host	0.141461
TTC	R1 4hpi	R1	4hpi	Host	0.15577
TTC	R1 8hpi	R1	8hpi	Host	0.380885
TTC	R2 0hpi	R2	0hpi	Host	0.154076
TTC	R2 2hpi	R2	2hpi	Host	0.142604
TTC	R2 4hpi	R2	4hpi	Host	0.149947
TTC	R2 8hpi	R2	8hpi	Host	0.254389
TTG	R1 0hpi	R1	0hpi	Host	0.351781
TTG	R1 2hpi	R1	2hpi	Host	0.355998
TTG	R1 4hpi	R1	4hpi	Host	0.370275
TTG	R1 8hpi	R1	8hpi	Host	0.624615
TTG	R2 0hpi	R2	0hpi	Host	0.372456
TTG	R2 2hpi	R2	2hpi	Host	0.327541
TTG	R2 4hpi	R2	4hpi	Host	0.437073
TTG	R2 8hpi	R2	8hpi	Host	0.529787
TTT	R1 0hpi	R1	0hpi	Host	0.167855
TTT	R1 2hpi	R1	2hpi	Host	0.201923
TTT	R1 4hpi	R1	4hpi	Host	0.224146
TTT	R1 8hpi	R1	8hpi	Host	0.39879
TTT	R2 0hpi	R2	0hpi	Host	0.216
TTT	R2 2hpi	R2	2hpi	Host	0.180068
TTT	R2 4hpi	R2	4hpi	Host	0.240265
TTT	R2 8hpi	R2	8hpi	Host	0.276688
AAA	R1 2hpi	R1	2hpi	Virus	0.252081
AAA	R1 4hpi	R1	4hpi	Virus	0.235205
AAA	R1 8hpi	R1	8hpi	Virus	0.485935
AAA	R2 2hpi	R2	2hpi	Virus	0.210245
AAA	R2 4hpi	R2	4hpi	Virus	0.264319
AAA	R2 8hpi	R2	8hpi	Virus	0.439404
AAC	R1 2hpi	R1	2hpi	Virus	0.214581
AAC	R1 4hpi	R1	4hpi	Virus	0.180968
AAC	R1 8hpi	R1	8hpi	Virus	0.426932
AAC	R2 2hpi	R2	2hpi	Virus	0.199787
AAC	R2 4hpi	R2	4hpi	Virus	0.1866
AAC	R2 8hpi	R2	8hpi	Virus	0.347583
AAG	R1 2hpi	R1	2hpi	Virus	0.282445
AAG	R1 4hpi	R1	4hpi	Virus	0.255887
AAG	R1 8hpi	R1	8hpi	Virus	0.471057
AAG	R2 2hpi	R2	2hpi	Virus	0.228213
AAG	R2 4hpi	R2	4hpi	Virus	0.266325
AAG	R2 8hpi	R2	8hpi	Virus	0.38091
AAT	R1 2hpi	R1	2hpi	Virus	0.215893
AAT	R1 4hpi	R1	4hpi	Virus	0.186837
AAT	R1 8hpi	R1	8hpi	Virus	0.428383
AAT	R2 2hpi	R2	2hpi	Virus	0.181247
AAT	R2 4hpi	R2	4hpi	Virus	0.214919
AAT	R2 8hpi	R2	8hpi	Virus	0.39383
ACA	R1 2hpi	R1	2hpi	Virus	0.237951
ACA	R1 4hpi	R1	4hpi	Virus	0.227943
ACA	R1 8hpi	R1	8hpi	Virus	0.5105
ACA	R2 2hpi	R2	2hpi	Virus	0.204343
ACA	R2 4hpi	R2	4hpi	Virus	0.234317
ACA	R2 8hpi	R2	8hpi	Virus	0.438263
ACC	R1 2hpi	R1	2hpi	Virus	0.233156
ACC	R1 4hpi	R1	4hpi	Virus	0.19915
ACC	R1 8hpi	R1	8hpi	Virus	0.424153
ACC	R2 2hpi	R2	2hpi	Virus	0.20733
ACC	R2 4hpi	R2	4hpi	Virus	0.212681
ACC	R2 8hpi	R2	8hpi	Virus	0.324613
ACG	R1 2hpi	R1	2hpi	Virus	0.231061
ACG	R1 4hpi	R1	4hpi	Virus	0.281836
ACG	R1 8hpi	R1	8hpi	Virus	0.445092
ACG	R2 2hpi	R2	2hpi	Virus	0.194534
ACG	R2 4hpi	R2	4hpi	Virus	0.309202
ACG	R2 8hpi	R2	8hpi	Virus	0.363509
ACT	R1 2hpi	R1	2hpi	Virus	0.210968
ACT	R1 4hpi	R1	4hpi	Virus	0.193187
ACT	R1 8hpi	R1	8hpi	Virus	0.387237
ACT	R2 2hpi	R2	2hpi	Virus	0.193301
ACT	R2 4hpi	R2	4hpi	Virus	0.199571
ACT	R2 8hpi	R2	8hpi	Virus	0.265964
AGA	R1 2hpi	R1	2hpi	Virus	0.214762
AGA	R1 4hpi	R1	4hpi	Virus	0.209845
AGA	R1 8hpi	R1	8hpi	Virus	0.424376
AGA	R2 2hpi	R2	2hpi	Virus	0.182594
AGA	R2 4hpi	R2	4hpi	Virus	0.274922
AGA	R2 8hpi	R2	8hpi	Virus	0.382748
AGC	R1 2hpi	R1	2hpi	Virus	0.278897
AGC	R1 4hpi	R1	4hpi	Virus	0.231487
AGC	R1 8hpi	R1	8hpi	Virus	0.412684
AGC	R2 2hpi	R2	2hpi	Virus	0.227324
AGC	R2 4hpi	R2	4hpi	Virus	0.240851
AGC	R2 8hpi	R2	8hpi	Virus	0.280964
AGG	R1 2hpi	R1	2hpi	Virus	0.190522
AGG	R1 4hpi	R1	4hpi	Virus	0.198673
AGG	R1 8hpi	R1	8hpi	Virus	0.395088
AGG	R2 2hpi	R2	2hpi	Virus	0.156352
AGG	R2 4hpi	R2	4hpi	Virus	0.234507
AGG	R2 8hpi	R2	8hpi	Virus	0.31048
AGT	R1 2hpi	R1	2hpi	Virus	0.259436
AGT	R1 4hpi	R1	4hpi	Virus	0.278294
AGT	R1 8hpi	R1	8hpi	Virus	0.595089
AGT	R2 2hpi	R2	2hpi	Virus	0.217294
AGT	R2 4hpi	R2	4hpi	Virus	0.290191
AGT	R2 8hpi	R2	8hpi	Virus	0.511675
ATA	R1 2hpi	R1	2hpi	Virus	0.318846
ATA	R1 4hpi	R1	4hpi	Virus	0.344819
ATA	R1 8hpi	R1	8hpi	Virus	0.508162
ATA	R2 2hpi	R2	2hpi	Virus	0.274149
ATA	R2 4hpi	R2	4hpi	Virus	0.426759
ATA	R2 8hpi	R2	8hpi	Virus	0.535738
ATC	R1 2hpi	R1	2hpi	Virus	0.215561
ATC	R1 4hpi	R1	4hpi	Virus	0.207493
ATC	R1 8hpi	R1	8hpi	Virus	0.452969
ATC	R2 2hpi	R2	2hpi	Virus	0.197754
ATC	R2 4hpi	R2	4hpi	Virus	0.234378
ATC	R2 8hpi	R2	8hpi	Virus	0.409079
ATG	R1 2hpi	R1	2hpi	Virus	0.157578
ATG	R1 4hpi	R1	4hpi	Virus	0.180464
ATG	R1 8hpi	R1	8hpi	Virus	0.419472
ATG	R2 2hpi	R2	2hpi	Virus	0.154179
ATG	R2 4hpi	R2	4hpi	Virus	0.151644
ATG	R2 8hpi	R2	8hpi	Virus	0.326369
ATT	R1 2hpi	R1	2hpi	Virus	0.180929
ATT	R1 4hpi	R1	4hpi	Virus	0.183958
ATT	R1 8hpi	R1	8hpi	Virus	0.40536
ATT	R2 2hpi	R2	2hpi	Virus	0.165635
ATT	R2 4hpi	R2	4hpi	Virus	0.189192
ATT	R2 8hpi	R2	8hpi	Virus	0.340342
CAA	R1 2hpi	R1	2hpi	Virus	0.361578
CAA	R1 4hpi	R1	4hpi	Virus	0.331933
CAA	R1 8hpi	R1	8hpi	Virus	0.527313
CAA	R2 2hpi	R2	2hpi	Virus	0.3301
CAA	R2 4hpi	R2	4hpi	Virus	0.402348
CAA	R2 8hpi	R2	8hpi	Virus	0.520502
CAC	R1 2hpi	R1	2hpi	Virus	0.18447
CAC	R1 4hpi	R1	4hpi	Virus	0.150882
CAC	R1 8hpi	R1	8hpi	Virus	0.29026
CAC	R2 2hpi	R2	2hpi	Virus	0.164511
CAC	R2 4hpi	R2	4hpi	Virus	0.148202
CAC	R2 8hpi	R2	8hpi	Virus	0.263067
CAG	R1 2hpi	R1	2hpi	Virus	0.322629
CAG	R1 4hpi	R1	4hpi	Virus	0.299006
CAG	R1 8hpi	R1	8hpi	Virus	0.574882
CAG	R2 2hpi	R2	2hpi	Virus	0.315284
CAG	R2 4hpi	R2	4hpi	Virus	0.338632
CAG	R2 8hpi	R2	8hpi	Virus	0.577692
CAT	R1 2hpi	R1	2hpi	Virus	0.180285
CAT	R1 4hpi	R1	4hpi	Virus	0.161188
CAT	R1 8hpi	R1	8hpi	Virus	0.348536
CAT	R2 2hpi	R2	2hpi	Virus	0.172032
CAT	R2 4hpi	R2	4hpi	Virus	0.180065
CAT	R2 8hpi	R2	8hpi	Virus	0.314728
CCA	R1 2hpi	R1	2hpi	Virus	0.184169
CCA	R1 4hpi	R1	4hpi	Virus	0.20023
CCA	R1 8hpi	R1	8hpi	Virus	0.455788
CCA	R2 2hpi	R2	2hpi	Virus	0.180707
CCA	R2 4hpi	R2	4hpi	Virus	0.183857
CCA	R2 8hpi	R2	8hpi	Virus	0.372188
CCC	R1 2hpi	R1	2hpi	Virus	0.318875
CCC	R1 4hpi	R1	4hpi	Virus	0.200911
CCC	R1 8hpi	R1	8hpi	Virus	0.481071
CCC	R2 2hpi	R2	2hpi	Virus	0.320548
CCC	R2 4hpi	R2	4hpi	Virus	0.246751
CCC	R2 8hpi	R2	8hpi	Virus	0.373574
CCG	R1 2hpi	R1	2hpi	Virus	0.236073
CCG	R1 4hpi	R1	4hpi	Virus	0.244193
CCG	R1 8hpi	R1	8hpi	Virus	0.393074
CCG	R2 2hpi	R2	2hpi	Virus	0.202454
CCG	R2 4hpi	R2	4hpi	Virus	0.231096
CCG	R2 8hpi	R2	8hpi	Virus	0.298445
CCT	R1 2hpi	R1	2hpi	Virus	0.179044
CCT	R1 4hpi	R1	4hpi	Virus	0.183575
CCT	R1 8hpi	R1	8hpi	Virus	0.46367
CCT	R2 2hpi	R2	2hpi	Virus	0.167666
CCT	R2 4hpi	R2	4hpi	Virus	0.174826
CCT	R2 8hpi	R2	8hpi	Virus	0.350923
CGA	R1 2hpi	R1	2hpi	Virus	0.192519
CGA	R1 4hpi	R1	4hpi	Virus	0.18804
CGA	R1 8hpi	R1	8hpi	Virus	0.498646
CGA	R2 2hpi	R2	2hpi	Virus	0.167825
CGA	R2 4hpi	R2	4hpi	Virus	0.183189
CGA	R2 8hpi	R2	8hpi	Virus	0.406579
CGC	R1 2hpi	R1	2hpi	Virus	0.293489
CGC	R1 4hpi	R1	4hpi	Virus	0.239112
CGC	R1 8hpi	R1	8hpi	Virus	0.587214
CGC	R2 2hpi	R2	2hpi	Virus	0.258537
CGC	R2 4hpi	R2	4hpi	Virus	0.28864
CGC	R2 8hpi	R2	8hpi	Virus	0.502008
CGG	R1 2hpi	R1	2hpi	Virus	0.162577
CGG	R1 4hpi	R1	4hpi	Virus	0.171014
CGG	R1 8hpi	R1	8hpi	Virus	0.246154
CGG	R2 2hpi	R2	2hpi	Virus	0.163077
CGG	R2 4hpi	R2	4hpi	Virus	0.23569
CGG	R2 8hpi	R2	8hpi	Virus	0.227336
CGT	R1 2hpi	R1	2hpi	Virus	0.26556
CGT	R1 4hpi	R1	4hpi	Virus	0.276992
CGT	R1 8hpi	R1	8hpi	Virus	0.438029
CGT	R2 2hpi	R2	2hpi	Virus	0.229829
CGT	R2 4hpi	R2	4hpi	Virus	0.369873
CGT	R2 8hpi	R2	8hpi	Virus	0.410684
CTA	R1 2hpi	R1	2hpi	Virus	0.231516
CTA	R1 4hpi	R1	4hpi	Virus	0.251555
CTA	R1 8hpi	R1	8hpi	Virus	0.547255
CTA	R2 2hpi	R2	2hpi	Virus	0.214393
CTA	R2 4hpi	R2	4hpi	Virus	0.262468
CTA	R2 8hpi	R2	8hpi	Virus	0.461708
CTC	R1 2hpi	R1	2hpi	Virus	0.167112
CTC	R1 4hpi	R1	4hpi	Virus	0.180539
CTC	R1 8hpi	R1	8hpi	Virus	0.399615
CTC	R2 2hpi	R2	2hpi	Virus	0.155694
CTC	R2 4hpi	R2	4hpi	Virus	0.147293
CTC	R2 8hpi	R2	8hpi	Virus	0.26389
CTG	R1 2hpi	R1	2hpi	Virus	0.19155
CTG	R1 4hpi	R1	4hpi	Virus	0.201009
CTG	R1 8hpi	R1	8hpi	Virus	0.489407
CTG	R2 2hpi	R2	2hpi	Virus	0.195379
CTG	R2 4hpi	R2	4hpi	Virus	0.178571
CTG	R2 8hpi	R2	8hpi	Virus	0.415472
CTT	R1 2hpi	R1	2hpi	Virus	0.18568
CTT	R1 4hpi	R1	4hpi	Virus	0.190836
CTT	R1 8hpi	R1	8hpi	Virus	0.47183
CTT	R2 2hpi	R2	2hpi	Virus	0.165758
CTT	R2 4hpi	R2	4hpi	Virus	0.157388
CTT	R2 8hpi	R2	8hpi	Virus	0.296638
GAA	R1 2hpi	R1	2hpi	Virus	0.217921
GAA	R1 4hpi	R1	4hpi	Virus	0.186798
GAA	R1 8hpi	R1	8hpi	Virus	0.32567
GAA	R2 2hpi	R2	2hpi	Virus	0.183652
GAA	R2 4hpi	R2	4hpi	Virus	0.248773
GAA	R2 8hpi	R2	8hpi	Virus	0.340764
GAC	R1 2hpi	R1	2hpi	Virus	0.207059
GAC	R1 4hpi	R1	4hpi	Virus	0.183265
GAC	R1 8hpi	R1	8hpi	Virus	0.414177
GAC	R2 2hpi	R2	2hpi	Virus	0.180626
GAC	R2 4hpi	R2	4hpi	Virus	0.201251
GAC	R2 8hpi	R2	8hpi	Virus	0.399254
GAG	R1 2hpi	R1	2hpi	Virus	0.232591
GAG	R1 4hpi	R1	4hpi	Virus	0.206316
GAG	R1 8hpi	R1	8hpi	Virus	0.393438
GAG	R2 2hpi	R2	2hpi	Virus	0.185985
GAG	R2 4hpi	R2	4hpi	Virus	0.26646
GAG	R2 8hpi	R2	8hpi	Virus	0.4057
GAT	R1 2hpi	R1	2hpi	Virus	0.215403
GAT	R1 4hpi	R1	4hpi	Virus	0.190332
GAT	R1 8hpi	R1	8hpi	Virus	0.384134
GAT	R2 2hpi	R2	2hpi	Virus	0.178677
GAT	R2 4hpi	R2	4hpi	Virus	0.236051
GAT	R2 8hpi	R2	8hpi	Virus	0.400454
GCA	R1 2hpi	R1	2hpi	Virus	0.178447
GCA	R1 4hpi	R1	4hpi	Virus	0.198037
GCA	R1 8hpi	R1	8hpi	Virus	0.479988
GCA	R2 2hpi	R2	2hpi	Virus	0.155781
GCA	R2 4hpi	R2	4hpi	Virus	0.192776
GCA	R2 8hpi	R2	8hpi	Virus	0.427177
GCC	R1 2hpi	R1	2hpi	Virus	0.203669
GCC	R1 4hpi	R1	4hpi	Virus	0.188243
GCC	R1 8hpi	R1	8hpi	Virus	0.448531
GCC	R2 2hpi	R2	2hpi	Virus	0.187521
GCC	R2 4hpi	R2	4hpi	Virus	0.181926
GCC	R2 8hpi	R2	8hpi	Virus	0.325541
GCG	R1 2hpi	R1	2hpi	Virus	0.221352
GCG	R1 4hpi	R1	4hpi	Virus	0.191444
GCG	R1 8hpi	R1	8hpi	Virus	0.576863
GCG	R2 2hpi	R2	2hpi	Virus	0.16602
GCG	R2 4hpi	R2	4hpi	Virus	0.143763
GCG	R2 8hpi	R2	8hpi	Virus	0.485271
GCT	R1 2hpi	R1	2hpi	Virus	0.180801
GCT	R1 4hpi	R1	4hpi	Virus	0.178671
GCT	R1 8hpi	R1	8hpi	Virus	0.405866
GCT	R2 2hpi	R2	2hpi	Virus	0.153623
GCT	R2 4hpi	R2	4hpi	Virus	0.188113
GCT	R2 8hpi	R2	8hpi	Virus	0.313301
GGA	R1 2hpi	R1	2hpi	Virus	0.13824
GGA	R1 4hpi	R1	4hpi	Virus	0.132334
GGA	R1 8hpi	R1	8hpi	Virus	0.304396
GGA	R2 2hpi	R2	2hpi	Virus	0.11893
GGA	R2 4hpi	R2	4hpi	Virus	0.126558
GGA	R2 8hpi	R2	8hpi	Virus	0.279373
GGC	R1 2hpi	R1	2hpi	Virus	0.156607
GGC	R1 4hpi	R1	4hpi	Virus	0.158136
GGC	R1 8hpi	R1	8hpi	Virus	0.327124
GGC	R2 2hpi	R2	2hpi	Virus	0.159739
GGC	R2 4hpi	R2	4hpi	Virus	0.179394
GGC	R2 8hpi	R2	8hpi	Virus	0.172054
GGG	R1 2hpi	R1	2hpi	Virus	0.147629
GGG	R1 4hpi	R1	4hpi	Virus	0.169501
GGG	R1 8hpi	R1	8hpi	Virus	0.409038
GGG	R2 2hpi	R2	2hpi	Virus	0.15986
GGG	R2 4hpi	R2	4hpi	Virus	0.132836
GGG	R2 8hpi	R2	8hpi	Virus	0.323453
GGT	R1 2hpi	R1	2hpi	Virus	0.175651
GGT	R1 4hpi	R1	4hpi	Virus	0.156303
GGT	R1 8hpi	R1	8hpi	Virus	0.383812
GGT	R2 2hpi	R2	2hpi	Virus	0.153425
GGT	R2 4hpi	R2	4hpi	Virus	0.142004
GGT	R2 8hpi	R2	8hpi	Virus	0.286262
GTA	R1 2hpi	R1	2hpi	Virus	0.178423
GTA	R1 4hpi	R1	4hpi	Virus	0.200448
GTA	R1 8hpi	R1	8hpi	Virus	0.408774
GTA	R2 2hpi	R2	2hpi	Virus	0.164764
GTA	R2 4hpi	R2	4hpi	Virus	0.195702
GTA	R2 8hpi	R2	8hpi	Virus	0.29479
GTC	R1 2hpi	R1	2hpi	Virus	0.175592
GTC	R1 4hpi	R1	4hpi	Virus	0.186828
GTC	R1 8hpi	R1	8hpi	Virus	0.448527
GTC	R2 2hpi	R2	2hpi	Virus	0.144755
GTC	R2 4hpi	R2	4hpi	Virus	0.189461
GTC	R2 8hpi	R2	8hpi	Virus	0.332433
GTG	R1 2hpi	R1	2hpi	Virus	0.23418
GTG	R1 4hpi	R1	4hpi	Virus	0.243941
GTG	R1 8hpi	R1	8hpi	Virus	0.43556
GTG	R2 2hpi	R2	2hpi	Virus	0.185714
GTG	R2 4hpi	R2	4hpi	Virus	0.224071
GTG	R2 8hpi	R2	8hpi	Virus	0.4063
GTT	R1 2hpi	R1	2hpi	Virus	0.168183
GTT	R1 4hpi	R1	4hpi	Virus	0.154223
GTT	R1 8hpi	R1	8hpi	Virus	0.407906
GTT	R2 2hpi	R2	2hpi	Virus	0.139783
GTT	R2 4hpi	R2	4hpi	Virus	0.148943
GTT	R2 8hpi	R2	8hpi	Virus	0.257656
TAC	R1 2hpi	R1	2hpi	Virus	0.18007
TAC	R1 4hpi	R1	4hpi	Virus	0.15715
TAC	R1 8hpi	R1	8hpi	Virus	0.320249
TAC	R2 2hpi	R2	2hpi	Virus	0.161804
TAC	R2 4hpi	R2	4hpi	Virus	0.173639
TAC	R2 8hpi	R2	8hpi	Virus	0.275817
TAT	R1 2hpi	R1	2hpi	Virus	0.17703
TAT	R1 4hpi	R1	4hpi	Virus	0.17043
TAT	R1 8hpi	R1	8hpi	Virus	0.339511
TAT	R2 2hpi	R2	2hpi	Virus	0.163283
TAT	R2 4hpi	R2	4hpi	Virus	0.189202
TAT	R2 8hpi	R2	8hpi	Virus	0.311559
TCA	R1 2hpi	R1	2hpi	Virus	0.277471
TCA	R1 4hpi	R1	4hpi	Virus	0.326617
TCA	R1 8hpi	R1	8hpi	Virus	0.498141
TCA	R2 2hpi	R2	2hpi	Virus	0.241476
TCA	R2 4hpi	R2	4hpi	Virus	0.35445
TCA	R2 8hpi	R2	8hpi	Virus	0.435393
TCC	R1 2hpi	R1	2hpi	Virus	0.276877
TCC	R1 4hpi	R1	4hpi	Virus	0.28732
TCC	R1 8hpi	R1	8hpi	Virus	0.481462
TCC	R2 2hpi	R2	2hpi	Virus	0.260208
TCC	R2 4hpi	R2	4hpi	Virus	0.348083
TCC	R2 8hpi	R2	8hpi	Virus	0.426996
TCG	R1 2hpi	R1	2hpi	Virus	0.324341
TCG	R1 4hpi	R1	4hpi	Virus	0.266993
TCG	R1 8hpi	R1	8hpi	Virus	0.51619
TCG	R2 2hpi	R2	2hpi	Virus	0.290079
TCG	R2 4hpi	R2	4hpi	Virus	0.304016
TCG	R2 8hpi	R2	8hpi	Virus	0.490405
TCT	R1 2hpi	R1	2hpi	Virus	0.291138
TCT	R1 4hpi	R1	4hpi	Virus	0.281587
TCT	R1 8hpi	R1	8hpi	Virus	0.513275
TCT	R2 2hpi	R2	2hpi	Virus	0.260481
TCT	R2 4hpi	R2	4hpi	Virus	0.336132
TCT	R2 8hpi	R2	8hpi	Virus	0.431917
TGC	R1 2hpi	R1	2hpi	Virus	0.255183
TGC	R1 4hpi	R1	4hpi	Virus	0.271806
TGC	R1 8hpi	R1	8hpi	Virus	0.489756
TGC	R2 2hpi	R2	2hpi	Virus	0.202381
TGC	R2 4hpi	R2	4hpi	Virus	0.325707
TGC	R2 8hpi	R2	8hpi	Virus	0.382804
TGG	R1 2hpi	R1	2hpi	Virus	0.216497
TGG	R1 4hpi	R1	4hpi	Virus	0.234808
TGG	R1 8hpi	R1	8hpi	Virus	0.453417
TGG	R2 2hpi	R2	2hpi	Virus	0.189123
TGG	R2 4hpi	R2	4hpi	Virus	0.265852
TGG	R2 8hpi	R2	8hpi	Virus	0.377957
TGT	R1 2hpi	R1	2hpi	Virus	0.229971
TGT	R1 4hpi	R1	4hpi	Virus	0.250291
TGT	R1 8hpi	R1	8hpi	Virus	0.440182
TGT	R2 2hpi	R2	2hpi	Virus	0.191659
TGT	R2 4hpi	R2	4hpi	Virus	0.296214
TGT	R2 8hpi	R2	8hpi	Virus	0.32797
TTA	R1 2hpi	R1	2hpi	Virus	0.31237
TTA	R1 4hpi	R1	4hpi	Virus	0.304479
TTA	R1 8hpi	R1	8hpi	Virus	0.645601
TTA	R2 2hpi	R2	2hpi	Virus	0.277218
TTA	R2 4hpi	R2	4hpi	Virus	0.360884
TTA	R2 8hpi	R2	8hpi	Virus	0.558382
TTC	R1 2hpi	R1	2hpi	Virus	0.180701
TTC	R1 4hpi	R1	4hpi	Virus	0.16265
TTC	R1 8hpi	R1	8hpi	Virus	0.30789
TTC	R2 2hpi	R2	2hpi	Virus	0.159005
TTC	R2 4hpi	R2	4hpi	Virus	0.146108
TTC	R2 8hpi	R2	8hpi	Virus	0.234235
TTG	R1 2hpi	R1	2hpi	Virus	0.332428
TTG	R1 4hpi	R1	4hpi	Virus	0.327313
TTG	R1 8hpi	R1	8hpi	Virus	0.584501
TTG	R2 2hpi	R2	2hpi	Virus	0.2824
TTG	R2 4hpi	R2	4hpi	Virus	0.405441
TTG	R2 8hpi	R2	8hpi	Virus	0.54378
TTT	R1 2hpi	R1	2hpi	Virus	0.171751
TTT	R1 4hpi	R1	4hpi	Virus	0.170108
TTT	R1 8hpi	R1	8hpi	Virus	0.375091
TTT	R2 2hpi	R2	2hpi	Virus	0.153591
TTT	R2 4hpi	R2	4hpi	Virus	0.175202
TTT	R2 8hpi	R2	8hpi	Virus	0.321613

## Sheet: Fig. S3H
Fig. S3H
Top varying amoeba genes for KO enrichment analysis				Clusterprofier result with q-value
BAESF_10231.mRNA.1				Cluster	ID	Description	GeneRatio	BgRatio	pvalue	p.adjust	qvalue	geneID	Count
BAESF_06979.mRNA.1				c1	ko03010	Ribosome	36/200	93/1111	6.28604054666842e-07	3.64590351706768e-05	3.17610469726404e-05	BAESF_01264.mRNA.1/BAESF_14831.mRNA.1/BAESF_00476.mRNA.1/BAESF_06317.mRNA.1/BAESF_04176.mRNA.1/BAESF_09230.mRNA.1/BAESF_00265.mRNA.1/BAESF_02725.mRNA.1/BAESF_07270.mRNA.1/BAESF_06607.mRNA.1/BAESF_04159.mRNA.1/BAESF_03289.mRNA.1/BAESF_11488.mRNA.1/BAESF_09046.mRNA.1/BAESF_13156.mRNA.1/BAESF_11788.mRNA.1/BAESF_15015.mRNA.1/BAESF_10879.mRNA.1/BAESF_04151.mRNA.1/BAESF_07436.mRNA.1/BAESF_03417.mRNA.1/…	36
BAESF_14239.mRNA.1				c1	ko00190	Oxidative	15/200	27/1111	9.53523690665327e-06	0.000276522	0.00024089	BAESF_11653.mRNA.1/BAESF_11653.mRNA.2/BAESF_09444.mRNA.1/BAESF_02799.mRNA.1/BAESF_09820.mRNA.1/BAESF_12573.mRNA.1/BAESF_01202.mRNA.1/BAESF_10474.mRNA.1/BAESF_15289.mRNA.1/BAESF_02849.mRNA.1/BAESF_10695.mRNA.1/BAESF_02015.mRNA.1/BAESF_00138.mRNA.1/BAESF_14241.mRNA.1/BAESF_14131.mRNA.1	15
BAESF_14688.mRNA.1				c1	ko00020	Citrate	15/200	36/1111	0.000648649	0.0125405	0.0109246	BAESF_02920.mRNA.1/BAESF_08350.mRNA.1/BAESF_07591.mRNA.1/BAESF_03492.mRNA.1/BAESF_06349.mRNA.1/BAESF_09808.mRNA.2/BAESF_10474.mRNA.1/BAESF_01825.mRNA.1/BAESF_01289.mRNA.1/BAESF_15257.mRNA.1/BAESF_02744.mRNA.1/BAESF_08048.mRNA.2/BAESF_08048.mRNA.1/BAESF_15433.mRNA.1/BAESF_10422.mRNA.2	15
BAESF_10084.mRNA.1				c1	ko00270	Cysteine	12/200	28/1111	0.00172491	0.0250112	0.0217883	BAESF_01558.mRNA.1/BAESF_09516.mRNA.1/BAESF_09516.mRNA.2/BAESF_07591.mRNA.1/BAESF_09109.mRNA.1/BAESF_07811.mRNA.2/BAESF_08048.mRNA.2/BAESF_08048.mRNA.1/BAESF_11480.mRNA.1/BAESF_12374.mRNA.1/BAESF_14538.mRNA.1/BAESF_13935.mRNA.1	12
BAESF_09847.mRNA.1				c1	ko00330	Arginine	8/200	16/1111	0.00331992	0.0385111	0.0335486	BAESF_13457.mRNA.1/BAESF_04467.mRNA.1/BAESF_09975.mRNA.1/BAESF_11077.mRNA.1/BAESF_09801.mRNA.1/BAESF_11480.mRNA.1/BAESF_12374.mRNA.1/BAESF_13848.mRNA.1	8
BAESF_01889.mRNA.1				c1	ko04814	Motor	14/200	38/1111	0.00399552	0.0386234	0.0336465	BAESF_13967.mRNA.1/BAESF_14963.mRNA.1/BAESF_10100.mRNA.1/BAESF_02061.mRNA.1/BAESF_14074.mRNA.1/BAESF_07251.mRNA.1/BAESF_07999.mRNA.1/BAESF_02720.mRNA.1/BAESF_03529.mRNA.1/BAESF_00236.mRNA.1/BAESF_01632.mRNA.1/BAESF_12906.mRNA.1/BAESF_12906.mRNA.2/BAESF_12715.mRNA.1	14
BAESF_10227.mRNA.1				c2	ko00970	Aminoacyl-tRNA	11/110	39/1111	0.000841742	0.0238439	0.0223101	BAESF_08200.mRNA.2/BAESF_01996.mRNA.1/BAESF_14789.mRNA.1/BAESF_06671.mRNA.1/BAESF_03286.mRNA.1/BAESF_13550.mRNA.1/BAESF_13550.mRNA.2/BAESF_13550.mRNA.3/BAESF_06930.mRNA.1/BAESF_05768.mRNA.1/BAESF_03960.mRNA.1	11
BAESF_04674.mRNA.1				c2	ko04141	Protein	11/110	41/1111	0.00133534	0.0238439	0.0223101	BAESF_04674.mRNA.1/BAESF_02191.mRNA.1/BAESF_12034.mRNA.1/BAESF_10470.mRNA.1/BAESF_02205.mRNA.1/BAESF_12446.mRNA.1/BAESF_08642.mRNA.1/BAESF_14735.mRNA.1/BAESF_07625.mRNA.1/BAESF_00625.mRNA.1/BAESF_09114.mRNA.1	11
BAESF_06209.mRNA.1				c2	ko03050	Proteasome	9/110	30/1111	0.00158959	0.0238439	0.0223101	BAESF_02969.mRNA.1/BAESF_09814.mRNA.1/BAESF_03331.mRNA.1/BAESF_00538.mRNA.1/BAESF_14522.mRNA.1/BAESF_12122.mRNA.1/BAESF_09242.mRNA.1/BAESF_07868.mRNA.1/BAESF_13731.mRNA.1	9
BAESF_13967.mRNA.1				c3	ko03050	Proteasome	17/113	30/1111	1.64654835304009e-10	7.08015791807237e-09	6.9328351706951e-09	BAESF_05122.mRNA.1/BAESF_09745.mRNA.1/BAESF_01444.mRNA.1/BAESF_02203.mRNA.1/BAESF_06427.mRNA.1/BAESF_15380.mRNA.1/BAESF_03278.mRNA.1/BAESF_11448.mRNA.1/BAESF_14805.mRNA.1/BAESF_00025.mRNA.1/BAESF_00539.mRNA.1/BAESF_14512.mRNA.1/BAESF_10529.mRNA.1/BAESF_00429.mRNA.1/BAESF_10224.mRNA.1/BAESF_02753.mRNA.1/BAESF_08747.mRNA.1	17
BAESF_07049.mRNA.1				c3	ko03010	Ribosome	21/113	93/1111	0.000179099	0.00385064	0.00377052	BAESF_11789.mRNA.1/BAESF_14827.mRNA.1/BAESF_15161.mRNA.1/BAESF_12996.mRNA.1/BAESF_07269.mRNA.1/BAESF_15145.mRNA.1/BAESF_06126.mRNA.1/BAESF_00709.mRNA.1/BAESF_08783.mRNA.1/BAESF_06149.mRNA.1/BAESF_15317.mRNA.1/BAESF_09864.mRNA.1/BAESF_01780.mRNA.1/BAESF_10512.mRNA.1/BAESF_10396.mRNA.1/BAESF_00765.mRNA.1/BAESF_15317.mRNA.2/BAESF_11867.mRNA.1/BAESF_13873.mRNA.1/BAESF_00523.mRNA.1/BAESF_04445.mRNA.1	21
BAESF_13936.mRNA.1				c4	ko03010	Ribosome	12/40	93/1111	4.60676695557836e-05	0.00133596	0.0012608	BAESF_05501.mRNA.1/BAESF_15320.mRNA.1/BAESF_06346.mRNA.1/BAESF_02005.mRNA.1/BAESF_11447.mRNA.1/BAESF_12526.mRNA.1/BAESF_04287.mRNA.1/BAESF_11788.mRNA.2/BAESF_14959.mRNA.1/BAESF_08010.mRNA.1/BAESF_02515.mRNA.1/BAESF_14893.mRNA.1	12
BAESF_11304.mRNA.1
BAESF_14828.mRNA.1
BAESF_07637.mRNA.1
BAESF_08750.mRNA.1
BAESF_08223.mRNA.1
BAESF_08750.mRNA.2
BAESF_02191.mRNA.1
BAESF_01264.mRNA.1
BAESF_00900.mRNA.1
BAESF_00228.mRNA.1
BAESF_13046.mRNA.1
BAESF_13141.mRNA.1
BAESF_11789.mRNA.1
BAESF_04999.mRNA.1
BAESF_02366.mRNA.1
BAESF_11806.mRNA.1
BAESF_01558.mRNA.1
BAESF_00336.mRNA.1
BAESF_14827.mRNA.1
BAESF_15140.mRNA.1
BAESF_02337.mRNA.1
BAESF_04280.mRNA.1
BAESF_15161.mRNA.1
BAESF_00126.mRNA.1
BAESF_02813.mRNA.1
BAESF_14831.mRNA.1
BAESF_00476.mRNA.1
BAESF_13272.mRNA.1
BAESF_06317.mRNA.1
BAESF_04149.mRNA.1
BAESF_14787.mRNA.1
BAESF_13045.mRNA.1
BAESF_04176.mRNA.1
BAESF_09230.mRNA.1
BAESF_05501.mRNA.1
BAESF_09516.mRNA.1
BAESF_15320.mRNA.1
BAESF_00265.mRNA.1
BAESF_02725.mRNA.1
BAESF_06346.mRNA.1
BAESF_11653.mRNA.1
BAESF_02573.mRNA.1
BAESF_02005.mRNA.1
BAESF_07270.mRNA.1
BAESF_03899.mRNA.1
BAESF_03899.mRNA.2
BAESF_11447.mRNA.1
BAESF_06607.mRNA.1
BAESF_10587.mRNA.1
BAESF_14963.mRNA.1
BAESF_06352.mRNA.1
BAESF_12996.mRNA.1
BAESF_10334.mRNA.1
BAESF_00461.mRNA.1
BAESF_04159.mRNA.1
BAESF_12526.mRNA.1
BAESF_08020.mRNA.1
BAESF_07147.mRNA.1
BAESF_03289.mRNA.1
BAESF_11488.mRNA.1
BAESF_11746.mRNA.1
BAESF_04278.mRNA.1
BAESF_10125.mRNA.1
BAESF_14383.mRNA.1
BAESF_05132.mRNA.1
BAESF_06136.mRNA.1
BAESF_09046.mRNA.1
BAESF_13156.mRNA.1
BAESF_07614.mRNA.1
BAESF_04287.mRNA.1
BAESF_00540.mRNA.1
BAESF_15386.mRNA.1
BAESF_07269.mRNA.1
BAESF_12034.mRNA.1
BAESF_15033.mRNA.1
BAESF_11788.mRNA.1
BAESF_11788.mRNA.2
BAESF_11653.mRNA.2
BAESF_03941.mRNA.1
BAESF_05494.mRNA.1
BAESF_15015.mRNA.1
BAESF_15253.mRNA.1
BAESF_12142.mRNA.1
BAESF_12391.mRNA.1
BAESF_15145.mRNA.1
BAESF_06126.mRNA.1
BAESF_05652.mRNA.1
BAESF_05159.mRNA.1
BAESF_10879.mRNA.1
BAESF_06583.mRNA.1
BAESF_09516.mRNA.2
BAESF_04406.mRNA.1
BAESF_10100.mRNA.1
BAESF_02061.mRNA.1
BAESF_04151.mRNA.1
BAESF_11000.mRNA.1
BAESF_15253.mRNA.2
BAESF_00709.mRNA.1
BAESF_07436.mRNA.1
BAESF_03417.mRNA.1
BAESF_07062.mRNA.1
BAESF_12417.mRNA.1
BAESF_05122.mRNA.1
BAESF_09745.mRNA.1
BAESF_08783.mRNA.1
BAESF_08076.mRNA.1
BAESF_08076.mRNA.2
BAESF_05024.mRNA.1
BAESF_05573.mRNA.1
BAESF_00869.mRNA.1
BAESF_10470.mRNA.1
BAESF_10470.mRNA.2
BAESF_02969.mRNA.1
BAESF_09814.mRNA.1
BAESF_06149.mRNA.1
BAESF_01444.mRNA.1
BAESF_13624.mRNA.1
BAESF_13339.mRNA.1
BAESF_04295.mRNA.1
BAESF_00095.mRNA.1
BAESF_02203.mRNA.1
BAESF_14959.mRNA.1
BAESF_14074.mRNA.1
BAESF_08010.mRNA.1
BAESF_01913.mRNA.1
BAESF_15317.mRNA.1
BAESF_06649.mRNA.1
BAESF_03143.mRNA.1
BAESF_08783.mRNA.2
BAESF_08986.mRNA.1
BAESF_03331.mRNA.1
BAESF_15345.mRNA.1
BAESF_04856.mRNA.1
BAESF_00115.mRNA.1
BAESF_06427.mRNA.1
BAESF_02515.mRNA.1
BAESF_00538.mRNA.1
BAESF_04925.mRNA.1
BAESF_14391.mRNA.1
BAESF_01228.mRNA.1
BAESF_00987.mRNA.1
BAESF_12656.mRNA.1
BAESF_09864.mRNA.1
BAESF_09444.mRNA.1
BAESF_09144.mRNA.1
BAESF_02870.mRNA.1
BAESF_02724.mRNA.1
BAESF_03738.mRNA.1
BAESF_03367.mRNA.1
BAESF_08911.mRNA.1
BAESF_08911.mRNA.2
BAESF_15380.mRNA.1
BAESF_01780.mRNA.1
BAESF_08774.mRNA.1
BAESF_03278.mRNA.1
BAESF_07644.mRNA.1
BAESF_05982.mRNA.1
BAESF_02799.mRNA.1
BAESF_10679.mRNA.1
BAESF_07572.mRNA.1
BAESF_12390.mRNA.1
BAESF_05051.mRNA.1
BAESF_07251.mRNA.1
BAESF_04396.mRNA.1
BAESF_02912.mRNA.1
BAESF_14886.mRNA.1
BAESF_06656.mRNA.1
BAESF_09974.mRNA.1
BAESF_11448.mRNA.1
BAESF_15228.mRNA.3
BAESF_04279.mRNA.1
BAESF_14109.mRNA.1
BAESF_14805.mRNA.1
BAESF_00307.mRNA.1
BAESF_01809.mRNA.1
BAESF_10312.mRNA.1
BAESF_10513.mRNA.1
BAESF_08729.mRNA.1
BAESF_08729.mRNA.2
BAESF_07123.mRNA.1
BAESF_06463.mRNA.1
BAESF_06463.mRNA.2
BAESF_14421.mRNA.1
BAESF_00588.mRNA.1
BAESF_10512.mRNA.1
BAESF_14342.mRNA.1
BAESF_09858.mRNA.1
BAESF_09809.mRNA.1
BAESF_10661.mRNA.1
BAESF_02205.mRNA.1
BAESF_05664.mRNA.1
BAESF_14893.mRNA.1
BAESF_00025.mRNA.1
BAESF_12804.mRNA.1
BAESF_02595.mRNA.1
BAESF_14522.mRNA.1
BAESF_09807.mRNA.1
BAESF_10834.mRNA.1
BAESF_05215.mRNA.1
BAESF_11463.mRNA.1
BAESF_01324.mRNA.1
BAESF_11840.mRNA.1
BAESF_01857.mRNA.1
BAESF_09820.mRNA.1
BAESF_07579.mRNA.1
BAESF_07590.mRNA.1
BAESF_10434.mRNA.1
BAESF_05150.mRNA.1
BAESF_07649.mRNA.1
BAESF_06680.mRNA.1
BAESF_08763.mRNA.1
BAESF_15228.mRNA.2
BAESF_12596.mRNA.1
BAESF_07731.mRNA.1
BAESF_08655.mRNA.1
BAESF_13421.mRNA.1
BAESF_05396.mRNA.1
BAESF_12446.mRNA.1
BAESF_05645.mRNA.1
BAESF_04396.mRNA.2
BAESF_13055.mRNA.1
BAESF_08437.mRNA.1
BAESF_08437.mRNA.2
BAESF_04941.mRNA.1
BAESF_07080.mRNA.1
BAESF_00101.mRNA.1
BAESF_05808.mRNA.1
BAESF_04973.mRNA.1
BAESF_08498.mRNA.1
BAESF_10902.mRNA.1
BAESF_00539.mRNA.1
BAESF_10554.mRNA.1
BAESF_10818.mRNA.1
BAESF_14660.mRNA.1
BAESF_14610.mRNA.1
BAESF_04801.mRNA.1
BAESF_06891.mRNA.1
BAESF_03421.mRNA.1
BAESF_03881.mRNA.1
BAESF_03281.mRNA.1
BAESF_07837.mRNA.1
BAESF_13457.mRNA.1
BAESF_14512.mRNA.1
BAESF_06673.mRNA.1
BAESF_02860.mRNA.1
BAESF_07061.mRNA.1
BAESF_10396.mRNA.1
BAESF_14076.mRNA.1
BAESF_14385.mRNA.1
BAESF_09914.mRNA.1
BAESF_02804.mRNA.1
BAESF_10529.mRNA.1
BAESF_14493.mRNA.1
BAESF_10396.mRNA.2
BAESF_00268.mRNA.1
BAESF_09242.mRNA.2
BAESF_00765.mRNA.1
BAESF_04886.mRNA.1
BAESF_05767.mRNA.1
BAESF_11222.mRNA.1
BAESF_13878.mRNA.1
BAESF_04836.mRNA.1
BAESF_04941.mRNA.2
BAESF_14126.mRNA.1
BAESF_12122.mRNA.1
BAESF_12898.mRNA.1
BAESF_10666.mRNA.1
BAESF_10666.mRNA.2
BAESF_02844.mRNA.1
BAESF_09454.mRNA.1
BAESF_15034.mRNA.1
BAESF_09242.mRNA.1
BAESF_03135.mRNA.1
BAESF_07999.mRNA.1
BAESF_15228.mRNA.1
BAESF_07868.mRNA.1
BAESF_10486.mRNA.1
BAESF_05622.mRNA.1
BAESF_15317.mRNA.2
BAESF_03281.mRNA.2
BAESF_05196.mRNA.1
BAESF_00300.mRNA.1
BAESF_15423.mRNA.1
BAESF_03833.mRNA.1
BAESF_02518.mRNA.1
BAESF_06608.mRNA.1
BAESF_13780.mRNA.1
BAESF_09809.mRNA.2
BAESF_13944.mRNA.1
BAESF_04866.mRNA.1
BAESF_07266.mRNA.1
BAESF_13006.mRNA.1
BAESF_15313.mRNA.1
BAESF_13149.mRNA.1
BAESF_02720.mRNA.1
BAESF_08624.mRNA.1
BAESF_10065.mRNA.1
BAESF_00692.mRNA.1
BAESF_09584.mRNA.1
BAESF_10962.mRNA.1
BAESF_14730.mRNA.1
BAESF_13259.mRNA.1
BAESF_09931.mRNA.1
BAESF_10250.mRNA.1
BAESF_10170.mRNA.1
BAESF_00807.mRNA.1
BAESF_04793.mRNA.1
BAESF_04623.mRNA.1
BAESF_03616.mRNA.1
BAESF_13731.mRNA.1
BAESF_00617.mRNA.1
BAESF_04724.mRNA.1
BAESF_01911.mRNA.1
BAESF_01911.mRNA.2
BAESF_12139.mRNA.1
BAESF_12194.mRNA.1
BAESF_00613.mRNA.1
BAESF_12573.mRNA.1
BAESF_11285.mRNA.1
BAESF_02486.mRNA.1
BAESF_00261.mRNA.1
BAESF_05421.mRNA.1
BAESF_10298.mRNA.1
BAESF_05779.mRNA.1
BAESF_00289.mRNA.1
BAESF_13142.mRNA.1
BAESF_07607.mRNA.1
BAESF_03097.mRNA.1
BAESF_04802.mRNA.1
BAESF_14309.mRNA.1
BAESF_02407.mRNA.1
BAESF_05150.mRNA.2
BAESF_08644.mRNA.1
BAESF_00233.mRNA.1
BAESF_10392.mRNA.1
BAESF_08474.mRNA.1
BAESF_04998.mRNA.1
BAESF_04998.mRNA.2
BAESF_09819.mRNA.1
BAESF_15427.mRNA.1
BAESF_13476.mRNA.1
BAESF_00429.mRNA.1
BAESF_01775.mRNA.1
BAESF_14112.mRNA.1
BAESF_00752.mRNA.1
BAESF_00542.mRNA.1
BAESF_05217.mRNA.1
BAESF_10305.mRNA.1
BAESF_13559.mRNA.1
BAESF_13559.mRNA.2
BAESF_10571.mRNA.1
BAESF_13449.mRNA.1
BAESF_08200.mRNA.1
BAESF_02566.mRNA.1
BAESF_05366.mRNA.1
BAESF_05366.mRNA.2
BAESF_05701.mRNA.1
BAESF_12951.mRNA.1
BAESF_14043.mRNA.1
BAESF_03529.mRNA.1
BAESF_05701.mRNA.2
BAESF_00778.mRNA.1
BAESF_01349.mRNA.1
BAESF_00026.mRNA.1
BAESF_01398.mRNA.1
BAESF_10536.mRNA.1
BAESF_13571.mRNA.1
BAESF_08642.mRNA.1
BAESF_02945.mRNA.1
BAESF_11841.mRNA.1
BAESF_14058.mRNA.1
BAESF_02939.mRNA.1
BAESF_01970.mRNA.1
BAESF_03131.mRNA.1
BAESF_13679.mRNA.1
BAESF_00532.mRNA.1
BAESF_02095.mRNA.1
BAESF_12031.mRNA.1
BAESF_04755.mRNA.1
BAESF_00620.mRNA.1
BAESF_14325.mRNA.1
BAESF_06994.mRNA.1
BAESF_14235.mRNA.1
BAESF_04837.mRNA.1
BAESF_14073.mRNA.1
BAESF_10405.mRNA.1
BAESF_01965.mRNA.1
BAESF_08924.mRNA.1
BAESF_14539.mRNA.1
BAESF_12236.mRNA.1
BAESF_11867.mRNA.1
BAESF_04783.mRNA.1
BAESF_13569.mRNA.1
BAESF_11813.mRNA.1
BAESF_02920.mRNA.1
BAESF_04827.mRNA.1
BAESF_02794.mRNA.1
BAESF_02095.mRNA.2
BAESF_02317.mRNA.1
BAESF_08200.mRNA.2
BAESF_09455.mRNA.1
BAESF_13336.mRNA.1
BAESF_13527.mRNA.1
BAESF_02977.mRNA.1
BAESF_01202.mRNA.1
BAESF_12418.mRNA.1
BAESF_05773.mRNA.1
BAESF_12025.mRNA.1
BAESF_04303.mRNA.1
BAESF_08453.mRNA.1
BAESF_05535.mRNA.1
BAESF_14190.mRNA.1
BAESF_07995.mRNA.1
BAESF_08238.mRNA.1
BAESF_08924.mRNA.2
BAESF_09678.mRNA.1
BAESF_08124.mRNA.2
BAESF_07364.mRNA.1
BAESF_07942.mRNA.1
BAESF_08681.mRNA.1
BAESF_05704.mRNA.1
BAESF_11739.mRNA.1
BAESF_09123.mRNA.1
BAESF_04819.mRNA.1
BAESF_08624.mRNA.2
BAESF_09808.mRNA.1
BAESF_06378.mRNA.1
BAESF_01203.mRNA.1
BAESF_12485.mRNA.1
BAESF_13051.mRNA.1
BAESF_00141.mRNA.1
BAESF_01563.mRNA.1
BAESF_13278.mRNA.1
BAESF_03173.mRNA.1
BAESF_05679.mRNA.1
BAESF_09097.mRNA.1
BAESF_13292.mRNA.1
BAESF_13292.mRNA.2
BAESF_08474.mRNA.2
BAESF_07865.mRNA.1
BAESF_10483.mRNA.1
BAESF_12976.mRNA.1
BAESF_08957.mRNA.1
BAESF_02471.mRNA.1
BAESF_03918.mRNA.1
BAESF_02170.mRNA.1
BAESF_05072.mRNA.1
BAESF_04310.mRNA.1
BAESF_07802.mRNA.1
BAESF_13357.mRNA.1
BAESF_01170.mRNA.1
BAESF_04567.mRNA.1
BAESF_05824.mRNA.2
BAESF_13274.mRNA.1
BAESF_14149.mRNA.1
BAESF_14149.mRNA.2
BAESF_14149.mRNA.3
BAESF_14149.mRNA.4
BAESF_13908.mRNA.2
BAESF_13908.mRNA.1
BAESF_07651.mRNA.1
BAESF_15322.mRNA.1
BAESF_11182.mRNA.1
BAESF_14049.mRNA.1
BAESF_04781.mRNA.1
BAESF_00503.mRNA.1
BAESF_08745.mRNA.1
BAESF_08350.mRNA.1
BAESF_02798.mRNA.1
BAESF_02074.mRNA.1
BAESF_08711.mRNA.1
BAESF_01414.mRNA.1
BAESF_09084.mRNA.1
BAESF_12757.mRNA.1
BAESF_02608.mRNA.1
BAESF_06572.mRNA.1
BAESF_06440.mRNA.1
BAESF_04567.mRNA.2
BAESF_11838.mRNA.1
BAESF_03868.mRNA.1
BAESF_07846.mRNA.2
BAESF_07825.mRNA.1
BAESF_11473.mRNA.1
BAESF_12515.mRNA.1
BAESF_02451.mRNA.1
BAESF_04932.mRNA.1
BAESF_05432.mRNA.1
BAESF_14203.mRNA.1
BAESF_13908.mRNA.3
BAESF_15422.mRNA.1
BAESF_14042.mRNA.1
BAESF_08553.mRNA.1
BAESF_04631.mRNA.1
BAESF_15002.mRNA.1
BAESF_07591.mRNA.1
BAESF_01996.mRNA.1
BAESF_06672.mRNA.1
BAESF_10387.mRNA.1
BAESF_04584.mRNA.1
BAESF_09946.mRNA.1
BAESF_02575.mRNA.1
BAESF_02575.mRNA.2
BAESF_11063.mRNA.1
BAESF_03606.mRNA.1
BAESF_15229.mRNA.1
BAESF_09583.mRNA.2
BAESF_10224.mRNA.1
BAESF_12802.mRNA.1
BAESF_08830.mRNA.1
BAESF_06109.mRNA.1
BAESF_14103.mRNA.1
BAESF_09583.mRNA.1
BAESF_04190.mRNA.1
BAESF_12115.mRNA.1
BAESF_07957.mRNA.1
BAESF_04647.mRNA.1
BAESF_09867.mRNA.1
BAESF_09425.mRNA.1
BAESF_05636.mRNA.1
BAESF_04038.mRNA.1
BAESF_00448.mRNA.1
BAESF_03160.mRNA.1
BAESF_08826.mRNA.1
BAESF_00983.mRNA.1
BAESF_11497.mRNA.1
BAESF_01422.mRNA.1
BAESF_14919.mRNA.1
BAESF_00043.mRNA.1
BAESF_00118.mRNA.1
BAESF_07621.mRNA.1
BAESF_07621.mRNA.2
BAESF_15134.mRNA.1
BAESF_13391.mRNA.1
BAESF_14303.mRNA.1
BAESF_07439.mRNA.1
BAESF_03492.mRNA.1
BAESF_07155.mRNA.1
BAESF_02712.mRNA.3
BAESF_01981.mRNA.1
BAESF_00798.mRNA.1
BAESF_05895.mRNA.1
BAESF_06349.mRNA.1
BAESF_04773.mRNA.1
BAESF_02712.mRNA.1
BAESF_06054.mRNA.1
BAESF_14206.mRNA.1
BAESF_09808.mRNA.2
BAESF_06044.mRNA.1
BAESF_07151.mRNA.1
BAESF_03442.mRNA.1
BAESF_04226.mRNA.1
BAESF_04784.mRNA.1
BAESF_02753.mRNA.1
BAESF_14767.mRNA.1
BAESF_06802.mRNA.1
BAESF_10341.mRNA.1
BAESF_10474.mRNA.1
BAESF_01825.mRNA.1
BAESF_12621.mRNA.1
BAESF_04870.mRNA.1
BAESF_00125.mRNA.1
BAESF_10934.mRNA.1
BAESF_15451.mRNA.1
BAESF_02516.mRNA.1
BAESF_03028.mRNA.1
BAESF_04344.mRNA.1
BAESF_03251.mRNA.1
BAESF_10327.mRNA.1
BAESF_04575.mRNA.1
BAESF_04882.mRNA.1
BAESF_12154.mRNA.1
BAESF_04798.mRNA.1
BAESF_10880.mRNA.1
BAESF_07755.mRNA.1
BAESF_13568.mRNA.1
BAESF_11402.mRNA.1
BAESF_07159.mRNA.1
BAESF_05469.mRNA.1
BAESF_05630.mRNA.1
BAESF_14486.mRNA.1
BAESF_02907.mRNA.1
BAESF_01650.mRNA.1
BAESF_02147.mRNA.1
BAESF_14789.mRNA.1
BAESF_13050.mRNA.1
BAESF_08080.mRNA.1
BAESF_08026.mRNA.1
BAESF_14400.mRNA.1
BAESF_06013.mRNA.1
BAESF_12071.mRNA.1
BAESF_00448.mRNA.2
BAESF_02116.mRNA.1
BAESF_00768.mRNA.1
BAESF_07895.mRNA.1
BAESF_02277.mRNA.1
BAESF_13370.mRNA.1
BAESF_03098.mRNA.1
BAESF_15322.mRNA.2
BAESF_15289.mRNA.1
BAESF_05667.mRNA.1
BAESF_05710.mRNA.1
BAESF_10341.mRNA.2
BAESF_13797.mRNA.1
BAESF_01177.mRNA.1
BAESF_08983.mRNA.1
BAESF_01956.mRNA.1
BAESF_04467.mRNA.1
BAESF_15445.mRNA.1
BAESF_04182.mRNA.1
BAESF_01510.mRNA.1
BAESF_00104.mRNA.1
BAESF_03449.mRNA.1
BAESF_04094.mRNA.1
BAESF_12039.mRNA.1
BAESF_00133.mRNA.1
BAESF_08053.mRNA.1
BAESF_08053.mRNA.2
BAESF_08075.mRNA.1
BAESF_03944.mRNA.1
BAESF_12345.mRNA.1
BAESF_12345.mRNA.2
BAESF_08434.mRNA.1
BAESF_14539.mRNA.2
BAESF_00343.mRNA.1
BAESF_12051.mRNA.1
BAESF_00535.mRNA.1
BAESF_00106.mRNA.1
BAESF_05049.mRNA.1
BAESF_07426.mRNA.1
BAESF_12320.mRNA.1
BAESF_01685.mRNA.1
BAESF_03503.mRNA.2
BAESF_03503.mRNA.1
BAESF_07792.mRNA.1
BAESF_15222.mRNA.1
BAESF_07846.mRNA.1
BAESF_14115.mRNA.1
BAESF_03761.mRNA.1
BAESF_13216.mRNA.1
BAESF_11387.mRNA.2
BAESF_11387.mRNA.4
BAESF_10681.mRNA.1
BAESF_13050.mRNA.2
BAESF_11535.mRNA.1
BAESF_02533.mRNA.1
BAESF_03635.mRNA.1
BAESF_12114.mRNA.1
BAESF_00828.mRNA.1
BAESF_08378.mRNA.1
BAESF_02610.mRNA.1
BAESF_08747.mRNA.1
BAESF_01792.mRNA.1
BAESF_07997.mRNA.1
BAESF_10354.mRNA.1
BAESF_02944.mRNA.1
BAESF_11836.mRNA.1
BAESF_12065.mRNA.1
BAESF_04820.mRNA.1
BAESF_00274.mRNA.1
BAESF_02931.mRNA.1
BAESF_14082.mRNA.1
BAESF_15221.mRNA.1
BAESF_02195.mRNA.1
BAESF_09659.mRNA.1
BAESF_11519.mRNA.1
BAESF_08216.mRNA.1
BAESF_10514.mRNA.1
BAESF_03459.mRNA.1
BAESF_15188.mRNA.1
BAESF_12985.mRNA.1
BAESF_10218.mRNA.1
BAESF_14327.mRNA.1
BAESF_14327.mRNA.2
BAESF_06344.mRNA.1
BAESF_12731.mRNA.1
BAESF_10354.mRNA.2
BAESF_02777.mRNA.1
BAESF_02451.mRNA.2
BAESF_09266.mRNA.1
BAESF_13443.mRNA.1
BAESF_10822.mRNA.1
BAESF_07948.mRNA.1
BAESF_00816.mRNA.1
BAESF_10423.mRNA.1
BAESF_05315.mRNA.1
BAESF_09249.mRNA.1
BAESF_14401.mRNA.1
BAESF_04236.mRNA.1
BAESF_11671.mRNA.1
BAESF_00682.mRNA.1
BAESF_06002.mRNA.1
BAESF_01057.mRNA.1
BAESF_10399.mRNA.1
BAESF_10399.mRNA.2
BAESF_15214.mRNA.1
BAESF_11387.mRNA.1
BAESF_03244.mRNA.1
BAESF_02447.mRNA.1
BAESF_11387.mRNA.3
BAESF_15248.mRNA.1
BAESF_12827.mRNA.1
BAESF_05878.mRNA.1
BAESF_14781.mRNA.1
BAESF_14795.mRNA.1
BAESF_02451.mRNA.3
BAESF_03785.mRNA.1
BAESF_09794.mRNA.1
BAESF_12836.mRNA.1
BAESF_06338.mRNA.1
BAESF_00598.mRNA.1
BAESF_00236.mRNA.1
BAESF_11397.mRNA.1
BAESF_12425.mRNA.1
BAESF_06602.mRNA.1
BAESF_06602.mRNA.3
BAESF_00833.mRNA.2
BAESF_06671.mRNA.1
BAESF_10884.mRNA.2
BAESF_11286.mRNA.1
BAESF_00833.mRNA.1
BAESF_10725.mRNA.1
BAESF_08179.mRNA.1
BAESF_11712.mRNA.1
BAESF_06741.mRNA.1
BAESF_09805.mRNA.1
BAESF_02849.mRNA.1
BAESF_14205.mRNA.1
BAESF_09708.mRNA.1
BAESF_07778.mRNA.1
BAESF_12067.mRNA.1
BAESF_06672.mRNA.2
BAESF_11428.mRNA.2
BAESF_02144.mRNA.1
BAESF_14036.mRNA.1
BAESF_04830.mRNA.1
BAESF_10932.mRNA.1
BAESF_10114.mRNA.1
BAESF_07082.mRNA.1
BAESF_06637.mRNA.2
BAESF_08356.mRNA.1
BAESF_06024.mRNA.1
BAESF_02164.mRNA.1
BAESF_11715.mRNA.1
BAESF_08229.mRNA.1
BAESF_05720.mRNA.1
BAESF_13209.mRNA.1
BAESF_10610.mRNA.1
BAESF_04166.mRNA.1
BAESF_06602.mRNA.4
BAESF_02077.mRNA.1
BAESF_08062.mRNA.1
BAESF_09561.mRNA.1
BAESF_03473.mRNA.1
BAESF_12763.mRNA.1
BAESF_13058.mRNA.1
BAESF_11724.mRNA.1
BAESF_13243.mRNA.1
BAESF_07977.mRNA.1
BAESF_13873.mRNA.1
BAESF_15384.mRNA.1
BAESF_11837.mRNA.1
BAESF_04132.mRNA.1
BAESF_09199.mRNA.1
BAESF_12130.mRNA.1
BAESF_03268.mRNA.1
BAESF_08380.mRNA.1
BAESF_06314.mRNA.1
BAESF_08372.mRNA.1
BAESF_05143.mRNA.1
BAESF_15094.mRNA.2
BAESF_01659.mRNA.1
BAESF_11140.mRNA.1
BAESF_06566.mRNA.1
BAESF_03286.mRNA.1
BAESF_01579.mRNA.1
BAESF_15094.mRNA.1
BAESF_00347.mRNA.1
BAESF_06041.mRNA.1
BAESF_14345.mRNA.1
BAESF_15483.mRNA.1
BAESF_13077.mRNA.1
BAESF_05060.mRNA.1
BAESF_00767.mRNA.1
BAESF_00767.mRNA.2
BAESF_06113.mRNA.1
BAESF_06234.mRNA.1
BAESF_11020.mRNA.1
BAESF_10357.mRNA.1
BAESF_13611.mRNA.1
BAESF_04466.mRNA.1
BAESF_05256.mRNA.1
BAESF_09229.mRNA.1
BAESF_06106.mRNA.1
BAESF_04630.mRNA.2
BAESF_03426.mRNA.1
BAESF_09826.mRNA.1
BAESF_06414.mRNA.1
BAESF_08778.mRNA.1
BAESF_15080.mRNA.1
BAESF_03671.mRNA.1
BAESF_09430.mRNA.1
BAESF_14432.mRNA.1
BAESF_06830.mRNA.1
BAESF_02667.mRNA.1
BAESF_00335.mRNA.1
BAESF_09445.mRNA.1
BAESF_05543.mRNA.1
BAESF_03368.mRNA.1
BAESF_06570.mRNA.1
BAESF_14354.mRNA.1
BAESF_03627.mRNA.1
BAESF_07575.mRNA.1
BAESF_14398.mRNA.1
BAESF_05009.mRNA.1
BAESF_00169.mRNA.1
BAESF_01289.mRNA.1
BAESF_13608.mRNA.1
BAESF_03390.mRNA.1
BAESF_14354.mRNA.2
BAESF_13328.mRNA.1
BAESF_04487.mRNA.1
BAESF_04487.mRNA.2
BAESF_00619.mRNA.1
BAESF_02091.mRNA.1
BAESF_12817.mRNA.1
BAESF_14577.mRNA.1
BAESF_07765.mRNA.1
BAESF_00224.mRNA.1
BAESF_14784.mRNA.1
BAESF_14670.mRNA.1
BAESF_13750.mRNA.1
BAESF_13750.mRNA.2
BAESF_13750.mRNA.3
BAESF_05694.mRNA.1
BAESF_03163.mRNA.1
BAESF_14873.mRNA.1
BAESF_09518.mRNA.1
BAESF_01334.mRNA.1
BAESF_13151.mRNA.2
BAESF_07771.mRNA.1
BAESF_09218.mRNA.1
BAESF_10897.mRNA.1
BAESF_05959.mRNA.1
BAESF_13361.mRNA.1
BAESF_14745.mRNA.1
BAESF_12947.mRNA.1
BAESF_12980.mRNA.1
BAESF_01910.mRNA.1
BAESF_07527.mRNA.1
BAESF_07996.mRNA.1
BAESF_09109.mRNA.1
BAESF_03911.mRNA.1
BAESF_02281.mRNA.1
BAESF_02609.mRNA.1
BAESF_04040.mRNA.1
BAESF_10884.mRNA.1
BAESF_08389.mRNA.1
BAESF_07664.mRNA.1
BAESF_14097.mRNA.1
BAESF_04630.mRNA.1
BAESF_05438.mRNA.1
BAESF_13347.mRNA.1
BAESF_01074.mRNA.1
BAESF_03123.mRNA.1
BAESF_09529.mRNA.1
BAESF_04231.mRNA.1
BAESF_12049.mRNA.1
BAESF_04526.mRNA.1
BAESF_07955.mRNA.1
BAESF_03181.mRNA.1
BAESF_10833.mRNA.1
BAESF_06144.mRNA.1
BAESF_13463.mRNA.1
BAESF_04959.mRNA.1
BAESF_12423.mRNA.1
BAESF_15257.mRNA.1
BAESF_07904.mRNA.1
BAESF_13361.mRNA.2
BAESF_02967.mRNA.1
BAESF_02967.mRNA.2
BAESF_15283.mRNA.1
BAESF_08339.mRNA.1
BAESF_11525.mRNA.1
BAESF_12519.mRNA.1
BAESF_08170.mRNA.1
BAESF_08346.mRNA.1
BAESF_03901.mRNA.1
BAESF_14833.mRNA.1
BAESF_12650.mRNA.1
BAESF_01347.mRNA.1
BAESF_06932.mRNA.1
BAESF_00848.mRNA.1
BAESF_02314.mRNA.1
BAESF_08124.mRNA.1
BAESF_08080.mRNA.2
BAESF_09691.mRNA.1
BAESF_00088.mRNA.1
BAESF_00523.mRNA.1
BAESF_00908.mRNA.1
BAESF_11257.mRNA.1
BAESF_06602.mRNA.2
BAESF_09283.mRNA.1
BAESF_10493.mRNA.1
BAESF_01282.mRNA.1
BAESF_11389.mRNA.1
BAESF_07758.mRNA.1
BAESF_10167.mRNA.1
BAESF_12580.mRNA.1
BAESF_02744.mRNA.1
BAESF_15104.mRNA.2
BAESF_06716.mRNA.2
BAESF_13550.mRNA.1
BAESF_13550.mRNA.2
BAESF_05217.mRNA.2
BAESF_00343.mRNA.2
BAESF_14698.mRNA.1
BAESF_00669.mRNA.1
BAESF_07918.mRNA.1
BAESF_15506.mRNA.1
BAESF_08029.mRNA.1
BAESF_14646.mRNA.1
BAESF_06716.mRNA.1
BAESF_15104.mRNA.1
BAESF_03611.mRNA.1
BAESF_03333.mRNA.1
BAESF_00553.mRNA.1
BAESF_06637.mRNA.1
BAESF_01731.mRNA.1
BAESF_01371.mRNA.1
BAESF_06456.mRNA.1
BAESF_06342.mRNA.1
BAESF_03116.mRNA.1
BAESF_13971.mRNA.1
BAESF_05992.mRNA.1
BAESF_11451.mRNA.1
BAESF_09600.mRNA.1
BAESF_11501.mRNA.3
BAESF_09727.mRNA.1
BAESF_00139.mRNA.1
BAESF_13151.mRNA.1
BAESF_14028.mRNA.1
BAESF_14028.mRNA.2
BAESF_14028.mRNA.4
BAESF_10192.mRNA.1
BAESF_00646.mRNA.1
BAESF_11501.mRNA.2
BAESF_11501.mRNA.1
BAESF_11451.mRNA.2
BAESF_12967.mRNA.1
BAESF_07960.mRNA.1
BAESF_04582.mRNA.1
BAESF_09057.mRNA.1
BAESF_14159.mRNA.1
BAESF_14909.mRNA.1
BAESF_00892.mRNA.1
BAESF_05489.mRNA.1
BAESF_03420.mRNA.1
BAESF_14880.mRNA.2
BAESF_12693.mRNA.1
BAESF_10352.mRNA.1
BAESF_01736.mRNA.1
BAESF_06170.mRNA.1
BAESF_13652.mRNA.1
BAESF_00737.mRNA.1
BAESF_05346.mRNA.1
BAESF_00163.mRNA.1
BAESF_01385.mRNA.1
BAESF_11003.mRNA.1
BAESF_10309.mRNA.1
BAESF_06337.mRNA.1
BAESF_07375.mRNA.1
BAESF_02480.mRNA.1
BAESF_06037.mRNA.1
BAESF_08770.mRNA.1
BAESF_02508.mRNA.1
BAESF_14563.mRNA.1
BAESF_02660.mRNA.1
BAESF_00914.mRNA.1
BAESF_01910.mRNA.2
BAESF_14072.mRNA.1
BAESF_14781.mRNA.2
BAESF_15463.mRNA.1
BAESF_15463.mRNA.2
BAESF_15463.mRNA.3
BAESF_15463.mRNA.4
BAESF_15463.mRNA.5
BAESF_15463.mRNA.6
BAESF_15463.mRNA.7
BAESF_13082.mRNA.1
BAESF_08367.mRNA.1
BAESF_13942.mRNA.1
BAESF_13755.mRNA.1
BAESF_01296.mRNA.1
BAESF_14072.mRNA.2
BAESF_14880.mRNA.1
BAESF_09975.mRNA.1
BAESF_10695.mRNA.1
BAESF_15426.mRNA.1
BAESF_02092.mRNA.1
BAESF_02259.mRNA.1
BAESF_12992.mRNA.1
BAESF_12992.mRNA.2
BAESF_04605.mRNA.1
BAESF_13568.mRNA.2
BAESF_09997.mRNA.1
BAESF_13964.mRNA.1
BAESF_10642.mRNA.1
BAESF_05050.mRNA.1
BAESF_05050.mRNA.2
BAESF_07996.mRNA.2
BAESF_09417.mRNA.1
BAESF_11860.mRNA.1
BAESF_12787.mRNA.1
BAESF_08923.mRNA.1
BAESF_12720.mRNA.1
BAESF_05778.mRNA.1
BAESF_01640.mRNA.1
BAESF_05504.mRNA.1
BAESF_00273.mRNA.1
BAESF_03217.mRNA.1
BAESF_05305.mRNA.1
BAESF_01969.mRNA.1
BAESF_14880.mRNA.3
BAESF_01860.mRNA.1
BAESF_02442.mRNA.1
BAESF_15346.mRNA.1
BAESF_01249.mRNA.1
BAESF_07163.mRNA.2
BAESF_07163.mRNA.1
BAESF_00181.mRNA.1
BAESF_15157.mRNA.1
BAESF_01271.mRNA.1
BAESF_03764.mRNA.1
BAESF_13183.mRNA.1
BAESF_09580.mRNA.1
BAESF_08173.mRNA.1
BAESF_09107.mRNA.1
BAESF_05919.mRNA.1
BAESF_05261.mRNA.1
BAESF_05363.mRNA.1
BAESF_09686.mRNA.1
BAESF_10216.mRNA.1
BAESF_14704.mRNA.1
BAESF_02829.mRNA.1
BAESF_14797.mRNA.1
BAESF_02129.mRNA.1
BAESF_11077.mRNA.1
BAESF_01688.mRNA.1
BAESF_15438.mRNA.1
BAESF_05802.mRNA.1
BAESF_01103.mRNA.1
BAESF_02216.mRNA.1
BAESF_12129.mRNA.1
BAESF_15307.mRNA.1
BAESF_00531.mRNA.1
BAESF_13550.mRNA.3
BAESF_13550.mRNA.4
BAESF_02286.mRNA.1
BAESF_00322.mRNA.1
BAESF_00269.mRNA.1
BAESF_08762.mRNA.1
BAESF_01057.mRNA.2
BAESF_01010.mRNA.1
BAESF_14797.mRNA.2
BAESF_06864.mRNA.1
BAESF_05370.mRNA.1
BAESF_04228.mRNA.1
BAESF_08905.mRNA.1
BAESF_13167.mRNA.1
BAESF_06930.mRNA.1
BAESF_00526.mRNA.1
BAESF_04369.mRNA.1
BAESF_13547.mRNA.1
BAESF_04316.mRNA.1
BAESF_08527.mRNA.1
BAESF_07428.mRNA.1
BAESF_02926.mRNA.1
BAESF_00475.mRNA.1
BAESF_14943.mRNA.1
BAESF_14376.mRNA.1
BAESF_13459.mRNA.1
BAESF_15504.mRNA.1
BAESF_07983.mRNA.1
BAESF_01732.mRNA.1
BAESF_01390.mRNA.1
BAESF_00904.mRNA.1
BAESF_12178.mRNA.1
BAESF_01429.mRNA.1
BAESF_10517.mRNA.1
BAESF_01647.mRNA.1
BAESF_03074.mRNA.1
BAESF_12176.mRNA.1
BAESF_03102.mRNA.1
BAESF_02874.mRNA.1
BAESF_04483.mRNA.1
BAESF_08338.mRNA.1
BAESF_00180.mRNA.1
BAESF_13829.mRNA.1
BAESF_08697.mRNA.1
BAESF_00501.mRNA.1
BAESF_09041.mRNA.1
BAESF_01029.mRNA.1
BAESF_02146.mRNA.1
BAESF_07166.mRNA.1
BAESF_11428.mRNA.1
BAESF_06640.mRNA.1
BAESF_14756.mRNA.1
BAESF_10490.mRNA.1
BAESF_10522.mRNA.1
BAESF_10808.mRNA.1
BAESF_10566.mRNA.1
BAESF_01532.mRNA.1
BAESF_13304.mRNA.1
BAESF_05885.mRNA.1
BAESF_00738.mRNA.1
BAESF_05824.mRNA.1
BAESF_09333.mRNA.1
BAESF_03249.mRNA.1
BAESF_01544.mRNA.1
BAESF_15528.mRNA.1
BAESF_11823.mRNA.1
BAESF_09699.mRNA.1
BAESF_13030.mRNA.3
BAESF_10729.mRNA.1
BAESF_13258.mRNA.1
BAESF_13390.mRNA.1
BAESF_05144.mRNA.1
BAESF_14483.mRNA.1
BAESF_03758.mRNA.1
BAESF_03355.mRNA.1
BAESF_14704.mRNA.2
BAESF_00297.mRNA.1
BAESF_09976.mRNA.1
BAESF_08327.mRNA.1
BAESF_00655.mRNA.1
BAESF_09434.mRNA.1
BAESF_02483.mRNA.1
BAESF_15125.mRNA.1
BAESF_07250.mRNA.1
BAESF_02485.mRNA.1
BAESF_07655.mRNA.1
BAESF_12030.mRNA.1
BAESF_05801.mRNA.1
BAESF_13218.mRNA.1
BAESF_04058.mRNA.1
BAESF_02015.mRNA.1
BAESF_13331.mRNA.1
BAESF_00186.mRNA.1
BAESF_00338.mRNA.1
BAESF_10094.mRNA.1
BAESF_10638.mRNA.1
BAESF_14566.mRNA.1
BAESF_01922.mRNA.1
BAESF_05951.mRNA.1
BAESF_00475.mRNA.2
BAESF_02678.mRNA.1
BAESF_14075.mRNA.1
BAESF_05815.mRNA.1
BAESF_00138.mRNA.1
BAESF_06408.mRNA.1
BAESF_07282.mRNA.1
BAESF_03101.mRNA.1
BAESF_03101.mRNA.2
BAESF_09111.mRNA.1
BAESF_07215.mRNA.1
BAESF_01824.mRNA.1
BAESF_02914.mRNA.1
BAESF_13030.mRNA.1
BAESF_13030.mRNA.2
BAESF_08048.mRNA.3
BAESF_11048.mRNA.1
BAESF_01016.mRNA.1
BAESF_05690.mRNA.1
BAESF_04070.mRNA.1
BAESF_13069.mRNA.1
BAESF_14055.mRNA.1
BAESF_00184.mRNA.1
BAESF_08018.mRNA.1
BAESF_03619.mRNA.1
BAESF_13761.mRNA.1
BAESF_14184.mRNA.1
BAESF_15305.mRNA.1
BAESF_14735.mRNA.1
BAESF_03598.mRNA.1
BAESF_06230.mRNA.1
BAESF_02383.mRNA.1
BAESF_03260.mRNA.1
BAESF_04502.mRNA.1
BAESF_10161.mRNA.1
BAESF_01359.mRNA.1
BAESF_14882.mRNA.1
BAESF_12179.mRNA.1
BAESF_09801.mRNA.1
BAESF_06969.mRNA.1
BAESF_03687.mRNA.1
BAESF_05268.mRNA.1
BAESF_09672.mRNA.1
BAESF_05835.mRNA.1
BAESF_11795.mRNA.1
BAESF_10874.mRNA.1
BAESF_07818.mRNA.1
BAESF_01374.mRNA.1
BAESF_08428.mRNA.1
BAESF_04978.mRNA.1
BAESF_03101.mRNA.3
BAESF_03672.mRNA.1
BAESF_01463.mRNA.1
BAESF_10609.mRNA.1
BAESF_12720.mRNA.2
BAESF_07589.mRNA.1
BAESF_04641.mRNA.1
BAESF_09674.mRNA.1
BAESF_10394.mRNA.1
BAESF_05450.mRNA.1
BAESF_15231.mRNA.1
BAESF_09490.mRNA.1
BAESF_00878.mRNA.1
BAESF_00309.mRNA.1
BAESF_12622.mRNA.1
BAESF_15154.mRNA.1
BAESF_00784.mRNA.1
BAESF_04286.mRNA.1
BAESF_01255.mRNA.1
BAESF_13074.mRNA.1
BAESF_12438.mRNA.1
BAESF_10873.mRNA.1
BAESF_09965.mRNA.1
BAESF_02001.mRNA.1
BAESF_14821.mRNA.1
BAESF_13612.mRNA.1
BAESF_06350.mRNA.1
BAESF_13346.mRNA.1
BAESF_09196.mRNA.1
BAESF_09727.mRNA.2
BAESF_01580.mRNA.1
BAESF_04865.mRNA.1
BAESF_15421.mRNA.1
BAESF_00377.mRNA.1
BAESF_00377.mRNA.2
BAESF_07900.mRNA.1
BAESF_00140.mRNA.1
BAESF_00820.mRNA.1
BAESF_15272.mRNA.1
BAESF_01033.mRNA.1
BAESF_09898.mRNA.1
BAESF_13996.mRNA.1
BAESF_01521.mRNA.1
BAESF_07368.mRNA.1
BAESF_15027.mRNA.1
BAESF_00107.mRNA.1
BAESF_10491.mRNA.1
BAESF_07811.mRNA.2
BAESF_01453.mRNA.1
BAESF_13346.mRNA.2
BAESF_02064.mRNA.1
BAESF_02082.mRNA.1
BAESF_02082.mRNA.2
BAESF_02625.mRNA.1
BAESF_12602.mRNA.1
BAESF_13378.mRNA.1
BAESF_13761.mRNA.2
BAESF_03006.mRNA.1
BAESF_05461.mRNA.1
BAESF_13023.mRNA.1
BAESF_02901.mRNA.1
BAESF_05448.mRNA.1
BAESF_12561.mRNA.1
BAESF_12561.mRNA.2
BAESF_03257.mRNA.1
BAESF_09145.mRNA.1
BAESF_07058.mRNA.1
BAESF_11229.mRNA.1
BAESF_08016.mRNA.1
BAESF_06548.mRNA.1
BAESF_10868.mRNA.2
BAESF_00890.mRNA.1
BAESF_14894.mRNA.1
BAESF_00776.mRNA.1
BAESF_12103.mRNA.1
BAESF_03317.mRNA.1
BAESF_03317.mRNA.3
BAESF_03317.mRNA.4
BAESF_04530.mRNA.1
BAESF_15476.mRNA.1
BAESF_04686.mRNA.1
BAESF_08196.mRNA.1
BAESF_02712.mRNA.2
BAESF_08811.mRNA.1
BAESF_12753.mRNA.1
BAESF_12208.mRNA.1
BAESF_01033.mRNA.2
BAESF_13560.mRNA.1
BAESF_14185.mRNA.1
BAESF_01453.mRNA.2
BAESF_01147.mRNA.1
BAESF_12105.mRNA.1
BAESF_08507.mRNA.1
BAESF_13108.mRNA.1
BAESF_03730.mRNA.1
BAESF_00033.mRNA.1
BAESF_14891.mRNA.1
BAESF_04805.mRNA.1
BAESF_13730.mRNA.1
BAESF_14028.mRNA.3
BAESF_14028.mRNA.5
BAESF_10830.mRNA.1
BAESF_15001.mRNA.1
BAESF_07969.mRNA.1
BAESF_15518.mRNA.1
BAESF_03078.mRNA.1
BAESF_08048.mRNA.2
BAESF_08048.mRNA.1
BAESF_11477.mRNA.1
BAESF_10413.mRNA.1
BAESF_12605.mRNA.1
BAESF_03472.mRNA.1
BAESF_12141.mRNA.5
BAESF_06081.mRNA.1
BAESF_08065.mRNA.1
BAESF_11858.mRNA.1
BAESF_10192.mRNA.2
BAESF_13996.mRNA.3
BAESF_05316.mRNA.1
BAESF_12297.mRNA.1
BAESF_01785.mRNA.1
BAESF_14896.mRNA.2
BAESF_01964.mRNA.1
BAESF_09092.mRNA.11
BAESF_09092.mRNA.9
BAESF_11526.mRNA.1
BAESF_07310.mRNA.1
BAESF_03832.mRNA.1
BAESF_07569.mRNA.1
BAESF_05768.mRNA.1
BAESF_02946.mRNA.1
BAESF_12777.mRNA.1
BAESF_03223.mRNA.1
BAESF_06700.mRNA.1
BAESF_15067.mRNA.1
BAESF_03166.mRNA.1
BAESF_12141.mRNA.4
BAESF_10911.mRNA.1
BAESF_15038.mRNA.1
BAESF_03317.mRNA.2
BAESF_06720.mRNA.1
BAESF_00672.mRNA.2
BAESF_07397.mRNA.2
BAESF_01647.mRNA.2
BAESF_07352.mRNA.1
BAESF_14148.mRNA.1
BAESF_06310.mRNA.1
BAESF_15433.mRNA.1
BAESF_04340.mRNA.1
BAESF_03102.mRNA.2
BAESF_00308.mRNA.1
BAESF_08502.mRNA.1
BAESF_01061.mRNA.1
BAESF_01688.mRNA.3
BAESF_08604.mRNA.1
BAESF_04013.mRNA.1
BAESF_09274.mRNA.1
BAESF_14801.mRNA.1
BAESF_14801.mRNA.2
BAESF_09311.mRNA.1
BAESF_14970.mRNA.1
BAESF_02353.mRNA.1
BAESF_00897.mRNA.1
BAESF_00158.mRNA.1
BAESF_00481.mRNA.1
BAESF_07397.mRNA.1
BAESF_14888.mRNA.1
BAESF_02577.mRNA.1
BAESF_03415.mRNA.1
BAESF_06299.mRNA.1
BAESF_09644.mRNA.1
BAESF_14204.mRNA.1
BAESF_13034.mRNA.1
BAESF_08147.mRNA.1
BAESF_09092.mRNA.2
BAESF_07625.mRNA.1
BAESF_13542.mRNA.1
BAESF_13745.mRNA.1
BAESF_13996.mRNA.2
BAESF_12141.mRNA.1
BAESF_04690.mRNA.1
BAESF_14924.mRNA.1
BAESF_11475.mRNA.1
BAESF_04751.mRNA.1
BAESF_00134.mRNA.1
BAESF_06976.mRNA.1
BAESF_02619.mRNA.1
BAESF_11724.mRNA.2
BAESF_08124.mRNA.3
BAESF_04671.mRNA.1
BAESF_05864.mRNA.1
BAESF_13675.mRNA.2
BAESF_13063.mRNA.1
BAESF_13063.mRNA.2
BAESF_10411.mRNA.1
BAESF_08196.mRNA.2
BAESF_05204.mRNA.1
BAESF_07931.mRNA.1
BAESF_13923.mRNA.1
BAESF_08613.mRNA.1
BAESF_07947.mRNA.1
BAESF_07785.mRNA.1
BAESF_00672.mRNA.3
BAESF_12141.mRNA.2
BAESF_03780.mRNA.1
BAESF_13675.mRNA.1
BAESF_00078.mRNA.1
BAESF_01342.mRNA.1
BAESF_01578.mRNA.1
BAESF_11855.mRNA.1
BAESF_10868.mRNA.1
BAESF_15174.mRNA.1
BAESF_15363.mRNA.1
BAESF_02376.mRNA.1
BAESF_05497.mRNA.1
BAESF_14896.mRNA.1
BAESF_02269.mRNA.1
BAESF_00974.mRNA.1
BAESF_05967.mRNA.1
BAESF_12121.mRNA.1
BAESF_06528.mRNA.1
BAESF_14375.mRNA.1
BAESF_01234.mRNA.1
BAESF_13285.mRNA.1
BAESF_08919.mRNA.1
BAESF_14388.mRNA.1
BAESF_13747.mRNA.1
BAESF_00672.mRNA.1
BAESF_14006.mRNA.2
BAESF_02993.mRNA.1
BAESF_00194.mRNA.1
BAESF_12141.mRNA.3
BAESF_05680.mRNA.1
BAESF_02466.mRNA.1
BAESF_12024.mRNA.1
BAESF_03485.mRNA.1
BAESF_14062.mRNA.1
BAESF_09848.mRNA.1
BAESF_14347.mRNA.1
BAESF_07884.mRNA.1
BAESF_07788.mRNA.2
BAESF_12555.mRNA.1
BAESF_13788.mRNA.1
BAESF_06067.mRNA.1
BAESF_09654.mRNA.1
BAESF_13348.mRNA.1
BAESF_13304.mRNA.2
BAESF_09092.mRNA.10
BAESF_00417.mRNA.1
BAESF_04640.mRNA.1
BAESF_08272.mRNA.1
BAESF_00182.mRNA.1
BAESF_08429.mRNA.1
BAESF_14570.mRNA.1
BAESF_11480.mRNA.1
BAESF_09219.mRNA.1
BAESF_12392.mRNA.1
BAESF_08266.mRNA.1
BAESF_06340.mRNA.1
BAESF_13155.mRNA.1
BAESF_10386.mRNA.1
BAESF_08077.mRNA.1
BAESF_02097.mRNA.1
BAESF_09562.mRNA.1
BAESF_14600.mRNA.1
BAESF_06516.mRNA.1
BAESF_15271.mRNA.1
BAESF_11896.mRNA.1
BAESF_11896.mRNA.2
BAESF_11896.mRNA.3
BAESF_09092.mRNA.3
BAESF_01379.mRNA.1
BAESF_14006.mRNA.1
BAESF_01607.mRNA.1
BAESF_09092.mRNA.4
BAESF_02782.mRNA.1
BAESF_03353.mRNA.1
BAESF_02412.mRNA.1
BAESF_08338.mRNA.2
BAESF_07547.mRNA.1
BAESF_14832.mRNA.1
BAESF_14389.mRNA.1
BAESF_14030.mRNA.1
BAESF_08988.mRNA.1
BAESF_01688.mRNA.2
BAESF_05234.mRNA.1
BAESF_09515.mRNA.1
BAESF_10200.mRNA.1
BAESF_07055.mRNA.1
BAESF_05873.mRNA.1
BAESF_10200.mRNA.2
BAESF_00114.mRNA.1
BAESF_06287.mRNA.1
BAESF_08663.mRNA.1
BAESF_02807.mRNA.1
BAESF_08009.mRNA.1
BAESF_09092.mRNA.5
BAESF_09926.mRNA.1
BAESF_01500.mRNA.1
BAESF_06698.mRNA.1
BAESF_13553.mRNA.1
BAESF_07063.mRNA.1
BAESF_10626.mRNA.1
BAESF_05147.mRNA.1
BAESF_11046.mRNA.1
BAESF_09701.mRNA.1
BAESF_00903.mRNA.1
BAESF_13011.mRNA.1
BAESF_11747.mRNA.1
BAESF_00363.mRNA.1
BAESF_11417.mRNA.1
BAESF_11353.mRNA.1
BAESF_10794.mRNA.1
BAESF_09092.mRNA.7
BAESF_07788.mRNA.1
BAESF_11486.mRNA.1
BAESF_09825.mRNA.1
BAESF_01448.mRNA.1
BAESF_13256.mRNA.1
BAESF_10083.mRNA.1
BAESF_13976.mRNA.1
BAESF_13916.mRNA.1
BAESF_09191.mRNA.1
BAESF_09092.mRNA.6
BAESF_09943.mRNA.1
BAESF_12386.mRNA.1
BAESF_09217.mRNA.1
BAESF_12442.mRNA.1
BAESF_07658.mRNA.1
BAESF_01010.mRNA.2
BAESF_09509.mRNA.1
BAESF_06876.mRNA.1
BAESF_06594.mRNA.1
BAESF_14332.mRNA.1
BAESF_01277.mRNA.2
BAESF_01304.mRNA.1
BAESF_12824.mRNA.1
BAESF_03165.mRNA.1
BAESF_00042.mRNA.1
BAESF_14708.mRNA.1
BAESF_00412.mRNA.1
BAESF_01927.mRNA.1
BAESF_04421.mRNA.1
BAESF_07434.mRNA.1
BAESF_01626.mRNA.1
BAESF_04805.mRNA.2
BAESF_12350.mRNA.1
BAESF_05718.mRNA.1
BAESF_04975.mRNA.1
BAESF_11807.mRNA.1
BAESF_14241.mRNA.1
BAESF_14028.mRNA.6
BAESF_14028.mRNA.7
BAESF_14028.mRNA.8
BAESF_09312.mRNA.1
BAESF_01632.mRNA.1
BAESF_01851.mRNA.1
BAESF_11745.mRNA.1
BAESF_07860.mRNA.1
BAESF_12725.mRNA.1
BAESF_15372.mRNA.1
BAESF_05958.mRNA.1
BAESF_13012.mRNA.1
BAESF_03912.mRNA.1
BAESF_04804.mRNA.1
BAESF_13079.mRNA.1
BAESF_10008.mRNA.1
BAESF_08875.mRNA.1
BAESF_02942.mRNA.1
BAESF_12107.mRNA.1
BAESF_12940.mRNA.1
BAESF_13612.mRNA.2
BAESF_04078.mRNA.1
BAESF_03871.mRNA.1
BAESF_05174.mRNA.1
BAESF_00480.mRNA.1
BAESF_03148.mRNA.1
BAESF_10448.mRNA.1
BAESF_04644.mRNA.1
BAESF_12717.mRNA.1
BAESF_02274.mRNA.1
BAESF_02665.mRNA.1
BAESF_12240.mRNA.1
BAESF_12240.mRNA.2
BAESF_12240.mRNA.3
BAESF_12240.mRNA.4
BAESF_10545.mRNA.1
BAESF_14648.mRNA.1
BAESF_02464.mRNA.1
BAESF_02219.mRNA.1
BAESF_00705.mRNA.1
BAESF_02574.mRNA.1
BAESF_12906.mRNA.1
BAESF_05574.mRNA.1
BAESF_08817.mRNA.1
BAESF_05880.mRNA.1
BAESF_03188.mRNA.1
BAESF_15407.mRNA.1
BAESF_04378.mRNA.1
BAESF_11830.mRNA.1
BAESF_09271.mRNA.1
BAESF_11141.mRNA.1
BAESF_14120.mRNA.1
BAESF_14120.mRNA.2
BAESF_13070.mRNA.1
BAESF_03413.mRNA.1
BAESF_00794.mRNA.1
BAESF_08802.mRNA.1
BAESF_13537.mRNA.1
BAESF_02044.mRNA.1
BAESF_01118.mRNA.1
BAESF_13031.mRNA.1
BAESF_02679.mRNA.1
BAESF_07127.mRNA.1
BAESF_00359.mRNA.1
BAESF_11573.mRNA.1
BAESF_11573.mRNA.2
BAESF_04900.mRNA.1
BAESF_12832.mRNA.2
BAESF_10642.mRNA.2
BAESF_11882.mRNA.1
BAESF_01008.mRNA.1
BAESF_01545.mRNA.1
BAESF_03195.mRNA.1
BAESF_11245.mRNA.1
BAESF_02048.mRNA.1
BAESF_03380.mRNA.1
BAESF_04716.mRNA.1
BAESF_05538.mRNA.1
BAESF_04416.mRNA.1
BAESF_10949.mRNA.1
BAESF_05640.mRNA.1
BAESF_12557.mRNA.1
BAESF_09986.mRNA.1
BAESF_08815.mRNA.1
BAESF_02739.mRNA.1
BAESF_04045.mRNA.1
BAESF_07906.mRNA.1
BAESF_01277.mRNA.1
BAESF_04049.mRNA.1
BAESF_14390.mRNA.1
BAESF_06092.mRNA.1
BAESF_02221.mRNA.1
BAESF_06993.mRNA.1
BAESF_05032.mRNA.1
BAESF_01047.mRNA.1
BAESF_05591.mRNA.1
BAESF_13076.mRNA.1
BAESF_12262.mRNA.1
BAESF_03077.mRNA.1
BAESF_10903.mRNA.1
BAESF_09045.mRNA.1
BAESF_02847.mRNA.1
BAESF_01723.mRNA.1
BAESF_04471.mRNA.1
BAESF_10509.mRNA.1
BAESF_13512.mRNA.1
BAESF_10422.mRNA.1
BAESF_14824.mRNA.2
BAESF_08015.mRNA.1
BAESF_09439.mRNA.1
BAESF_12994.mRNA.1
BAESF_07668.mRNA.1
BAESF_06121.mRNA.2
BAESF_06121.mRNA.1
BAESF_12826.mRNA.1
BAESF_09771.mRNA.1
BAESF_11628.mRNA.1
BAESF_09082.mRNA.1
BAESF_04163.mRNA.1
BAESF_00124.mRNA.1
BAESF_06910.mRNA.1
BAESF_00194.mRNA.2
BAESF_02376.mRNA.2
BAESF_12547.mRNA.1
BAESF_11362.mRNA.1
BAESF_10805.mRNA.1
BAESF_10484.mRNA.1
BAESF_09739.mRNA.1
BAESF_07400.mRNA.1
BAESF_02047.mRNA.1
BAESF_03264.mRNA.1
BAESF_08821.mRNA.1
BAESF_09416.mRNA.1
BAESF_12832.mRNA.1
BAESF_00067.mRNA.1
BAESF_09888.mRNA.1
BAESF_05160.mRNA.1
BAESF_08077.mRNA.2
BAESF_12172.mRNA.1
BAESF_00255.mRNA.1
BAESF_00255.mRNA.2
BAESF_05288.mRNA.1
BAESF_07276.mRNA.1
BAESF_11120.mRNA.1
BAESF_07624.mRNA.1
BAESF_11167.mRNA.1
BAESF_03217.mRNA.2
BAESF_02143.mRNA.1
BAESF_01553.mRNA.1
BAESF_13146.mRNA.1
BAESF_12250.mRNA.1
BAESF_14517.mRNA.1
BAESF_13952.mRNA.1
BAESF_04598.mRNA.1
BAESF_09361.mRNA.1
BAESF_04445.mRNA.1
BAESF_00625.mRNA.1
BAESF_14824.mRNA.1
BAESF_12374.mRNA.1
BAESF_07552.mRNA.1
BAESF_05316.mRNA.2
BAESF_00847.mRNA.1
BAESF_10166.mRNA.1
BAESF_14538.mRNA.1
BAESF_01105.mRNA.1
BAESF_13935.mRNA.1
BAESF_03886.mRNA.1
BAESF_02430.mRNA.1
BAESF_05965.mRNA.1
BAESF_04864.mRNA.1
BAESF_03414.mRNA.1
BAESF_13002.mRNA.1
BAESF_05450.mRNA.2
BAESF_14056.mRNA.1
BAESF_14566.mRNA.2
BAESF_11343.mRNA.1
BAESF_11343.mRNA.3
BAESF_08276.mRNA.1
BAESF_10923.mRNA.1
BAESF_10923.mRNA.2
BAESF_03255.mRNA.1
BAESF_00225.mRNA.1
BAESF_00855.mRNA.1
BAESF_08561.mRNA.1
BAESF_14053.mRNA.1
BAESF_05546.mRNA.1
BAESF_01742.mRNA.1
BAESF_01377.mRNA.1
BAESF_07954.mRNA.1
BAESF_01235.mRNA.1
BAESF_11207.mRNA.1
BAESF_01415.mRNA.3
BAESF_00822.mRNA.1
BAESF_08348.mRNA.1
BAESF_06145.mRNA.1
BAESF_04860.mRNA.1
BAESF_06819.mRNA.1
BAESF_11242.mRNA.1
BAESF_11776.mRNA.1
BAESF_06885.mRNA.1
BAESF_02309.mRNA.1
BAESF_11725.mRNA.1
BAESF_09114.mRNA.1
BAESF_01662.mRNA.1
BAESF_00361.mRNA.1
BAESF_02370.mRNA.1
BAESF_00128.mRNA.1
BAESF_00356.mRNA.1
BAESF_10518.mRNA.1
BAESF_02934.mRNA.1
BAESF_03474.mRNA.1
BAESF_14836.mRNA.1
BAESF_15518.mRNA.2
BAESF_08276.mRNA.2
BAESF_05789.mRNA.1
BAESF_14182.mRNA.1
BAESF_14853.mRNA.1
BAESF_14853.mRNA.2
BAESF_14853.mRNA.3
BAESF_02546.mRNA.1
BAESF_10137.mRNA.1
BAESF_03536.mRNA.1
BAESF_05403.mRNA.1
BAESF_09751.mRNA.1
BAESF_11118.mRNA.1
BAESF_00614.mRNA.1
BAESF_00735.mRNA.1
BAESF_00482.mRNA.1
BAESF_02449.mRNA.1
BAESF_14896.mRNA.3
BAESF_13976.mRNA.2
BAESF_03928.mRNA.1
BAESF_10736.mRNA.1
BAESF_02908.mRNA.1
BAESF_13064.mRNA.1
BAESF_05672.mRNA.1
BAESF_13931.mRNA.1
BAESF_09770.mRNA.1
BAESF_13301.mRNA.2
BAESF_13714.mRNA.1
BAESF_08746.mRNA.1
BAESF_12906.mRNA.2
BAESF_09429.mRNA.1
BAESF_14497.mRNA.1
BAESF_02831.mRNA.1
BAESF_14066.mRNA.1
BAESF_09269.mRNA.1
BAESF_01830.mRNA.1
BAESF_09313.mRNA.1
BAESF_02419.mRNA.1
BAESF_01023.mRNA.1
BAESF_14071.mRNA.1
BAESF_11088.mRNA.1
BAESF_13301.mRNA.1
BAESF_04626.mRNA.1
BAESF_10700.mRNA.1
BAESF_05950.mRNA.1
BAESF_10096.mRNA.1
BAESF_05026.mRNA.1
BAESF_02792.mRNA.1
BAESF_01408.mRNA.1
BAESF_08366.mRNA.1
BAESF_00979.mRNA.1
BAESF_11169.mRNA.1
BAESF_11773.mRNA.1
BAESF_02098.mRNA.1
BAESF_02098.mRNA.2
BAESF_02921.mRNA.1
BAESF_12547.mRNA.2
BAESF_11702.mRNA.1
BAESF_10612.mRNA.1
BAESF_02098.mRNA.3
BAESF_06778.mRNA.1
BAESF_04259.mRNA.1
BAESF_14802.mRNA.1
BAESF_15057.mRNA.1
BAESF_04696.mRNA.1
BAESF_02391.mRNA.1
BAESF_08343.mRNA.1
BAESF_11477.mRNA.2
BAESF_14860.mRNA.1
BAESF_06809.mRNA.1
BAESF_07943.mRNA.1
BAESF_00804.mRNA.1
BAESF_14568.mRNA.1
BAESF_03136.mRNA.1
BAESF_04723.mRNA.1
BAESF_03287.mRNA.1
BAESF_10422.mRNA.2
BAESF_01233.mRNA.1
BAESF_06855.mRNA.1
BAESF_06646.mRNA.1
BAESF_10577.mRNA.1
BAESF_00833.mRNA.3
BAESF_13305.mRNA.1
BAESF_04848.mRNA.1
BAESF_10595.mRNA.1
BAESF_00861.mRNA.1
BAESF_06992.mRNA.1
BAESF_06082.mRNA.1
BAESF_10326.mRNA.1
BAESF_15390.mRNA.2
BAESF_03483.mRNA.1
BAESF_12197.mRNA.1
BAESF_02199.mRNA.1
BAESF_12715.mRNA.1
BAESF_10516.mRNA.1
BAESF_11810.mRNA.1
BAESF_14131.mRNA.1
BAESF_08428.mRNA.2
BAESF_07377.mRNA.1
BAESF_11343.mRNA.2
BAESF_09091.mRNA.1
BAESF_00459.mRNA.1
BAESF_06033.mRNA.1
BAESF_11976.mRNA.1
BAESF_14923.mRNA.1
BAESF_00208.mRNA.1
BAESF_13622.mRNA.1
BAESF_12865.mRNA.1
BAESF_05588.mRNA.1
BAESF_07798.mRNA.1
BAESF_01501.mRNA.1
BAESF_04211.mRNA.1
BAESF_03441.mRNA.1
BAESF_05502.mRNA.1
BAESF_12207.mRNA.1
BAESF_13277.mRNA.1
BAESF_09824.mRNA.1
BAESF_03071.mRNA.1
BAESF_14606.mRNA.1
BAESF_04442.mRNA.1
BAESF_01811.mRNA.1
BAESF_00603.mRNA.1
BAESF_07169.mRNA.1
BAESF_13204.mRNA.1
BAESF_01267.mRNA.1
BAESF_00624.mRNA.1
BAESF_11123.mRNA.1
BAESF_02869.mRNA.1
BAESF_02278.mRNA.1
BAESF_10029.mRNA.1
BAESF_03960.mRNA.1
BAESF_12294.mRNA.1
BAESF_05783.mRNA.1
BAESF_05184.mRNA.1
BAESF_13917.mRNA.1
BAESF_01566.mRNA.1
BAESF_01960.mRNA.1
BAESF_03384.mRNA.1
BAESF_08267.mRNA.1
BAESF_13171.mRNA.1
BAESF_06175.mRNA.1
BAESF_01570.mRNA.1
BAESF_02040.mRNA.1
BAESF_07116.mRNA.1
BAESF_13102.mRNA.1
BAESF_15196.mRNA.1
BAESF_09770.mRNA.2
BAESF_11645.mRNA.1
BAESF_05297.mRNA.1
BAESF_11829.mRNA.1
BAESF_10585.mRNA.1
BAESF_14306.mRNA.1
BAESF_04920.mRNA.1
BAESF_14788.mRNA.1
BAESF_03542.mRNA.1
BAESF_08872.mRNA.1
BAESF_09108.mRNA.1
BAESF_00285.mRNA.1
BAESF_08426.mRNA.1
BAESF_00537.mRNA.1
BAESF_07128.mRNA.1
BAESF_15040.mRNA.1
BAESF_03493.mRNA.1
BAESF_03493.mRNA.2
BAESF_05563.mRNA.2
BAESF_05563.mRNA.1
BAESF_05953.mRNA.1
BAESF_12896.mRNA.1
BAESF_04237.mRNA.1
BAESF_04778.mRNA.1
BAESF_04223.mRNA.1
BAESF_07198.mRNA.1
BAESF_07774.mRNA.1
BAESF_07951.mRNA.1
BAESF_13666.mRNA.1
BAESF_01940.mRNA.1
BAESF_12082.mRNA.1
BAESF_07958.mRNA.2
BAESF_12540.mRNA.1
BAESF_07132.mRNA.1
BAESF_07860.mRNA.2
BAESF_14942.mRNA.1
BAESF_15465.mRNA.1
BAESF_07050.mRNA.1
BAESF_01651.mRNA.1
BAESF_01748.mRNA.1
BAESF_05128.mRNA.1
BAESF_02998.mRNA.1
BAESF_13215.mRNA.1
BAESF_12505.mRNA.1
BAESF_13545.mRNA.1
BAESF_07679.mRNA.1
BAESF_13582.mRNA.1
BAESF_03422.mRNA.1
BAESF_13622.mRNA.2
BAESF_03730.mRNA.2
BAESF_04113.mRNA.1
BAESF_09661.mRNA.1
BAESF_04657.mRNA.1
BAESF_01837.mRNA.1
BAESF_10326.mRNA.2
BAESF_00409.mRNA.1
BAESF_12099.mRNA.1
BAESF_15356.mRNA.1
BAESF_13327.mRNA.2
BAESF_13848.mRNA.1
BAESF_01710.mRNA.1
BAESF_03600.mRNA.1
BAESF_01430.mRNA.1
BAESF_05140.mRNA.1
BAESF_05828.mRNA.1
BAESF_14423.mRNA.1
BAESF_07680.mRNA.1
BAESF_10189.mRNA.1
BAESF_04312.mRNA.1
BAESF_11525.mRNA.2
BAESF_13948.mRNA.1
BAESF_03744.mRNA.1
[truncated: 1,002 more rows]

## Sheet: Fig. S3H KEGG annotation
Fig. S3H Amoeba gene ID vs. annotated KEGG Pathway
GID	Pathway	Name
BAESF_13155.mRNA.1	ko00010	Glycolysis / Gluconeogenesis
BAESF_13848.mRNA.1	ko00010	Glycolysis / Gluconeogenesis
BAESF_13457.mRNA.1	ko00010	Glycolysis / Gluconeogenesis
BAESF_13272.mRNA.1	ko00010	Glycolysis / Gluconeogenesis
BAESF_08350.mRNA.1	ko00010	Glycolysis / Gluconeogenesis
BAESF_14767.mRNA.1	ko00010	Glycolysis / Gluconeogenesis
BAESF_13612.mRNA.1	ko00010	Glycolysis / Gluconeogenesis
BAESF_01289.mRNA.1	ko00010	Glycolysis / Gluconeogenesis
BAESF_07001.mRNA.1	ko00010	Glycolysis / Gluconeogenesis
BAESF_14894.mRNA.1	ko00010	Glycolysis / Gluconeogenesis
BAESF_04013.mRNA.1	ko00010	Glycolysis / Gluconeogenesis
BAESF_01296.mRNA.1	ko00010	Glycolysis / Gluconeogenesis
BAESF_00204.mRNA.1	ko00010	Glycolysis / Gluconeogenesis
BAESF_03492.mRNA.1	ko00010	Glycolysis / Gluconeogenesis
BAESF_03437.mRNA.1	ko00010	Glycolysis / Gluconeogenesis
BAESF_05103.mRNA.1	ko00010	Glycolysis / Gluconeogenesis
BAESF_07011.mRNA.1	ko00010	Glycolysis / Gluconeogenesis
BAESF_09582.mRNA.1	ko00010	Glycolysis / Gluconeogenesis
BAESF_12073.mRNA.1	ko00010	Glycolysis / Gluconeogenesis
BAESF_03519.mRNA.1	ko00010	Glycolysis / Gluconeogenesis
BAESF_00832.mRNA.1	ko00010	Glycolysis / Gluconeogenesis
BAESF_15257.mRNA.1	ko00010	Glycolysis / Gluconeogenesis
BAESF_07058.mRNA.1	ko00010	Glycolysis / Gluconeogenesis
BAESF_13612.mRNA.2	ko00010	Glycolysis / Gluconeogenesis
BAESF_09439.mRNA.1	ko00010	Glycolysis / Gluconeogenesis
BAESF_13469.mRNA.1	ko00010	Glycolysis / Gluconeogenesis
BAESF_12392.mRNA.1	ko00010	Glycolysis / Gluconeogenesis
BAESF_01825.mRNA.1	ko00010	Glycolysis / Gluconeogenesis
BAESF_15071.mRNA.1	ko00010	Glycolysis / Gluconeogenesis
BAESF_07227.mRNA.1	ko00010	Glycolysis / Gluconeogenesis
BAESF_11397.mRNA.1	ko00010	Glycolysis / Gluconeogenesis
BAESF_07011.mRNA.2	ko00010	Glycolysis / Gluconeogenesis
BAESF_03492.mRNA.1	ko00020	Citrate cycle (TCA cycle)
BAESF_02640.mRNA.1	ko00020	Citrate cycle (TCA cycle)
BAESF_09196.mRNA.1	ko00020	Citrate cycle (TCA cycle)
BAESF_10474.mRNA.1	ko00020	Citrate cycle (TCA cycle)
BAESF_04557.mRNA.1	ko00020	Citrate cycle (TCA cycle)
BAESF_10422.mRNA.1	ko00020	Citrate cycle (TCA cycle)
BAESF_12947.mRNA.1	ko00020	Citrate cycle (TCA cycle)
BAESF_09484.mRNA.1	ko00020	Citrate cycle (TCA cycle)
BAESF_02744.mRNA.1	ko00020	Citrate cycle (TCA cycle)
BAESF_10422.mRNA.2	ko00020	Citrate cycle (TCA cycle)
BAESF_14894.mRNA.1	ko00020	Citrate cycle (TCA cycle)
BAESF_01385.mRNA.1	ko00020	Citrate cycle (TCA cycle)
BAESF_09808.mRNA.1	ko00020	Citrate cycle (TCA cycle)
BAESF_09808.mRNA.2	ko00020	Citrate cycle (TCA cycle)
BAESF_00321.mRNA.1	ko00020	Citrate cycle (TCA cycle)
BAESF_03268.mRNA.1	ko00020	Citrate cycle (TCA cycle)
BAESF_15433.mRNA.1	ko00020	Citrate cycle (TCA cycle)
BAESF_03083.mRNA.1	ko00020	Citrate cycle (TCA cycle)
BAESF_15257.mRNA.1	ko00020	Citrate cycle (TCA cycle)
BAESF_08048.mRNA.3	ko00020	Citrate cycle (TCA cycle)
BAESF_08048.mRNA.1	ko00020	Citrate cycle (TCA cycle)
BAESF_04148.mRNA.2	ko00020	Citrate cycle (TCA cycle)
BAESF_04148.mRNA.1	ko00020	Citrate cycle (TCA cycle)
BAESF_01289.mRNA.1	ko00020	Citrate cycle (TCA cycle)
BAESF_03459.mRNA.1	ko00020	Citrate cycle (TCA cycle)
BAESF_12918.mRNA.2	ko00020	Citrate cycle (TCA cycle)
BAESF_06349.mRNA.1	ko00020	Citrate cycle (TCA cycle)
BAESF_07591.mRNA.1	ko00020	Citrate cycle (TCA cycle)
BAESF_01825.mRNA.1	ko00020	Citrate cycle (TCA cycle)
BAESF_02920.mRNA.1	ko00020	Citrate cycle (TCA cycle)
BAESF_08350.mRNA.1	ko00020	Citrate cycle (TCA cycle)
BAESF_12826.mRNA.1	ko00020	Citrate cycle (TCA cycle)
BAESF_12918.mRNA.1	ko00020	Citrate cycle (TCA cycle)
BAESF_03072.mRNA.1	ko00020	Citrate cycle (TCA cycle)
BAESF_12885.mRNA.1	ko00020	Citrate cycle (TCA cycle)
BAESF_08048.mRNA.2	ko00020	Citrate cycle (TCA cycle)
BAESF_04013.mRNA.1	ko00030	Pentose phosphate pathway
BAESF_15071.mRNA.1	ko00030	Pentose phosphate pathway
BAESF_08357.mRNA.1	ko00030	Pentose phosphate pathway
BAESF_11134.mRNA.1	ko00030	Pentose phosphate pathway
BAESF_12073.mRNA.1	ko00030	Pentose phosphate pathway
BAESF_02531.mRNA.1	ko00030	Pentose phosphate pathway
BAESF_09485.mRNA.1	ko00030	Pentose phosphate pathway
BAESF_00796.mRNA.1	ko00030	Pentose phosphate pathway
BAESF_13720.mRNA.1	ko00030	Pentose phosphate pathway
BAESF_08356.mRNA.1	ko00030	Pentose phosphate pathway
BAESF_07001.mRNA.1	ko00030	Pentose phosphate pathway
BAESF_03519.mRNA.1	ko00030	Pentose phosphate pathway
BAESF_07058.mRNA.1	ko00030	Pentose phosphate pathway
BAESF_03926.mRNA.1	ko00030	Pentose phosphate pathway
BAESF_08819.mRNA.1	ko00030	Pentose phosphate pathway
BAESF_14767.mRNA.1	ko00030	Pentose phosphate pathway
BAESF_06114.mRNA.1	ko00030	Pentose phosphate pathway
BAESF_00395.mRNA.1	ko00030	Pentose phosphate pathway
BAESF_00537.mRNA.1	ko00030	Pentose phosphate pathway
BAESF_04856.mRNA.1	ko00040	Pentose and glucuronate interconversions
BAESF_02884.mRNA.1	ko00040	Pentose and glucuronate interconversions
BAESF_05103.mRNA.1	ko00040	Pentose and glucuronate interconversions
BAESF_11274.mRNA.1	ko00040	Pentose and glucuronate interconversions
BAESF_15450.mRNA.2	ko00040	Pentose and glucuronate interconversions
BAESF_06559.mRNA.1	ko00040	Pentose and glucuronate interconversions
BAESF_13293.mRNA.1	ko00040	Pentose and glucuronate interconversions
BAESF_00537.mRNA.1	ko00040	Pentose and glucuronate interconversions
BAESF_02867.mRNA.1	ko00040	Pentose and glucuronate interconversions
BAESF_08346.mRNA.1	ko00040	Pentose and glucuronate interconversions
BAESF_07227.mRNA.1	ko00040	Pentose and glucuronate interconversions
BAESF_09582.mRNA.1	ko00040	Pentose and glucuronate interconversions
BAESF_06559.mRNA.1	ko00051	Fructose and mannose metabolism
BAESF_15071.mRNA.1	ko00051	Fructose and mannose metabolism
BAESF_09582.mRNA.1	ko00051	Fructose and mannose metabolism
BAESF_13155.mRNA.1	ko00051	Fructose and mannose metabolism
BAESF_08666.mRNA.1	ko00051	Fructose and mannose metabolism
BAESF_10968.mRNA.1	ko00051	Fructose and mannose metabolism
BAESF_07058.mRNA.1	ko00051	Fructose and mannose metabolism
BAESF_12073.mRNA.1	ko00051	Fructose and mannose metabolism
BAESF_07001.mRNA.1	ko00051	Fructose and mannose metabolism
BAESF_06587.mRNA.1	ko00051	Fructose and mannose metabolism
BAESF_14757.mRNA.1	ko00051	Fructose and mannose metabolism
BAESF_00974.mRNA.1	ko00051	Fructose and mannose metabolism
BAESF_10271.mRNA.1	ko00051	Fructose and mannose metabolism
BAESF_00386.mRNA.1	ko00051	Fructose and mannose metabolism
BAESF_14767.mRNA.1	ko00051	Fructose and mannose metabolism
BAESF_10271.mRNA.2	ko00051	Fructose and mannose metabolism
BAESF_15071.mRNA.1	ko00052	Galactose metabolism
BAESF_13919.mRNA.1	ko00052	Galactose metabolism
BAESF_09582.mRNA.1	ko00052	Galactose metabolism
BAESF_11571.mRNA.1	ko00052	Galactose metabolism
BAESF_04856.mRNA.1	ko00052	Galactose metabolism
BAESF_02884.mRNA.1	ko00052	Galactose metabolism
BAESF_10351.mRNA.1	ko00052	Galactose metabolism
BAESF_02867.mRNA.1	ko00052	Galactose metabolism
BAESF_07001.mRNA.1	ko00052	Galactose metabolism
BAESF_01118.mRNA.1	ko00052	Galactose metabolism
BAESF_13919.mRNA.2	ko00052	Galactose metabolism
BAESF_11898.mRNA.1	ko00052	Galactose metabolism
BAESF_04013.mRNA.1	ko00052	Galactose metabolism
BAESF_13848.mRNA.1	ko00053	Ascorbate and aldarate metabolism
BAESF_09192.mRNA.1	ko00053	Ascorbate and aldarate metabolism
BAESF_00204.mRNA.1	ko00053	Ascorbate and aldarate metabolism
BAESF_07227.mRNA.1	ko00053	Ascorbate and aldarate metabolism
BAESF_11274.mRNA.1	ko00053	Ascorbate and aldarate metabolism
BAESF_13457.mRNA.1	ko00053	Ascorbate and aldarate metabolism
BAESF_05103.mRNA.1	ko00053	Ascorbate and aldarate metabolism
BAESF_08346.mRNA.1	ko00053	Ascorbate and aldarate metabolism
BAESF_10197.mRNA.1	ko00053	Ascorbate and aldarate metabolism
BAESF_09582.mRNA.1	ko00053	Ascorbate and aldarate metabolism
BAESF_13469.mRNA.1	ko00053	Ascorbate and aldarate metabolism
BAESF_13293.mRNA.1	ko00053	Ascorbate and aldarate metabolism
BAESF_10725.mRNA.1	ko00061	Fatty acid biosynthesis
BAESF_08047.mRNA.1	ko00061	Fatty acid biosynthesis
BAESF_07216.mRNA.1	ko00061	Fatty acid biosynthesis
BAESF_08712.mRNA.1	ko00061	Fatty acid biosynthesis
BAESF_02868.mRNA.1	ko00061	Fatty acid biosynthesis
BAESF_03116.mRNA.1	ko00062	Fatty acid elongation
BAESF_09725.mRNA.1	ko00062	Fatty acid elongation
BAESF_01296.mRNA.1	ko00071	Fatty acid degradation
BAESF_00204.mRNA.1	ko00071	Fatty acid degradation
BAESF_11136.mRNA.1	ko00071	Fatty acid degradation
BAESF_07394.mRNA.1	ko00071	Fatty acid degradation
BAESF_03116.mRNA.1	ko00071	Fatty acid degradation
BAESF_03978.mRNA.1	ko00071	Fatty acid degradation
BAESF_13848.mRNA.1	ko00071	Fatty acid degradation
BAESF_05162.mRNA.1	ko00071	Fatty acid degradation
BAESF_13457.mRNA.1	ko00071	Fatty acid degradation
BAESF_12004.mRNA.1	ko00071	Fatty acid degradation
BAESF_05563.mRNA.1	ko00071	Fatty acid degradation
BAESF_14289.mRNA.1	ko00071	Fatty acid degradation
BAESF_14210.mRNA.2	ko00071	Fatty acid degradation
BAESF_14130.mRNA.1	ko00071	Fatty acid degradation
BAESF_14130.mRNA.2	ko00071	Fatty acid degradation
BAESF_07011.mRNA.1	ko00071	Fatty acid degradation
BAESF_07011.mRNA.2	ko00071	Fatty acid degradation
BAESF_05773.mRNA.1	ko00071	Fatty acid degradation
BAESF_05563.mRNA.2	ko00071	Fatty acid degradation
BAESF_02762.mRNA.1	ko00071	Fatty acid degradation
BAESF_14210.mRNA.3	ko00071	Fatty acid degradation
BAESF_01512.mRNA.1	ko00071	Fatty acid degradation
BAESF_14210.mRNA.1	ko00071	Fatty acid degradation
BAESF_13469.mRNA.1	ko00071	Fatty acid degradation
BAESF_08034.mRNA.1	ko00100	Steroid biosynthesis
BAESF_08437.mRNA.1	ko00100	Steroid biosynthesis
BAESF_08437.mRNA.2	ko00100	Steroid biosynthesis
BAESF_08624.mRNA.1	ko00100	Steroid biosynthesis
BAESF_01010.mRNA.2	ko00100	Steroid biosynthesis
BAESF_01010.mRNA.1	ko00100	Steroid biosynthesis
BAESF_08624.mRNA.2	ko00100	Steroid biosynthesis
BAESF_14203.mRNA.1	ko00100	Steroid biosynthesis
BAESF_08971.mRNA.1	ko00100	Steroid biosynthesis
BAESF_09018.mRNA.1	ko00100	Steroid biosynthesis
BAESF_08498.mRNA.1	ko00100	Steroid biosynthesis
BAESF_02163.mRNA.3	ko00100	Steroid biosynthesis
BAESF_15455.mRNA.1	ko00130	Ubiquinone and other terpenoid-quinone biosynthesis
BAESF_10670.mRNA.1	ko00130	Ubiquinone and other terpenoid-quinone biosynthesis
BAESF_07158.mRNA.1	ko00130	Ubiquinone and other terpenoid-quinone biosynthesis
BAESF_10398.mRNA.2	ko00130	Ubiquinone and other terpenoid-quinone biosynthesis
BAESF_15204.mRNA.1	ko00130	Ubiquinone and other terpenoid-quinone biosynthesis
BAESF_10398.mRNA.1	ko00130	Ubiquinone and other terpenoid-quinone biosynthesis
BAESF_00622.mRNA.1	ko00130	Ubiquinone and other terpenoid-quinone biosynthesis
BAESF_11653.mRNA.2	ko00190	Oxidative phosphorylation
BAESF_02015.mRNA.1	ko00190	Oxidative phosphorylation
BAESF_01202.mRNA.1	ko00190	Oxidative phosphorylation
BAESF_02640.mRNA.1	ko00190	Oxidative phosphorylation
BAESF_11653.mRNA.1	ko00190	Oxidative phosphorylation
BAESF_12573.mRNA.1	ko00190	Oxidative phosphorylation
BAESF_12947.mRNA.1	ko00190	Oxidative phosphorylation
BAESF_00138.mRNA.1	ko00190	Oxidative phosphorylation
BAESF_06583.mRNA.1	ko00190	Oxidative phosphorylation
BAESF_02799.mRNA.1	ko00190	Oxidative phosphorylation
BAESF_00488.mRNA.1	ko00190	Oxidative phosphorylation
BAESF_07825.mRNA.1	ko00190	Oxidative phosphorylation
BAESF_14131.mRNA.1	ko00190	Oxidative phosphorylation
BAESF_09444.mRNA.1	ko00190	Oxidative phosphorylation
BAESF_12025.mRNA.1	ko00190	Oxidative phosphorylation
BAESF_05423.mRNA.1	ko00190	Oxidative phosphorylation
BAESF_10474.mRNA.1	ko00190	Oxidative phosphorylation
BAESF_06847.mRNA.1	ko00190	Oxidative phosphorylation
BAESF_00297.mRNA.1	ko00190	Oxidative phosphorylation
BAESF_10695.mRNA.1	ko00190	Oxidative phosphorylation
BAESF_09820.mRNA.1	ko00190	Oxidative phosphorylation
BAESF_01855.mRNA.1	ko00190	Oxidative phosphorylation
BAESF_12985.mRNA.1	ko00190	Oxidative phosphorylation
BAESF_14241.mRNA.1	ko00190	Oxidative phosphorylation
BAESF_02849.mRNA.1	ko00190	Oxidative phosphorylation
BAESF_13362.mRNA.1	ko00190	Oxidative phosphorylation
BAESF_15289.mRNA.1	ko00190	Oxidative phosphorylation
BAESF_12374.mRNA.1	ko00220	Arginine biosynthesis
BAESF_14171.mRNA.1	ko00220	Arginine biosynthesis
BAESF_08055.mRNA.1	ko00220	Arginine biosynthesis
BAESF_10992.mRNA.1	ko00220	Arginine biosynthesis
BAESF_11480.mRNA.1	ko00220	Arginine biosynthesis
BAESF_09080.mRNA.1	ko00220	Arginine biosynthesis
BAESF_03684.mRNA.1	ko00220	Arginine biosynthesis
BAESF_05512.mRNA.1	ko00220	Arginine biosynthesis
BAESF_04866.mRNA.1	ko00220	Arginine biosynthesis
BAESF_05760.mRNA.1	ko00230	Purine metabolism
BAESF_07193.mRNA.1	ko00230	Purine metabolism
BAESF_04087.mRNA.2	ko00230	Purine metabolism
BAESF_01508.mRNA.1	ko00230	Purine metabolism
BAESF_01489.mRNA.1	ko00230	Purine metabolism
BAESF_15178.mRNA.1	ko00230	Purine metabolism
BAESF_11486.mRNA.1	ko00230	Purine metabolism
BAESF_03780.mRNA.1	ko00230	Purine metabolism
BAESF_11801.mRNA.1	ko00230	Purine metabolism
BAESF_07558.mRNA.1	ko00230	Purine metabolism
BAESF_06113.mRNA.1	ko00230	Purine metabolism
BAESF_03634.mRNA.4	ko00230	Purine metabolism
BAESF_14190.mRNA.1	ko00230	Purine metabolism
BAESF_04087.mRNA.1	ko00230	Purine metabolism
BAESF_06570.mRNA.1	ko00230	Purine metabolism
BAESF_04098.mRNA.1	ko00230	Purine metabolism
BAESF_10427.mRNA.1	ko00230	Purine metabolism
BAESF_00333.mRNA.1	ko00230	Purine metabolism
BAESF_04021.mRNA.1	ko00230	Purine metabolism
BAESF_04136.mRNA.1	ko00230	Purine metabolism
BAESF_03912.mRNA.1	ko00230	Purine metabolism
BAESF_04013.mRNA.1	ko00230	Purine metabolism
BAESF_05761.mRNA.1	ko00230	Purine metabolism
BAESF_07955.mRNA.1	ko00230	Purine metabolism
BAESF_03634.mRNA.2	ko00230	Purine metabolism
BAESF_10658.mRNA.1	ko00230	Purine metabolism
BAESF_01488.mRNA.1	ko00230	Purine metabolism
BAESF_04136.mRNA.2	ko00230	Purine metabolism
BAESF_03634.mRNA.1	ko00230	Purine metabolism
BAESF_09155.mRNA.1	ko00230	Purine metabolism
BAESF_08055.mRNA.1	ko00230	Purine metabolism
BAESF_08764.mRNA.1	ko00230	Purine metabolism
BAESF_01616.mRNA.1	ko00230	Purine metabolism
BAESF_03634.mRNA.3	ko00230	Purine metabolism
BAESF_10405.mRNA.1	ko00230	Purine metabolism
BAESF_15056.mRNA.1	ko00230	Purine metabolism
BAESF_14636.mRNA.1	ko00230	Purine metabolism
BAESF_06112.mRNA.2	ko00240	Pyrimidine metabolism
BAESF_13333.mRNA.1	ko00240	Pyrimidine metabolism
BAESF_11077.mRNA.1	ko00240	Pyrimidine metabolism
BAESF_06311.mRNA.1	ko00240	Pyrimidine metabolism
BAESF_05761.mRNA.1	ko00240	Pyrimidine metabolism
BAESF_07098.mRNA.1	ko00240	Pyrimidine metabolism
BAESF_11862.mRNA.1	ko00240	Pyrimidine metabolism
BAESF_06859.mRNA.1	ko00240	Pyrimidine metabolism
BAESF_00997.mRNA.1	ko00240	Pyrimidine metabolism
BAESF_07955.mRNA.1	ko00240	Pyrimidine metabolism
BAESF_14833.mRNA.1	ko00240	Pyrimidine metabolism
BAESF_12216.mRNA.1	ko00240	Pyrimidine metabolism
BAESF_04515.mRNA.1	ko00240	Pyrimidine metabolism
BAESF_08377.mRNA.2	ko00240	Pyrimidine metabolism
BAESF_01489.mRNA.1	ko00240	Pyrimidine metabolism
BAESF_07575.mRNA.1	ko00240	Pyrimidine metabolism
BAESF_06859.mRNA.2	ko00240	Pyrimidine metabolism
BAESF_01488.mRNA.1	ko00240	Pyrimidine metabolism
BAESF_03022.mRNA.1	ko00240	Pyrimidine metabolism
BAESF_11486.mRNA.1	ko00240	Pyrimidine metabolism
BAESF_10497.mRNA.1	ko00240	Pyrimidine metabolism
BAESF_08874.mRNA.1	ko00240	Pyrimidine metabolism
BAESF_04186.mRNA.1	ko00240	Pyrimidine metabolism
BAESF_08866.mRNA.1	ko00240	Pyrimidine metabolism
BAESF_06113.mRNA.1	ko00240	Pyrimidine metabolism
BAESF_09804.mRNA.1	ko00240	Pyrimidine metabolism
BAESF_10359.mRNA.1	ko00240	Pyrimidine metabolism
BAESF_14190.mRNA.1	ko00240	Pyrimidine metabolism
BAESF_00380.mRNA.1	ko00240	Pyrimidine metabolism
BAESF_05760.mRNA.1	ko00240	Pyrimidine metabolism
BAESF_00380.mRNA.2	ko00240	Pyrimidine metabolism
BAESF_07193.mRNA.1	ko00240	Pyrimidine metabolism
BAESF_08377.mRNA.1	ko00240	Pyrimidine metabolism
BAESF_14636.mRNA.1	ko00240	Pyrimidine metabolism
BAESF_08028.mRNA.1	ko00250	Alanine, aspartate and glutamate metabolism
BAESF_00204.mRNA.1	ko00250	Alanine, aspartate and glutamate metabolism
BAESF_04098.mRNA.1	ko00250	Alanine, aspartate and glutamate metabolism
BAESF_00903.mRNA.1	ko00250	Alanine, aspartate and glutamate metabolism
BAESF_09080.mRNA.1	ko00250	Alanine, aspartate and glutamate metabolism
BAESF_12374.mRNA.1	ko00250	Alanine, aspartate and glutamate metabolism
BAESF_04866.mRNA.1	ko00250	Alanine, aspartate and glutamate metabolism
BAESF_11037.mRNA.1	ko00250	Alanine, aspartate and glutamate metabolism
BAESF_03684.mRNA.1	ko00250	Alanine, aspartate and glutamate metabolism
BAESF_14171.mRNA.1	ko00250	Alanine, aspartate and glutamate metabolism
BAESF_14431.mRNA.1	ko00250	Alanine, aspartate and glutamate metabolism
BAESF_06570.mRNA.1	ko00250	Alanine, aspartate and glutamate metabolism
BAESF_10992.mRNA.1	ko00250	Alanine, aspartate and glutamate metabolism
BAESF_05735.mRNA.1	ko00250	Alanine, aspartate and glutamate metabolism
BAESF_05512.mRNA.1	ko00250	Alanine, aspartate and glutamate metabolism
BAESF_11767.mRNA.1	ko00250	Alanine, aspartate and glutamate metabolism
BAESF_14538.mRNA.1	ko00250	Alanine, aspartate and glutamate metabolism
BAESF_05378.mRNA.1	ko00250	Alanine, aspartate and glutamate metabolism
BAESF_04186.mRNA.1	ko00250	Alanine, aspartate and glutamate metabolism
BAESF_11480.mRNA.1	ko00250	Alanine, aspartate and glutamate metabolism
BAESF_07087.mRNA.1	ko00260	Glycine, serine and threonine metabolism
BAESF_01212.mRNA.1	ko00260	Glycine, serine and threonine metabolism
BAESF_10116.mRNA.1	ko00260	Glycine, serine and threonine metabolism
BAESF_13848.mRNA.1	ko00260	Glycine, serine and threonine metabolism
BAESF_08494.mRNA.1	ko00260	Glycine, serine and threonine metabolism
BAESF_13598.mRNA.1	ko00260	Glycine, serine and threonine metabolism
BAESF_14894.mRNA.1	ko00260	Glycine, serine and threonine metabolism
BAESF_11782.mRNA.1	ko00260	Glycine, serine and threonine metabolism
BAESF_00204.mRNA.1	ko00260	Glycine, serine and threonine metabolism
BAESF_15255.mRNA.1	ko00260	Glycine, serine and threonine metabolism
BAESF_06741.mRNA.1	ko00260	Glycine, serine and threonine metabolism
BAESF_09784.mRNA.1	ko00260	Glycine, serine and threonine metabolism
BAESF_05155.mRNA.1	ko00260	Glycine, serine and threonine metabolism
BAESF_14538.mRNA.1	ko00260	Glycine, serine and threonine metabolism
BAESF_01433.mRNA.1	ko00260	Glycine, serine and threonine metabolism
BAESF_05005.mRNA.1	ko00260	Glycine, serine and threonine metabolism
BAESF_00114.mRNA.1	ko00260	Glycine, serine and threonine metabolism
BAESF_11009.mRNA.1	ko00260	Glycine, serine and threonine metabolism
BAESF_10628.mRNA.1	ko00260	Glycine, serine and threonine metabolism
BAESF_11397.mRNA.1	ko00260	Glycine, serine and threonine metabolism
BAESF_05155.mRNA.2	ko00260	Glycine, serine and threonine metabolism
BAESF_08048.mRNA.1	ko00270	Cysteine and methionine metabolism
BAESF_08048.mRNA.3	ko00270	Cysteine and methionine metabolism
BAESF_05970.mRNA.1	ko00270	Cysteine and methionine metabolism
BAESF_13935.mRNA.1	ko00270	Cysteine and methionine metabolism
BAESF_10992.mRNA.1	ko00270	Cysteine and methionine metabolism
BAESF_12374.mRNA.1	ko00270	Cysteine and methionine metabolism
BAESF_12927.mRNA.1	ko00270	Cysteine and methionine metabolism
BAESF_05155.mRNA.2	ko00270	Cysteine and methionine metabolism
BAESF_07811.mRNA.2	ko00270	Cysteine and methionine metabolism
BAESF_12688.mRNA.1	ko00270	Cysteine and methionine metabolism
BAESF_07960.mRNA.1	ko00270	Cysteine and methionine metabolism
BAESF_07245.mRNA.1	ko00270	Cysteine and methionine metabolism
BAESF_01558.mRNA.1	ko00270	Cysteine and methionine metabolism
BAESF_08610.mRNA.1	ko00270	Cysteine and methionine metabolism
BAESF_11480.mRNA.1	ko00270	Cysteine and methionine metabolism
BAESF_09516.mRNA.2	ko00270	Cysteine and methionine metabolism
BAESF_12918.mRNA.2	ko00270	Cysteine and methionine metabolism
BAESF_05155.mRNA.1	ko00270	Cysteine and methionine metabolism
BAESF_09109.mRNA.1	ko00270	Cysteine and methionine metabolism
BAESF_04853.mRNA.1	ko00270	Cysteine and methionine metabolism
BAESF_11009.mRNA.1	ko00270	Cysteine and methionine metabolism
BAESF_09161.mRNA.1	ko00270	Cysteine and methionine metabolism
BAESF_07591.mRNA.1	ko00270	Cysteine and methionine metabolism
BAESF_12918.mRNA.1	ko00270	Cysteine and methionine metabolism
BAESF_08048.mRNA.2	ko00270	Cysteine and methionine metabolism
BAESF_14538.mRNA.1	ko00270	Cysteine and methionine metabolism
BAESF_08763.mRNA.1	ko00270	Cysteine and methionine metabolism
BAESF_09516.mRNA.1	ko00270	Cysteine and methionine metabolism
BAESF_00374.mRNA.1	ko00280	Valine, leucine and isoleucine degradation
BAESF_05162.mRNA.1	ko00280	Valine, leucine and isoleucine degradation
BAESF_07394.mRNA.1	ko00280	Valine, leucine and isoleucine degradation
BAESF_03205.mRNA.1	ko00280	Valine, leucine and isoleucine degradation
BAESF_11451.mRNA.2	ko00280	Valine, leucine and isoleucine degradation
BAESF_09744.mRNA.1	ko00280	Valine, leucine and isoleucine degradation
BAESF_11136.mRNA.1	ko00280	Valine, leucine and isoleucine degradation
BAESF_03206.mRNA.1	ko00280	Valine, leucine and isoleucine degradation
BAESF_01008.mRNA.1	ko00280	Valine, leucine and isoleucine degradation
BAESF_14894.mRNA.1	ko00280	Valine, leucine and isoleucine degradation
BAESF_13848.mRNA.1	ko00280	Valine, leucine and isoleucine degradation
BAESF_12004.mRNA.1	ko00280	Valine, leucine and isoleucine degradation
BAESF_13457.mRNA.1	ko00280	Valine, leucine and isoleucine degradation
BAESF_03978.mRNA.1	ko00280	Valine, leucine and isoleucine degradation
BAESF_12867.mRNA.1	ko00280	Valine, leucine and isoleucine degradation
BAESF_10715.mRNA.1	ko00280	Valine, leucine and isoleucine degradation
BAESF_09058.mRNA.1	ko00280	Valine, leucine and isoleucine degradation
BAESF_14431.mRNA.1	ko00280	Valine, leucine and isoleucine degradation
BAESF_12037.mRNA.1	ko00280	Valine, leucine and isoleucine degradation
BAESF_13469.mRNA.1	ko00280	Valine, leucine and isoleucine degradation
BAESF_01512.mRNA.1	ko00280	Valine, leucine and isoleucine degradation
BAESF_07654.mRNA.1	ko00280	Valine, leucine and isoleucine degradation
BAESF_11451.mRNA.1	ko00280	Valine, leucine and isoleucine degradation
BAESF_03206.mRNA.2	ko00280	Valine, leucine and isoleucine degradation
BAESF_09350.mRNA.1	ko00280	Valine, leucine and isoleucine degradation
BAESF_14538.mRNA.1	ko00280	Valine, leucine and isoleucine degradation
BAESF_05378.mRNA.1	ko00280	Valine, leucine and isoleucine degradation
BAESF_13853.mRNA.1	ko00280	Valine, leucine and isoleucine degradation
BAESF_03116.mRNA.1	ko00280	Valine, leucine and isoleucine degradation
BAESF_00474.mRNA.1	ko00280	Valine, leucine and isoleucine degradation
BAESF_00204.mRNA.1	ko00280	Valine, leucine and isoleucine degradation
BAESF_05773.mRNA.1	ko00280	Valine, leucine and isoleucine degradation
BAESF_02762.mRNA.1	ko00280	Valine, leucine and isoleucine degradation
BAESF_14925.mRNA.1	ko00280	Valine, leucine and isoleucine degradation
BAESF_01433.mRNA.1	ko00290	Valine, leucine and isoleucine biosynthesis
BAESF_02451.mRNA.3	ko00290	Valine, leucine and isoleucine biosynthesis
BAESF_06137.mRNA.1	ko00290	Valine, leucine and isoleucine biosynthesis
BAESF_02451.mRNA.2	ko00290	Valine, leucine and isoleucine biosynthesis
BAESF_02451.mRNA.1	ko00290	Valine, leucine and isoleucine biosynthesis
BAESF_06137.mRNA.2	ko00290	Valine, leucine and isoleucine biosynthesis
BAESF_06137.mRNA.2	ko00300	Lysine biosynthesis
BAESF_06137.mRNA.1	ko00300	Lysine biosynthesis
BAESF_02451.mRNA.3	ko00300	Lysine biosynthesis
BAESF_02451.mRNA.1	ko00300	Lysine biosynthesis
BAESF_01134.mRNA.1	ko00300	Lysine biosynthesis
BAESF_02451.mRNA.2	ko00300	Lysine biosynthesis
BAESF_09808.mRNA.1	ko00310	Lysine degradation
BAESF_05563.mRNA.2	ko00310	Lysine degradation
BAESF_13469.mRNA.1	ko00310	Lysine degradation
BAESF_14894.mRNA.1	ko00310	Lysine degradation
BAESF_11136.mRNA.1	ko00310	Lysine degradation
BAESF_05162.mRNA.1	ko00310	Lysine degradation
BAESF_07428.mRNA.1	ko00310	Lysine degradation
BAESF_05563.mRNA.1	ko00310	Lysine degradation
BAESF_13848.mRNA.1	ko00310	Lysine degradation
BAESF_02762.mRNA.1	ko00310	Lysine degradation
BAESF_03116.mRNA.1	ko00310	Lysine degradation
BAESF_14431.mRNA.1	ko00310	Lysine degradation
BAESF_09808.mRNA.2	ko00310	Lysine degradation
BAESF_00204.mRNA.1	ko00310	Lysine degradation
BAESF_13457.mRNA.1	ko00310	Lysine degradation
BAESF_10992.mRNA.1	ko00330	Arginine and proline metabolism
BAESF_00204.mRNA.1	ko00330	Arginine and proline metabolism
BAESF_11045.mRNA.2	ko00330	Arginine and proline metabolism
BAESF_09975.mRNA.1	ko00330	Arginine and proline metabolism
BAESF_11480.mRNA.1	ko00330	Arginine and proline metabolism
BAESF_12119.mRNA.2	ko00330	Arginine and proline metabolism
BAESF_11045.mRNA.1	ko00330	Arginine and proline metabolism
BAESF_13457.mRNA.1	ko00330	Arginine and proline metabolism
BAESF_13848.mRNA.1	ko00330	Arginine and proline metabolism
BAESF_09801.mRNA.1	ko00330	Arginine and proline metabolism
BAESF_12374.mRNA.1	ko00330	Arginine and proline metabolism
BAESF_13469.mRNA.1	ko00330	Arginine and proline metabolism
BAESF_08763.mRNA.1	ko00330	Arginine and proline metabolism
BAESF_12119.mRNA.1	ko00330	Arginine and proline metabolism
BAESF_11077.mRNA.1	ko00330	Arginine and proline metabolism
BAESF_04467.mRNA.1	ko00330	Arginine and proline metabolism
BAESF_01511.mRNA.1	ko00340	Histidine metabolism
BAESF_13848.mRNA.1	ko00340	Histidine metabolism
BAESF_13469.mRNA.1	ko00340	Histidine metabolism
BAESF_05267.mRNA.1	ko00340	Histidine metabolism
BAESF_02074.mRNA.2	ko00340	Histidine metabolism
BAESF_10053.mRNA.1	ko00340	Histidine metabolism
BAESF_03933.mRNA.1	ko00340	Histidine metabolism
BAESF_02074.mRNA.1	ko00340	Histidine metabolism
BAESF_00204.mRNA.1	ko00340	Histidine metabolism
BAESF_13457.mRNA.1	ko00340	Histidine metabolism
BAESF_12374.mRNA.1	ko00350	Tyrosine metabolism
BAESF_04183.mRNA.1	ko00350	Tyrosine metabolism
BAESF_00204.mRNA.1	ko00350	Tyrosine metabolism
BAESF_07011.mRNA.2	ko00350	Tyrosine metabolism
BAESF_00622.mRNA.1	ko00350	Tyrosine metabolism
BAESF_11480.mRNA.1	ko00350	Tyrosine metabolism
BAESF_10992.mRNA.1	ko00350	Tyrosine metabolism
BAESF_01296.mRNA.1	ko00350	Tyrosine metabolism
BAESF_08256.mRNA.1	ko00350	Tyrosine metabolism
BAESF_07879.mRNA.1	ko00350	Tyrosine metabolism
BAESF_13469.mRNA.1	ko00350	Tyrosine metabolism
BAESF_07011.mRNA.1	ko00350	Tyrosine metabolism
BAESF_00078.mRNA.1	ko00350	Tyrosine metabolism
BAESF_11480.mRNA.1	ko00360	Phenylalanine metabolism
BAESF_10992.mRNA.1	ko00360	Phenylalanine metabolism
BAESF_00622.mRNA.1	ko00360	Phenylalanine metabolism
BAESF_12374.mRNA.1	ko00360	Phenylalanine metabolism
BAESF_13469.mRNA.1	ko00360	Phenylalanine metabolism
BAESF_05162.mRNA.1	ko00360	Phenylalanine metabolism
BAESF_11136.mRNA.1	ko00360	Phenylalanine metabolism
BAESF_12711.mRNA.1	ko00380	Tryptophan metabolism
BAESF_09808.mRNA.1	ko00380	Tryptophan metabolism
BAESF_13304.mRNA.1	ko00380	Tryptophan metabolism
BAESF_02570.mRNA.1	ko00380	Tryptophan metabolism
BAESF_03116.mRNA.1	ko00380	Tryptophan metabolism
BAESF_13304.mRNA.2	ko00380	Tryptophan metabolism
BAESF_13469.mRNA.1	ko00380	Tryptophan metabolism
BAESF_00204.mRNA.1	ko00380	Tryptophan metabolism
BAESF_05563.mRNA.2	ko00380	Tryptophan metabolism
BAESF_14536.mRNA.1	ko00380	Tryptophan metabolism
BAESF_13848.mRNA.1	ko00380	Tryptophan metabolism
BAESF_05563.mRNA.1	ko00380	Tryptophan metabolism
BAESF_02762.mRNA.1	ko00380	Tryptophan metabolism
BAESF_13457.mRNA.1	ko00380	Tryptophan metabolism
BAESF_05162.mRNA.1	ko00380	Tryptophan metabolism
BAESF_09808.mRNA.2	ko00380	Tryptophan metabolism
BAESF_14894.mRNA.1	ko00380	Tryptophan metabolism
BAESF_03427.mRNA.1	ko00380	Tryptophan metabolism
BAESF_11136.mRNA.1	ko00380	Tryptophan metabolism
BAESF_07364.mRNA.1	ko00380	Tryptophan metabolism
BAESF_13594.mRNA.2	ko00400	Phenylalanine, tyrosine and tryptophan biosynthesis
BAESF_12374.mRNA.1	ko00400	Phenylalanine, tyrosine and tryptophan biosynthesis
BAESF_10992.mRNA.1	ko00400	Phenylalanine, tyrosine and tryptophan biosynthesis
BAESF_13598.mRNA.1	ko00400	Phenylalanine, tyrosine and tryptophan biosynthesis
BAESF_11480.mRNA.1	ko00400	Phenylalanine, tyrosine and tryptophan biosynthesis
BAESF_02105.mRNA.1	ko00400	Phenylalanine, tyrosine and tryptophan biosynthesis
BAESF_13594.mRNA.1	ko00400	Phenylalanine, tyrosine and tryptophan biosynthesis
BAESF_12487.mRNA.1	ko00400	Phenylalanine, tyrosine and tryptophan biosynthesis
BAESF_05378.mRNA.1	ko00410	beta-Alanine metabolism
BAESF_14210.mRNA.1	ko00410	beta-Alanine metabolism
BAESF_14210.mRNA.3	ko00410	beta-Alanine metabolism
BAESF_00380.mRNA.2	ko00410	beta-Alanine metabolism
BAESF_00204.mRNA.1	ko00410	beta-Alanine metabolism
BAESF_13469.mRNA.1	ko00410	beta-Alanine metabolism
BAESF_14210.mRNA.2	ko00410	beta-Alanine metabolism
BAESF_05162.mRNA.1	ko00410	beta-Alanine metabolism
BAESF_14289.mRNA.1	ko00410	beta-Alanine metabolism
BAESF_13848.mRNA.1	ko00410	beta-Alanine metabolism
BAESF_13457.mRNA.1	ko00410	beta-Alanine metabolism
BAESF_03116.mRNA.1	ko00410	beta-Alanine metabolism
BAESF_14130.mRNA.2	ko00410	beta-Alanine metabolism
BAESF_05735.mRNA.1	ko00410	beta-Alanine metabolism
BAESF_07394.mRNA.1	ko00410	beta-Alanine metabolism
BAESF_14130.mRNA.1	ko00410	beta-Alanine metabolism
BAESF_00380.mRNA.1	ko00410	beta-Alanine metabolism
BAESF_08377.mRNA.1	ko00410	beta-Alanine metabolism
BAESF_14431.mRNA.1	ko00410	beta-Alanine metabolism
BAESF_08377.mRNA.2	ko00410	beta-Alanine metabolism
BAESF_11136.mRNA.1	ko00410	beta-Alanine metabolism
BAESF_07654.mRNA.1	ko00410	beta-Alanine metabolism
BAESF_06311.mRNA.1	ko00410	beta-Alanine metabolism
BAESF_04392.mRNA.1	ko00430	Taurine and hypotaurine metabolism
BAESF_05735.mRNA.1	ko00430	Taurine and hypotaurine metabolism
BAESF_00426.mRNA.1	ko00440	Phosphonate and phosphinate metabolism
BAESF_14056.mRNA.1	ko00440	Phosphonate and phosphinate metabolism
BAESF_02407.mRNA.1	ko00440	Phosphonate and phosphinate metabolism
BAESF_00426.mRNA.2	ko00440	Phosphonate and phosphinate metabolism
BAESF_07811.mRNA.2	ko00450	Selenocompound metabolism
BAESF_03912.mRNA.1	ko00450	Selenocompound metabolism
BAESF_00210.mRNA.1	ko00450	Selenocompound metabolism
BAESF_03161.mRNA.1	ko00450	Selenocompound metabolism
BAESF_07597.mRNA.1	ko00450	Selenocompound metabolism
BAESF_15497.mRNA.1	ko00450	Selenocompound metabolism
BAESF_02281.mRNA.1	ko00450	Selenocompound metabolism
BAESF_01996.mRNA.1	ko00450	Selenocompound metabolism
BAESF_05970.mRNA.1	ko00450	Selenocompound metabolism
BAESF_04392.mRNA.1	ko00460	Cyanoamino acid metabolism
BAESF_05005.mRNA.1	ko00460	Cyanoamino acid metabolism
BAESF_11767.mRNA.1	ko00460	Cyanoamino acid metabolism
BAESF_15255.mRNA.1	ko00460	Cyanoamino acid metabolism
BAESF_04950.mRNA.1	ko00480	Glutathione metabolism
BAESF_12927.mRNA.1	ko00480	Glutathione metabolism
BAESF_05207.mRNA.1	ko00480	Glutathione metabolism
BAESF_12119.mRNA.2	ko00480	Glutathione metabolism
BAESF_11134.mRNA.1	ko00480	Glutathione metabolism
BAESF_08356.mRNA.1	ko00480	Glutathione metabolism
BAESF_14190.mRNA.1	ko00480	Glutathione metabolism
BAESF_08763.mRNA.1	ko00480	Glutathione metabolism
BAESF_06733.mRNA.1	ko00480	Glutathione metabolism
BAESF_01385.mRNA.1	ko00480	Glutathione metabolism
BAESF_02920.mRNA.1	ko00480	Glutathione metabolism
BAESF_03926.mRNA.1	ko00480	Glutathione metabolism
BAESF_12679.mRNA.1	ko00480	Glutathione metabolism
BAESF_08357.mRNA.1	ko00480	Glutathione metabolism
BAESF_10531.mRNA.1	ko00480	Glutathione metabolism
BAESF_11986.mRNA.1	ko00480	Glutathione metabolism
BAESF_12431.mRNA.1	ko00480	Glutathione metabolism
BAESF_01489.mRNA.1	ko00480	Glutathione metabolism
BAESF_05760.mRNA.1	ko00480	Glutathione metabolism
BAESF_12119.mRNA.1	ko00480	Glutathione metabolism
BAESF_15384.mRNA.1	ko00480	Glutathione metabolism
BAESF_01488.mRNA.1	ko00480	Glutathione metabolism
BAESF_04392.mRNA.1	ko00480	Glutathione metabolism
BAESF_07230.mRNA.1	ko00480	Glutathione metabolism
BAESF_05455.mRNA.1	ko00500	Starch and sucrose metabolism
BAESF_04013.mRNA.1	ko00500	Starch and sucrose metabolism
BAESF_05455.mRNA.3	ko00500	Starch and sucrose metabolism
BAESF_02867.mRNA.1	ko00500	Starch and sucrose metabolism
BAESF_05455.mRNA.2	ko00500	Starch and sucrose metabolism
BAESF_04856.mRNA.1	ko00500	Starch and sucrose metabolism
BAESF_03493.mRNA.2	ko00500	Starch and sucrose metabolism
BAESF_01118.mRNA.1	ko00500	Starch and sucrose metabolism
BAESF_03493.mRNA.1	ko00500	Starch and sucrose metabolism
BAESF_10351.mRNA.1	ko00500	Starch and sucrose metabolism
BAESF_03519.mRNA.1	ko00500	Starch and sucrose metabolism
BAESF_02884.mRNA.1	ko00500	Starch and sucrose metabolism
BAESF_00414.mRNA.1	ko00500	Starch and sucrose metabolism
BAESF_07625.mRNA.1	ko00510	N-Glycan biosynthesis
BAESF_02463.mRNA.1	ko00510	N-Glycan biosynthesis
BAESF_14065.mRNA.2	ko00510	N-Glycan biosynthesis
BAESF_14065.mRNA.1	ko00510	N-Glycan biosynthesis
BAESF_10351.mRNA.1	ko00510	N-Glycan biosynthesis
BAESF_04791.mRNA.1	ko00510	N-Glycan biosynthesis
BAESF_06831.mRNA.1	ko00510	N-Glycan biosynthesis
BAESF_09860.mRNA.1	ko00511	Other glycan degradation
BAESF_09860.mRNA.2	ko00511	Other glycan degradation
BAESF_02463.mRNA.1	ko00513	Various types of N-glycan biosynthesis
BAESF_07625.mRNA.1	ko00513	Various types of N-glycan biosynthesis
BAESF_14065.mRNA.1	ko00513	Various types of N-glycan biosynthesis
BAESF_14065.mRNA.2	ko00513	Various types of N-glycan biosynthesis
BAESF_07192.mRNA.1	ko00520	Amino sugar and nucleotide sugar metabolism
BAESF_01910.mRNA.1	ko00520	Amino sugar and nucleotide sugar metabolism
BAESF_02884.mRNA.1	ko00520	Amino sugar and nucleotide sugar metabolism
BAESF_11713.mRNA.1	ko00520	Amino sugar and nucleotide sugar metabolism
BAESF_00974.mRNA.1	ko00520	Amino sugar and nucleotide sugar metabolism
BAESF_02867.mRNA.1	ko00520	Amino sugar and nucleotide sugar metabolism
BAESF_01910.mRNA.2	ko00520	Amino sugar and nucleotide sugar metabolism
BAESF_08346.mRNA.1	ko00520	Amino sugar and nucleotide sugar metabolism
BAESF_13293.mRNA.1	ko00520	Amino sugar and nucleotide sugar metabolism
BAESF_04856.mRNA.1	ko00520	Amino sugar and nucleotide sugar metabolism
BAESF_04013.mRNA.1	ko00520	Amino sugar and nucleotide sugar metabolism
BAESF_10271.mRNA.2	ko00520	Amino sugar and nucleotide sugar metabolism
BAESF_09192.mRNA.1	ko00520	Amino sugar and nucleotide sugar metabolism
BAESF_14763.mRNA.1	ko00520	Amino sugar and nucleotide sugar metabolism
BAESF_15523.mRNA.1	ko00520	Amino sugar and nucleotide sugar metabolism
BAESF_03519.mRNA.1	ko00520	Amino sugar and nucleotide sugar metabolism
BAESF_00386.mRNA.1	ko00520	Amino sugar and nucleotide sugar metabolism
BAESF_07991.mRNA.1	ko00520	Amino sugar and nucleotide sugar metabolism
BAESF_01379.mRNA.1	ko00520	Amino sugar and nucleotide sugar metabolism
BAESF_13919.mRNA.1	ko00520	Amino sugar and nucleotide sugar metabolism
BAESF_05646.mRNA.1	ko00520	Amino sugar and nucleotide sugar metabolism
BAESF_14757.mRNA.1	ko00520	Amino sugar and nucleotide sugar metabolism
BAESF_10271.mRNA.1	ko00520	Amino sugar and nucleotide sugar metabolism
BAESF_13919.mRNA.2	ko00520	Amino sugar and nucleotide sugar metabolism
BAESF_11274.mRNA.1	ko00531	Glycosaminoglycan degradation
BAESF_08528.mRNA.1	ko00561	Glycerolipid metabolism
BAESF_11898.mRNA.1	ko00561	Glycerolipid metabolism
BAESF_08409.mRNA.1	ko00561	Glycerolipid metabolism
BAESF_13848.mRNA.1	ko00561	Glycerolipid metabolism
BAESF_00204.mRNA.1	ko00561	Glycerolipid metabolism
BAESF_13457.mRNA.1	ko00561	Glycerolipid metabolism
BAESF_11571.mRNA.1	ko00561	Glycerolipid metabolism
BAESF_09582.mRNA.1	ko00561	Glycerolipid metabolism
BAESF_08666.mRNA.1	ko00561	Glycerolipid metabolism
BAESF_08667.mRNA.1	ko00561	Glycerolipid metabolism
BAESF_07227.mRNA.1	ko00561	Glycerolipid metabolism
BAESF_05103.mRNA.1	ko00561	Glycerolipid metabolism
BAESF_13469.mRNA.1	ko00561	Glycerolipid metabolism
BAESF_09222.mRNA.1	ko00562	Inositol phosphate metabolism
BAESF_13155.mRNA.1	ko00562	Inositol phosphate metabolism
BAESF_06342.mRNA.1	ko00562	Inositol phosphate metabolism
BAESF_07654.mRNA.1	ko00562	Inositol phosphate metabolism
BAESF_12717.mRNA.1	ko00562	Inositol phosphate metabolism
BAESF_10197.mRNA.1	ko00562	Inositol phosphate metabolism
BAESF_12097.mRNA.1	ko00563	Glycosylphosphatidylinositol (GPI)-anchor biosynthesis
BAESF_08906.mRNA.1	ko00563	Glycosylphosphatidylinositol (GPI)-anchor biosynthesis
BAESF_03775.mRNA.1	ko00563	Glycosylphosphatidylinositol (GPI)-anchor biosynthesis
BAESF_01544.mRNA.1	ko00564	Glycerophospholipid metabolism
BAESF_12717.mRNA.1	ko00564	Glycerophospholipid metabolism
BAESF_05740.mRNA.1	ko00564	Glycerophospholipid metabolism
BAESF_14056.mRNA.1	ko00564	Glycerophospholipid metabolism
BAESF_00426.mRNA.1	ko00564	Glycerophospholipid metabolism
BAESF_00162.mRNA.1	ko00564	Glycerophospholipid metabolism
BAESF_00426.mRNA.2	ko00564	Glycerophospholipid metabolism
BAESF_09222.mRNA.1	ko00564	Glycerophospholipid metabolism
BAESF_15071.mRNA.1	ko00564	Glycerophospholipid metabolism
BAESF_12891.mRNA.1	ko00564	Glycerophospholipid metabolism
BAESF_11871.mRNA.1	ko00565	Ether lipid metabolism
BAESF_09222.mRNA.1	ko00565	Ether lipid metabolism
BAESF_11601.mRNA.1	ko00565	Ether lipid metabolism
BAESF_02168.mRNA.1	ko00590	Arachidonic acid metabolism
BAESF_08263.mRNA.1	ko00590	Arachidonic acid metabolism
BAESF_08857.mRNA.1	ko00592	alpha-Linolenic acid metabolism
BAESF_14210.mRNA.2	ko00592	alpha-Linolenic acid metabolism
BAESF_14210.mRNA.3	ko00592	alpha-Linolenic acid metabolism
BAESF_14210.mRNA.1	ko00592	alpha-Linolenic acid metabolism
BAESF_14289.mRNA.1	ko00592	alpha-Linolenic acid metabolism
BAESF_14130.mRNA.1	ko00592	alpha-Linolenic acid metabolism
BAESF_05773.mRNA.1	ko00592	alpha-Linolenic acid metabolism
BAESF_14130.mRNA.2	ko00592	alpha-Linolenic acid metabolism
BAESF_02098.mRNA.3	ko00600	Sphingolipid metabolism
BAESF_09860.mRNA.1	ko00600	Sphingolipid metabolism
BAESF_11898.mRNA.1	ko00600	Sphingolipid metabolism
BAESF_02098.mRNA.2	ko00600	Sphingolipid metabolism
BAESF_09860.mRNA.2	ko00600	Sphingolipid metabolism
BAESF_13382.mRNA.1	ko00600	Sphingolipid metabolism
BAESF_11571.mRNA.1	ko00600	Sphingolipid metabolism
BAESF_02098.mRNA.1	ko00600	Sphingolipid metabolism
BAESF_05060.mRNA.1	ko00600	Sphingolipid metabolism
BAESF_11898.mRNA.1	ko00603	Glycosphingolipid biosynthesis - globo and isoglobo series
BAESF_11571.mRNA.1	ko00603	Glycosphingolipid biosynthesis - globo and isoglobo series
BAESF_13457.mRNA.1	ko00620	Pyruvate metabolism
BAESF_12370.mRNA.1	ko00620	Pyruvate metabolism
BAESF_14078.mRNA.1	ko00620	Pyruvate metabolism
BAESF_12885.mRNA.1	ko00620	Pyruvate metabolism
BAESF_01296.mRNA.1	ko00620	Pyruvate metabolism
BAESF_00204.mRNA.1	ko00620	Pyruvate metabolism
BAESF_03492.mRNA.1	ko00620	Pyruvate metabolism
BAESF_15463.mRNA.7	ko00620	Pyruvate metabolism
BAESF_15329.mRNA.1	ko00620	Pyruvate metabolism
BAESF_08350.mRNA.1	ko00620	Pyruvate metabolism
BAESF_07227.mRNA.1	ko00620	Pyruvate metabolism
BAESF_15433.mRNA.1	ko00620	Pyruvate metabolism
BAESF_02451.mRNA.1	ko00620	Pyruvate metabolism
BAESF_12918.mRNA.1	ko00620	Pyruvate metabolism
BAESF_14894.mRNA.1	ko00620	Pyruvate metabolism
BAESF_02451.mRNA.2	ko00620	Pyruvate metabolism
BAESF_03072.mRNA.1	ko00620	Pyruvate metabolism
BAESF_01212.mRNA.1	ko00620	Pyruvate metabolism
BAESF_05103.mRNA.1	ko00620	Pyruvate metabolism
BAESF_12918.mRNA.2	ko00620	Pyruvate metabolism
BAESF_00366.mRNA.1	ko00620	Pyruvate metabolism
BAESF_01692.mRNA.1	ko00620	Pyruvate metabolism
BAESF_09186.mRNA.1	ko00620	Pyruvate metabolism
BAESF_13848.mRNA.1	ko00620	Pyruvate metabolism
BAESF_13612.mRNA.2	ko00620	Pyruvate metabolism
BAESF_02047.mRNA.1	ko00620	Pyruvate metabolism
BAESF_15463.mRNA.6	ko00620	Pyruvate metabolism
BAESF_07591.mRNA.1	ko00620	Pyruvate metabolism
BAESF_07011.mRNA.2	ko00620	Pyruvate metabolism
BAESF_15463.mRNA.3	ko00620	Pyruvate metabolism
BAESF_11845.mRNA.1	ko00620	Pyruvate metabolism
BAESF_15257.mRNA.1	ko00620	Pyruvate metabolism
BAESF_00832.mRNA.1	ko00620	Pyruvate metabolism
BAESF_08048.mRNA.2	ko00620	Pyruvate metabolism
BAESF_13612.mRNA.1	ko00620	Pyruvate metabolism
BAESF_02762.mRNA.1	ko00620	Pyruvate metabolism
BAESF_01289.mRNA.1	ko00620	Pyruvate metabolism
BAESF_15463.mRNA.5	ko00620	Pyruvate metabolism
BAESF_01581.mRNA.1	ko00620	Pyruvate metabolism
BAESF_02451.mRNA.3	ko00620	Pyruvate metabolism
BAESF_08048.mRNA.3	ko00620	Pyruvate metabolism
BAESF_08048.mRNA.1	ko00620	Pyruvate metabolism
BAESF_15463.mRNA.1	ko00620	Pyruvate metabolism
BAESF_15463.mRNA.4	ko00620	Pyruvate metabolism
BAESF_15463.mRNA.2	ko00620	Pyruvate metabolism
BAESF_09582.mRNA.1	ko00620	Pyruvate metabolism
BAESF_13469.mRNA.1	ko00620	Pyruvate metabolism
BAESF_07011.mRNA.1	ko00620	Pyruvate metabolism
BAESF_01825.mRNA.1	ko00620	Pyruvate metabolism
BAESF_12918.mRNA.1	ko00630	Glyoxylate and dicarboxylate metabolism
BAESF_01212.mRNA.1	ko00630	Glyoxylate and dicarboxylate metabolism
BAESF_15329.mRNA.1	ko00630	Glyoxylate and dicarboxylate metabolism
BAESF_00832.mRNA.1	ko00630	Glyoxylate and dicarboxylate metabolism
BAESF_03205.mRNA.1	ko00630	Glyoxylate and dicarboxylate metabolism
BAESF_14894.mRNA.1	ko00630	Glyoxylate and dicarboxylate metabolism
BAESF_07591.mRNA.1	ko00630	Glyoxylate and dicarboxylate metabolism
BAESF_12918.mRNA.2	ko00630	Glyoxylate and dicarboxylate metabolism
BAESF_03206.mRNA.1	ko00630	Glyoxylate and dicarboxylate metabolism
BAESF_03684.mRNA.1	ko00630	Glyoxylate and dicarboxylate metabolism
BAESF_06741.mRNA.1	ko00630	Glyoxylate and dicarboxylate metabolism
BAESF_03206.mRNA.2	ko00630	Glyoxylate and dicarboxylate metabolism
BAESF_12037.mRNA.1	ko00630	Glyoxylate and dicarboxylate metabolism
BAESF_06981.mRNA.1	ko00630	Glyoxylate and dicarboxylate metabolism
BAESF_07087.mRNA.1	ko00630	Glyoxylate and dicarboxylate metabolism
BAESF_09196.mRNA.1	ko00630	Glyoxylate and dicarboxylate metabolism
BAESF_05005.mRNA.1	ko00630	Glyoxylate and dicarboxylate metabolism
BAESF_07364.mRNA.1	ko00630	Glyoxylate and dicarboxylate metabolism
BAESF_04557.mRNA.1	ko00630	Glyoxylate and dicarboxylate metabolism
BAESF_09484.mRNA.1	ko00630	Glyoxylate and dicarboxylate metabolism
BAESF_02762.mRNA.1	ko00630	Glyoxylate and dicarboxylate metabolism
BAESF_15255.mRNA.1	ko00630	Glyoxylate and dicarboxylate metabolism
BAESF_14171.mRNA.1	ko00630	Glyoxylate and dicarboxylate metabolism
BAESF_08048.mRNA.1	ko00630	Glyoxylate and dicarboxylate metabolism
BAESF_03083.mRNA.1	ko00630	Glyoxylate and dicarboxylate metabolism
BAESF_12826.mRNA.1	ko00630	Glyoxylate and dicarboxylate metabolism
BAESF_03427.mRNA.1	ko00630	Glyoxylate and dicarboxylate metabolism
BAESF_04866.mRNA.1	ko00630	Glyoxylate and dicarboxylate metabolism
BAESF_08048.mRNA.2	ko00630	Glyoxylate and dicarboxylate metabolism
BAESF_11845.mRNA.1	ko00630	Glyoxylate and dicarboxylate metabolism
BAESF_08048.mRNA.3	ko00630	Glyoxylate and dicarboxylate metabolism
BAESF_14130.mRNA.1	ko00640	Propanoate metabolism
BAESF_03459.mRNA.1	ko00640	Propanoate metabolism
BAESF_06713.mRNA.1	ko00640	Propanoate metabolism
BAESF_03116.mRNA.1	ko00640	Propanoate metabolism
BAESF_14210.mRNA.2	ko00640	Propanoate metabolism
BAESF_05378.mRNA.1	ko00640	Propanoate metabolism
BAESF_07394.mRNA.1	ko00640	Propanoate metabolism
BAESF_10715.mRNA.1	ko00640	Propanoate metabolism
BAESF_05162.mRNA.1	ko00640	Propanoate metabolism
BAESF_06917.mRNA.1	ko00640	Propanoate metabolism
BAESF_03268.mRNA.1	ko00640	Propanoate metabolism
BAESF_11136.mRNA.1	ko00640	Propanoate metabolism
BAESF_03206.mRNA.1	ko00640	Propanoate metabolism
BAESF_14130.mRNA.2	ko00640	Propanoate metabolism
BAESF_00474.mRNA.1	ko00640	Propanoate metabolism
BAESF_03205.mRNA.1	ko00640	Propanoate metabolism
BAESF_14210.mRNA.3	ko00640	Propanoate metabolism
BAESF_06917.mRNA.2	ko00640	Propanoate metabolism
BAESF_00832.mRNA.1	ko00640	Propanoate metabolism
BAESF_14431.mRNA.1	ko00640	Propanoate metabolism
BAESF_14894.mRNA.1	ko00640	Propanoate metabolism
BAESF_07654.mRNA.1	ko00640	Propanoate metabolism
BAESF_00321.mRNA.1	ko00640	Propanoate metabolism
BAESF_12037.mRNA.1	ko00640	Propanoate metabolism
BAESF_14210.mRNA.1	ko00640	Propanoate metabolism
BAESF_14289.mRNA.1	ko00640	Propanoate metabolism
BAESF_00374.mRNA.1	ko00640	Propanoate metabolism
BAESF_03206.mRNA.2	ko00640	Propanoate metabolism
BAESF_14642.mRNA.1	ko00650	Butanoate metabolism
BAESF_05378.mRNA.1	ko00650	Butanoate metabolism
BAESF_11451.mRNA.2	ko00650	Butanoate metabolism
BAESF_00204.mRNA.1	ko00650	Butanoate metabolism
BAESF_05735.mRNA.1	ko00650	Butanoate metabolism
BAESF_02762.mRNA.1	ko00650	Butanoate metabolism
BAESF_11451.mRNA.1	ko00650	Butanoate metabolism
BAESF_03116.mRNA.1	ko00650	Butanoate metabolism
BAESF_13853.mRNA.1	ko00650	Butanoate metabolism
BAESF_10810.mRNA.1	ko00650	Butanoate metabolism
BAESF_07394.mRNA.1	ko00650	Butanoate metabolism
BAESF_05162.mRNA.1	ko00650	Butanoate metabolism
BAESF_11136.mRNA.1	ko00650	Butanoate metabolism
BAESF_14431.mRNA.1	ko00650	Butanoate metabolism
BAESF_12867.mRNA.1	ko00650	Butanoate metabolism
BAESF_05005.mRNA.1	ko00670	One carbon pool by folate
BAESF_13829.mRNA.1	ko00670	One carbon pool by folate
BAESF_04181.mRNA.1	ko00670	One carbon pool by folate
BAESF_05970.mRNA.1	ko00670	One carbon pool by folate
BAESF_07098.mRNA.1	ko00670	One carbon pool by folate
BAESF_12216.mRNA.1	ko00670	One carbon pool by folate
BAESF_15255.mRNA.1	ko00670	One carbon pool by folate
BAESF_03780.mRNA.1	ko00730	Thiamine metabolism
BAESF_09483.mRNA.1	ko00730	Thiamine metabolism
BAESF_06113.mRNA.1	ko00730	Thiamine metabolism
BAESF_09822.mRNA.1	ko00740	Riboflavin metabolism
BAESF_08440.mRNA.1	ko00740	Riboflavin metabolism
BAESF_12227.mRNA.1	ko00740	Riboflavin metabolism
BAESF_08496.mRNA.1	ko00740	Riboflavin metabolism
BAESF_05432.mRNA.1	ko00750	Vitamin B6 metabolism
BAESF_13006.mRNA.1	ko00750	Vitamin B6 metabolism
BAESF_00204.mRNA.1	ko00760	Nicotinate and nicotinamide metabolism
BAESF_06175.mRNA.1	ko00760	Nicotinate and nicotinamide metabolism
BAESF_05856.mRNA.1	ko00760	Nicotinate and nicotinamide metabolism
BAESF_01251.mRNA.1	ko00760	Nicotinate and nicotinamide metabolism
BAESF_05471.mRNA.1	ko00760	Nicotinate and nicotinamide metabolism
BAESF_01351.mRNA.1	ko00760	Nicotinate and nicotinamide metabolism
BAESF_11478.mRNA.1	ko00760	Nicotinate and nicotinamide metabolism
BAESF_06878.mRNA.5	ko00760	Nicotinate and nicotinamide metabolism
BAESF_07193.mRNA.1	ko00760	Nicotinate and nicotinamide metabolism
BAESF_06678.mRNA.1	ko00760	Nicotinate and nicotinamide metabolism
BAESF_06878.mRNA.4	ko00760	Nicotinate and nicotinamide metabolism
BAESF_06717.mRNA.1	ko00760	Nicotinate and nicotinamide metabolism
BAESF_12539.mRNA.2	ko00760	Nicotinate and nicotinamide metabolism
BAESF_09274.mRNA.1	ko00760	Nicotinate and nicotinamide metabolism
BAESF_06878.mRNA.1	ko00760	Nicotinate and nicotinamide metabolism
BAESF_12539.mRNA.1	ko00760	Nicotinate and nicotinamide metabolism
BAESF_06878.mRNA.3	ko00760	Nicotinate and nicotinamide metabolism
BAESF_06878.mRNA.2	ko00760	Nicotinate and nicotinamide metabolism
BAESF_13457.mRNA.1	ko00770	Pantothenate and CoA biosynthesis
BAESF_00380.mRNA.2	ko00770	Pantothenate and CoA biosynthesis
BAESF_13469.mRNA.1	ko00770	Pantothenate and CoA biosynthesis
BAESF_00204.mRNA.1	ko00770	Pantothenate and CoA biosynthesis
BAESF_03129.mRNA.1	ko00770	Pantothenate and CoA biosynthesis
BAESF_06311.mRNA.1	ko00770	Pantothenate and CoA biosynthesis
BAESF_08377.mRNA.2	ko00770	Pantothenate and CoA biosynthesis
BAESF_04872.mRNA.1	ko00770	Pantothenate and CoA biosynthesis
BAESF_00380.mRNA.1	ko00770	Pantothenate and CoA biosynthesis
BAESF_08377.mRNA.1	ko00770	Pantothenate and CoA biosynthesis
BAESF_11782.mRNA.1	ko00780	Biotin metabolism
BAESF_08712.mRNA.1	ko00780	Biotin metabolism
BAESF_08047.mRNA.1	ko00780	Biotin metabolism
BAESF_07216.mRNA.1	ko00780	Biotin metabolism
BAESF_02868.mRNA.1	ko00780	Biotin metabolism
BAESF_00374.mRNA.1	ko00785	Lipoic acid metabolism
BAESF_04148.mRNA.2	ko00785	Lipoic acid metabolism
BAESF_10715.mRNA.1	ko00785	Lipoic acid metabolism
BAESF_09635.mRNA.1	ko00785	Lipoic acid metabolism
BAESF_09808.mRNA.2	ko00785	Lipoic acid metabolism
BAESF_07087.mRNA.1	ko00785	Lipoic acid metabolism
BAESF_06741.mRNA.1	ko00785	Lipoic acid metabolism
BAESF_09808.mRNA.1	ko00785	Lipoic acid metabolism
BAESF_00474.mRNA.1	ko00785	Lipoic acid metabolism
BAESF_15257.mRNA.1	ko00785	Lipoic acid metabolism
BAESF_03492.mRNA.1	ko00785	Lipoic acid metabolism
BAESF_01825.mRNA.1	ko00785	Lipoic acid metabolism
BAESF_04148.mRNA.1	ko00785	Lipoic acid metabolism
BAESF_14894.mRNA.1	ko00785	Lipoic acid metabolism
BAESF_09582.mRNA.1	ko00790	Folate biosynthesis
BAESF_13441.mRNA.1	ko00790	Folate biosynthesis
BAESF_02456.mRNA.1	ko00790	Folate biosynthesis
BAESF_01408.mRNA.1	ko00790	Folate biosynthesis
BAESF_13440.mRNA.1	ko00790	Folate biosynthesis
BAESF_12227.mRNA.1	ko00790	Folate biosynthesis
BAESF_14637.mRNA.1	ko00790	Folate biosynthesis
BAESF_11510.mRNA.1	ko00860	Porphyrin metabolism
BAESF_08593.mRNA.1	ko00860	Porphyrin metabolism
BAESF_07973.mRNA.1	ko00860	Porphyrin metabolism
BAESF_00114.mRNA.1	ko00860	Porphyrin metabolism
BAESF_05197.mRNA.1	ko00860	Porphyrin metabolism
BAESF_11233.mRNA.1	ko00860	Porphyrin metabolism
BAESF_11274.mRNA.1	ko00860	Porphyrin metabolism
BAESF_06600.mRNA.1	ko00900	Terpenoid backbone biosynthesis
BAESF_04378.mRNA.1	ko00900	Terpenoid backbone biosynthesis
BAESF_11451.mRNA.1	ko00900	Terpenoid backbone biosynthesis
BAESF_12400.mRNA.1	ko00900	Terpenoid backbone biosynthesis
BAESF_06007.mRNA.1	ko00900	Terpenoid backbone biosynthesis
BAESF_11451.mRNA.2	ko00900	Terpenoid backbone biosynthesis
BAESF_05879.mRNA.1	ko00900	Terpenoid backbone biosynthesis
BAESF_04859.mRNA.1	ko00900	Terpenoid backbone biosynthesis
BAESF_02762.mRNA.1	ko00900	Terpenoid backbone biosynthesis
BAESF_09135.mRNA.1	ko00900	Terpenoid backbone biosynthesis
BAESF_15375.mRNA.1	ko00910	Nitrogen metabolism
BAESF_00269.mRNA.1	ko00910	Nitrogen metabolism
BAESF_04604.mRNA.1	ko00910	Nitrogen metabolism
BAESF_08209.mRNA.1	ko00910	Nitrogen metabolism
BAESF_03684.mRNA.1	ko00910	Nitrogen metabolism
BAESF_09080.mRNA.1	ko00910	Nitrogen metabolism
BAESF_04427.mRNA.1	ko00910	Nitrogen metabolism
BAESF_14171.mRNA.1	ko00910	Nitrogen metabolism
BAESF_11037.mRNA.1	ko00910	Nitrogen metabolism
BAESF_13381.mRNA.1	ko00910	Nitrogen metabolism
BAESF_04866.mRNA.1	ko00910	Nitrogen metabolism
BAESF_09161.mRNA.1	ko00920	Sulfur metabolism
BAESF_03912.mRNA.1	ko00920	Sulfur metabolism
BAESF_11801.mRNA.1	ko00920	Sulfur metabolism
BAESF_12688.mRNA.1	ko00920	Sulfur metabolism
BAESF_04853.mRNA.1	ko00920	Sulfur metabolism
BAESF_10648.mRNA.1	ko00970	Aminoacyl-tRNA biosynthesis
BAESF_08200.mRNA.2	ko00970	Aminoacyl-tRNA biosynthesis
BAESF_05768.mRNA.1	ko00970	Aminoacyl-tRNA biosynthesis
BAESF_08200.mRNA.1	ko00970	Aminoacyl-tRNA biosynthesis
BAESF_10647.mRNA.1	ko00970	Aminoacyl-tRNA biosynthesis
BAESF_03286.mRNA.1	ko00970	Aminoacyl-tRNA biosynthesis
BAESF_02625.mRNA.1	ko00970	Aminoacyl-tRNA biosynthesis
BAESF_00778.mRNA.1	ko00970	Aminoacyl-tRNA biosynthesis
BAESF_12275.mRNA.1	ko00970	Aminoacyl-tRNA biosynthesis
BAESF_06054.mRNA.1	ko00970	Aminoacyl-tRNA biosynthesis
BAESF_13550.mRNA.3	ko00970	Aminoacyl-tRNA biosynthesis
BAESF_01676.mRNA.1	ko00970	Aminoacyl-tRNA biosynthesis
BAESF_02922.mRNA.1	ko00970	Aminoacyl-tRNA biosynthesis
BAESF_06671.mRNA.1	ko00970	Aminoacyl-tRNA biosynthesis
BAESF_03702.mRNA.1	ko00970	Aminoacyl-tRNA biosynthesis
BAESF_13550.mRNA.1	ko00970	Aminoacyl-tRNA biosynthesis
BAESF_13550.mRNA.4	ko00970	Aminoacyl-tRNA biosynthesis
BAESF_00997.mRNA.1	ko00970	Aminoacyl-tRNA biosynthesis
BAESF_12799.mRNA.2	ko00970	Aminoacyl-tRNA biosynthesis
BAESF_14801.mRNA.2	ko00970	Aminoacyl-tRNA biosynthesis
BAESF_03161.mRNA.1	ko00970	Aminoacyl-tRNA biosynthesis
BAESF_15435.mRNA.1	ko00970	Aminoacyl-tRNA biosynthesis
BAESF_10627.mRNA.1	ko00970	Aminoacyl-tRNA biosynthesis
BAESF_15497.mRNA.1	ko00970	Aminoacyl-tRNA biosynthesis
BAESF_11922.mRNA.1	ko00970	Aminoacyl-tRNA biosynthesis
BAESF_13070.mRNA.1	ko00970	Aminoacyl-tRNA biosynthesis
BAESF_11912.mRNA.1	ko00970	Aminoacyl-tRNA biosynthesis
BAESF_10667.mRNA.1	ko00970	Aminoacyl-tRNA biosynthesis
BAESF_06930.mRNA.1	ko00970	Aminoacyl-tRNA biosynthesis
BAESF_01996.mRNA.1	ko00970	Aminoacyl-tRNA biosynthesis
BAESF_03960.mRNA.1	ko00970	Aminoacyl-tRNA biosynthesis
BAESF_00844.mRNA.1	ko00970	Aminoacyl-tRNA biosynthesis
BAESF_03743.mRNA.1	ko00970	Aminoacyl-tRNA biosynthesis
BAESF_04070.mRNA.1	ko00970	Aminoacyl-tRNA biosynthesis
BAESF_12799.mRNA.1	ko00970	Aminoacyl-tRNA biosynthesis
BAESF_14789.mRNA.1	ko00970	Aminoacyl-tRNA biosynthesis
BAESF_13550.mRNA.2	ko00970	Aminoacyl-tRNA biosynthesis
BAESF_14801.mRNA.1	ko00970	Aminoacyl-tRNA biosynthesis
BAESF_00210.mRNA.1	ko00970	Aminoacyl-tRNA biosynthesis
BAESF_01558.mRNA.1	ko00999	Biosynthesis of various plant secondary metabolites
BAESF_14210.mRNA.1	ko01040	Biosynthesis of unsaturated fatty acids
BAESF_14289.mRNA.1	ko01040	Biosynthesis of unsaturated fatty acids
BAESF_05773.mRNA.1	ko01040	Biosynthesis of unsaturated fatty acids
BAESF_14130.mRNA.1	ko01040	Biosynthesis of unsaturated fatty acids
BAESF_14210.mRNA.2	ko01040	Biosynthesis of unsaturated fatty acids
BAESF_01651.mRNA.1	ko01040	Biosynthesis of unsaturated fatty acids
BAESF_05959.mRNA.1	ko01040	Biosynthesis of unsaturated fatty acids
BAESF_14210.mRNA.3	ko01040	Biosynthesis of unsaturated fatty acids
BAESF_14130.mRNA.2	ko01040	Biosynthesis of unsaturated fatty acids
BAESF_12382.mRNA.1	ko01040	Biosynthesis of unsaturated fatty acids
BAESF_00855.mRNA.1	ko02010	ABC transporters
BAESF_02015.mRNA.1	ko02010	ABC transporters
BAESF_10212.mRNA.1	ko02010	ABC transporters
BAESF_14483.mRNA.1	ko02010	ABC transporters
BAESF_02641.mRNA.1	ko02010	ABC transporters
BAESF_13522.mRNA.1	ko02010	ABC transporters
BAESF_04357.mRNA.1	ko03008	Ribosome biogenesis in eukaryotes
BAESF_03135.mRNA.1	ko03008	Ribosome biogenesis in eukaryotes
BAESF_10696.mRNA.1	ko03008	Ribosome biogenesis in eukaryotes
BAESF_07457.mRNA.2	ko03008	Ribosome biogenesis in eukaryotes
BAESF_07944.mRNA.1	ko03008	Ribosome biogenesis in eukaryotes
BAESF_00026.mRNA.1	ko03008	Ribosome biogenesis in eukaryotes
BAESF_06939.mRNA.1	ko03008	Ribosome biogenesis in eukaryotes
BAESF_05889.mRNA.1	ko03008	Ribosome biogenesis in eukaryotes
BAESF_07457.mRNA.1	ko03008	Ribosome biogenesis in eukaryotes
BAESF_04781.mRNA.1	ko03008	Ribosome biogenesis in eukaryotes
BAESF_02515.mRNA.1	ko03008	Ribosome biogenesis in eukaryotes
BAESF_11838.mRNA.1	ko03008	Ribosome biogenesis in eukaryotes
BAESF_13703.mRNA.1	ko03008	Ribosome biogenesis in eukaryotes
BAESF_02317.mRNA.1	ko03008	Ribosome biogenesis in eukaryotes
BAESF_01806.mRNA.3	ko03008	Ribosome biogenesis in eukaryotes
BAESF_10932.mRNA.1	ko03008	Ribosome biogenesis in eukaryotes
BAESF_14560.mRNA.1	ko03008	Ribosome biogenesis in eukaryotes
BAESF_12156.mRNA.1	ko03008	Ribosome biogenesis in eukaryotes
BAESF_08180.mRNA.1	ko03008	Ribosome biogenesis in eukaryotes
BAESF_00975.mRNA.1	ko03008	Ribosome biogenesis in eukaryotes
BAESF_15056.mRNA.1	ko03008	Ribosome biogenesis in eukaryotes
BAESF_04222.mRNA.1	ko03008	Ribosome biogenesis in eukaryotes
BAESF_09361.mRNA.1	ko03008	Ribosome biogenesis in eukaryotes
BAESF_00416.mRNA.1	ko03008	Ribosome biogenesis in eukaryotes
BAESF_01806.mRNA.1	ko03008	Ribosome biogenesis in eukaryotes
BAESF_02277.mRNA.1	ko03008	Ribosome biogenesis in eukaryotes
BAESF_09547.mRNA.1	ko03008	Ribosome biogenesis in eukaryotes
BAESF_01864.mRNA.1	ko03008	Ribosome biogenesis in eukaryotes
BAESF_13243.mRNA.1	ko03008	Ribosome biogenesis in eukaryotes
BAESF_13714.mRNA.1	ko03008	Ribosome biogenesis in eukaryotes
BAESF_03635.mRNA.1	ko03008	Ribosome biogenesis in eukaryotes
BAESF_06750.mRNA.1	ko03008	Ribosome biogenesis in eukaryotes
BAESF_09739.mRNA.1	ko03008	Ribosome biogenesis in eukaryotes
BAESF_02860.mRNA.1	ko03008	Ribosome biogenesis in eukaryotes
BAESF_00979.mRNA.1	ko03008	Ribosome biogenesis in eukaryotes
BAESF_01806.mRNA.2	ko03008	Ribosome biogenesis in eukaryotes
BAESF_05889.mRNA.2	ko03008	Ribosome biogenesis in eukaryotes
BAESF_01521.mRNA.1	ko03008	Ribosome biogenesis in eukaryotes
BAESF_01095.mRNA.1	ko03008	Ribosome biogenesis in eukaryotes
BAESF_05132.mRNA.1	ko03008	Ribosome biogenesis in eukaryotes
BAESF_12526.mRNA.1	ko03008	Ribosome biogenesis in eukaryotes
BAESF_09858.mRNA.1	ko03010	Ribosome
BAESF_12207.mRNA.1	ko03010	Ribosome
BAESF_14391.mRNA.1	ko03010	Ribosome
BAESF_01780.mRNA.1	ko03010	Ribosome
BAESF_09046.mRNA.1	ko03010	Ribosome
BAESF_14831.mRNA.1	ko03010	Ribosome
BAESF_02725.mRNA.1	ko03010	Ribosome
BAESF_11867.mRNA.1	ko03010	Ribosome
BAESF_06126.mRNA.1	ko03010	Ribosome
BAESF_02005.mRNA.1	ko03010	Ribosome
BAESF_15161.mRNA.1	ko03010	Ribosome
BAESF_05878.mRNA.1	ko03010	Ribosome
BAESF_12307.mRNA.1	ko03010	Ribosome
BAESF_03899.mRNA.2	ko03010	Ribosome
BAESF_06164.mRNA.1	ko03010	Ribosome
BAESF_15145.mRNA.1	ko03010	Ribosome
BAESF_06136.mRNA.1	ko03010	Ribosome
BAESF_00523.mRNA.1	ko03010	Ribosome
BAESF_00709.mRNA.1	ko03010	Ribosome
BAESF_14827.mRNA.1	ko03010	Ribosome
BAESF_12142.mRNA.1	ko03010	Ribosome
BAESF_03899.mRNA.1	ko03010	Ribosome
BAESF_15320.mRNA.1	ko03010	Ribosome
BAESF_00265.mRNA.1	ko03010	Ribosome
BAESF_04159.mRNA.1	ko03010	Ribosome
BAESF_12297.mRNA.1	ko03010	Ribosome
BAESF_03417.mRNA.1	ko03010	Ribosome
BAESF_04151.mRNA.1	ko03010	Ribosome
BAESF_15152.mRNA.1	ko03010	Ribosome
BAESF_05808.mRNA.1	ko03010	Ribosome
BAESF_01913.mRNA.1	ko03010	Ribosome
BAESF_10513.mRNA.1	ko03010	Ribosome
BAESF_08010.mRNA.1	ko03010	Ribosome
BAESF_11788.mRNA.1	ko03010	Ribosome
BAESF_01775.mRNA.1	ko03010	Ribosome
BAESF_03289.mRNA.1	ko03010	Ribosome
BAESF_02515.mRNA.1	ko03010	Ribosome
BAESF_12526.mRNA.1	ko03010	Ribosome
BAESF_04396.mRNA.1	ko03010	Ribosome
BAESF_01264.mRNA.1	ko03010	Ribosome
BAESF_00540.mRNA.1	ko03010	Ribosome
BAESF_14893.mRNA.1	ko03010	Ribosome
BAESF_15317.mRNA.2	ko03010	Ribosome
BAESF_04176.mRNA.1	ko03010	Ribosome
BAESF_00869.mRNA.1	ko03010	Ribosome
BAESF_11447.mRNA.1	ko03010	Ribosome
BAESF_06346.mRNA.1	ko03010	Ribosome
BAESF_00765.mRNA.1	ko03010	Ribosome
BAESF_09230.mRNA.1	ko03010	Ribosome
BAESF_14959.mRNA.1	ko03010	Ribosome
BAESF_09864.mRNA.1	ko03010	Ribosome
BAESF_00476.mRNA.1	ko03010	Ribosome
BAESF_06092.mRNA.1	ko03010	Ribosome
BAESF_15386.mRNA.1	ko03010	Ribosome
BAESF_04445.mRNA.1	ko03010	Ribosome
BAESF_06149.mRNA.1	ko03010	Ribosome
BAESF_10034.mRNA.1	ko03010	Ribosome
BAESF_04925.mRNA.1	ko03010	Ribosome
BAESF_04287.mRNA.1	ko03010	Ribosome
BAESF_11488.mRNA.1	ko03010	Ribosome
BAESF_05982.mRNA.1	ko03010	Ribosome
BAESF_10434.mRNA.1	ko03010	Ribosome
BAESF_11788.mRNA.2	ko03010	Ribosome
BAESF_15015.mRNA.1	ko03010	Ribosome
BAESF_06317.mRNA.1	ko03010	Ribosome
BAESF_06656.mRNA.1	ko03010	Ribosome
BAESF_08783.mRNA.1	ko03010	Ribosome
BAESF_10512.mRNA.1	ko03010	Ribosome
BAESF_01824.mRNA.1	ko03010	Ribosome
BAESF_03616.mRNA.1	ko03010	Ribosome
BAESF_13457.mRNA.1	ko03010	Ribosome
BAESF_14881.mRNA.1	ko03010	Ribosome
BAESF_10879.mRNA.1	ko03010	Ribosome
BAESF_07436.mRNA.1	ko03010	Ribosome
BAESF_08783.mRNA.2	ko03010	Ribosome
BAESF_11789.mRNA.1	ko03010	Ribosome
BAESF_13156.mRNA.1	ko03010	Ribosome
BAESF_10396.mRNA.1	ko03010	Ribosome
BAESF_13873.mRNA.1	ko03010	Ribosome
BAESF_15317.mRNA.1	ko03010	Ribosome
BAESF_12996.mRNA.1	ko03010	Ribosome
BAESF_08508.mRNA.1	ko03010	Ribosome
BAESF_06607.mRNA.1	ko03010	Ribosome
BAESF_07270.mRNA.1	ko03010	Ribosome
BAESF_10587.mRNA.1	ko03010	Ribosome
BAESF_05024.mRNA.1	ko03010	Ribosome
BAESF_10396.mRNA.2	ko03010	Ribosome
BAESF_14886.mRNA.1	ko03010	Ribosome
BAESF_05501.mRNA.1	ko03010	Ribosome
BAESF_04396.mRNA.2	ko03010	Ribosome
BAESF_07269.mRNA.1	ko03010	Ribosome
BAESF_02813.mRNA.1	ko03010	Ribosome
BAESF_10500.mRNA.1	ko03010	Ribosome
BAESF_01463.mRNA.1	ko03013	Nucleocytoplasmic transport
BAESF_01864.mRNA.1	ko03013	Nucleocytoplasmic transport
BAESF_05889.mRNA.1	ko03013	Nucleocytoplasmic transport
BAESF_06528.mRNA.1	ko03013	Nucleocytoplasmic transport
BAESF_13833.mRNA.1	ko03013	Nucleocytoplasmic transport
BAESF_01806.mRNA.2	ko03013	Nucleocytoplasmic transport
BAESF_07118.mRNA.1	ko03013	Nucleocytoplasmic transport
BAESF_01830.mRNA.1	ko03013	Nucleocytoplasmic transport
BAESF_12626.mRNA.1	ko03013	Nucleocytoplasmic transport
BAESF_04259.mRNA.1	ko03013	Nucleocytoplasmic transport
BAESF_01806.mRNA.3	ko03013	Nucleocytoplasmic transport
BAESF_14502.mRNA.1	ko03013	Nucleocytoplasmic transport
BAESF_05146.mRNA.1	ko03013	Nucleocytoplasmic transport
BAESF_13784.mRNA.1	ko03013	Nucleocytoplasmic transport
BAESF_10509.mRNA.1	ko03013	Nucleocytoplasmic transport
BAESF_07049.mRNA.1	ko03013	Nucleocytoplasmic transport
BAESF_09114.mRNA.1	ko03013	Nucleocytoplasmic transport
BAESF_11128.mRNA.1	ko03013	Nucleocytoplasmic transport
BAESF_01806.mRNA.1	ko03013	Nucleocytoplasmic transport
BAESF_05889.mRNA.2	ko03013	Nucleocytoplasmic transport
BAESF_09739.mRNA.1	ko03013	Nucleocytoplasmic transport
BAESF_11304.mRNA.1	ko03013	Nucleocytoplasmic transport
BAESF_05132.mRNA.1	ko03013	Nucleocytoplasmic transport
BAESF_00542.mRNA.1	ko03013	Nucleocytoplasmic transport
BAESF_15231.mRNA.1	ko03015	mRNA surveillance pathway
BAESF_02574.mRNA.1	ko03015	mRNA surveillance pathway
BAESF_14611.mRNA.1	ko03015	mRNA surveillance pathway
BAESF_13457.mRNA.1	ko03015	mRNA surveillance pathway
BAESF_15272.mRNA.1	ko03015	mRNA surveillance pathway
BAESF_04034.mRNA.1	ko03015	mRNA surveillance pathway
BAESF_10417.mRNA.1	ko03015	mRNA surveillance pathway
BAESF_05581.mRNA.1	ko03015	mRNA surveillance pathway
BAESF_01463.mRNA.1	ko03015	mRNA surveillance pathway
BAESF_06855.mRNA.1	ko03015	mRNA surveillance pathway
BAESF_13706.mRNA.1	ko03015	mRNA surveillance pathway
BAESF_06698.mRNA.1	ko03015	mRNA surveillance pathway
BAESF_09108.mRNA.1	ko03015	mRNA surveillance pathway
BAESF_03551.mRNA.1	ko03015	mRNA surveillance pathway
BAESF_04023.mRNA.1	ko03015	mRNA surveillance pathway
BAESF_01802.mRNA.1	ko03015	mRNA surveillance pathway
BAESF_06528.mRNA.1	ko03015	mRNA surveillance pathway
BAESF_10301.mRNA.1	ko03015	mRNA surveillance pathway
BAESF_10509.mRNA.1	ko03015	mRNA surveillance pathway
BAESF_07118.mRNA.1	ko03015	mRNA surveillance pathway
BAESF_02664.mRNA.1	ko03015	mRNA surveillance pathway
BAESF_14338.mRNA.1	ko03015	mRNA surveillance pathway
BAESF_10161.mRNA.1	ko03015	mRNA surveillance pathway
BAESF_01908.mRNA.1	ko03015	mRNA surveillance pathway
BAESF_03859.mRNA.1	ko03015	mRNA surveillance pathway
BAESF_08803.mRNA.1	ko03015	mRNA surveillance pathway
BAESF_13833.mRNA.1	ko03015	mRNA surveillance pathway
BAESF_04259.mRNA.1	ko03015	mRNA surveillance pathway
BAESF_14568.mRNA.1	ko03018	RNA degradation
BAESF_12392.mRNA.1	ko03018	RNA degradation
BAESF_02048.mRNA.1	ko03018	RNA degradation
BAESF_00608.mRNA.1	ko03018	RNA degradation
BAESF_06337.mRNA.1	ko03018	RNA degradation
BAESF_04635.mRNA.1	ko03018	RNA degradation
BAESF_13054.mRNA.1	ko03018	RNA degradation
BAESF_08811.mRNA.1	ko03018	RNA degradation
BAESF_05504.mRNA.1	ko03018	RNA degradation
BAESF_15174.mRNA.1	ko03018	RNA degradation
BAESF_15071.mRNA.1	ko03018	RNA degradation
BAESF_12968.mRNA.1	ko03018	RNA degradation
BAESF_01136.mRNA.1	ko03018	RNA degradation
BAESF_08745.mRNA.1	ko03018	RNA degradation
BAESF_10757.mRNA.1	ko03018	RNA degradation
BAESF_06939.mRNA.1	ko03018	RNA degradation
BAESF_09669.mRNA.1	ko03018	RNA degradation
BAESF_03998.mRNA.1	ko03018	RNA degradation
BAESF_03630.mRNA.1	ko03018	RNA degradation
BAESF_10161.mRNA.1	ko03018	RNA degradation
BAESF_07668.mRNA.1	ko03020	RNA polymerase
BAESF_11129.mRNA.1	ko03020	RNA polymerase
BAESF_02720.mRNA.1	ko03020	RNA polymerase
BAESF_01659.mRNA.1	ko03020	RNA polymerase
BAESF_10460.mRNA.1	ko03020	RNA polymerase
BAESF_13148.mRNA.1	ko03020	RNA polymerase
BAESF_07772.mRNA.1	ko03020	RNA polymerase
BAESF_00526.mRNA.1	ko03020	RNA polymerase
BAESF_14074.mRNA.1	ko03020	RNA polymerase
BAESF_04597.mRNA.1	ko03020	RNA polymerase
BAESF_08756.mRNA.1	ko03020	RNA polymerase
BAESF_04471.mRNA.1	ko03020	RNA polymerase
BAESF_07945.mRNA.1	ko03020	RNA polymerase
BAESF_01659.mRNA.2	ko03020	RNA polymerase
BAESF_12606.mRNA.1	ko03020	RNA polymerase
BAESF_01724.mRNA.1	ko03020	RNA polymerase
BAESF_02471.mRNA.1	ko03020	RNA polymerase
BAESF_15361.mRNA.1	ko03020	RNA polymerase
BAESF_10353.mRNA.1	ko03022	Basal transcription factors
BAESF_15231.mRNA.1	ko03022	Basal transcription factors
BAESF_12122.mRNA.1	ko03022	Basal transcription factors
BAESF_10978.mRNA.1	ko03022	Basal transcription factors
BAESF_12476.mRNA.1	ko03022	Basal transcription factors
BAESF_03527.mRNA.1	ko03022	Basal transcription factors
BAESF_06348.mRNA.1	ko03022	Basal transcription factors
BAESF_00555.mRNA.1	ko03022	Basal transcription factors
BAESF_12996.mRNA.1	ko03022	Basal transcription factors
BAESF_01908.mRNA.1	ko03022	Basal transcription factors
BAESF_15152.mRNA.1	ko03022	Basal transcription factors
BAESF_05543.mRNA.1	ko03022	Basal transcription factors
BAESF_03406.mRNA.1	ko03022	Basal transcription factors
BAESF_04783.mRNA.1	ko03022	Basal transcription factors
BAESF_03784.mRNA.1	ko03030	DNA replication
BAESF_04607.mRNA.1	ko03030	DNA replication
BAESF_00707.mRNA.1	ko03030	DNA replication
BAESF_12587.mRNA.1	ko03030	DNA replication
BAESF_09814.mRNA.1	ko03030	DNA replication
BAESF_01021.mRNA.1	ko03030	DNA replication
BAESF_13204.mRNA.1	ko03030	DNA replication
BAESF_00137.mRNA.1	ko03030	DNA replication
BAESF_14144.mRNA.1	ko03030	DNA replication
BAESF_07565.mRNA.1	ko03030	DNA replication
BAESF_10925.mRNA.1	ko03030	DNA replication
BAESF_06851.mRNA.1	ko03030	DNA replication
BAESF_05629.mRNA.1	ko03030	DNA replication
BAESF_12115.mRNA.1	ko03030	DNA replication
BAESF_11011.mRNA.1	ko03030	DNA replication
BAESF_12723.mRNA.1	ko03030	DNA replication
BAESF_14392.mRNA.1	ko03030	DNA replication
BAESF_12117.mRNA.1	ko03040	Spliceosome
BAESF_11063.mRNA.1	ko03040	Spliceosome
BAESF_09811.mRNA.1	ko03040	Spliceosome
BAESF_08983.mRNA.1	ko03040	Spliceosome
BAESF_11169.mRNA.1	ko03040	Spliceosome
BAESF_09527.mRNA.1	ko03040	Spliceosome
BAESF_01136.mRNA.1	ko03040	Spliceosome
BAESF_04513.mRNA.1	ko03040	Spliceosome
BAESF_01791.mRNA.1	ko03040	Spliceosome
BAESF_01908.mRNA.1	ko03040	Spliceosome
BAESF_01394.mRNA.1	ko03040	Spliceosome
BAESF_08077.mRNA.2	ko03040	Spliceosome
BAESF_05983.mRNA.1	ko03040	Spliceosome
BAESF_06654.mRNA.1	ko03040	Spliceosome
BAESF_03504.mRNA.1	ko03040	Spliceosome
BAESF_00133.mRNA.1	ko03040	Spliceosome
BAESF_11854.mRNA.1	ko03040	Spliceosome
BAESF_13585.mRNA.1	ko03040	Spliceosome
BAESF_01463.mRNA.1	ko03040	Spliceosome
BAESF_08642.mRNA.1	ko03040	Spliceosome
BAESF_03821.mRNA.1	ko03040	Spliceosome
BAESF_01791.mRNA.2	ko03040	Spliceosome
BAESF_10757.mRNA.1	ko03040	Spliceosome
BAESF_03853.mRNA.1	ko03040	Spliceosome
BAESF_10509.mRNA.1	ko03040	Spliceosome
BAESF_02390.mRNA.1	ko03040	Spliceosome
BAESF_08088.mRNA.1	ko03040	Spliceosome
BAESF_05713.mRNA.1	ko03040	Spliceosome
BAESF_15231.mRNA.1	ko03040	Spliceosome
BAESF_15271.mRNA.1	ko03040	Spliceosome
BAESF_09714.mRNA.1	ko03040	Spliceosome
BAESF_06528.mRNA.1	ko03040	Spliceosome
BAESF_03998.mRNA.1	ko03040	Spliceosome
BAESF_02126.mRNA.1	ko03040	Spliceosome
BAESF_12771.mRNA.1	ko03040	Spliceosome
BAESF_14139.mRNA.1	ko03040	Spliceosome
BAESF_06969.mRNA.1	ko03040	Spliceosome
BAESF_04259.mRNA.1	ko03040	Spliceosome
BAESF_12776.mRNA.1	ko03040	Spliceosome
BAESF_00660.mRNA.1	ko03040	Spliceosome
BAESF_11854.mRNA.2	ko03040	Spliceosome
BAESF_03006.mRNA.1	ko03040	Spliceosome
BAESF_15420.mRNA.1	ko03040	Spliceosome
BAESF_00883.mRNA.1	ko03040	Spliceosome
BAESF_10629.mRNA.1	ko03040	Spliceosome
BAESF_03818.mRNA.1	ko03040	Spliceosome
BAESF_05466.mRNA.1	ko03040	Spliceosome
BAESF_15039.mRNA.1	ko03040	Spliceosome
BAESF_14568.mRNA.1	ko03040	Spliceosome
BAESF_07064.mRNA.1	ko03040	Spliceosome
BAESF_08077.mRNA.1	ko03040	Spliceosome
BAESF_04595.mRNA.1	ko03040	Spliceosome
BAESF_03251.mRNA.1	ko03040	Spliceosome
BAESF_10614.mRNA.1	ko03040	Spliceosome
BAESF_00608.mRNA.1	ko03040	Spliceosome
BAESF_02191.mRNA.1	ko03040	Spliceosome
BAESF_02752.mRNA.1	ko03040	Spliceosome
BAESF_09974.mRNA.1	ko03040	Spliceosome
BAESF_09727.mRNA.1	ko03040	Spliceosome
BAESF_08354.mRNA.1	ko03040	Spliceosome
BAESF_06021.mRNA.1	ko03040	Spliceosome
BAESF_09727.mRNA.2	ko03040	Spliceosome
BAESF_14502.mRNA.1	ko03040	Spliceosome
BAESF_12610.mRNA.1	ko03040	Spliceosome
BAESF_02569.mRNA.1	ko03040	Spliceosome
BAESF_08337.mRNA.1	ko03040	Spliceosome
BAESF_08114.mRNA.1	ko03040	Spliceosome
BAESF_02860.mRNA.1	ko03040	Spliceosome
BAESF_06264.mRNA.1	ko03040	Spliceosome
BAESF_06150.mRNA.1	ko03040	Spliceosome
BAESF_11772.mRNA.1	ko03040	Spliceosome
BAESF_04783.mRNA.1	ko03040	Spliceosome
BAESF_03950.mRNA.1	ko03040	Spliceosome
BAESF_00025.mRNA.1	ko03050	Proteasome
BAESF_12122.mRNA.1	ko03050	Proteasome
BAESF_14805.mRNA.1	ko03050	Proteasome
BAESF_09242.mRNA.1	ko03050	Proteasome
BAESF_09242.mRNA.2	ko03050	Proteasome
BAESF_11448.mRNA.1	ko03050	Proteasome
BAESF_03278.mRNA.1	ko03050	Proteasome
BAESF_02969.mRNA.1	ko03050	Proteasome
BAESF_02203.mRNA.1	ko03050	Proteasome
BAESF_03331.mRNA.1	ko03050	Proteasome
BAESF_15380.mRNA.1	ko03050	Proteasome
BAESF_05122.mRNA.1	ko03050	Proteasome
BAESF_06427.mRNA.1	ko03050	Proteasome
BAESF_09745.mRNA.1	ko03050	Proteasome
BAESF_04604.mRNA.1	ko03050	Proteasome
BAESF_00429.mRNA.1	ko03050	Proteasome
BAESF_01444.mRNA.1	ko03050	Proteasome
BAESF_08747.mRNA.1	ko03050	Proteasome
BAESF_10224.mRNA.1	ko03050	Proteasome
BAESF_07868.mRNA.1	ko03050	Proteasome
BAESF_09814.mRNA.1	ko03050	Proteasome
BAESF_02753.mRNA.1	ko03050	Proteasome
BAESF_00538.mRNA.1	ko03050	Proteasome
BAESF_00539.mRNA.1	ko03050	Proteasome
BAESF_06649.mRNA.1	ko03050	Proteasome
BAESF_07579.mRNA.1	ko03050	Proteasome
BAESF_10529.mRNA.1	ko03050	Proteasome
BAESF_13731.mRNA.1	ko03050	Proteasome
BAESF_14522.mRNA.1	ko03050	Proteasome
BAESF_14512.mRNA.1	ko03050	Proteasome
BAESF_09219.mRNA.1	ko03060	Protein export
BAESF_04649.mRNA.1	ko03060	Protein export
BAESF_01853.mRNA.1	ko03060	Protein export
BAESF_01723.mRNA.1	ko03060	Protein export
BAESF_13141.mRNA.1	ko03060	Protein export
BAESF_08817.mRNA.1	ko03060	Protein export
BAESF_12580.mRNA.1	ko03060	Protein export
BAESF_00768.mRNA.1	ko03060	Protein export
BAESF_15280.mRNA.1	ko03060	Protein export
BAESF_15280.mRNA.2	ko03060	Protein export
BAESF_14865.mRNA.1	ko03082	ATP-dependent chromatin remodeling
BAESF_13277.mRNA.1	ko03082	ATP-dependent chromatin remodeling
BAESF_07397.mRNA.1	ko03082	ATP-dependent chromatin remodeling
BAESF_09474.mRNA.2	ko03082	ATP-dependent chromatin remodeling
BAESF_02806.mRNA.1	ko03082	ATP-dependent chromatin remodeling
BAESF_06920.mRNA.1	ko03082	ATP-dependent chromatin remodeling
BAESF_09474.mRNA.1	ko03082	ATP-dependent chromatin remodeling
BAESF_02126.mRNA.1	ko03082	ATP-dependent chromatin remodeling
BAESF_03705.mRNA.1	ko03082	ATP-dependent chromatin remodeling
BAESF_10562.mRNA.1	ko03082	ATP-dependent chromatin remodeling
BAESF_03705.mRNA.2	ko03082	ATP-dependent chromatin remodeling
BAESF_10682.mRNA.1	ko03082	ATP-dependent chromatin remodeling
BAESF_07645.mRNA.1	ko03082	ATP-dependent chromatin remodeling
BAESF_12905.mRNA.1	ko03082	ATP-dependent chromatin remodeling
BAESF_02518.mRNA.1	ko03082	ATP-dependent chromatin remodeling
BAESF_07645.mRNA.2	ko03082	ATP-dependent chromatin remodeling
BAESF_00309.mRNA.1	ko03082	ATP-dependent chromatin remodeling
BAESF_07645.mRNA.3	ko03082	ATP-dependent chromatin remodeling
BAESF_02200.mRNA.1	ko03082	ATP-dependent chromatin remodeling
BAESF_02333.mRNA.1	ko03082	ATP-dependent chromatin remodeling
BAESF_06071.mRNA.1	ko03082	ATP-dependent chromatin remodeling
BAESF_00308.mRNA.1	ko03082	ATP-dependent chromatin remodeling
BAESF_15345.mRNA.1	ko03082	ATP-dependent chromatin remodeling
BAESF_07999.mRNA.1	ko03082	ATP-dependent chromatin remodeling
BAESF_06285.mRNA.1	ko03082	ATP-dependent chromatin remodeling
BAESF_11712.mRNA.1	ko03082	ATP-dependent chromatin remodeling
BAESF_02362.mRNA.1	ko03082	ATP-dependent chromatin remodeling
BAESF_07397.mRNA.2	ko03082	ATP-dependent chromatin remodeling
BAESF_00233.mRNA.1	ko03082	ATP-dependent chromatin remodeling
BAESF_10632.mRNA.1	ko03083	Polycomb repressive complex
BAESF_07457.mRNA.1	ko03083	Polycomb repressive complex
BAESF_07397.mRNA.1	ko03083	Polycomb repressive complex
BAESF_12526.mRNA.1	ko03083	Polycomb repressive complex
BAESF_03865.mRNA.1	ko03083	Polycomb repressive complex
BAESF_07457.mRNA.2	ko03083	Polycomb repressive complex
BAESF_10470.mRNA.2	ko03083	Polycomb repressive complex
BAESF_06352.mRNA.1	ko03083	Polycomb repressive complex
BAESF_07397.mRNA.2	ko03083	Polycomb repressive complex
BAESF_10152.mRNA.1	ko03083	Polycomb repressive complex
BAESF_00625.mRNA.1	ko03083	Polycomb repressive complex
BAESF_10470.mRNA.1	ko03083	Polycomb repressive complex
BAESF_09028.mRNA.1	ko03083	Polycomb repressive complex
BAESF_13166.mRNA.1	ko03083	Polycomb repressive complex
BAESF_09036.mRNA.1	ko03083	Polycomb repressive complex
BAESF_00308.mRNA.1	ko03083	Polycomb repressive complex
BAESF_03705.mRNA.2	ko03083	Polycomb repressive complex
BAESF_13653.mRNA.1	ko03083	Polycomb repressive complex
BAESF_00309.mRNA.1	ko03083	Polycomb repressive complex
BAESF_04778.mRNA.1	ko03083	Polycomb repressive complex
BAESF_07434.mRNA.1	ko03083	Polycomb repressive complex
BAESF_10632.mRNA.2	ko03083	Polycomb repressive complex
BAESF_07840.mRNA.1	ko03083	Polycomb repressive complex
BAESF_06409.mRNA.1	ko03083	Polycomb repressive complex
BAESF_03705.mRNA.1	ko03083	Polycomb repressive complex
BAESF_10152.mRNA.2	ko03083	Polycomb repressive complex
BAESF_01806.mRNA.3	ko03250	Viral life cycle - HIV-1
BAESF_02230.mRNA.1	ko03250	Viral life cycle - HIV-1
BAESF_01864.mRNA.1	ko03250	Viral life cycle - HIV-1
BAESF_05132.mRNA.1	ko03250	Viral life cycle - HIV-1
BAESF_01806.mRNA.1	ko03250	Viral life cycle - HIV-1
BAESF_01806.mRNA.2	ko03250	Viral life cycle - HIV-1
BAESF_09739.mRNA.1	ko03250	Viral life cycle - HIV-1
BAESF_14638.mRNA.1	ko03250	Viral life cycle - HIV-1
BAESF_03736.mRNA.1	ko03250	Viral life cycle - HIV-1
BAESF_01039.mRNA.2	ko03410	Base excision repair
BAESF_00137.mRNA.1	ko03410	Base excision repair
BAESF_00539.mRNA.1	ko03410	Base excision repair
BAESF_01021.mRNA.1	ko03410	Base excision repair
BAESF_02325.mRNA.1	ko03410	Base excision repair
BAESF_02354.mRNA.1	ko03410	Base excision repair
BAESF_10361.mRNA.1	ko03410	Base excision repair
BAESF_11011.mRNA.1	ko03410	Base excision repair
BAESF_01039.mRNA.1	ko03410	Base excision repair
BAESF_02057.mRNA.1	ko03410	Base excision repair
BAESF_10925.mRNA.1	ko03410	Base excision repair
BAESF_00707.mRNA.1	ko03410	Base excision repair
BAESF_10361.mRNA.2	ko03410	Base excision repair
BAESF_00226.mRNA.1	ko03410	Base excision repair
BAESF_09814.mRNA.1	ko03410	Base excision repair
BAESF_10361.mRNA.3	ko03410	Base excision repair
BAESF_13204.mRNA.1	ko03410	Base excision repair
BAESF_12115.mRNA.1	ko03410	Base excision repair
BAESF_12587.mRNA.1	ko03410	Base excision repair
BAESF_06851.mRNA.1	ko03410	Base excision repair
BAESF_14218.mRNA.1	ko03410	Base excision repair
BAESF_14821.mRNA.1	ko03420	Nucleotide excision repair
BAESF_00137.mRNA.1	ko03420	Nucleotide excision repair
BAESF_04471.mRNA.1	ko03420	Nucleotide excision repair
BAESF_00488.mRNA.1	ko03420	Nucleotide excision repair
BAESF_14074.mRNA.1	ko03420	Nucleotide excision repair
BAESF_07668.mRNA.1	ko03420	Nucleotide excision repair
BAESF_10925.mRNA.1	ko03420	Nucleotide excision repair
BAESF_06348.mRNA.1	ko03420	Nucleotide excision repair
BAESF_10353.mRNA.1	ko03420	Nucleotide excision repair
BAESF_11129.mRNA.1	ko03420	Nucleotide excision repair
BAESF_01659.mRNA.2	ko03420	Nucleotide excision repair
BAESF_02720.mRNA.1	ko03420	Nucleotide excision repair
BAESF_13148.mRNA.1	ko03420	Nucleotide excision repair
BAESF_01021.mRNA.1	ko03420	Nucleotide excision repair
BAESF_01724.mRNA.1	ko03420	Nucleotide excision repair
BAESF_00526.mRNA.1	ko03420	Nucleotide excision repair
BAESF_06851.mRNA.1	ko03420	Nucleotide excision repair
BAESF_12115.mRNA.1	ko03420	Nucleotide excision repair
BAESF_03406.mRNA.1	ko03420	Nucleotide excision repair
BAESF_14392.mRNA.1	ko03420	Nucleotide excision repair
BAESF_15361.mRNA.1	ko03420	Nucleotide excision repair
BAESF_09814.mRNA.1	ko03420	Nucleotide excision repair
BAESF_05010.mRNA.1	ko03420	Nucleotide excision repair
BAESF_10460.mRNA.1	ko03420	Nucleotide excision repair
BAESF_13204.mRNA.1	ko03420	Nucleotide excision repair
BAESF_03260.mRNA.1	ko03420	Nucleotide excision repair
BAESF_01659.mRNA.1	ko03420	Nucleotide excision repair
BAESF_07945.mRNA.1	ko03420	Nucleotide excision repair
BAESF_02471.mRNA.1	ko03420	Nucleotide excision repair
BAESF_00707.mRNA.1	ko03420	Nucleotide excision repair
BAESF_05010.mRNA.3	ko03420	Nucleotide excision repair
BAESF_12034.mRNA.1	ko03420	Nucleotide excision repair
BAESF_15402.mRNA.1	ko03420	Nucleotide excision repair
BAESF_01021.mRNA.1	ko03430	Mismatch repair
BAESF_00137.mRNA.1	ko03430	Mismatch repair
BAESF_06851.mRNA.1	ko03430	Mismatch repair
BAESF_10925.mRNA.1	ko03430	Mismatch repair
BAESF_09261.mRNA.1	ko03430	Mismatch repair
BAESF_12115.mRNA.1	ko03430	Mismatch repair
BAESF_13204.mRNA.1	ko03430	Mismatch repair
BAESF_09814.mRNA.1	ko03430	Mismatch repair
BAESF_00707.mRNA.1	ko03430	Mismatch repair
BAESF_06780.mRNA.1	ko03430	Mismatch repair
BAESF_14392.mRNA.1	ko03430	Mismatch repair
BAESF_00707.mRNA.1	ko03440	Homologous recombination
BAESF_07199.mRNA.1	ko03440	Homologous recombination
BAESF_06994.mRNA.1	ko03440	Homologous recombination
BAESF_05907.mRNA.1	ko03440	Homologous recombination
BAESF_14392.mRNA.1	ko03440	Homologous recombination
BAESF_14827.mRNA.1	ko03450	Non-homologous end-joining
BAESF_05907.mRNA.1	ko03450	Non-homologous end-joining
BAESF_11011.mRNA.1	ko03450	Non-homologous end-joining
BAESF_12587.mRNA.1	ko03450	Non-homologous end-joining
BAESF_06969.mRNA.1	ko03450	Non-homologous end-joining
BAESF_01578.mRNA.1	ko04070	Phosphatidylinositol signaling system
BAESF_13476.mRNA.1	ko04070	Phosphatidylinositol signaling system
BAESF_12717.mRNA.1	ko04070	Phosphatidylinositol signaling system
BAESF_15461.mRNA.1	ko04070	Phosphatidylinositol signaling system
BAESF_12415.mRNA.1	ko04070	Phosphatidylinositol signaling system
BAESF_12793.mRNA.1	ko04070	Phosphatidylinositol signaling system
BAESF_13246.mRNA.1	ko04070	Phosphatidylinositol signaling system
BAESF_01748.mRNA.1	ko04070	Phosphatidylinositol signaling system
BAESF_04180.mRNA.2	ko04120	Ubiquitin mediated proteolysis
BAESF_04180.mRNA.1	ko04120	Ubiquitin mediated proteolysis
BAESF_11187.mRNA.2	ko04120	Ubiquitin mediated proteolysis
BAESF_03260.mRNA.1	ko04120	Ubiquitin mediated proteolysis
BAESF_06092.mRNA.1	ko04120	Ubiquitin mediated proteolysis
BAESF_06164.mRNA.1	ko04120	Ubiquitin mediated proteolysis
BAESF_06209.mRNA.1	ko04120	Ubiquitin mediated proteolysis
BAESF_12307.mRNA.1	ko04120	Ubiquitin mediated proteolysis
BAESF_12032.mRNA.1	ko04120	Ubiquitin mediated proteolysis
BAESF_10470.mRNA.2	ko04120	Ubiquitin mediated proteolysis
BAESF_11128.mRNA.1	ko04120	Ubiquitin mediated proteolysis
BAESF_04778.mRNA.1	ko04120	Ubiquitin mediated proteolysis
BAESF_05835.mRNA.1	ko04120	Ubiquitin mediated proteolysis
BAESF_08746.mRNA.1	ko04120	Ubiquitin mediated proteolysis
BAESF_09036.mRNA.1	ko04120	Ubiquitin mediated proteolysis
BAESF_05710.mRNA.1	ko04120	Ubiquitin mediated proteolysis
BAESF_03833.mRNA.1	ko04120	Ubiquitin mediated proteolysis
BAESF_08295.mRNA.1	ko04120	Ubiquitin mediated proteolysis
BAESF_14688.mRNA.1	ko04120	Ubiquitin mediated proteolysis
BAESF_06991.mRNA.1	ko04120	Ubiquitin mediated proteolysis
BAESF_08429.mRNA.1	ko04120	Ubiquitin mediated proteolysis
BAESF_03865.mRNA.1	ko04120	Ubiquitin mediated proteolysis
BAESF_08223.mRNA.1	ko04120	Ubiquitin mediated proteolysis
BAESF_07939.mRNA.1	ko04120	Ubiquitin mediated proteolysis
BAESF_10470.mRNA.1	ko04120	Ubiquitin mediated proteolysis
BAESF_11187.mRNA.1	ko04120	Ubiquitin mediated proteolysis
BAESF_06979.mRNA.1	ko04120	Ubiquitin mediated proteolysis
BAESF_05010.mRNA.3	ko04120	Ubiquitin mediated proteolysis
BAESF_02005.mRNA.1	ko04120	Ubiquitin mediated proteolysis
BAESF_09906.mRNA.1	ko04120	Ubiquitin mediated proteolysis
BAESF_14260.mRNA.2	ko04120	Ubiquitin mediated proteolysis
BAESF_09230.mRNA.1	ko04120	Ubiquitin mediated proteolysis
BAESF_09232.mRNA.1	ko04120	Ubiquitin mediated proteolysis
BAESF_09908.mRNA.1	ko04120	Ubiquitin mediated proteolysis
BAESF_00488.mRNA.1	ko04120	Ubiquitin mediated proteolysis
BAESF_08508.mRNA.1	ko04120	Ubiquitin mediated proteolysis
BAESF_08300.mRNA.1	ko04120	Ubiquitin mediated proteolysis
BAESF_00625.mRNA.1	ko04120	Ubiquitin mediated proteolysis
BAESF_12034.mRNA.1	ko04120	Ubiquitin mediated proteolysis
BAESF_10610.mRNA.1	ko04120	Ubiquitin mediated proteolysis
BAESF_05396.mRNA.1	ko04120	Ubiquitin mediated proteolysis
BAESF_00778.mRNA.1	ko04120	Ubiquitin mediated proteolysis
BAESF_07547.mRNA.1	ko04120	Ubiquitin mediated proteolysis
BAESF_05895.mRNA.1	ko04120	Ubiquitin mediated proteolysis
BAESF_14260.mRNA.1	ko04120	Ubiquitin mediated proteolysis
BAESF_09028.mRNA.1	ko04120	Ubiquitin mediated proteolysis
BAESF_07434.mRNA.1	ko04120	Ubiquitin mediated proteolysis
BAESF_14821.mRNA.1	ko04120	Ubiquitin mediated proteolysis
BAESF_05010.mRNA.1	ko04120	Ubiquitin mediated proteolysis
BAESF_14239.mRNA.1	ko04120	Ubiquitin mediated proteolysis
BAESF_10084.mRNA.1	ko04120	Ubiquitin mediated proteolysis
BAESF_15280.mRNA.1	ko04120	Ubiquitin mediated proteolysis
BAESF_10700.mRNA.1	ko04120	Ubiquitin mediated proteolysis
BAESF_08804.mRNA.1	ko04120	Ubiquitin mediated proteolysis
BAESF_15280.mRNA.2	ko04120	Ubiquitin mediated proteolysis
BAESF_07921.mRNA.1	ko04120	Ubiquitin mediated proteolysis
BAESF_01889.mRNA.1	ko04120	Ubiquitin mediated proteolysis
BAESF_12492.mRNA.1	ko04120	Ubiquitin mediated proteolysis
BAESF_10486.mRNA.1	ko04120	Ubiquitin mediated proteolysis
BAESF_08300.mRNA.2	ko04120	Ubiquitin mediated proteolysis
BAESF_10034.mRNA.1	ko04120	Ubiquitin mediated proteolysis
BAESF_12160.mRNA.1	ko04120	Ubiquitin mediated proteolysis
BAESF_06352.mRNA.1	ko04120	Ubiquitin mediated proteolysis
BAESF_10563.mRNA.1	ko04122	Sulfur relay system
BAESF_13441.mRNA.1	ko04122	Sulfur relay system
BAESF_12109.mRNA.1	ko04122	Sulfur relay system
BAESF_00450.mRNA.1	ko04122	Sulfur relay system
BAESF_09483.mRNA.1	ko04122	Sulfur relay system
BAESF_05171.mRNA.1	ko04130	SNARE interactions in vesicular transport
BAESF_13720.mRNA.1	ko04130	SNARE interactions in vesicular transport
BAESF_01906.mRNA.1	ko04136	Autophagy - other
BAESF_03580.mRNA.1	ko04136	Autophagy - other
BAESF_00379.mRNA.1	ko04136	Autophagy - other
BAESF_15272.mRNA.1	ko04136	Autophagy - other
BAESF_01735.mRNA.1	ko04136	Autophagy - other
BAESF_03551.mRNA.1	ko04136	Autophagy - other
BAESF_00101.mRNA.1	ko04136	Autophagy - other
BAESF_04416.mRNA.1	ko04136	Autophagy - other
BAESF_06081.mRNA.1	ko04141	Protein processing in endoplasmic reticulum
BAESF_15253.mRNA.1	ko04141	Protein processing in endoplasmic reticulum
BAESF_09568.mRNA.1	ko04141	Protein processing in endoplasmic reticulum
BAESF_12034.mRNA.1	ko04141	Protein processing in endoplasmic reticulum
BAESF_15253.mRNA.2	ko04141	Protein processing in endoplasmic reticulum
BAESF_10470.mRNA.1	ko04141	Protein processing in endoplasmic reticulum
BAESF_04778.mRNA.1	ko04141	Protein processing in endoplasmic reticulum
BAESF_07625.mRNA.1	ko04141	Protein processing in endoplasmic reticulum
[truncated: 266 more rows]
