# Supplementary material for: A giant virus forms a specialized subcellular environment within its amoeba host for efficient translation
Source: Nat Microbiol. 2026 Jan 9;11(2):584–96. doi: 10.1038/s41564-025-02234-x (PMC12872441; doi:10.1038/s41564-025-02234-x)
Supplement: Supplementary file 12 — Source data for all subfigures in Extended Data Fig. 4. [file 41564_2025_2234_MOESM12_ESM.xlsx]

## Sheet: Fig. S3A
Fig. S3A Detection of paused codons per gene
mrna	n_pause	n_all	pausing_ratio	sample	source	multi_sd
BAESF_00025.mRNA.1	34	245	0.138776	R1_2hpi	Host	1
BAESF_00026.mRNA.1	62	521	0.119002	R1_2hpi	Host	1
BAESF_00043.mRNA.1	16	147	0.108844	R1_2hpi	Host	1
BAESF_00078.mRNA.1	72	424	0.169811	R1_2hpi	Host	1
BAESF_00088.mRNA.1	25	140	0.178571	R1_2hpi	Host	1
BAESF_00095.mRNA.1	19	172	0.110465	R1_2hpi	Host	1
BAESF_00101.mRNA.1	12	113	0.106195	R1_2hpi	Host	1
BAESF_00104.mRNA.1	67	445	0.150562	R1_2hpi	Host	1
BAESF_00107.mRNA.1	11	94	0.117021	R1_2hpi	Host	1
BAESF_00115.mRNA.1	17	130	0.130769	R1_2hpi	Host	1
BAESF_00116.mRNA.1	29	295	0.0983051	R1_2hpi	Host	1
BAESF_00118.mRNA.1	44	435	0.101149	R1_2hpi	Host	1
BAESF_00126.mRNA.1	47	324	0.145062	R1_2hpi	Host	1
BAESF_00138.mRNA.1	28	194	0.14433	R1_2hpi	Host	1
BAESF_00141.mRNA.1	10	76	0.131579	R1_2hpi	Host	1
BAESF_00169.mRNA.1	34	354	0.0960452	R1_2hpi	Host	1
BAESF_00172.mRNA.1	7	89	0.0786517	R1_2hpi	Host	1
BAESF_00184.mRNA.1	67	568	0.117958	R1_2hpi	Host	1
BAESF_00224.mRNA.1	102	592	0.172297	R1_2hpi	Host	1
BAESF_00228.mRNA.1	22	171	0.128655	R1_2hpi	Host	1
BAESF_00233.mRNA.1	50	330	0.151515	R1_2hpi	Host	1
BAESF_00236.mRNA.1	34	371	0.0916442	R1_2hpi	Host	1
BAESF_00261.mRNA.1	17	248	0.0685484	R1_2hpi	Host	1
BAESF_00265.mRNA.1	25	206	0.121359	R1_2hpi	Host	1
BAESF_00268.mRNA.1	27	305	0.0885246	R1_2hpi	Host	1
BAESF_00273.mRNA.1	22	196	0.112245	R1_2hpi	Host	1
BAESF_00289.mRNA.1	8	63	0.126984	R1_2hpi	Host	1
BAESF_00296.mRNA.1	69	481	0.143451	R1_2hpi	Host	1
BAESF_00297.mRNA.1	57	487	0.117043	R1_2hpi	Host	1
BAESF_00300.mRNA.1	49	443	0.110609	R1_2hpi	Host	1
BAESF_00307.mRNA.1	57	484	0.117769	R1_2hpi	Host	1
BAESF_00336.mRNA.1	22	134	0.164179	R1_2hpi	Host	1
BAESF_00347.mRNA.1	34	230	0.147826	R1_2hpi	Host	1
BAESF_00409.mRNA.1	16	127	0.125984	R1_2hpi	Host	1
BAESF_00417.mRNA.1	27	143	0.188811	R1_2hpi	Host	1
BAESF_00429.mRNA.1	49	427	0.114754	R1_2hpi	Host	1
BAESF_00461.mRNA.1	44	408	0.107843	R1_2hpi	Host	1
BAESF_00476.mRNA.1	16	157	0.101911	R1_2hpi	Host	1
BAESF_00488.mRNA.1	35	266	0.131579	R1_2hpi	Host	1
BAESF_00523.mRNA.1	16	158	0.101266	R1_2hpi	Host	1
BAESF_00538.mRNA.1	49	393	0.124682	R1_2hpi	Host	1
BAESF_00539.mRNA.1	32	201	0.159204	R1_2hpi	Host	1
BAESF_00540.mRNA.1	13	147	0.0884354	R1_2hpi	Host	1
BAESF_00542.mRNA.1	16	96	0.166667	R1_2hpi	Host	1
BAESF_00613.mRNA.1	61	417	0.146283	R1_2hpi	Host	1
BAESF_00619.mRNA.1	65	531	0.122411	R1_2hpi	Host	1
BAESF_00642.mRNA.1	19	209	0.0909091	R1_2hpi	Host	1
BAESF_00655.mRNA.1	66	565	0.116814	R1_2hpi	Host	1
BAESF_00682.mRNA.1	24	135	0.177778	R1_2hpi	Host	1
BAESF_00692.mRNA.1	66	475	0.138947	R1_2hpi	Host	1
BAESF_00709.mRNA.1	30	246	0.121951	R1_2hpi	Host	1
BAESF_00752.mRNA.1	39	464	0.0840517	R1_2hpi	Host	1
BAESF_00765.mRNA.1	45	395	0.113924	R1_2hpi	Host	1
BAESF_00768.mRNA.1	59	493	0.119675	R1_2hpi	Host	1
BAESF_00778.mRNA.1	77	452	0.170354	R1_2hpi	Host	1
BAESF_00796.mRNA.1	106	674	0.15727	R1_2hpi	Host	1
BAESF_00798.mRNA.1	78	541	0.144177	R1_2hpi	Host	1
BAESF_00807.mRNA.1	35	197	0.177665	R1_2hpi	Host	1
BAESF_00820.mRNA.1	28	246	0.113821	R1_2hpi	Host	1
BAESF_00848.mRNA.1	27	248	0.108871	R1_2hpi	Host	1
BAESF_00861.mRNA.1	33	182	0.181319	R1_2hpi	Host	1
BAESF_00869.mRNA.1	10	104	0.0961538	R1_2hpi	Host	1
BAESF_00878.mRNA.1	26	211	0.123223	R1_2hpi	Host	1
BAESF_00900.mRNA.1	36	371	0.097035	R1_2hpi	Host	1
BAESF_00903.mRNA.1	64	549	0.116576	R1_2hpi	Host	1
BAESF_00938.mRNA.1	19	143	0.132867	R1_2hpi	Host	1
BAESF_00974.mRNA.1	29	241	0.120332	R1_2hpi	Host	1
BAESF_01074.mRNA.1	66	523	0.126195	R1_2hpi	Host	1
BAESF_01118.mRNA.1	80	629	0.127186	R1_2hpi	Host	1
BAESF_01127.mRNA.1	19	121	0.157025	R1_2hpi	Host	1
BAESF_01177.mRNA.1	11	93	0.11828	R1_2hpi	Host	1
BAESF_01202.mRNA.1	15	163	0.0920245	R1_2hpi	Host	1
BAESF_01228.mRNA.1	20	124	0.16129	R1_2hpi	Host	1
BAESF_01233.mRNA.1	70	507	0.138067	R1_2hpi	Host	1
BAESF_01264.mRNA.1	10	73	0.136986	R1_2hpi	Host	1
BAESF_01289.mRNA.1	79	572	0.138112	R1_2hpi	Host	1
BAESF_01296.mRNA.1	49	372	0.13172	R1_2hpi	Host	1
BAESF_01334.mRNA.1	24	208	0.115385	R1_2hpi	Host	1
BAESF_01340.mRNA.1	24	168	0.142857	R1_2hpi	Host	1
BAESF_01349.mRNA.1	97	663	0.146305	R1_2hpi	Host	1
BAESF_01414.mRNA.1	23	227	0.101322	R1_2hpi	Host	1
BAESF_01415.mRNA.3	52	355	0.146479	R1_2hpi	Host	1
BAESF_01444.mRNA.1	59	432	0.136574	R1_2hpi	Host	1
BAESF_01463.mRNA.1	36	426	0.084507	R1_2hpi	Host	1
BAESF_01532.mRNA.1	19	194	0.0979381	R1_2hpi	Host	1
BAESF_01558.mRNA.1	40	384	0.104167	R1_2hpi	Host	1
BAESF_01563.mRNA.1	9	66	0.136364	R1_2hpi	Host	1
BAESF_01650.mRNA.1	13	98	0.132653	R1_2hpi	Host	1
BAESF_01659.mRNA.1	8	68	0.117647	R1_2hpi	Host	1
BAESF_01659.mRNA.2	7	91	0.0769231	R1_2hpi	Host	1
BAESF_01662.mRNA.1	34	180	0.188889	R1_2hpi	Host	1
BAESF_01676.mRNA.1	40	401	0.0997506	R1_2hpi	Host	1
BAESF_01766.mRNA.1	19	126	0.150794	R1_2hpi	Host	1
BAESF_01775.mRNA.1	21	169	0.12426	R1_2hpi	Host	1
BAESF_01780.mRNA.1	19	185	0.102703	R1_2hpi	Host	1
BAESF_01792.mRNA.1	17	157	0.10828	R1_2hpi	Host	1
BAESF_01809.mRNA.1	13	116	0.112069	R1_2hpi	Host	1
BAESF_01857.mRNA.1	11	92	0.119565	R1_2hpi	Host	1
BAESF_01889.mRNA.1	25	225	0.111111	R1_2hpi	Host	1
BAESF_01911.mRNA.1	23	218	0.105505	R1_2hpi	Host	1
BAESF_01911.mRNA.2	23	218	0.105505	R1_2hpi	Host	1
BAESF_01913.mRNA.1	30	260	0.115385	R1_2hpi	Host	1
BAESF_01928.mRNA.1	20	179	0.111732	R1_2hpi	Host	1
BAESF_01960.mRNA.1	16	166	0.0963855	R1_2hpi	Host	1
BAESF_01981.mRNA.1	33	358	0.0921788	R1_2hpi	Host	1
BAESF_01996.mRNA.1	84	697	0.120516	R1_2hpi	Host	1
BAESF_02005.mRNA.1	10	124	0.0806452	R1_2hpi	Host	1
BAESF_02061.mRNA.1	40	452	0.0884956	R1_2hpi	Host	1
BAESF_02064.mRNA.1	13	92	0.141304	R1_2hpi	Host	1
BAESF_02074.mRNA.1	68	726	0.0936639	R1_2hpi	Host	1
BAESF_02095.mRNA.1	80	570	0.140351	R1_2hpi	Host	1
BAESF_02095.mRNA.2	80	570	0.140351	R1_2hpi	Host	1
BAESF_02105.mRNA.1	51	400	0.1275	R1_2hpi	Host	1
BAESF_02147.mRNA.1	6	78	0.0769231	R1_2hpi	Host	1
BAESF_02191.mRNA.1	77	662	0.116314	R1_2hpi	Host	1
BAESF_02203.mRNA.1	30	233	0.128755	R1_2hpi	Host	1
BAESF_02205.mRNA.1	40	294	0.136054	R1_2hpi	Host	1
BAESF_02221.mRNA.1	15	148	0.101351	R1_2hpi	Host	1
BAESF_02277.mRNA.1	70	643	0.108865	R1_2hpi	Host	1
BAESF_02281.mRNA.1	29	317	0.0914826	R1_2hpi	Host	1
BAESF_02304.mRNA.1	19	186	0.102151	R1_2hpi	Host	1
BAESF_02309.mRNA.1	14	139	0.100719	R1_2hpi	Host	1
BAESF_02314.mRNA.1	11	79	0.139241	R1_2hpi	Host	1
BAESF_02316.mRNA.1	14	93	0.150538	R1_2hpi	Host	1
BAESF_02317.mRNA.1	72	505	0.142574	R1_2hpi	Host	1
BAESF_02327.mRNA.1	52	484	0.107438	R1_2hpi	Host	1
BAESF_02337.mRNA.1	24	228	0.105263	R1_2hpi	Host	1
BAESF_02356.mRNA.1	55	518	0.106178	R1_2hpi	Host	1
BAESF_02366.mRNA.1	22	211	0.104265	R1_2hpi	Host	1
BAESF_02376.mRNA.1	34	290	0.117241	R1_2hpi	Host	1
BAESF_02376.mRNA.2	26	223	0.116592	R1_2hpi	Host	1
BAESF_02451.mRNA.1	74	452	0.163717	R1_2hpi	Host	1
BAESF_02451.mRNA.2	12	576	0.0208333	R1_2hpi	Host	1
BAESF_02451.mRNA.3	50	320	0.15625	R1_2hpi	Host	1
BAESF_02469.mRNA.1	25	154	0.162338	R1_2hpi	Host	1
BAESF_02471.mRNA.1	35	200	0.175	R1_2hpi	Host	1
BAESF_02486.mRNA.1	14	90	0.155556	R1_2hpi	Host	1
BAESF_02515.mRNA.1	23	189	0.121693	R1_2hpi	Host	1
BAESF_02516.mRNA.1	15	118	0.127119	R1_2hpi	Host	1
BAESF_02518.mRNA.1	19	155	0.122581	R1_2hpi	Host	1
BAESF_02531.mRNA.1	32	317	0.100946	R1_2hpi	Host	1
BAESF_02566.mRNA.1	36	322	0.111801	R1_2hpi	Host	1
BAESF_02573.mRNA.1	40	291	0.137457	R1_2hpi	Host	1
BAESF_02575.mRNA.1	9	78	0.115385	R1_2hpi	Host	1
BAESF_02575.mRNA.2	9	78	0.115385	R1_2hpi	Host	1
BAESF_02624.mRNA.1	42	457	0.0919037	R1_2hpi	Host	1
BAESF_02724.mRNA.1	18	106	0.169811	R1_2hpi	Host	1
BAESF_02725.mRNA.1	19	145	0.131034	R1_2hpi	Host	1
BAESF_02746.mRNA.1	23	215	0.106977	R1_2hpi	Host	1
BAESF_02753.mRNA.1	45	364	0.123626	R1_2hpi	Host	1
BAESF_02782.mRNA.1	37	370	0.1	R1_2hpi	Host	1
BAESF_02794.mRNA.1	8	55	0.145455	R1_2hpi	Host	1
BAESF_02804.mRNA.1	20	165	0.121212	R1_2hpi	Host	1
BAESF_02813.mRNA.1	15	147	0.102041	R1_2hpi	Host	1
BAESF_02849.mRNA.1	33	301	0.109635	R1_2hpi	Host	1
BAESF_02860.mRNA.1	20	123	0.162602	R1_2hpi	Host	1
BAESF_02870.mRNA.1	33	409	0.0806846	R1_2hpi	Host	1
BAESF_02912.mRNA.1	19	193	0.0984456	R1_2hpi	Host	1
BAESF_02920.mRNA.1	37	286	0.129371	R1_2hpi	Host	1
BAESF_02931.mRNA.1	39	322	0.121118	R1_2hpi	Host	1
BAESF_02942.mRNA.1	22	193	0.11399	R1_2hpi	Host	1
BAESF_02944.mRNA.1	37	394	0.0939086	R1_2hpi	Host	1
BAESF_02945.mRNA.1	43	455	0.0945055	R1_2hpi	Host	1
BAESF_02969.mRNA.1	45	324	0.138889	R1_2hpi	Host	1
BAESF_02987.mRNA.1	50	312	0.160256	R1_2hpi	Host	1
BAESF_03006.mRNA.1	15	132	0.113636	R1_2hpi	Host	1
BAESF_03097.mRNA.1	43	382	0.112565	R1_2hpi	Host	1
BAESF_03101.mRNA.1	50	314	0.159236	R1_2hpi	Host	1
BAESF_03101.mRNA.2	50	314	0.159236	R1_2hpi	Host	1
BAESF_03101.mRNA.3	46	348	0.132184	R1_2hpi	Host	1
BAESF_03116.mRNA.1	49	291	0.168385	R1_2hpi	Host	1
BAESF_03131.mRNA.1	25	209	0.119617	R1_2hpi	Host	1
BAESF_03135.mRNA.1	31	303	0.10231	R1_2hpi	Host	1
BAESF_03143.mRNA.1	12	106	0.113208	R1_2hpi	Host	1
BAESF_03173.mRNA.1	77	838	0.0918854	R1_2hpi	Host	1
BAESF_03211.mRNA.1	91	609	0.149425	R1_2hpi	Host	1
BAESF_03249.mRNA.1	14	106	0.132075	R1_2hpi	Host	1
BAESF_03251.mRNA.1	8	85	0.0941176	R1_2hpi	Host	1
BAESF_03258.mRNA.1	63	593	0.106239	R1_2hpi	Host	1
BAESF_03268.mRNA.1	39	326	0.119632	R1_2hpi	Host	1
BAESF_03278.mRNA.1	36	265	0.135849	R1_2hpi	Host	1
BAESF_03280.mRNA.1	17	133	0.12782	R1_2hpi	Host	1
BAESF_03281.mRNA.1	41	339	0.120944	R1_2hpi	Host	1
BAESF_03281.mRNA.2	41	349	0.117479	R1_2hpi	Host	1
BAESF_03286.mRNA.1	107	701	0.152639	R1_2hpi	Host	1
BAESF_03289.mRNA.1	23	200	0.115	R1_2hpi	Host	1
BAESF_03331.mRNA.1	51	424	0.120283	R1_2hpi	Host	1
BAESF_03333.mRNA.1	25	197	0.126904	R1_2hpi	Host	1
BAESF_03367.mRNA.1	10	90	0.111111	R1_2hpi	Host	1
BAESF_03380.mRNA.1	16	135	0.118519	R1_2hpi	Host	1
BAESF_03417.mRNA.1	11	48	0.229167	R1_2hpi	Host	1
BAESF_03420.mRNA.1	27	175	0.154286	R1_2hpi	Host	1
BAESF_03442.mRNA.1	47	278	0.169065	R1_2hpi	Host	1
BAESF_03459.mRNA.1	72	460	0.156522	R1_2hpi	Host	1
BAESF_03492.mRNA.1	71	405	0.175309	R1_2hpi	Host	1
BAESF_03529.mRNA.1	24	371	0.06469	R1_2hpi	Host	1
BAESF_03611.mRNA.1	27	237	0.113924	R1_2hpi	Host	1
BAESF_03616.mRNA.1	36	292	0.123288	R1_2hpi	Host	1
BAESF_03671.mRNA.1	10	95	0.105263	R1_2hpi	Host	1
BAESF_03712.mRNA.1	52	616	0.0844156	R1_2hpi	Host	1
BAESF_03730.mRNA.1	42	446	0.0941704	R1_2hpi	Host	1
BAESF_03730.mRNA.2	33	370	0.0891892	R1_2hpi	Host	1
BAESF_03738.mRNA.1	13	106	0.122642	R1_2hpi	Host	1
BAESF_03758.mRNA.1	16	122	0.131148	R1_2hpi	Host	1
BAESF_03764.mRNA.1	17	122	0.139344	R1_2hpi	Host	1
BAESF_03780.mRNA.1	19	218	0.087156	R1_2hpi	Host	1
BAESF_03796.mRNA.1	32	286	0.111888	R1_2hpi	Host	1
BAESF_03823.mRNA.1	32	210	0.152381	R1_2hpi	Host	1
BAESF_03832.mRNA.1	13	118	0.110169	R1_2hpi	Host	1
BAESF_03833.mRNA.1	20	235	0.0851064	R1_2hpi	Host	1
BAESF_03881.mRNA.1	12	122	0.0983607	R1_2hpi	Host	1
BAESF_03899.mRNA.1	15	129	0.116279	R1_2hpi	Host	1
BAESF_03899.mRNA.2	15	129	0.116279	R1_2hpi	Host	1
BAESF_03911.mRNA.1	12	82	0.146341	R1_2hpi	Host	1
BAESF_03918.mRNA.1	47	398	0.11809	R1_2hpi	Host	1
BAESF_03941.mRNA.1	40	364	0.10989	R1_2hpi	Host	1
BAESF_03960.mRNA.1	129	1114	0.115799	R1_2hpi	Host	1
BAESF_04013.mRNA.1	66	567	0.116402	R1_2hpi	Host	1
BAESF_04038.mRNA.1	8	64	0.125	R1_2hpi	Host	1
BAESF_04045.mRNA.1	4	287	0.0139373	R1_2hpi	Host	1
BAESF_04058.mRNA.1	22	184	0.119565	R1_2hpi	Host	1
BAESF_04070.mRNA.1	103	586	0.175768	R1_2hpi	Host	1
BAESF_04149.mRNA.1	49	404	0.121287	R1_2hpi	Host	1
BAESF_04151.mRNA.1	13	146	0.0890411	R1_2hpi	Host	1
BAESF_04159.mRNA.1	11	172	0.0639535	R1_2hpi	Host	1
BAESF_04163.mRNA.1	13	75	0.173333	R1_2hpi	Host	1
BAESF_04166.mRNA.1	10	66	0.151515	R1_2hpi	Host	1
BAESF_04176.mRNA.1	12	155	0.0774194	R1_2hpi	Host	1
BAESF_04182.mRNA.1	12	74	0.162162	R1_2hpi	Host	1
BAESF_04190.mRNA.1	40	391	0.102302	R1_2hpi	Host	1
BAESF_04226.mRNA.1	13	232	0.0560345	R1_2hpi	Host	1
BAESF_04236.mRNA.1	59	499	0.118236	R1_2hpi	Host	1
BAESF_04259.mRNA.1	52	399	0.130326	R1_2hpi	Host	1
BAESF_04278.mRNA.1	13	159	0.081761	R1_2hpi	Host	1
BAESF_04279.mRNA.1	18	103	0.174757	R1_2hpi	Host	1
BAESF_04280.mRNA.1	27	159	0.169811	R1_2hpi	Host	1
BAESF_04286.mRNA.1	24	217	0.110599	R1_2hpi	Host	1
BAESF_04287.mRNA.1	28	253	0.110672	R1_2hpi	Host	1
BAESF_04295.mRNA.1	55	367	0.149864	R1_2hpi	Host	1
BAESF_04303.mRNA.1	6	93	0.0645161	R1_2hpi	Host	1
BAESF_04310.mRNA.1	34	291	0.116838	R1_2hpi	Host	1
BAESF_04369.mRNA.1	30	220	0.136364	R1_2hpi	Host	1
BAESF_04379.mRNA.1	28	170	0.164706	R1_2hpi	Host	1
BAESF_04396.mRNA.1	54	394	0.137056	R1_2hpi	Host	1
BAESF_04396.mRNA.2	38	310	0.122581	R1_2hpi	Host	1
BAESF_04406.mRNA.1	24	203	0.118227	R1_2hpi	Host	1
BAESF_04467.mRNA.1	41	348	0.117816	R1_2hpi	Host	1
BAESF_04567.mRNA.1	79	727	0.108666	R1_2hpi	Host	1
BAESF_04567.mRNA.2	79	726	0.108815	R1_2hpi	Host	1
BAESF_04584.mRNA.1	19	138	0.137681	R1_2hpi	Host	1
BAESF_04605.mRNA.1	61	468	0.130342	R1_2hpi	Host	1
BAESF_04630.mRNA.1	37	288	0.128472	R1_2hpi	Host	1
BAESF_04630.mRNA.2	37	288	0.128472	R1_2hpi	Host	1
BAESF_04631.mRNA.1	26	125	0.208	R1_2hpi	Host	1
BAESF_04641.mRNA.1	22	159	0.138365	R1_2hpi	Host	1
BAESF_04647.mRNA.1	47	310	0.151613	R1_2hpi	Host	1
BAESF_04674.mRNA.1	90	709	0.126939	R1_2hpi	Host	1
BAESF_04690.mRNA.1	55	406	0.135468	R1_2hpi	Host	1
BAESF_04724.mRNA.1	18	148	0.121622	R1_2hpi	Host	1
BAESF_04751.mRNA.1	95	813	0.116851	R1_2hpi	Host	1
BAESF_04773.mRNA.1	10	94	0.106383	R1_2hpi	Host	1
BAESF_04781.mRNA.1	62	500	0.124	R1_2hpi	Host	1
BAESF_04793.mRNA.1	18	133	0.135338	R1_2hpi	Host	1
BAESF_04798.mRNA.1	6	91	0.0659341	R1_2hpi	Host	1
BAESF_04801.mRNA.1	34	254	0.133858	R1_2hpi	Host	1
BAESF_04802.mRNA.1	28	242	0.115702	R1_2hpi	Host	1
BAESF_04819.mRNA.1	38	338	0.112426	R1_2hpi	Host	1
BAESF_04830.mRNA.1	34	384	0.0885417	R1_2hpi	Host	1
BAESF_04836.mRNA.1	20	200	0.1	R1_2hpi	Host	1
BAESF_04837.mRNA.1	22	157	0.140127	R1_2hpi	Host	1
BAESF_04856.mRNA.1	61	510	0.119608	R1_2hpi	Host	1
BAESF_04865.mRNA.1	8	60	0.133333	R1_2hpi	Host	1
BAESF_04866.mRNA.1	89	768	0.115885	R1_2hpi	Host	1
BAESF_04870.mRNA.1	95	696	0.136494	R1_2hpi	Host	1
BAESF_04886.mRNA.1	17	118	0.144068	R1_2hpi	Host	1
BAESF_04925.mRNA.1	23	181	0.127072	R1_2hpi	Host	1
BAESF_04941.mRNA.1	98	731	0.134063	R1_2hpi	Host	1
BAESF_04941.mRNA.2	80	654	0.122324	R1_2hpi	Host	1
BAESF_04959.mRNA.1	9	70	0.128571	R1_2hpi	Host	1
BAESF_04998.mRNA.1	76	574	0.132404	R1_2hpi	Host	1
BAESF_04998.mRNA.2	76	574	0.132404	R1_2hpi	Host	1
BAESF_04999.mRNA.1	17	122	0.139344	R1_2hpi	Host	1
BAESF_05009.mRNA.1	48	371	0.12938	R1_2hpi	Host	1
BAESF_05024.mRNA.1	21	185	0.113514	R1_2hpi	Host	1
BAESF_05051.mRNA.1	121	1051	0.115128	R1_2hpi	Host	1
BAESF_05072.mRNA.1	23	230	0.1	R1_2hpi	Host	1
BAESF_05086.mRNA.1	13	90	0.144444	R1_2hpi	Host	1
BAESF_05120.mRNA.1	53	388	0.136598	R1_2hpi	Host	1
BAESF_05120.mRNA.2	61	417	0.146283	R1_2hpi	Host	1
BAESF_05122.mRNA.1	28	240	0.116667	R1_2hpi	Host	1
BAESF_05132.mRNA.1	23	209	0.110048	R1_2hpi	Host	1
BAESF_05143.mRNA.1	36	237	0.151899	R1_2hpi	Host	1
BAESF_05150.mRNA.1	61	489	0.124744	R1_2hpi	Host	1
BAESF_05150.mRNA.2	38	343	0.110787	R1_2hpi	Host	1
BAESF_05159.mRNA.1	23	195	0.117949	R1_2hpi	Host	1
BAESF_05196.mRNA.1	35	256	0.136719	R1_2hpi	Host	1
BAESF_05217.mRNA.1	19	319	0.0595611	R1_2hpi	Host	1
BAESF_05217.mRNA.2	14	226	0.0619469	R1_2hpi	Host	1
BAESF_05256.mRNA.1	14	84	0.166667	R1_2hpi	Host	1
BAESF_05346.mRNA.1	37	300	0.123333	R1_2hpi	Host	1
BAESF_05363.mRNA.1	23	240	0.0958333	R1_2hpi	Host	1
BAESF_05363.mRNA.2	20	201	0.0995025	R1_2hpi	Host	1
BAESF_05366.mRNA.1	101	626	0.161342	R1_2hpi	Host	1
BAESF_05366.mRNA.2	101	626	0.161342	R1_2hpi	Host	1
BAESF_05370.mRNA.1	67	535	0.125234	R1_2hpi	Host	1
BAESF_05392.mRNA.1	26	253	0.102767	R1_2hpi	Host	1
BAESF_05396.mRNA.1	88	759	0.115942	R1_2hpi	Host	1
BAESF_05404.mRNA.1	62	379	0.163588	R1_2hpi	Host	1
BAESF_05423.mRNA.1	34	243	0.139918	R1_2hpi	Host	1
BAESF_05432.mRNA.1	20	166	0.120482	R1_2hpi	Host	1
BAESF_05438.mRNA.1	37	357	0.103641	R1_2hpi	Host	1
BAESF_05450.mRNA.1	28	147	0.190476	R1_2hpi	Host	1
BAESF_05461.mRNA.1	11	69	0.15942	R1_2hpi	Host	1
BAESF_05469.mRNA.1	58	412	0.140777	R1_2hpi	Host	1
BAESF_05494.mRNA.1	49	325	0.150769	R1_2hpi	Host	1
BAESF_05497.mRNA.1	53	326	0.162577	R1_2hpi	Host	1
BAESF_05501.mRNA.1	31	278	0.111511	R1_2hpi	Host	1
BAESF_05504.mRNA.1	59	420	0.140476	R1_2hpi	Host	1
BAESF_05543.mRNA.1	29	254	0.114173	R1_2hpi	Host	1
BAESF_05573.mRNA.1	12	73	0.164384	R1_2hpi	Host	1
BAESF_05615.mRNA.1	39	311	0.125402	R1_2hpi	Host	1
BAESF_05622.mRNA.1	22	382	0.0575916	R1_2hpi	Host	1
BAESF_05630.mRNA.1	78	495	0.157576	R1_2hpi	Host	1
BAESF_05636.mRNA.1	15	104	0.144231	R1_2hpi	Host	1
BAESF_05645.mRNA.1	21	124	0.169355	R1_2hpi	Host	1
BAESF_05649.mRNA.1	38	216	0.175926	R1_2hpi	Host	1
BAESF_05649.mRNA.2	28	152	0.184211	R1_2hpi	Host	1
BAESF_05652.mRNA.1	17	128	0.132812	R1_2hpi	Host	1
BAESF_05664.mRNA.1	65	473	0.137421	R1_2hpi	Host	1
BAESF_05667.mRNA.1	16	144	0.111111	R1_2hpi	Host	1
BAESF_05679.mRNA.1	45	346	0.130058	R1_2hpi	Host	1
BAESF_05690.mRNA.1	55	401	0.137157	R1_2hpi	Host	1
BAESF_05694.mRNA.1	56	484	0.115702	R1_2hpi	Host	1
BAESF_05701.mRNA.1	68	664	0.10241	R1_2hpi	Host	1
BAESF_05701.mRNA.2	68	697	0.097561	R1_2hpi	Host	1
BAESF_05704.mRNA.1	40	245	0.163265	R1_2hpi	Host	1
BAESF_05706.mRNA.1	10	56	0.178571	R1_2hpi	Host	1
BAESF_05767.mRNA.1	15	122	0.122951	R1_2hpi	Host	1
BAESF_05773.mRNA.1	53	426	0.124413	R1_2hpi	Host	1
BAESF_05778.mRNA.1	14	121	0.115702	R1_2hpi	Host	1
BAESF_05779.mRNA.1	36	289	0.124567	R1_2hpi	Host	1
BAESF_05808.mRNA.1	15	157	0.0955414	R1_2hpi	Host	1
BAESF_05824.mRNA.1	14	103	0.135922	R1_2hpi	Host	1
BAESF_05824.mRNA.2	13	99	0.131313	R1_2hpi	Host	1
BAESF_05835.mRNA.1	21	150	0.14	R1_2hpi	Host	1
BAESF_05864.mRNA.1	19	192	0.0989583	R1_2hpi	Host	1
BAESF_05876.mRNA.1	34	190	0.178947	R1_2hpi	Host	1
BAESF_05878.mRNA.1	7	55	0.127273	R1_2hpi	Host	1
BAESF_05895.mRNA.1	17	99	0.171717	R1_2hpi	Host	1
BAESF_05923.mRNA.1	39	672	0.0580357	R1_2hpi	Host	1
BAESF_05951.mRNA.1	29	220	0.131818	R1_2hpi	Host	1
BAESF_05959.mRNA.1	77	739	0.104195	R1_2hpi	Host	1
BAESF_05967.mRNA.1	53	305	0.17377	R1_2hpi	Host	1
BAESF_05982.mRNA.1	12	108	0.111111	R1_2hpi	Host	1
BAESF_06001.mRNA.1	19	201	0.0945274	R1_2hpi	Host	1
BAESF_06002.mRNA.1	17	153	0.111111	R1_2hpi	Host	1
BAESF_06013.mRNA.1	41	205	0.2	R1_2hpi	Host	1
BAESF_06024.mRNA.1	51	379	0.134565	R1_2hpi	Host	1
BAESF_06054.mRNA.1	88	623	0.141252	R1_2hpi	Host	1
BAESF_06109.mRNA.1	48	389	0.123393	R1_2hpi	Host	1
BAESF_06113.mRNA.1	30	189	0.15873	R1_2hpi	Host	1
BAESF_06126.mRNA.1	19	119	0.159664	R1_2hpi	Host	1
BAESF_06136.mRNA.1	21	188	0.111702	R1_2hpi	Host	1
BAESF_06144.mRNA.1	35	409	0.0855746	R1_2hpi	Host	1
BAESF_06145.mRNA.1	61	436	0.139908	R1_2hpi	Host	1
BAESF_06149.mRNA.1	32	204	0.156863	R1_2hpi	Host	1
BAESF_06190.mRNA.1	37	364	0.101648	R1_2hpi	Host	1
BAESF_06209.mRNA.1	31	225	0.137778	R1_2hpi	Host	1
BAESF_06312.mRNA.1	45	227	0.198238	R1_2hpi	Host	1
BAESF_06314.mRNA.1	29	214	0.135514	R1_2hpi	Host	1
BAESF_06317.mRNA.1	30	210	0.142857	R1_2hpi	Host	1
BAESF_06337.mRNA.1	88	665	0.132331	R1_2hpi	Host	1
BAESF_06344.mRNA.1	73	434	0.168203	R1_2hpi	Host	1
BAESF_06346.mRNA.1	25	200	0.125	R1_2hpi	Host	1
BAESF_06352.mRNA.1	11	155	0.0709677	R1_2hpi	Host	1
BAESF_06427.mRNA.1	28	232	0.12069	R1_2hpi	Host	1
BAESF_06440.mRNA.1	92	667	0.137931	R1_2hpi	Host	1
BAESF_06463.mRNA.1	36	338	0.106509	R1_2hpi	Host	1
BAESF_06463.mRNA.2	35	337	0.103858	R1_2hpi	Host	1
BAESF_06508.mRNA.1	41	278	0.147482	R1_2hpi	Host	1
BAESF_06528.mRNA.1	21	145	0.144828	R1_2hpi	Host	1
BAESF_06566.mRNA.1	19	101	0.188119	R1_2hpi	Host	1
BAESF_06572.mRNA.1	72	599	0.1202	R1_2hpi	Host	1
BAESF_06583.mRNA.1	18	115	0.156522	R1_2hpi	Host	1
BAESF_06594.mRNA.1	19	210	0.0904762	R1_2hpi	Host	1
BAESF_06607.mRNA.1	34	305	0.111475	R1_2hpi	Host	1
BAESF_06608.mRNA.1	37	213	0.173709	R1_2hpi	Host	1
BAESF_06649.mRNA.1	29	240	0.120833	R1_2hpi	Host	1
BAESF_06656.mRNA.1	22	147	0.14966	R1_2hpi	Host	1
BAESF_06671.mRNA.1	44	506	0.0869565	R1_2hpi	Host	1
BAESF_06673.mRNA.1	18	195	0.0923077	R1_2hpi	Host	1
BAESF_06680.mRNA.1	28	224	0.125	R1_2hpi	Host	1
BAESF_06716.mRNA.1	57	322	0.177019	R1_2hpi	Host	1
BAESF_06716.mRNA.2	59	321	0.183801	R1_2hpi	Host	1
BAESF_06802.mRNA.1	11	72	0.152778	R1_2hpi	Host	1
BAESF_06930.mRNA.1	98	950	0.103158	R1_2hpi	Host	1
BAESF_06931.mRNA.1	28	243	0.115226	R1_2hpi	Host	1
BAESF_06932.mRNA.1	58	384	0.151042	R1_2hpi	Host	1
BAESF_06979.mRNA.1	24	225	0.106667	R1_2hpi	Host	1
BAESF_06994.mRNA.1	35	338	0.10355	R1_2hpi	Host	1
BAESF_07021.mRNA.1	94	629	0.149444	R1_2hpi	Host	1
BAESF_07049.mRNA.1	42	443	0.0948081	R1_2hpi	Host	1
BAESF_07058.mRNA.1	46	338	0.136095	R1_2hpi	Host	1
BAESF_07061.mRNA.1	20	216	0.0925926	R1_2hpi	Host	1
BAESF_07062.mRNA.1	11	75	0.146667	R1_2hpi	Host	1
BAESF_07063.mRNA.1	7	73	0.0958904	R1_2hpi	Host	1
BAESF_07080.mRNA.1	36	317	0.113565	R1_2hpi	Host	1
BAESF_07118.mRNA.1	54	467	0.115632	R1_2hpi	Host	1
BAESF_07123.mRNA.1	25	172	0.145349	R1_2hpi	Host	1
BAESF_07147.mRNA.1	32	253	0.126482	R1_2hpi	Host	1
BAESF_07151.mRNA.1	57	387	0.147287	R1_2hpi	Host	1
BAESF_07155.mRNA.1	50	337	0.148368	R1_2hpi	Host	1
BAESF_07159.mRNA.1	29	196	0.147959	R1_2hpi	Host	1
BAESF_07251.mRNA.1	41	371	0.110512	R1_2hpi	Host	1
BAESF_07266.mRNA.1	28	189	0.148148	R1_2hpi	Host	1
BAESF_07269.mRNA.1	13	208	0.0625	R1_2hpi	Host	1
BAESF_07270.mRNA.1	18	116	0.155172	R1_2hpi	Host	1
BAESF_07364.mRNA.1	54	483	0.111801	R1_2hpi	Host	1
BAESF_07400.mRNA.1	133	863	0.154114	R1_2hpi	Host	1
BAESF_07416.mRNA.1	20	197	0.101523	R1_2hpi	Host	1
BAESF_07428.mRNA.1	64	480	0.133333	R1_2hpi	Host	1
BAESF_07436.mRNA.1	38	277	0.137184	R1_2hpi	Host	1
BAESF_07572.mRNA.1	37	315	0.11746	R1_2hpi	Host	1
BAESF_07579.mRNA.1	95	877	0.108324	R1_2hpi	Host	1
BAESF_07589.mRNA.1	16	150	0.106667	R1_2hpi	Host	1
BAESF_07590.mRNA.1	19	138	0.137681	R1_2hpi	Host	1
BAESF_07591.mRNA.1	41	450	0.0911111	R1_2hpi	Host	1
BAESF_07607.mRNA.1	13	137	0.0948905	R1_2hpi	Host	1
BAESF_07614.mRNA.1	54	578	0.0934256	R1_2hpi	Host	1
BAESF_07621.mRNA.1	27	271	0.099631	R1_2hpi	Host	1
BAESF_07621.mRNA.2	27	271	0.099631	R1_2hpi	Host	1
BAESF_07624.mRNA.1	22	155	0.141935	R1_2hpi	Host	1
BAESF_07625.mRNA.1	15	106	0.141509	R1_2hpi	Host	1
BAESF_07628.mRNA.1	15	84	0.178571	R1_2hpi	Host	1
BAESF_07628.mRNA.2	15	84	0.178571	R1_2hpi	Host	1
BAESF_07637.mRNA.1	23	221	0.104072	R1_2hpi	Host	1
BAESF_07644.mRNA.1	23	225	0.102222	R1_2hpi	Host	1
BAESF_07649.mRNA.1	18	168	0.107143	R1_2hpi	Host	1
BAESF_07655.mRNA.1	13	79	0.164557	R1_2hpi	Host	1
BAESF_07658.mRNA.1	23	137	0.167883	R1_2hpi	Host	1
BAESF_07664.mRNA.1	33	218	0.151376	R1_2hpi	Host	1
BAESF_07679.mRNA.1	40	364	0.10989	R1_2hpi	Host	1
BAESF_07731.mRNA.1	9	66	0.136364	R1_2hpi	Host	1
BAESF_07825.mRNA.1	27	237	0.113924	R1_2hpi	Host	1
BAESF_07837.mRNA.1	22	167	0.131737	R1_2hpi	Host	1
BAESF_07860.mRNA.1	25	181	0.138122	R1_2hpi	Host	1
BAESF_07860.mRNA.2	25	191	0.13089	R1_2hpi	Host	1
BAESF_07868.mRNA.1	39	380	0.102632	R1_2hpi	Host	1
BAESF_07895.mRNA.1	28	197	0.142132	R1_2hpi	Host	1
BAESF_07900.mRNA.1	53	357	0.148459	R1_2hpi	Host	1
BAESF_07904.mRNA.1	28	175	0.16	R1_2hpi	Host	1
BAESF_07918.mRNA.1	22	188	0.117021	R1_2hpi	Host	1
BAESF_07942.mRNA.1	7	78	0.0897436	R1_2hpi	Host	1
BAESF_07943.mRNA.1	9	74	0.121622	R1_2hpi	Host	1
BAESF_07947.mRNA.1	15	83	0.180723	R1_2hpi	Host	1
BAESF_07948.mRNA.1	31	198	0.156566	R1_2hpi	Host	1
BAESF_07951.mRNA.1	154	1062	0.145009	R1_2hpi	Host	1
BAESF_07955.mRNA.1	31	232	0.133621	R1_2hpi	Host	1
BAESF_07957.mRNA.1	9	113	0.079646	R1_2hpi	Host	1
BAESF_07999.mRNA.1	32	401	0.0798005	R1_2hpi	Host	1
BAESF_08010.mRNA.1	36	255	0.141176	R1_2hpi	Host	1
BAESF_08020.mRNA.1	87	835	0.104192	R1_2hpi	Host	1
BAESF_08026.mRNA.1	83	864	0.0960648	R1_2hpi	Host	1
BAESF_08029.mRNA.1	37	273	0.135531	R1_2hpi	Host	1
BAESF_08048.mRNA.1	30	302	0.0993377	R1_2hpi	Host	1
BAESF_08048.mRNA.2	30	302	0.0993377	R1_2hpi	Host	1
BAESF_08048.mRNA.3	30	302	0.0993377	R1_2hpi	Host	1
BAESF_08053.mRNA.1	24	199	0.120603	R1_2hpi	Host	1
BAESF_08053.mRNA.2	24	199	0.120603	R1_2hpi	Host	1
BAESF_08065.mRNA.1	30	183	0.163934	R1_2hpi	Host	1
BAESF_08075.mRNA.1	8	185	0.0432432	R1_2hpi	Host	1
BAESF_08076.mRNA.1	21	164	0.128049	R1_2hpi	Host	1
BAESF_08076.mRNA.2	21	164	0.128049	R1_2hpi	Host	1
BAESF_08099.mRNA.1	41	323	0.126935	R1_2hpi	Host	1
BAESF_08099.mRNA.2	39	331	0.117825	R1_2hpi	Host	1
BAESF_08173.mRNA.1	41	309	0.132686	R1_2hpi	Host	1
BAESF_08200.mRNA.1	54	455	0.118681	R1_2hpi	Host	1
BAESF_08200.mRNA.2	53	509	0.104126	R1_2hpi	Host	1
BAESF_08216.mRNA.1	65	504	0.128968	R1_2hpi	Host	1
BAESF_08223.mRNA.1	21	160	0.13125	R1_2hpi	Host	1
BAESF_08229.mRNA.1	63	498	0.126506	R1_2hpi	Host	1
BAESF_08335.mRNA.1	28	173	0.16185	R1_2hpi	Host	1
BAESF_08339.mRNA.1	94	901	0.104329	R1_2hpi	Host	1
BAESF_08344.mRNA.1	56	548	0.10219	R1_2hpi	Host	1
BAESF_08346.mRNA.1	66	461	0.143167	R1_2hpi	Host	1
BAESF_08356.mRNA.1	43	412	0.104369	R1_2hpi	Host	1
BAESF_08357.mRNA.1	9	67	0.134328	R1_2hpi	Host	1
BAESF_08371.mRNA.1	28	260	0.107692	R1_2hpi	Host	1
BAESF_08372.mRNA.1	35	388	0.0902062	R1_2hpi	Host	1
BAESF_08374.mRNA.1	7	79	0.0886076	R1_2hpi	Host	1
BAESF_08378.mRNA.1	18	147	0.122449	R1_2hpi	Host	1
BAESF_08380.mRNA.1	13	117	0.111111	R1_2hpi	Host	1
BAESF_08428.mRNA.1	17	226	0.0752212	R1_2hpi	Host	1
BAESF_08428.mRNA.2	23	180	0.127778	R1_2hpi	Host	1
BAESF_08437.mRNA.1	47	345	0.136232	R1_2hpi	Host	1
BAESF_08437.mRNA.2	47	345	0.136232	R1_2hpi	Host	1
BAESF_08498.mRNA.1	45	345	0.130435	R1_2hpi	Host	1
BAESF_08507.mRNA.1	25	179	0.139665	R1_2hpi	Host	1
BAESF_08642.mRNA.1	28	651	0.0430108	R1_2hpi	Host	1
BAESF_08644.mRNA.1	18	175	0.102857	R1_2hpi	Host	1
BAESF_08655.mRNA.1	13	106	0.122642	R1_2hpi	Host	1
BAESF_08681.mRNA.1	16	198	0.0808081	R1_2hpi	Host	1
BAESF_08729.mRNA.1	68	403	0.168734	R1_2hpi	Host	1
BAESF_08729.mRNA.2	68	403	0.168734	R1_2hpi	Host	1
BAESF_08745.mRNA.1	95	571	0.166375	R1_2hpi	Host	1
BAESF_08747.mRNA.1	114	977	0.116684	R1_2hpi	Host	1
BAESF_08750.mRNA.1	38	309	0.122977	R1_2hpi	Host	1
BAESF_08750.mRNA.2	29	263	0.110266	R1_2hpi	Host	1
BAESF_08763.mRNA.1	33	279	0.11828	R1_2hpi	Host	1
BAESF_08774.mRNA.1	13	143	0.0909091	R1_2hpi	Host	1
BAESF_08783.mRNA.1	21	194	0.108247	R1_2hpi	Host	1
BAESF_08783.mRNA.2	24	200	0.12	R1_2hpi	Host	1
BAESF_08817.mRNA.1	57	471	0.121019	R1_2hpi	Host	1
BAESF_08826.mRNA.1	20	138	0.144928	R1_2hpi	Host	1
BAESF_08830.mRNA.1	14	172	0.0813953	R1_2hpi	Host	1
BAESF_08864.mRNA.1	70	664	0.105422	R1_2hpi	Host	1
BAESF_08864.mRNA.2	70	664	0.105422	R1_2hpi	Host	1
BAESF_08875.mRNA.1	5	59	0.0847458	R1_2hpi	Host	1
BAESF_08911.mRNA.1	64	403	0.158809	R1_2hpi	Host	1
BAESF_08911.mRNA.2	64	403	0.158809	R1_2hpi	Host	1
BAESF_08957.mRNA.1	5	49	0.102041	R1_2hpi	Host	1
BAESF_08986.mRNA.1	22	142	0.15493	R1_2hpi	Host	1
BAESF_09028.mRNA.1	7	56	0.125	R1_2hpi	Host	1
BAESF_09046.mRNA.1	20	149	0.134228	R1_2hpi	Host	1
BAESF_09107.mRNA.1	19	126	0.150794	R1_2hpi	Host	1
BAESF_09111.mRNA.1	48	353	0.135977	R1_2hpi	Host	1
BAESF_09114.mRNA.1	40	306	0.130719	R1_2hpi	Host	1
BAESF_09144.mRNA.1	21	151	0.139073	R1_2hpi	Host	1
BAESF_09164.mRNA.1	27	263	0.102662	R1_2hpi	Host	1
BAESF_09175.mRNA.1	27	263	0.102662	R1_2hpi	Host	1
BAESF_09191.mRNA.1	11	105	0.104762	R1_2hpi	Host	1
BAESF_09196.mRNA.1	68	472	0.144068	R1_2hpi	Host	1
BAESF_09199.mRNA.1	55	529	0.10397	R1_2hpi	Host	1
BAESF_09203.mRNA.1	27	312	0.0865385	R1_2hpi	Host	1
BAESF_09218.mRNA.1	32	287	0.111498	R1_2hpi	Host	1
BAESF_09230.mRNA.1	19	152	0.125	R1_2hpi	Host	1
BAESF_09242.mRNA.1	56	464	0.12069	R1_2hpi	Host	1
BAESF_09242.mRNA.2	49	409	0.119804	R1_2hpi	Host	1
BAESF_09283.mRNA.1	43	221	0.19457	R1_2hpi	Host	1
BAESF_09333.mRNA.1	41	361	0.113573	R1_2hpi	Host	1
BAESF_09425.mRNA.1	29	233	0.124464	R1_2hpi	Host	1
BAESF_09439.mRNA.1	54	413	0.130751	R1_2hpi	Host	1
BAESF_09444.mRNA.1	18	181	0.0994475	R1_2hpi	Host	1
BAESF_09445.mRNA.1	88	763	0.115334	R1_2hpi	Host	1
BAESF_09454.mRNA.1	9	64	0.140625	R1_2hpi	Host	1
BAESF_09455.mRNA.1	39	265	0.14717	R1_2hpi	Host	1
BAESF_09484.mRNA.1	99	784	0.126276	R1_2hpi	Host	1
BAESF_09516.mRNA.1	61	473	0.128964	R1_2hpi	Host	1
BAESF_09516.mRNA.2	51	410	0.12439	R1_2hpi	Host	1
BAESF_09528.mRNA.1	7	92	0.076087	R1_2hpi	Host	1
BAESF_09529.mRNA.1	54	408	0.132353	R1_2hpi	Host	1
BAESF_09584.mRNA.1	14	130	0.107692	R1_2hpi	Host	1
BAESF_09659.mRNA.1	50	433	0.115473	R1_2hpi	Host	1
BAESF_09678.mRNA.1	17	83	0.204819	R1_2hpi	Host	1
BAESF_09691.mRNA.1	30	310	0.0967742	R1_2hpi	Host	1
BAESF_09699.mRNA.1	14	129	0.108527	R1_2hpi	Host	1
BAESF_09714.mRNA.1	16	114	0.140351	R1_2hpi	Host	1
BAESF_09727.mRNA.1	31	327	0.0948012	R1_2hpi	Host	1
BAESF_09727.mRNA.2	25	247	0.101215	R1_2hpi	Host	1
BAESF_09745.mRNA.1	36	387	0.0930233	R1_2hpi	Host	1
BAESF_09757.mRNA.1	37	287	0.12892	R1_2hpi	Host	1
BAESF_09805.mRNA.1	16	90	0.177778	R1_2hpi	Host	1
BAESF_09807.mRNA.1	21	141	0.148936	R1_2hpi	Host	1
BAESF_09808.mRNA.1	51	447	0.114094	R1_2hpi	Host	1
BAESF_09809.mRNA.1	79	793	0.0996217	R1_2hpi	Host	1
BAESF_09809.mRNA.2	68	693	0.0981241	R1_2hpi	Host	1
BAESF_09814.mRNA.1	28	247	0.11336	R1_2hpi	Host	1
BAESF_09819.mRNA.1	10	144	0.0694444	R1_2hpi	Host	1
BAESF_09820.mRNA.1	95	609	0.155993	R1_2hpi	Host	1
BAESF_09824.mRNA.1	53	532	0.0996241	R1_2hpi	Host	1
BAESF_09826.mRNA.1	31	291	0.106529	R1_2hpi	Host	1
BAESF_09847.mRNA.1	19	152	0.125	R1_2hpi	Host	1
BAESF_09848.mRNA.1	17	380	0.0447368	R1_2hpi	Host	1
BAESF_09852.mRNA.1	20	147	0.136054	R1_2hpi	Host	1
BAESF_09858.mRNA.1	33	212	0.15566	R1_2hpi	Host	1
BAESF_09864.mRNA.1	30	244	0.122951	R1_2hpi	Host	1
BAESF_09898.mRNA.1	24	347	0.0691643	R1_2hpi	Host	1
BAESF_09905.mRNA.1	3	66	0.0454545	R1_2hpi	Host	1
BAESF_09908.mRNA.1	5	72	0.0694444	R1_2hpi	Host	1
BAESF_09914.mRNA.1	23	153	0.150327	R1_2hpi	Host	1
BAESF_09931.mRNA.1	36	271	0.132841	R1_2hpi	Host	1
BAESF_09946.mRNA.1	8	93	0.0860215	R1_2hpi	Host	1
BAESF_09974.mRNA.1	13	138	0.0942029	R1_2hpi	Host	1
BAESF_09975.mRNA.1	73	442	0.165158	R1_2hpi	Host	1
BAESF_10084.mRNA.1	16	149	0.107383	R1_2hpi	Host	1
BAESF_10100.mRNA.1	41	371	0.110512	R1_2hpi	Host	1
BAESF_10114.mRNA.1	128	784	0.163265	R1_2hpi	Host	1
BAESF_10125.mRNA.1	16	123	0.130081	R1_2hpi	Host	1
BAESF_10160.mRNA.1	28	198	0.141414	R1_2hpi	Host	1
BAESF_10161.mRNA.1	73	630	0.115873	R1_2hpi	Host	1
BAESF_10167.mRNA.1	15	272	0.0551471	R1_2hpi	Host	1
BAESF_10170.mRNA.1	10	85	0.117647	R1_2hpi	Host	1
BAESF_10216.mRNA.1	31	183	0.169399	R1_2hpi	Host	1
BAESF_10218.mRNA.1	13	102	0.127451	R1_2hpi	Host	1
BAESF_10224.mRNA.1	29	249	0.116466	R1_2hpi	Host	1
BAESF_10227.mRNA.1	23	220	0.104545	R1_2hpi	Host	1
BAESF_10231.mRNA.1	23	220	0.104545	R1_2hpi	Host	1
BAESF_10298.mRNA.1	25	182	0.137363	R1_2hpi	Host	1
BAESF_10305.mRNA.1	16	88	0.181818	R1_2hpi	Host	1
BAESF_10312.mRNA.1	23	171	0.134503	R1_2hpi	Host	1
BAESF_10327.mRNA.1	11	82	0.134146	R1_2hpi	Host	1
BAESF_10334.mRNA.1	122	794	0.153652	R1_2hpi	Host	1
BAESF_10352.mRNA.1	48	427	0.112412	R1_2hpi	Host	1
BAESF_10359.mRNA.1	26	167	0.155689	R1_2hpi	Host	1
BAESF_10386.mRNA.1	12	94	0.12766	R1_2hpi	Host	1
BAESF_10396.mRNA.1	45	346	0.130058	R1_2hpi	Host	1
BAESF_10396.mRNA.2	45	308	0.146104	R1_2hpi	Host	1
BAESF_10399.mRNA.1	28	196	0.142857	R1_2hpi	Host	1
BAESF_10399.mRNA.2	28	196	0.142857	R1_2hpi	Host	1
BAESF_10405.mRNA.1	25	340	0.0735294	R1_2hpi	Host	1
BAESF_10422.mRNA.1	43	375	0.114667	R1_2hpi	Host	1
BAESF_10423.mRNA.1	28	195	0.14359	R1_2hpi	Host	1
BAESF_10434.mRNA.1	20	145	0.137931	R1_2hpi	Host	1
BAESF_10470.mRNA.1	14	143	0.0979021	R1_2hpi	Host	1
BAESF_10470.mRNA.2	14	143	0.0979021	R1_2hpi	Host	1
BAESF_10483.mRNA.1	65	551	0.117967	R1_2hpi	Host	1
BAESF_10486.mRNA.1	67	731	0.0916553	R1_2hpi	Host	1
BAESF_10512.mRNA.1	8	65	0.123077	R1_2hpi	Host	1
BAESF_10513.mRNA.1	12	110	0.109091	R1_2hpi	Host	1
BAESF_10529.mRNA.1	44	389	0.113111	R1_2hpi	Host	1
BAESF_10536.mRNA.1	17	150	0.113333	R1_2hpi	Host	1
BAESF_10554.mRNA.1	73	560	0.130357	R1_2hpi	Host	1
BAESF_10571.mRNA.1	14	101	0.138614	R1_2hpi	Host	1
BAESF_10577.mRNA.1	19	201	0.0945274	R1_2hpi	Host	1
BAESF_10580.mRNA.1	111	616	0.180195	R1_2hpi	Host	1
BAESF_10587.mRNA.1	17	108	0.157407	R1_2hpi	Host	1
BAESF_10609.mRNA.1	3	90	0.0333333	R1_2hpi	Host	1
BAESF_10610.mRNA.1	15	106	0.141509	R1_2hpi	Host	1
BAESF_10642.mRNA.1	58	424	0.136792	R1_2hpi	Host	1
BAESF_10642.mRNA.2	43	333	0.129129	R1_2hpi	Host	1
BAESF_10661.mRNA.1	14	122	0.114754	R1_2hpi	Host	1
BAESF_10666.mRNA.1	23	190	0.121053	R1_2hpi	Host	1
BAESF_10666.mRNA.2	23	190	0.121053	R1_2hpi	Host	1
BAESF_10679.mRNA.1	12	83	0.144578	R1_2hpi	Host	1
BAESF_10681.mRNA.1	51	406	0.125616	R1_2hpi	Host	1
BAESF_10695.mRNA.1	32	231	0.138528	R1_2hpi	Host	1
BAESF_10700.mRNA.1	16	149	0.107383	R1_2hpi	Host	1
BAESF_10725.mRNA.1	20	141	0.141844	R1_2hpi	Host	1
BAESF_10728.mRNA.1	66	580	0.113793	R1_2hpi	Host	1
BAESF_10729.mRNA.1	27	181	0.149171	R1_2hpi	Host	1
BAESF_10736.mRNA.1	14	146	0.0958904	R1_2hpi	Host	1
BAESF_10818.mRNA.1	38	371	0.102426	R1_2hpi	Host	1
BAESF_10833.mRNA.1	19	219	0.086758	R1_2hpi	Host	1
BAESF_10834.mRNA.1	17	130	0.130769	R1_2hpi	Host	1
BAESF_10873.mRNA.1	125	894	0.139821	R1_2hpi	Host	1
BAESF_10879.mRNA.1	31	217	0.142857	R1_2hpi	Host	1
BAESF_10880.mRNA.1	11	106	0.103774	R1_2hpi	Host	1
BAESF_11000.mRNA.1	18	146	0.123288	R1_2hpi	Host	1
BAESF_11118.mRNA.1	28	216	0.12963	R1_2hpi	Host	1
BAESF_11119.mRNA.1	11	111	0.0990991	R1_2hpi	Host	1
BAESF_11141.mRNA.1	40	299	0.133779	R1_2hpi	Host	1
BAESF_11167.mRNA.1	14	101	0.138614	R1_2hpi	Host	1
BAESF_11182.mRNA.1	34	262	0.129771	R1_2hpi	Host	1
BAESF_11219.mRNA.1	26	314	0.0828025	R1_2hpi	Host	1
BAESF_11222.mRNA.1	31	194	0.159794	R1_2hpi	Host	1
BAESF_11304.mRNA.1	43	443	0.0970655	R1_2hpi	Host	1
BAESF_11387.mRNA.1	79	571	0.138354	R1_2hpi	Host	1
BAESF_11387.mRNA.2	82	578	0.141869	R1_2hpi	Host	1
BAESF_11387.mRNA.3	81	610	0.132787	R1_2hpi	Host	1
BAESF_11387.mRNA.4	82	578	0.141869	R1_2hpi	Host	1
BAESF_11397.mRNA.1	37	246	0.150407	R1_2hpi	Host	1
BAESF_11428.mRNA.1	23	160	0.14375	R1_2hpi	Host	1
BAESF_11428.mRNA.2	18	153	0.117647	R1_2hpi	Host	1
BAESF_11447.mRNA.1	27	286	0.0944056	R1_2hpi	Host	1
BAESF_11448.mRNA.1	35	271	0.129151	R1_2hpi	Host	1
BAESF_11463.mRNA.1	10	93	0.107527	R1_2hpi	Host	1
BAESF_11473.mRNA.1	37	260	0.142308	R1_2hpi	Host	1
BAESF_11488.mRNA.1	12	115	0.104348	R1_2hpi	Host	1
BAESF_11497.mRNA.1	33	267	0.123596	R1_2hpi	Host	1
BAESF_11525.mRNA.1	26	207	0.125604	R1_2hpi	Host	1
BAESF_11525.mRNA.2	21	166	0.126506	R1_2hpi	Host	1
BAESF_11526.mRNA.1	18	168	0.107143	R1_2hpi	Host	1
BAESF_11653.mRNA.1	62	499	0.124248	R1_2hpi	Host	1
BAESF_11653.mRNA.2	56	360	0.155556	R1_2hpi	Host	1
BAESF_11715.mRNA.1	31	357	0.0868347	R1_2hpi	Host	1
BAESF_11724.mRNA.1	37	303	0.122112	R1_2hpi	Host	1
BAESF_11724.mRNA.2	40	270	0.148148	R1_2hpi	Host	1
BAESF_11739.mRNA.1	20	170	0.117647	R1_2hpi	Host	1
BAESF_11742.mRNA.1	25	199	0.125628	R1_2hpi	Host	1
BAESF_11742.mRNA.2	26	200	0.13	R1_2hpi	Host	1
BAESF_11746.mRNA.1	48	371	0.12938	R1_2hpi	Host	1
BAESF_11776.mRNA.1	85	586	0.145051	R1_2hpi	Host	1
BAESF_11788.mRNA.1	30	216	0.138889	R1_2hpi	Host	1
BAESF_11788.mRNA.2	24	193	0.124352	R1_2hpi	Host	1
BAESF_11789.mRNA.1	10	66	0.151515	R1_2hpi	Host	1
BAESF_11806.mRNA.1	42	371	0.113208	R1_2hpi	Host	1
BAESF_11810.mRNA.1	31	252	0.123016	R1_2hpi	Host	1
BAESF_11813.mRNA.1	18	170	0.105882	R1_2hpi	Host	1
BAESF_11836.mRNA.1	8	46	0.173913	R1_2hpi	Host	1
BAESF_11838.mRNA.1	14	136	0.102941	R1_2hpi	Host	1
BAESF_11840.mRNA.1	13	125	0.104	R1_2hpi	Host	1
BAESF_11867.mRNA.1	11	78	0.141026	R1_2hpi	Host	1
BAESF_11937.mRNA.1	32	197	0.162437	R1_2hpi	Host	1
BAESF_12024.mRNA.1	22	187	0.117647	R1_2hpi	Host	1
BAESF_12025.mRNA.1	78	683	0.114202	R1_2hpi	Host	1
BAESF_12031.mRNA.1	29	235	0.123404	R1_2hpi	Host	1
BAESF_12034.mRNA.1	19	119	0.159664	R1_2hpi	Host	1
BAESF_12049.mRNA.1	15	128	0.117188	R1_2hpi	Host	1
BAESF_12065.mRNA.1	22	288	0.0763889	R1_2hpi	Host	1
BAESF_12071.mRNA.1	35	186	0.188172	R1_2hpi	Host	1
BAESF_12082.mRNA.1	52	363	0.143251	R1_2hpi	Host	1
BAESF_12114.mRNA.1	9	72	0.125	R1_2hpi	Host	1
BAESF_12122.mRNA.1	58	495	0.117172	R1_2hpi	Host	1
BAESF_12139.mRNA.1	21	194	0.108247	R1_2hpi	Host	1
BAESF_12142.mRNA.1	32	241	0.13278	R1_2hpi	Host	1
BAESF_12176.mRNA.1	43	425	0.101176	R1_2hpi	Host	1
BAESF_12178.mRNA.1	17	151	0.112583	R1_2hpi	Host	1
BAESF_12178.mRNA.2	13	124	0.104839	R1_2hpi	Host	1
BAESF_12194.mRNA.1	6	53	0.113208	R1_2hpi	Host	1
BAESF_12236.mRNA.1	32	215	0.148837	R1_2hpi	Host	1
BAESF_12240.mRNA.1	30	413	0.0726392	R1_2hpi	Host	1
BAESF_12240.mRNA.2	30	413	0.0726392	R1_2hpi	Host	1
BAESF_12240.mRNA.3	30	413	0.0726392	R1_2hpi	Host	1
BAESF_12240.mRNA.4	30	413	0.0726392	R1_2hpi	Host	1
BAESF_12307.mRNA.1	5	110	0.0454545	R1_2hpi	Host	1
BAESF_12345.mRNA.1	21	168	0.125	R1_2hpi	Host	1
BAESF_12345.mRNA.2	21	168	0.125	R1_2hpi	Host	1
BAESF_12374.mRNA.1	71	437	0.162471	R1_2hpi	Host	1
BAESF_12391.mRNA.1	30	255	0.117647	R1_2hpi	Host	1
BAESF_12392.mRNA.1	62	426	0.14554	R1_2hpi	Host	1
BAESF_12417.mRNA.1	26	184	0.141304	R1_2hpi	Host	1
BAESF_12418.mRNA.1	44	289	0.152249	R1_2hpi	Host	1
BAESF_12423.mRNA.1	62	833	0.0744298	R1_2hpi	Host	1
BAESF_12425.mRNA.1	6	70	0.0857143	R1_2hpi	Host	1
BAESF_12446.mRNA.1	47	695	0.0676259	R1_2hpi	Host	1
BAESF_12455.mRNA.1	21	168	0.125	R1_2hpi	Host	1
BAESF_12483.mRNA.1	28	187	0.149733	R1_2hpi	Host	1
BAESF_12485.mRNA.1	7	75	0.0933333	R1_2hpi	Host	1
BAESF_12493.mRNA.1	78	498	0.156627	R1_2hpi	Host	1
BAESF_12515.mRNA.1	6	103	0.0582524	R1_2hpi	Host	1
BAESF_12519.mRNA.1	67	367	0.182561	R1_2hpi	Host	1
BAESF_12526.mRNA.1	20	149	0.134228	R1_2hpi	Host	1
BAESF_12555.mRNA.1	26	207	0.125604	R1_2hpi	Host	1
BAESF_12573.mRNA.1	26	222	0.117117	R1_2hpi	Host	1
BAESF_12580.mRNA.1	6	64	0.09375	R1_2hpi	Host	1
BAESF_12596.mRNA.1	15	119	0.12605	R1_2hpi	Host	1
BAESF_12649.mRNA.1	18	168	0.107143	R1_2hpi	Host	1
BAESF_12650.mRNA.1	27	207	0.130435	R1_2hpi	Host	1
BAESF_12650.mRNA.2	23	166	0.138554	R1_2hpi	Host	1
BAESF_12656.mRNA.1	59	354	0.166667	R1_2hpi	Host	1
BAESF_12693.mRNA.1	25	197	0.126904	R1_2hpi	Host	1
BAESF_12757.mRNA.1	24	182	0.131868	R1_2hpi	Host	1
BAESF_12787.mRNA.1	34	216	0.157407	R1_2hpi	Host	1
BAESF_12802.mRNA.1	13	100	0.13	R1_2hpi	Host	1
BAESF_12804.mRNA.1	19	173	0.109827	R1_2hpi	Host	1
BAESF_12826.mRNA.1	130	897	0.144928	R1_2hpi	Host	1
BAESF_12827.mRNA.1	11	75	0.146667	R1_2hpi	Host	1
BAESF_12836.mRNA.1	20	143	0.13986	R1_2hpi	Host	1
BAESF_12893.mRNA.1	13	255	0.0509804	R1_2hpi	Host	1
BAESF_12918.mRNA.1	41	360	0.113889	R1_2hpi	Host	1
BAESF_12947.mRNA.1	31	290	0.106897	R1_2hpi	Host	1
BAESF_12951.mRNA.1	31	236	0.131356	R1_2hpi	Host	1
BAESF_12967.mRNA.1	83	677	0.1226	R1_2hpi	Host	1
BAESF_12976.mRNA.1	47	278	0.169065	R1_2hpi	Host	1
BAESF_12985.mRNA.1	56	362	0.154696	R1_2hpi	Host	1
BAESF_12996.mRNA.1	21	141	0.148936	R1_2hpi	Host	1
BAESF_13001.mRNA.1	27	304	0.0888158	R1_2hpi	Host	1
BAESF_13045.mRNA.1	40	304	0.131579	R1_2hpi	Host	1
BAESF_13046.mRNA.1	48	394	0.121827	R1_2hpi	Host	1
BAESF_13050.mRNA.1	113	1171	0.0964987	R1_2hpi	Host	1
BAESF_13050.mRNA.2	107	1050	0.101905	R1_2hpi	Host	1
BAESF_13051.mRNA.1	46	408	0.112745	R1_2hpi	Host	1
BAESF_13055.mRNA.1	52	291	0.178694	R1_2hpi	Host	1
BAESF_13070.mRNA.1	96	1039	0.0923965	R1_2hpi	Host	1
BAESF_13126.mRNA.1	16	183	0.0874317	R1_2hpi	Host	1
BAESF_13141.mRNA.1	77	659	0.116844	R1_2hpi	Host	1
BAESF_13142.mRNA.1	132	817	0.161567	R1_2hpi	Host	1
BAESF_13149.mRNA.1	40	274	0.145985	R1_2hpi	Host	1
BAESF_13155.mRNA.1	30	254	0.11811	R1_2hpi	Host	1
BAESF_13156.mRNA.1	17	156	0.108974	R1_2hpi	Host	1
BAESF_13167.mRNA.1	63	700	0.09	R1_2hpi	Host	1
BAESF_13183.mRNA.1	12	94	0.12766	R1_2hpi	Host	1
BAESF_13199.mRNA.1	21	147	0.142857	R1_2hpi	Host	1
BAESF_13199.mRNA.2	34	186	0.182796	R1_2hpi	Host	1
BAESF_13207.mRNA.1	11	112	0.0982143	R1_2hpi	Host	1
BAESF_13216.mRNA.1	8	59	0.135593	R1_2hpi	Host	1
BAESF_13219.mRNA.1	14	127	0.110236	R1_2hpi	Host	1
BAESF_13243.mRNA.1	7	60	0.116667	R1_2hpi	Host	1
BAESF_13259.mRNA.1	64	453	0.14128	R1_2hpi	Host	1
BAESF_13272.mRNA.1	47	332	0.141566	R1_2hpi	Host	1
BAESF_13274.mRNA.1	22	130	0.169231	R1_2hpi	Host	1
BAESF_13292.mRNA.1	108	794	0.13602	R1_2hpi	Host	1
BAESF_13292.mRNA.2	108	794	0.13602	R1_2hpi	Host	1
BAESF_13304.mRNA.1	35	287	0.121951	R1_2hpi	Host	1
BAESF_13304.mRNA.2	34	295	0.115254	R1_2hpi	Host	1
BAESF_13328.mRNA.1	25	197	0.126904	R1_2hpi	Host	1
BAESF_13339.mRNA.1	40	293	0.136519	R1_2hpi	Host	1
BAESF_13347.mRNA.1	8	83	0.0963855	R1_2hpi	Host	1
BAESF_13357.mRNA.1	39	319	0.122257	R1_2hpi	Host	1
BAESF_13362.mRNA.1	14	130	0.107692	R1_2hpi	Host	1
BAESF_13370.mRNA.1	25	184	0.13587	R1_2hpi	Host	1
BAESF_13390.mRNA.1	29	158	0.183544	R1_2hpi	Host	1
BAESF_13391.mRNA.1	20	198	0.10101	R1_2hpi	Host	1
BAESF_13421.mRNA.1	55	581	0.0946644	R1_2hpi	Host	1
BAESF_13449.mRNA.1	10	76	0.131579	R1_2hpi	Host	1
BAESF_13457.mRNA.1	12	90	0.133333	R1_2hpi	Host	1
BAESF_13476.mRNA.1	16	145	0.110345	R1_2hpi	Host	1
BAESF_13527.mRNA.1	27	184	0.146739	R1_2hpi	Host	1
BAESF_13559.mRNA.1	59	467	0.126338	R1_2hpi	Host	1
BAESF_13559.mRNA.2	59	467	0.126338	R1_2hpi	Host	1
BAESF_13569.mRNA.1	14	100	0.14	R1_2hpi	Host	1
BAESF_13608.mRNA.1	8	83	0.0963855	R1_2hpi	Host	1
BAESF_13612.mRNA.1	58	529	0.109641	R1_2hpi	Host	1
BAESF_13612.mRNA.2	48	458	0.104803	R1_2hpi	Host	1
BAESF_13624.mRNA.1	35	371	0.0943396	R1_2hpi	Host	1
BAESF_13666.mRNA.1	11	130	0.0846154	R1_2hpi	Host	1
BAESF_13679.mRNA.1	49	438	0.111872	R1_2hpi	Host	1
BAESF_13706.mRNA.1	45	438	0.10274	R1_2hpi	Host	1
BAESF_13714.mRNA.1	31	240	0.129167	R1_2hpi	Host	1
BAESF_13731.mRNA.1	30	275	0.109091	R1_2hpi	Host	1
BAESF_13761.mRNA.1	100	751	0.133156	R1_2hpi	Host	1
BAESF_13761.mRNA.2	99	755	0.131126	R1_2hpi	Host	1
BAESF_13936.mRNA.1	39	371	0.105121	R1_2hpi	Host	1
BAESF_13952.mRNA.1	33	321	0.102804	R1_2hpi	Host	1
BAESF_13964.mRNA.1	91	703	0.129445	R1_2hpi	Host	1
BAESF_13967.mRNA.1	42	371	0.113208	R1_2hpi	Host	1
BAESF_13996.mRNA.1	53	454	0.11674	R1_2hpi	Host	1
BAESF_13996.mRNA.2	53	455	0.116484	R1_2hpi	Host	1
BAESF_13996.mRNA.3	53	454	0.11674	R1_2hpi	Host	1
BAESF_14006.mRNA.1	16	99	0.161616	R1_2hpi	Host	1
BAESF_14006.mRNA.2	16	107	0.149533	R1_2hpi	Host	1
BAESF_14028.mRNA.1	84	769	0.109233	R1_2hpi	Host	1
BAESF_14028.mRNA.2	84	769	0.109233	R1_2hpi	Host	1
BAESF_14028.mRNA.4	84	769	0.109233	R1_2hpi	Host	1
BAESF_14036.mRNA.1	28	210	0.133333	R1_2hpi	Host	1
BAESF_14043.mRNA.1	89	612	0.145425	R1_2hpi	Host	1
BAESF_14049.mRNA.1	67	449	0.14922	R1_2hpi	Host	1
BAESF_14058.mRNA.1	73	523	0.139579	R1_2hpi	Host	1
BAESF_14073.mRNA.1	82	735	0.111565	R1_2hpi	Host	1
BAESF_14076.mRNA.1	53	363	0.146006	R1_2hpi	Host	1
BAESF_14082.mRNA.1	35	296	0.118243	R1_2hpi	Host	1
BAESF_14098.mRNA.1	37	240	0.154167	R1_2hpi	Host	1
BAESF_14103.mRNA.1	18	197	0.0913706	R1_2hpi	Host	1
BAESF_14109.mRNA.1	43	293	0.146758	R1_2hpi	Host	1
BAESF_14113.mRNA.1	54	509	0.10609	R1_2hpi	Host	1
BAESF_14115.mRNA.1	39	308	0.126623	R1_2hpi	Host	1
BAESF_14126.mRNA.1	8	63	0.126984	R1_2hpi	Host	1
BAESF_14131.mRNA.1	7	99	0.0707071	R1_2hpi	Host	1
BAESF_14149.mRNA.1	31	361	0.0858726	R1_2hpi	Host	1
BAESF_14149.mRNA.2	31	361	0.0858726	R1_2hpi	Host	1
BAESF_14149.mRNA.3	31	361	0.0858726	R1_2hpi	Host	1
BAESF_14149.mRNA.4	31	361	0.0858726	R1_2hpi	Host	1
BAESF_14168.mRNA.1	58	527	0.110057	R1_2hpi	Host	1
BAESF_14185.mRNA.1	31	308	0.100649	R1_2hpi	Host	1
BAESF_14203.mRNA.1	44	342	0.128655	R1_2hpi	Host	1
BAESF_14205.mRNA.1	13	115	0.113043	R1_2hpi	Host	1
BAESF_14206.mRNA.1	17	138	0.123188	R1_2hpi	Host	1
BAESF_14239.mRNA.1	30	225	0.133333	R1_2hpi	Host	1
BAESF_14303.mRNA.1	20	197	0.101523	R1_2hpi	Host	1
BAESF_14310.mRNA.1	56	508	0.110236	R1_2hpi	Host	1
BAESF_14327.mRNA.1	22	196	0.112245	R1_2hpi	Host	1
BAESF_14327.mRNA.2	22	196	0.112245	R1_2hpi	Host	1
BAESF_14342.mRNA.1	48	385	0.124675	R1_2hpi	Host	1
BAESF_14383.mRNA.1	11	57	0.192982	R1_2hpi	Host	1
BAESF_14385.mRNA.1	13	132	0.0984848	R1_2hpi	Host	1
BAESF_14388.mRNA.1	38	351	0.108262	R1_2hpi	Host	1
BAESF_14390.mRNA.1	9	88	0.102273	R1_2hpi	Host	1
BAESF_14391.mRNA.1	18	143	0.125874	R1_2hpi	Host	1
BAESF_14400.mRNA.1	37	258	0.143411	R1_2hpi	Host	1
BAESF_14421.mRNA.1	14	101	0.138614	R1_2hpi	Host	1
BAESF_14432.mRNA.1	23	210	0.109524	R1_2hpi	Host	1
BAESF_14443.mRNA.1	35	197	0.177665	R1_2hpi	Host	1
BAESF_14512.mRNA.1	59	307	0.192182	R1_2hpi	Host	1
BAESF_14522.mRNA.1	43	250	0.172	R1_2hpi	Host	1
BAESF_14539.mRNA.1	55	341	0.16129	R1_2hpi	Host	1
BAESF_14539.mRNA.2	39	287	0.135889	R1_2hpi	Host	1
BAESF_14566.mRNA.1	29	231	0.125541	R1_2hpi	Host	1
BAESF_14566.mRNA.2	29	248	0.116935	R1_2hpi	Host	1
BAESF_14600.mRNA.1	36	262	0.137405	R1_2hpi	Host	1
BAESF_14610.mRNA.1	18	119	0.151261	R1_2hpi	Host	1
BAESF_14660.mRNA.1	18	132	0.136364	R1_2hpi	Host	1
BAESF_14670.mRNA.1	14	120	0.116667	R1_2hpi	Host	1
BAESF_14688.mRNA.1	28	225	0.124444	R1_2hpi	Host	1
BAESF_14698.mRNA.1	76	589	0.129032	R1_2hpi	Host	1
BAESF_14704.mRNA.1	22	133	0.165414	R1_2hpi	Host	1
BAESF_14708.mRNA.1	41	305	0.134426	R1_2hpi	Host	1
BAESF_14730.mRNA.1	21	206	0.101942	R1_2hpi	Host	1
BAESF_14735.mRNA.1	24	186	0.129032	R1_2hpi	Host	1
BAESF_14745.mRNA.1	47	364	0.129121	R1_2hpi	Host	1
BAESF_14756.mRNA.1	56	365	0.153425	R1_2hpi	Host	1
BAESF_14761.mRNA.1	27	192	0.140625	R1_2hpi	Host	1
BAESF_14767.mRNA.1	43	355	0.121127	R1_2hpi	Host	1
BAESF_14781.mRNA.1	32	273	0.117216	R1_2hpi	Host	1
BAESF_14781.mRNA.2	29	269	0.107807	R1_2hpi	Host	1
BAESF_14787.mRNA.1	17	120	0.141667	R1_2hpi	Host	1
BAESF_14789.mRNA.1	65	562	0.115658	R1_2hpi	Host	1
BAESF_14801.mRNA.1	63	636	0.0990566	R1_2hpi	Host	1
BAESF_14801.mRNA.2	63	636	0.0990566	R1_2hpi	Host	1
BAESF_14805.mRNA.1	26	213	0.122066	R1_2hpi	Host	1
BAESF_14827.mRNA.1	14	159	0.0880503	R1_2hpi	Host	1
BAESF_14828.mRNA.1	20	118	0.169492	R1_2hpi	Host	1
BAESF_14831.mRNA.1	12	126	0.0952381	R1_2hpi	Host	1
BAESF_14832.mRNA.1	35	278	0.125899	R1_2hpi	Host	1
BAESF_14880.mRNA.1	54	434	0.124424	R1_2hpi	Host	1
BAESF_14880.mRNA.2	55	430	0.127907	R1_2hpi	Host	1
BAESF_14880.mRNA.3	54	465	0.116129	R1_2hpi	Host	1
BAESF_14886.mRNA.1	20	120	0.166667	R1_2hpi	Host	1
BAESF_14888.mRNA.1	10	143	0.0699301	R1_2hpi	Host	1
BAESF_14893.mRNA.1	12	88	0.136364	R1_2hpi	Host	1
BAESF_14894.mRNA.1	63	503	0.125249	R1_2hpi	Host	1
BAESF_14924.mRNA.1	38	270	0.140741	R1_2hpi	Host	1
BAESF_14943.mRNA.1	19	176	0.107955	R1_2hpi	Host	1
BAESF_14959.mRNA.1	17	142	0.119718	R1_2hpi	Host	1
BAESF_14963.mRNA.1	37	371	0.0997305	R1_2hpi	Host	1
BAESF_15002.mRNA.1	24	229	0.104803	R1_2hpi	Host	1
BAESF_15015.mRNA.1	14	119	0.117647	R1_2hpi	Host	1
BAESF_15033.mRNA.1	109	790	0.137975	R1_2hpi	Host	1
BAESF_15094.mRNA.1	61	522	0.116858	R1_2hpi	Host	1
BAESF_15094.mRNA.2	61	523	0.116635	R1_2hpi	Host	1
BAESF_15104.mRNA.1	58	522	0.111111	R1_2hpi	Host	1
BAESF_15104.mRNA.2	58	523	0.110899	R1_2hpi	Host	1
BAESF_15140.mRNA.1	18	191	0.0942408	R1_2hpi	Host	1
BAESF_15145.mRNA.1	12	136	0.0882353	R1_2hpi	Host	1
BAESF_15160.mRNA.1	24	186	0.129032	R1_2hpi	Host	1
BAESF_15160.mRNA.2	24	186	0.129032	R1_2hpi	Host	1
BAESF_15161.mRNA.1	13	130	0.1	R1_2hpi	Host	1
BAESF_15173.mRNA.1	15	152	0.0986842	R1_2hpi	Host	1
BAESF_15196.mRNA.1	14	87	0.16092	R1_2hpi	Host	1
BAESF_15214.mRNA.1	135	1220	0.110656	R1_2hpi	Host	1
BAESF_15222.mRNA.1	7	80	0.0875	R1_2hpi	Host	1
BAESF_15228.mRNA.1	19	127	0.149606	R1_2hpi	Host	1
BAESF_15228.mRNA.2	20	157	0.127389	R1_2hpi	Host	1
BAESF_15228.mRNA.3	10	175	0.0571429	R1_2hpi	Host	1
BAESF_15229.mRNA.1	32	264	0.121212	R1_2hpi	Host	1
BAESF_15231.mRNA.1	30	253	0.118577	R1_2hpi	Host	1
BAESF_15232.mRNA.1	11	90	0.122222	R1_2hpi	Host	1
BAESF_15248.mRNA.1	39	344	0.113372	R1_2hpi	Host	1
BAESF_15253.mRNA.1	60	404	0.148515	R1_2hpi	Host	1
BAESF_15253.mRNA.2	57	386	0.147668	R1_2hpi	Host	1
BAESF_15255.mRNA.1	42	454	0.092511	R1_2hpi	Host	1
BAESF_15313.mRNA.1	12	94	0.12766	R1_2hpi	Host	1
BAESF_15317.mRNA.1	11	132	0.0833333	R1_2hpi	Host	1
BAESF_15317.mRNA.2	11	133	0.0827068	R1_2hpi	Host	1
BAESF_15320.mRNA.1	7	65	0.107692	R1_2hpi	Host	1
BAESF_15345.mRNA.1	24	155	0.154839	R1_2hpi	Host	1
BAESF_15380.mRNA.1	60	441	0.136054	R1_2hpi	Host	1
BAESF_15384.mRNA.1	8	244	0.0327869	R1_2hpi	Host	1
BAESF_15386.mRNA.1	33	190	0.173684	R1_2hpi	Host	1
BAESF_15421.mRNA.1	26	233	0.111588	R1_2hpi	Host	1
BAESF_15423.mRNA.1	27	101	0.267327	R1_2hpi	Host	1
BAESF_15427.mRNA.1	42	255	0.164706	R1_2hpi	Host	1
BAESF_15445.mRNA.1	17	192	0.0885417	R1_2hpi	Host	1
BAESF_15451.mRNA.1	16	123	0.130081	R1_2hpi	Host	1
BAESF_15463.mRNA.2	29	258	0.112403	R1_2hpi	Host	1
BAESF_15463.mRNA.4	29	258	0.112403	R1_2hpi	Host	1
BAESF_15463.mRNA.5	30	258	0.116279	R1_2hpi	Host	1
BAESF_15463.mRNA.6	29	258	0.112403	R1_2hpi	Host	1
BAESF_15463.mRNA.7	30	258	0.116279	R1_2hpi	Host	1
BAESF_00025.mRNA.1	18	245	0.0734694	R1_2hpi	Host	2
BAESF_00026.mRNA.1	17	521	0.0326296	R1_2hpi	Host	2
BAESF_00043.mRNA.1	7	147	0.047619	R1_2hpi	Host	2
BAESF_00078.mRNA.1	18	424	0.0424528	R1_2hpi	Host	2
BAESF_00088.mRNA.1	9	140	0.0642857	R1_2hpi	Host	2
BAESF_00095.mRNA.1	13	172	0.0755814	R1_2hpi	Host	2
BAESF_00101.mRNA.1	4	113	0.0353982	R1_2hpi	Host	2
BAESF_00104.mRNA.1	22	445	0.0494382	R1_2hpi	Host	2
BAESF_00107.mRNA.1	5	94	0.0531915	R1_2hpi	Host	2
BAESF_00115.mRNA.1	6	130	0.0461538	R1_2hpi	Host	2
BAESF_00116.mRNA.1	14	295	0.0474576	R1_2hpi	Host	2
BAESF_00118.mRNA.1	15	435	0.0344828	R1_2hpi	Host	2
BAESF_00126.mRNA.1	19	324	0.058642	R1_2hpi	Host	2
BAESF_00138.mRNA.1	5	194	0.0257732	R1_2hpi	Host	2
BAESF_00141.mRNA.1	4	76	0.0526316	R1_2hpi	Host	2
BAESF_00169.mRNA.1	16	354	0.0451977	R1_2hpi	Host	2
BAESF_00172.mRNA.1	4	89	0.0449438	R1_2hpi	Host	2
BAESF_00184.mRNA.1	26	568	0.0457746	R1_2hpi	Host	2
BAESF_00224.mRNA.1	30	592	0.0506757	R1_2hpi	Host	2
BAESF_00228.mRNA.1	8	171	0.0467836	R1_2hpi	Host	2
BAESF_00233.mRNA.1	18	330	0.0545455	R1_2hpi	Host	2
BAESF_00236.mRNA.1	13	371	0.0350404	R1_2hpi	Host	2
BAESF_00261.mRNA.1	8	248	0.0322581	R1_2hpi	Host	2
BAESF_00265.mRNA.1	8	206	0.038835	R1_2hpi	Host	2
BAESF_00268.mRNA.1	15	305	0.0491803	R1_2hpi	Host	2
BAESF_00273.mRNA.1	12	196	0.0612245	R1_2hpi	Host	2
BAESF_00289.mRNA.1	1	63	0.015873	R1_2hpi	Host	2
BAESF_00296.mRNA.1	29	481	0.0602911	R1_2hpi	Host	2
BAESF_00297.mRNA.1	19	487	0.0390144	R1_2hpi	Host	2
BAESF_00300.mRNA.1	23	443	0.0519187	R1_2hpi	Host	2
BAESF_00307.mRNA.1	24	484	0.0495868	R1_2hpi	Host	2
BAESF_00336.mRNA.1	5	134	0.0373134	R1_2hpi	Host	2
BAESF_00347.mRNA.1	10	230	0.0434783	R1_2hpi	Host	2
BAESF_00409.mRNA.1	5	127	0.0393701	R1_2hpi	Host	2
BAESF_00417.mRNA.1	8	143	0.0559441	R1_2hpi	Host	2
BAESF_00429.mRNA.1	23	427	0.0538642	R1_2hpi	Host	2
BAESF_00461.mRNA.1	15	408	0.0367647	R1_2hpi	Host	2
BAESF_00476.mRNA.1	8	157	0.0509554	R1_2hpi	Host	2
BAESF_00488.mRNA.1	12	266	0.0451128	R1_2hpi	Host	2
BAESF_00523.mRNA.1	7	158	0.0443038	R1_2hpi	Host	2
BAESF_00538.mRNA.1	19	393	0.0483461	R1_2hpi	Host	2
BAESF_00539.mRNA.1	10	201	0.0497512	R1_2hpi	Host	2
BAESF_00540.mRNA.1	5	147	0.0340136	R1_2hpi	Host	2
BAESF_00542.mRNA.1	4	96	0.0416667	R1_2hpi	Host	2
BAESF_00613.mRNA.1	18	417	0.0431655	R1_2hpi	Host	2
BAESF_00619.mRNA.1	13	531	0.0244821	R1_2hpi	Host	2
BAESF_00642.mRNA.1	10	209	0.0478469	R1_2hpi	Host	2
BAESF_00655.mRNA.1	19	565	0.0336283	R1_2hpi	Host	2
BAESF_00682.mRNA.1	7	135	0.0518519	R1_2hpi	Host	2
BAESF_00692.mRNA.1	19	475	0.04	R1_2hpi	Host	2
BAESF_00709.mRNA.1	8	246	0.0325203	R1_2hpi	Host	2
BAESF_00752.mRNA.1	23	464	0.049569	R1_2hpi	Host	2
BAESF_00765.mRNA.1	17	395	0.043038	R1_2hpi	Host	2
BAESF_00768.mRNA.1	29	493	0.0588235	R1_2hpi	Host	2
BAESF_00778.mRNA.1	26	452	0.0575221	R1_2hpi	Host	2
BAESF_00796.mRNA.1	27	674	0.0400593	R1_2hpi	Host	2
BAESF_00798.mRNA.1	22	541	0.0406654	R1_2hpi	Host	2
BAESF_00807.mRNA.1	9	197	0.0456853	R1_2hpi	Host	2
BAESF_00820.mRNA.1	12	246	0.0487805	R1_2hpi	Host	2
BAESF_00848.mRNA.1	11	248	0.0443548	R1_2hpi	Host	2
BAESF_00861.mRNA.1	8	182	0.043956	R1_2hpi	Host	2
BAESF_00869.mRNA.1	3	104	0.0288462	R1_2hpi	Host	2
BAESF_00878.mRNA.1	11	211	0.0521327	R1_2hpi	Host	2
BAESF_00900.mRNA.1	14	371	0.0377358	R1_2hpi	Host	2
BAESF_00903.mRNA.1	25	549	0.0455373	R1_2hpi	Host	2
BAESF_00938.mRNA.1	8	143	0.0559441	R1_2hpi	Host	2
BAESF_00974.mRNA.1	14	241	0.0580913	R1_2hpi	Host	2
BAESF_01074.mRNA.1	23	523	0.0439771	R1_2hpi	Host	2
BAESF_01118.mRNA.1	24	629	0.0381558	R1_2hpi	Host	2
BAESF_01127.mRNA.1	8	121	0.0661157	R1_2hpi	Host	2
BAESF_01177.mRNA.1	3	93	0.0322581	R1_2hpi	Host	2
BAESF_01202.mRNA.1	9	163	0.0552147	R1_2hpi	Host	2
BAESF_01228.mRNA.1	5	124	0.0403226	R1_2hpi	Host	2
BAESF_01233.mRNA.1	29	507	0.0571992	R1_2hpi	Host	2
BAESF_01264.mRNA.1	4	73	0.0547945	R1_2hpi	Host	2
BAESF_01289.mRNA.1	33	572	0.0576923	R1_2hpi	Host	2
BAESF_01296.mRNA.1	19	372	0.0510753	R1_2hpi	Host	2
BAESF_01334.mRNA.1	7	208	0.0336538	R1_2hpi	Host	2
BAESF_01340.mRNA.1	6	168	0.0357143	R1_2hpi	Host	2
BAESF_01349.mRNA.1	25	663	0.0377074	R1_2hpi	Host	2
BAESF_01414.mRNA.1	9	227	0.0396476	R1_2hpi	Host	2
BAESF_01415.mRNA.3	11	355	0.0309859	R1_2hpi	Host	2
BAESF_01444.mRNA.1	16	432	0.037037	R1_2hpi	Host	2
BAESF_01463.mRNA.1	17	426	0.0399061	R1_2hpi	Host	2
BAESF_01532.mRNA.1	11	194	0.056701	R1_2hpi	Host	2
BAESF_01558.mRNA.1	19	384	0.0494792	R1_2hpi	Host	2
BAESF_01563.mRNA.1	4	66	0.0606061	R1_2hpi	Host	2
BAESF_01650.mRNA.1	6	98	0.0612245	R1_2hpi	Host	2
BAESF_01659.mRNA.1	4	68	0.0588235	R1_2hpi	Host	2
BAESF_01659.mRNA.2	4	91	0.043956	R1_2hpi	Host	2
BAESF_01662.mRNA.1	9	180	0.05	R1_2hpi	Host	2
BAESF_01676.mRNA.1	20	401	0.0498753	R1_2hpi	Host	2
BAESF_01766.mRNA.1	3	126	0.0238095	R1_2hpi	Host	2
BAESF_01775.mRNA.1	6	169	0.035503	R1_2hpi	Host	2
BAESF_01780.mRNA.1	8	185	0.0432432	R1_2hpi	Host	2
BAESF_01792.mRNA.1	8	157	0.0509554	R1_2hpi	Host	2
BAESF_01809.mRNA.1	4	116	0.0344828	R1_2hpi	Host	2
BAESF_01857.mRNA.1	6	92	0.0652174	R1_2hpi	Host	2
BAESF_01889.mRNA.1	12	225	0.0533333	R1_2hpi	Host	2
BAESF_01911.mRNA.1	10	218	0.0458716	R1_2hpi	Host	2
BAESF_01911.mRNA.2	10	218	0.0458716	R1_2hpi	Host	2
BAESF_01913.mRNA.1	20	260	0.0769231	R1_2hpi	Host	2
BAESF_01928.mRNA.1	9	179	0.0502793	R1_2hpi	Host	2
BAESF_01960.mRNA.1	9	166	0.0542169	R1_2hpi	Host	2
BAESF_01981.mRNA.1	12	358	0.0335196	R1_2hpi	Host	2
BAESF_01996.mRNA.1	32	697	0.045911	R1_2hpi	Host	2
BAESF_02005.mRNA.1	5	124	0.0403226	R1_2hpi	Host	2
BAESF_02061.mRNA.1	23	452	0.050885	R1_2hpi	Host	2
BAESF_02064.mRNA.1	4	92	0.0434783	R1_2hpi	Host	2
BAESF_02074.mRNA.1	33	726	0.0454545	R1_2hpi	Host	2
BAESF_02095.mRNA.1	21	570	0.0368421	R1_2hpi	Host	2
BAESF_02095.mRNA.2	21	570	0.0368421	R1_2hpi	Host	2
BAESF_02105.mRNA.1	16	400	0.04	R1_2hpi	Host	2
BAESF_02147.mRNA.1	4	78	0.0512821	R1_2hpi	Host	2
BAESF_02191.mRNA.1	30	662	0.0453172	R1_2hpi	Host	2
BAESF_02203.mRNA.1	11	233	0.0472103	R1_2hpi	Host	2
BAESF_02205.mRNA.1	11	294	0.037415	R1_2hpi	Host	2
BAESF_02221.mRNA.1	8	148	0.0540541	R1_2hpi	Host	2
BAESF_02277.mRNA.1	32	643	0.0497667	R1_2hpi	Host	2
BAESF_02281.mRNA.1	13	317	0.0410095	R1_2hpi	Host	2
BAESF_02304.mRNA.1	8	186	0.0430108	R1_2hpi	Host	2
BAESF_02309.mRNA.1	4	139	0.028777	R1_2hpi	Host	2
BAESF_02314.mRNA.1	3	79	0.0379747	R1_2hpi	Host	2
BAESF_02316.mRNA.1	4	93	0.0430108	R1_2hpi	Host	2
BAESF_02317.mRNA.1	25	505	0.049505	R1_2hpi	Host	2
BAESF_02327.mRNA.1	31	484	0.0640496	R1_2hpi	Host	2
BAESF_02337.mRNA.1	8	228	0.0350877	R1_2hpi	Host	2
BAESF_02356.mRNA.1	34	518	0.0656371	R1_2hpi	Host	2
BAESF_02366.mRNA.1	8	211	0.0379147	R1_2hpi	Host	2
BAESF_02376.mRNA.1	22	290	0.0758621	R1_2hpi	Host	2
BAESF_02376.mRNA.2	17	223	0.0762332	R1_2hpi	Host	2
BAESF_02451.mRNA.1	32	452	0.0707965	R1_2hpi	Host	2
BAESF_02451.mRNA.2	4	576	0.00694444	R1_2hpi	Host	2
BAESF_02451.mRNA.3	16	320	0.05	R1_2hpi	Host	2
BAESF_02469.mRNA.1	13	154	0.0844156	R1_2hpi	Host	2
BAESF_02471.mRNA.1	5	200	0.025	R1_2hpi	Host	2
BAESF_02486.mRNA.1	4	90	0.0444444	R1_2hpi	Host	2
BAESF_02515.mRNA.1	12	189	0.0634921	R1_2hpi	Host	2
BAESF_02516.mRNA.1	7	118	0.059322	R1_2hpi	Host	2
BAESF_02518.mRNA.1	5	155	0.0322581	R1_2hpi	Host	2
BAESF_02531.mRNA.1	12	317	0.0378549	R1_2hpi	Host	2
BAESF_02566.mRNA.1	14	322	0.0434783	R1_2hpi	Host	2
BAESF_02573.mRNA.1	15	291	0.0515464	R1_2hpi	Host	2
BAESF_02575.mRNA.1	4	78	0.0512821	R1_2hpi	Host	2
BAESF_02575.mRNA.2	4	78	0.0512821	R1_2hpi	Host	2
BAESF_02624.mRNA.1	22	457	0.04814	R1_2hpi	Host	2
BAESF_02724.mRNA.1	4	106	0.0377358	R1_2hpi	Host	2
BAESF_02725.mRNA.1	7	145	0.0482759	R1_2hpi	Host	2
BAESF_02746.mRNA.1	8	215	0.0372093	R1_2hpi	Host	2
BAESF_02753.mRNA.1	14	364	0.0384615	R1_2hpi	Host	2
BAESF_02782.mRNA.1	14	370	0.0378378	R1_2hpi	Host	2
BAESF_02794.mRNA.1	2	55	0.0363636	R1_2hpi	Host	2
BAESF_02804.mRNA.1	9	165	0.0545455	R1_2hpi	Host	2
BAESF_02813.mRNA.1	6	147	0.0408163	R1_2hpi	Host	2
BAESF_02849.mRNA.1	14	301	0.0465116	R1_2hpi	Host	2
BAESF_02860.mRNA.1	7	123	0.0569106	R1_2hpi	Host	2
BAESF_02870.mRNA.1	18	409	0.0440098	R1_2hpi	Host	2
BAESF_02912.mRNA.1	6	193	0.0310881	R1_2hpi	Host	2
BAESF_02920.mRNA.1	14	286	0.048951	R1_2hpi	Host	2
BAESF_02931.mRNA.1	14	322	0.0434783	R1_2hpi	Host	2
BAESF_02942.mRNA.1	5	193	0.0259067	R1_2hpi	Host	2
BAESF_02944.mRNA.1	21	394	0.0532995	R1_2hpi	Host	2
BAESF_02945.mRNA.1	11	455	0.0241758	R1_2hpi	Host	2
BAESF_02969.mRNA.1	13	324	0.0401235	R1_2hpi	Host	2
BAESF_02987.mRNA.1	16	312	0.0512821	R1_2hpi	Host	2
BAESF_03006.mRNA.1	4	132	0.030303	R1_2hpi	Host	2
BAESF_03097.mRNA.1	16	382	0.0418848	R1_2hpi	Host	2
BAESF_03101.mRNA.1	18	314	0.0573248	R1_2hpi	Host	2
BAESF_03101.mRNA.2	18	314	0.0573248	R1_2hpi	Host	2
BAESF_03101.mRNA.3	18	348	0.0517241	R1_2hpi	Host	2
BAESF_03116.mRNA.1	11	291	0.0378007	R1_2hpi	Host	2
BAESF_03131.mRNA.1	8	209	0.0382775	R1_2hpi	Host	2
BAESF_03135.mRNA.1	12	303	0.039604	R1_2hpi	Host	2
BAESF_03143.mRNA.1	5	106	0.0471698	R1_2hpi	Host	2
BAESF_03173.mRNA.1	32	838	0.0381862	R1_2hpi	Host	2
BAESF_03211.mRNA.1	23	609	0.0377668	R1_2hpi	Host	2
BAESF_03249.mRNA.1	6	106	0.0566038	R1_2hpi	Host	2
BAESF_03251.mRNA.1	2	85	0.0235294	R1_2hpi	Host	2
BAESF_03258.mRNA.1	29	593	0.0489039	R1_2hpi	Host	2
BAESF_03268.mRNA.1	15	326	0.0460123	R1_2hpi	Host	2
BAESF_03278.mRNA.1	14	265	0.0528302	R1_2hpi	Host	2
BAESF_03280.mRNA.1	4	133	0.0300752	R1_2hpi	Host	2
BAESF_03281.mRNA.1	16	339	0.0471976	R1_2hpi	Host	2
BAESF_03281.mRNA.2	16	349	0.0458453	R1_2hpi	Host	2
BAESF_03286.mRNA.1	28	701	0.0399429	R1_2hpi	Host	2
BAESF_03289.mRNA.1	4	200	0.02	R1_2hpi	Host	2
BAESF_03331.mRNA.1	16	424	0.0377358	R1_2hpi	Host	2
BAESF_03333.mRNA.1	11	197	0.0558376	R1_2hpi	Host	2
BAESF_03367.mRNA.1	5	90	0.0555556	R1_2hpi	Host	2
BAESF_03380.mRNA.1	9	135	0.0666667	R1_2hpi	Host	2
BAESF_03417.mRNA.1	1	48	0.0208333	R1_2hpi	Host	2
BAESF_03420.mRNA.1	8	175	0.0457143	R1_2hpi	Host	2
BAESF_03442.mRNA.1	12	278	0.0431655	R1_2hpi	Host	2
BAESF_03459.mRNA.1	23	460	0.05	R1_2hpi	Host	2
BAESF_03492.mRNA.1	18	405	0.0444444	R1_2hpi	Host	2
BAESF_03529.mRNA.1	14	371	0.0377358	R1_2hpi	Host	2
BAESF_03611.mRNA.1	8	237	0.0337553	R1_2hpi	Host	2
BAESF_03616.mRNA.1	15	292	0.0513699	R1_2hpi	Host	2
BAESF_03671.mRNA.1	6	95	0.0631579	R1_2hpi	Host	2
BAESF_03712.mRNA.1	21	616	0.0340909	R1_2hpi	Host	2
BAESF_03730.mRNA.1	6	446	0.0134529	R1_2hpi	Host	2
BAESF_03730.mRNA.2	5	370	0.0135135	R1_2hpi	Host	2
BAESF_03738.mRNA.1	7	106	0.0660377	R1_2hpi	Host	2
BAESF_03758.mRNA.1	13	122	0.106557	R1_2hpi	Host	2
BAESF_03764.mRNA.1	12	122	0.0983607	R1_2hpi	Host	2
BAESF_03780.mRNA.1	5	218	0.0229358	R1_2hpi	Host	2
BAESF_03796.mRNA.1	14	286	0.048951	R1_2hpi	Host	2
BAESF_03823.mRNA.1	6	210	0.0285714	R1_2hpi	Host	2
BAESF_03832.mRNA.1	6	118	0.0508475	R1_2hpi	Host	2
BAESF_03833.mRNA.1	6	235	0.0255319	R1_2hpi	Host	2
BAESF_03881.mRNA.1	5	122	0.0409836	R1_2hpi	Host	2
BAESF_03899.mRNA.1	7	129	0.0542636	R1_2hpi	Host	2
BAESF_03899.mRNA.2	5	129	0.0387597	R1_2hpi	Host	2
BAESF_03911.mRNA.1	3	82	0.0365854	R1_2hpi	Host	2
BAESF_03918.mRNA.1	19	398	0.0477387	R1_2hpi	Host	2
BAESF_03941.mRNA.1	21	364	0.0576923	R1_2hpi	Host	2
BAESF_03960.mRNA.1	30	1114	0.02693	R1_2hpi	Host	2
BAESF_04013.mRNA.1	17	567	0.0299824	R1_2hpi	Host	2
BAESF_04038.mRNA.1	2	64	0.03125	R1_2hpi	Host	2
BAESF_04045.mRNA.1	2	287	0.00696864	R1_2hpi	Host	2
BAESF_04058.mRNA.1	11	184	0.0597826	R1_2hpi	Host	2
BAESF_04070.mRNA.1	29	586	0.0494881	R1_2hpi	Host	2
BAESF_04149.mRNA.1	23	404	0.0569307	R1_2hpi	Host	2
BAESF_04151.mRNA.1	5	146	0.0342466	R1_2hpi	Host	2
BAESF_04159.mRNA.1	5	172	0.0290698	R1_2hpi	Host	2
BAESF_04163.mRNA.1	5	75	0.0666667	R1_2hpi	Host	2
BAESF_04166.mRNA.1	5	66	0.0757576	R1_2hpi	Host	2
BAESF_04176.mRNA.1	5	155	0.0322581	R1_2hpi	Host	2
BAESF_04182.mRNA.1	5	74	0.0675676	R1_2hpi	Host	2
BAESF_04190.mRNA.1	21	391	0.0537084	R1_2hpi	Host	2
BAESF_04226.mRNA.1	7	232	0.0301724	R1_2hpi	Host	2
BAESF_04236.mRNA.1	14	499	0.0280561	R1_2hpi	Host	2
BAESF_04259.mRNA.1	22	399	0.0551378	R1_2hpi	Host	2
BAESF_04278.mRNA.1	6	159	0.0377358	R1_2hpi	Host	2
BAESF_04279.mRNA.1	7	103	0.0679612	R1_2hpi	Host	2
BAESF_04280.mRNA.1	6	159	0.0377358	R1_2hpi	Host	2
BAESF_04286.mRNA.1	5	217	0.0230415	R1_2hpi	Host	2
BAESF_04287.mRNA.1	12	253	0.0474308	R1_2hpi	Host	2
BAESF_04295.mRNA.1	21	367	0.0572207	R1_2hpi	Host	2
BAESF_04303.mRNA.1	3	93	0.0322581	R1_2hpi	Host	2
BAESF_04310.mRNA.1	18	291	0.0618557	R1_2hpi	Host	2
BAESF_04369.mRNA.1	11	220	0.05	R1_2hpi	Host	2
BAESF_04379.mRNA.1	13	170	0.0764706	R1_2hpi	Host	2
BAESF_04396.mRNA.1	21	394	0.0532995	R1_2hpi	Host	2
BAESF_04396.mRNA.2	15	310	0.0483871	R1_2hpi	Host	2
BAESF_04406.mRNA.1	12	203	0.0591133	R1_2hpi	Host	2
BAESF_04467.mRNA.1	14	348	0.0402299	R1_2hpi	Host	2
BAESF_04567.mRNA.1	28	727	0.0385144	R1_2hpi	Host	2
BAESF_04567.mRNA.2	27	726	0.0371901	R1_2hpi	Host	2
BAESF_04584.mRNA.1	6	138	0.0434783	R1_2hpi	Host	2
BAESF_04605.mRNA.1	17	468	0.0363248	R1_2hpi	Host	2
BAESF_04630.mRNA.1	13	288	0.0451389	R1_2hpi	Host	2
BAESF_04630.mRNA.2	13	288	0.0451389	R1_2hpi	Host	2
BAESF_04631.mRNA.1	6	125	0.048	R1_2hpi	Host	2
BAESF_04641.mRNA.1	9	159	0.0566038	R1_2hpi	Host	2
BAESF_04647.mRNA.1	16	310	0.0516129	R1_2hpi	Host	2
BAESF_04674.mRNA.1	35	709	0.0493653	R1_2hpi	Host	2
BAESF_04690.mRNA.1	24	406	0.0591133	R1_2hpi	Host	2
BAESF_04724.mRNA.1	7	148	0.0472973	R1_2hpi	Host	2
BAESF_04751.mRNA.1	45	813	0.0553506	R1_2hpi	Host	2
BAESF_04773.mRNA.1	2	94	0.0212766	R1_2hpi	Host	2
BAESF_04781.mRNA.1	22	500	0.044	R1_2hpi	Host	2
BAESF_04793.mRNA.1	7	133	0.0526316	R1_2hpi	Host	2
BAESF_04798.mRNA.1	4	91	0.043956	R1_2hpi	Host	2
BAESF_04801.mRNA.1	13	254	0.0511811	R1_2hpi	Host	2
BAESF_04802.mRNA.1	9	242	0.0371901	R1_2hpi	Host	2
BAESF_04819.mRNA.1	15	338	0.0443787	R1_2hpi	Host	2
BAESF_04830.mRNA.1	16	384	0.0416667	R1_2hpi	Host	2
BAESF_04836.mRNA.1	4	200	0.02	R1_2hpi	Host	2
BAESF_04837.mRNA.1	8	157	0.0509554	R1_2hpi	Host	2
BAESF_04856.mRNA.1	25	510	0.0490196	R1_2hpi	Host	2
BAESF_04865.mRNA.1	1	60	0.0166667	R1_2hpi	Host	2
BAESF_04866.mRNA.1	33	768	0.0429688	R1_2hpi	Host	2
BAESF_04870.mRNA.1	27	696	0.0387931	R1_2hpi	Host	2
BAESF_04886.mRNA.1	7	118	0.059322	R1_2hpi	Host	2
BAESF_04925.mRNA.1	9	181	0.0497238	R1_2hpi	Host	2
BAESF_04941.mRNA.1	29	731	0.0396717	R1_2hpi	Host	2
BAESF_04941.mRNA.2	36	654	0.0550459	R1_2hpi	Host	2
BAESF_04959.mRNA.1	3	70	0.0428571	R1_2hpi	Host	2
BAESF_04998.mRNA.1	27	574	0.0470383	R1_2hpi	Host	2
BAESF_04998.mRNA.2	27	574	0.0470383	R1_2hpi	Host	2
BAESF_04999.mRNA.1	5	122	0.0409836	R1_2hpi	Host	2
BAESF_05009.mRNA.1	22	371	0.0592992	R1_2hpi	Host	2
BAESF_05024.mRNA.1	12	185	0.0648649	R1_2hpi	Host	2
BAESF_05051.mRNA.1	43	1051	0.0409134	R1_2hpi	Host	2
BAESF_05072.mRNA.1	14	230	0.0608696	R1_2hpi	Host	2
BAESF_05086.mRNA.1	4	90	0.0444444	R1_2hpi	Host	2
BAESF_05120.mRNA.1	17	388	0.0438144	R1_2hpi	Host	2
BAESF_05120.mRNA.2	19	417	0.0455635	R1_2hpi	Host	2
BAESF_05122.mRNA.1	7	240	0.0291667	R1_2hpi	Host	2
BAESF_05132.mRNA.1	9	209	0.0430622	R1_2hpi	Host	2
BAESF_05143.mRNA.1	8	237	0.0337553	R1_2hpi	Host	2
BAESF_05150.mRNA.1	19	489	0.0388548	R1_2hpi	Host	2
BAESF_05150.mRNA.2	11	343	0.03207	R1_2hpi	Host	2
BAESF_05159.mRNA.1	12	195	0.0615385	R1_2hpi	Host	2
BAESF_05196.mRNA.1	14	256	0.0546875	R1_2hpi	Host	2
BAESF_05217.mRNA.1	7	319	0.0219436	R1_2hpi	Host	2
BAESF_05217.mRNA.2	5	226	0.0221239	R1_2hpi	Host	2
BAESF_05256.mRNA.1	4	84	0.047619	R1_2hpi	Host	2
BAESF_05346.mRNA.1	17	300	0.0566667	R1_2hpi	Host	2
BAESF_05363.mRNA.1	7	240	0.0291667	R1_2hpi	Host	2
BAESF_05363.mRNA.2	5	201	0.0248756	R1_2hpi	Host	2
BAESF_05366.mRNA.1	23	626	0.0367412	R1_2hpi	Host	2
BAESF_05366.mRNA.2	23	626	0.0367412	R1_2hpi	Host	2
BAESF_05370.mRNA.1	31	535	0.0579439	R1_2hpi	Host	2
BAESF_05392.mRNA.1	12	253	0.0474308	R1_2hpi	Host	2
BAESF_05396.mRNA.1	29	759	0.0382082	R1_2hpi	Host	2
BAESF_05404.mRNA.1	15	379	0.0395778	R1_2hpi	Host	2
BAESF_05423.mRNA.1	17	243	0.0699588	R1_2hpi	Host	2
BAESF_05432.mRNA.1	10	166	0.060241	R1_2hpi	Host	2
BAESF_05438.mRNA.1	17	357	0.047619	R1_2hpi	Host	2
BAESF_05450.mRNA.1	12	147	0.0816327	R1_2hpi	Host	2
BAESF_05461.mRNA.1	3	69	0.0434783	R1_2hpi	Host	2
BAESF_05469.mRNA.1	22	412	0.0533981	R1_2hpi	Host	2
BAESF_05494.mRNA.1	14	325	0.0430769	R1_2hpi	Host	2
BAESF_05497.mRNA.1	19	326	0.0582822	R1_2hpi	Host	2
BAESF_05501.mRNA.1	18	278	0.0647482	R1_2hpi	Host	2
BAESF_05504.mRNA.1	19	420	0.0452381	R1_2hpi	Host	2
BAESF_05543.mRNA.1	14	254	0.0551181	R1_2hpi	Host	2
BAESF_05573.mRNA.1	4	73	0.0547945	R1_2hpi	Host	2
BAESF_05615.mRNA.1	18	311	0.0578778	R1_2hpi	Host	2
BAESF_05622.mRNA.1	6	382	0.0157068	R1_2hpi	Host	2
BAESF_05630.mRNA.1	27	495	0.0545455	R1_2hpi	Host	2
BAESF_05636.mRNA.1	7	104	0.0673077	R1_2hpi	Host	2
BAESF_05645.mRNA.1	5	124	0.0403226	R1_2hpi	Host	2
BAESF_05649.mRNA.1	7	216	0.0324074	R1_2hpi	Host	2
BAESF_05649.mRNA.2	4	152	0.0263158	R1_2hpi	Host	2
BAESF_05652.mRNA.1	7	128	0.0546875	R1_2hpi	Host	2
BAESF_05664.mRNA.1	22	473	0.0465116	R1_2hpi	Host	2
BAESF_05667.mRNA.1	9	144	0.0625	R1_2hpi	Host	2
BAESF_05679.mRNA.1	13	346	0.0375723	R1_2hpi	Host	2
BAESF_05690.mRNA.1	15	401	0.0374065	R1_2hpi	Host	2
BAESF_05694.mRNA.1	29	484	0.0599174	R1_2hpi	Host	2
BAESF_05701.mRNA.1	30	664	0.0451807	R1_2hpi	Host	2
BAESF_05701.mRNA.2	30	697	0.0430416	R1_2hpi	Host	2
BAESF_05704.mRNA.1	13	245	0.0530612	R1_2hpi	Host	2
BAESF_05706.mRNA.1	4	56	0.0714286	R1_2hpi	Host	2
BAESF_05767.mRNA.1	5	122	0.0409836	R1_2hpi	Host	2
BAESF_05773.mRNA.1	13	426	0.0305164	R1_2hpi	Host	2
BAESF_05778.mRNA.1	4	121	0.0330579	R1_2hpi	Host	2
BAESF_05779.mRNA.1	13	289	0.0449827	R1_2hpi	Host	2
BAESF_05808.mRNA.1	8	157	0.0509554	R1_2hpi	Host	2
BAESF_05824.mRNA.1	4	103	0.038835	R1_2hpi	Host	2
BAESF_05824.mRNA.2	4	99	0.040404	R1_2hpi	Host	2
BAESF_05835.mRNA.1	7	150	0.0466667	R1_2hpi	Host	2
BAESF_05864.mRNA.1	11	192	0.0572917	R1_2hpi	Host	2
BAESF_05876.mRNA.1	9	190	0.0473684	R1_2hpi	Host	2
BAESF_05878.mRNA.1	3	55	0.0545455	R1_2hpi	Host	2
BAESF_05895.mRNA.1	5	99	0.0505051	R1_2hpi	Host	2
BAESF_05923.mRNA.1	13	672	0.0193452	R1_2hpi	Host	2
BAESF_05951.mRNA.1	15	220	0.0681818	R1_2hpi	Host	2
BAESF_05959.mRNA.1	30	739	0.0405954	R1_2hpi	Host	2
BAESF_05967.mRNA.1	21	305	0.0688525	R1_2hpi	Host	2
BAESF_05982.mRNA.1	3	108	0.0277778	R1_2hpi	Host	2
BAESF_06001.mRNA.1	11	201	0.0547264	R1_2hpi	Host	2
BAESF_06002.mRNA.1	5	153	0.0326797	R1_2hpi	Host	2
BAESF_06013.mRNA.1	9	205	0.0439024	R1_2hpi	Host	2
BAESF_06024.mRNA.1	14	379	0.0369393	R1_2hpi	Host	2
BAESF_06054.mRNA.1	37	623	0.05939	R1_2hpi	Host	2
BAESF_06109.mRNA.1	21	389	0.0539846	R1_2hpi	Host	2
BAESF_06113.mRNA.1	6	189	0.031746	R1_2hpi	Host	2
BAESF_06126.mRNA.1	4	119	0.0336134	R1_2hpi	Host	2
BAESF_06136.mRNA.1	8	188	0.0425532	R1_2hpi	Host	2
BAESF_06144.mRNA.1	15	409	0.0366748	R1_2hpi	Host	2
BAESF_06145.mRNA.1	32	436	0.0733945	R1_2hpi	Host	2
BAESF_06149.mRNA.1	13	204	0.0637255	R1_2hpi	Host	2
BAESF_06190.mRNA.1	18	364	0.0494505	R1_2hpi	Host	2
BAESF_06209.mRNA.1	9	225	0.04	R1_2hpi	Host	2
BAESF_06312.mRNA.1	11	227	0.0484581	R1_2hpi	Host	2
BAESF_06314.mRNA.1	10	214	0.046729	R1_2hpi	Host	2
BAESF_06317.mRNA.1	13	210	0.0619048	R1_2hpi	Host	2
BAESF_06337.mRNA.1	33	665	0.0496241	R1_2hpi	Host	2
BAESF_06344.mRNA.1	22	434	0.0506912	R1_2hpi	Host	2
BAESF_06346.mRNA.1	11	200	0.055	R1_2hpi	Host	2
BAESF_06352.mRNA.1	4	155	0.0258065	R1_2hpi	Host	2
BAESF_06427.mRNA.1	12	232	0.0517241	R1_2hpi	Host	2
BAESF_06440.mRNA.1	45	667	0.0674663	R1_2hpi	Host	2
BAESF_06463.mRNA.1	20	338	0.0591716	R1_2hpi	Host	2
BAESF_06463.mRNA.2	19	337	0.0563798	R1_2hpi	Host	2
BAESF_06508.mRNA.1	13	278	0.0467626	R1_2hpi	Host	2
BAESF_06528.mRNA.1	7	145	0.0482759	R1_2hpi	Host	2
BAESF_06566.mRNA.1	2	101	0.019802	R1_2hpi	Host	2
BAESF_06572.mRNA.1	24	599	0.0400668	R1_2hpi	Host	2
BAESF_06583.mRNA.1	5	115	0.0434783	R1_2hpi	Host	2
BAESF_06594.mRNA.1	9	210	0.0428571	R1_2hpi	Host	2
BAESF_06607.mRNA.1	8	305	0.0262295	R1_2hpi	Host	2
BAESF_06608.mRNA.1	8	213	0.0375587	R1_2hpi	Host	2
BAESF_06649.mRNA.1	9	240	0.0375	R1_2hpi	Host	2
BAESF_06656.mRNA.1	8	147	0.0544218	R1_2hpi	Host	2
BAESF_06671.mRNA.1	26	506	0.0513834	R1_2hpi	Host	2
BAESF_06673.mRNA.1	12	195	0.0615385	R1_2hpi	Host	2
BAESF_06680.mRNA.1	12	224	0.0535714	R1_2hpi	Host	2
BAESF_06716.mRNA.1	16	322	0.0496894	R1_2hpi	Host	2
BAESF_06716.mRNA.2	15	321	0.046729	R1_2hpi	Host	2
BAESF_06802.mRNA.1	5	72	0.0694444	R1_2hpi	Host	2
BAESF_06930.mRNA.1	37	950	0.0389474	R1_2hpi	Host	2
BAESF_06931.mRNA.1	10	243	0.0411523	R1_2hpi	Host	2
BAESF_06932.mRNA.1	12	384	0.03125	R1_2hpi	Host	2
BAESF_06979.mRNA.1	9	225	0.04	R1_2hpi	Host	2
BAESF_06994.mRNA.1	14	338	0.0414201	R1_2hpi	Host	2
BAESF_07021.mRNA.1	35	629	0.0556439	R1_2hpi	Host	2
BAESF_07049.mRNA.1	21	443	0.0474041	R1_2hpi	Host	2
BAESF_07058.mRNA.1	14	338	0.0414201	R1_2hpi	Host	2
BAESF_07061.mRNA.1	6	216	0.0277778	R1_2hpi	Host	2
BAESF_07062.mRNA.1	2	75	0.0266667	R1_2hpi	Host	2
BAESF_07063.mRNA.1	3	73	0.0410959	R1_2hpi	Host	2
BAESF_07080.mRNA.1	11	317	0.0347003	R1_2hpi	Host	2
BAESF_07118.mRNA.1	27	467	0.0578158	R1_2hpi	Host	2
BAESF_07123.mRNA.1	7	172	0.0406977	R1_2hpi	Host	2
BAESF_07147.mRNA.1	14	253	0.055336	R1_2hpi	Host	2
BAESF_07151.mRNA.1	20	387	0.0516796	R1_2hpi	Host	2
BAESF_07155.mRNA.1	23	337	0.0682493	R1_2hpi	Host	2
BAESF_07159.mRNA.1	7	196	0.0357143	R1_2hpi	Host	2
BAESF_07251.mRNA.1	19	371	0.0512129	R1_2hpi	Host	2
BAESF_07266.mRNA.1	9	189	0.047619	R1_2hpi	Host	2
BAESF_07269.mRNA.1	4	208	0.0192308	R1_2hpi	Host	2
BAESF_07270.mRNA.1	6	116	0.0517241	R1_2hpi	Host	2
BAESF_07364.mRNA.1	15	483	0.0310559	R1_2hpi	Host	2
BAESF_07400.mRNA.1	35	863	0.0405562	R1_2hpi	Host	2
BAESF_07416.mRNA.1	11	197	0.0558376	R1_2hpi	Host	2
BAESF_07428.mRNA.1	23	480	0.0479167	R1_2hpi	Host	2
BAESF_07436.mRNA.1	14	277	0.0505415	R1_2hpi	Host	2
BAESF_07572.mRNA.1	19	315	0.0603175	R1_2hpi	Host	2
BAESF_07579.mRNA.1	44	877	0.050171	R1_2hpi	Host	2
BAESF_07589.mRNA.1	12	150	0.08	R1_2hpi	Host	2
BAESF_07590.mRNA.1	9	138	0.0652174	R1_2hpi	Host	2
BAESF_07591.mRNA.1	21	450	0.0466667	R1_2hpi	Host	2
BAESF_07607.mRNA.1	5	137	0.0364964	R1_2hpi	Host	2
BAESF_07614.mRNA.1	22	578	0.0380623	R1_2hpi	Host	2
BAESF_07621.mRNA.1	10	271	0.0369004	R1_2hpi	Host	2
BAESF_07621.mRNA.2	10	271	0.0369004	R1_2hpi	Host	2
BAESF_07624.mRNA.1	9	155	0.0580645	R1_2hpi	Host	2
BAESF_07625.mRNA.1	5	106	0.0471698	R1_2hpi	Host	2
BAESF_07628.mRNA.1	4	84	0.047619	R1_2hpi	Host	2
BAESF_07628.mRNA.2	4	84	0.047619	R1_2hpi	Host	2
BAESF_07637.mRNA.1	11	221	0.0497738	R1_2hpi	Host	2
BAESF_07644.mRNA.1	10	225	0.0444444	R1_2hpi	Host	2
BAESF_07649.mRNA.1	7	168	0.0416667	R1_2hpi	Host	2
BAESF_07655.mRNA.1	3	79	0.0379747	R1_2hpi	Host	2
BAESF_07658.mRNA.1	5	137	0.0364964	R1_2hpi	Host	2
BAESF_07664.mRNA.1	11	218	0.0504587	R1_2hpi	Host	2
BAESF_07679.mRNA.1	25	364	0.0686813	R1_2hpi	Host	2
BAESF_07731.mRNA.1	4	66	0.0606061	R1_2hpi	Host	2
BAESF_07825.mRNA.1	10	237	0.0421941	R1_2hpi	Host	2
BAESF_07837.mRNA.1	6	167	0.0359281	R1_2hpi	Host	2
BAESF_07860.mRNA.1	10	181	0.0552486	R1_2hpi	Host	2
BAESF_07860.mRNA.2	10	191	0.052356	R1_2hpi	Host	2
BAESF_07868.mRNA.1	10	380	0.0263158	R1_2hpi	Host	2
BAESF_07895.mRNA.1	10	197	0.0507614	R1_2hpi	Host	2
BAESF_07900.mRNA.1	28	357	0.0784314	R1_2hpi	Host	2
BAESF_07904.mRNA.1	12	175	0.0685714	R1_2hpi	Host	2
BAESF_07918.mRNA.1	12	188	0.0638298	R1_2hpi	Host	2
BAESF_07942.mRNA.1	4	78	0.0512821	R1_2hpi	Host	2
BAESF_07943.mRNA.1	5	74	0.0675676	R1_2hpi	Host	2
BAESF_07947.mRNA.1	4	83	0.0481928	R1_2hpi	Host	2
BAESF_07948.mRNA.1	8	198	0.040404	R1_2hpi	Host	2
BAESF_07951.mRNA.1	45	1062	0.0423729	R1_2hpi	Host	2
BAESF_07955.mRNA.1	12	232	0.0517241	R1_2hpi	Host	2
BAESF_07957.mRNA.1	3	113	0.0265487	R1_2hpi	Host	2
BAESF_07999.mRNA.1	15	401	0.0374065	R1_2hpi	Host	2
BAESF_08010.mRNA.1	9	255	0.0352941	R1_2hpi	Host	2
BAESF_08020.mRNA.1	34	835	0.0407186	R1_2hpi	Host	2
BAESF_08026.mRNA.1	31	864	0.0358796	R1_2hpi	Host	2
BAESF_08029.mRNA.1	17	273	0.0622711	R1_2hpi	Host	2
BAESF_08048.mRNA.1	15	302	0.0496689	R1_2hpi	Host	2
BAESF_08048.mRNA.2	15	302	0.0496689	R1_2hpi	Host	2
BAESF_08048.mRNA.3	15	302	0.0496689	R1_2hpi	Host	2
BAESF_08053.mRNA.1	10	199	0.0502513	R1_2hpi	Host	2
BAESF_08053.mRNA.2	10	199	0.0502513	R1_2hpi	Host	2
BAESF_08065.mRNA.1	8	183	0.0437158	R1_2hpi	Host	2
BAESF_08075.mRNA.1	3	185	0.0162162	R1_2hpi	Host	2
BAESF_08076.mRNA.1	12	164	0.0731707	R1_2hpi	Host	2
BAESF_08076.mRNA.2	12	164	0.0731707	R1_2hpi	Host	2
BAESF_08099.mRNA.1	17	323	0.0526316	R1_2hpi	Host	2
BAESF_08099.mRNA.2	14	331	0.0422961	R1_2hpi	Host	2
BAESF_08173.mRNA.1	20	309	0.0647249	R1_2hpi	Host	2
BAESF_08200.mRNA.1	20	455	0.043956	R1_2hpi	Host	2
BAESF_08200.mRNA.2	20	509	0.0392927	R1_2hpi	Host	2
BAESF_08216.mRNA.1	19	504	0.0376984	R1_2hpi	Host	2
BAESF_08223.mRNA.1	12	160	0.075	R1_2hpi	Host	2
BAESF_08229.mRNA.1	20	498	0.0401606	R1_2hpi	Host	2
BAESF_08335.mRNA.1	9	173	0.0520231	R1_2hpi	Host	2
BAESF_08339.mRNA.1	48	901	0.0532741	R1_2hpi	Host	2
BAESF_08344.mRNA.1	33	548	0.060219	R1_2hpi	Host	2
BAESF_08346.mRNA.1	17	461	0.0368764	R1_2hpi	Host	2
BAESF_08356.mRNA.1	12	412	0.0291262	R1_2hpi	Host	2
BAESF_08357.mRNA.1	6	67	0.0895522	R1_2hpi	Host	2
BAESF_08371.mRNA.1	9	260	0.0346154	R1_2hpi	Host	2
BAESF_08372.mRNA.1	20	388	0.0515464	R1_2hpi	Host	2
BAESF_08374.mRNA.1	2	79	0.0253165	R1_2hpi	Host	2
BAESF_08378.mRNA.1	6	147	0.0408163	R1_2hpi	Host	2
BAESF_08380.mRNA.1	7	117	0.0598291	R1_2hpi	Host	2
BAESF_08428.mRNA.1	6	226	0.0265487	R1_2hpi	Host	2
BAESF_08428.mRNA.2	7	180	0.0388889	R1_2hpi	Host	2
BAESF_08437.mRNA.1	14	345	0.0405797	R1_2hpi	Host	2
BAESF_08437.mRNA.2	14	345	0.0405797	R1_2hpi	Host	2
BAESF_08498.mRNA.1	15	345	0.0434783	R1_2hpi	Host	2
BAESF_08507.mRNA.1	4	179	0.0223464	R1_2hpi	Host	2
BAESF_08642.mRNA.1	14	651	0.0215054	R1_2hpi	Host	2
BAESF_08644.mRNA.1	7	175	0.04	R1_2hpi	Host	2
BAESF_08655.mRNA.1	3	106	0.0283019	R1_2hpi	Host	2
BAESF_08681.mRNA.1	8	198	0.040404	R1_2hpi	Host	2
BAESF_08729.mRNA.1	18	403	0.044665	R1_2hpi	Host	2
BAESF_08729.mRNA.2	18	403	0.044665	R1_2hpi	Host	2
BAESF_08745.mRNA.1	29	571	0.0507881	R1_2hpi	Host	2
BAESF_08747.mRNA.1	50	977	0.0511771	R1_2hpi	Host	2
BAESF_08750.mRNA.1	13	309	0.0420712	R1_2hpi	Host	2
BAESF_08750.mRNA.2	11	263	0.0418251	R1_2hpi	Host	2
BAESF_08763.mRNA.1	19	279	0.0681004	R1_2hpi	Host	2
BAESF_08774.mRNA.1	8	143	0.0559441	R1_2hpi	Host	2
BAESF_08783.mRNA.1	9	194	0.0463918	R1_2hpi	Host	2
BAESF_08783.mRNA.2	7	200	0.035	R1_2hpi	Host	2
BAESF_08817.mRNA.1	20	471	0.0424628	R1_2hpi	Host	2
BAESF_08826.mRNA.1	3	138	0.0217391	R1_2hpi	Host	2
BAESF_08830.mRNA.1	7	172	0.0406977	R1_2hpi	Host	2
BAESF_08864.mRNA.1	22	664	0.0331325	R1_2hpi	Host	2
BAESF_08864.mRNA.2	22	664	0.0331325	R1_2hpi	Host	2
BAESF_08875.mRNA.1	5	59	0.0847458	R1_2hpi	Host	2
BAESF_08911.mRNA.1	17	403	0.0421836	R1_2hpi	Host	2
BAESF_08911.mRNA.2	17	403	0.0421836	R1_2hpi	Host	2
BAESF_08957.mRNA.1	2	49	0.0408163	R1_2hpi	Host	2
BAESF_08986.mRNA.1	4	142	0.028169	R1_2hpi	Host	2
BAESF_09028.mRNA.1	3	56	0.0535714	R1_2hpi	Host	2
BAESF_09046.mRNA.1	6	149	0.0402685	R1_2hpi	Host	2
BAESF_09107.mRNA.1	7	126	0.0555556	R1_2hpi	Host	2
BAESF_09111.mRNA.1	19	353	0.0538244	R1_2hpi	Host	2
BAESF_09114.mRNA.1	22	306	0.0718954	R1_2hpi	Host	2
BAESF_09144.mRNA.1	11	151	0.0728477	R1_2hpi	Host	2
BAESF_09164.mRNA.1	17	263	0.0646388	R1_2hpi	Host	2
BAESF_09175.mRNA.1	17	263	0.0646388	R1_2hpi	Host	2
BAESF_09191.mRNA.1	6	105	0.0571429	R1_2hpi	Host	2
BAESF_09196.mRNA.1	22	472	0.0466102	R1_2hpi	Host	2
BAESF_09199.mRNA.1	17	529	0.0321361	R1_2hpi	Host	2
BAESF_09203.mRNA.1	16	312	0.0512821	R1_2hpi	Host	2
BAESF_09218.mRNA.1	8	287	0.0278746	R1_2hpi	Host	2
BAESF_09230.mRNA.1	6	152	0.0394737	R1_2hpi	Host	2
BAESF_09242.mRNA.1	24	464	0.0517241	R1_2hpi	Host	2
BAESF_09242.mRNA.2	20	409	0.0488998	R1_2hpi	Host	2
BAESF_09283.mRNA.1	13	221	0.0588235	R1_2hpi	Host	2
BAESF_09333.mRNA.1	14	361	0.0387812	R1_2hpi	Host	2
BAESF_09425.mRNA.1	5	233	0.0214592	R1_2hpi	Host	2
BAESF_09439.mRNA.1	11	413	0.0266344	R1_2hpi	Host	2
BAESF_09444.mRNA.1	4	181	0.0220994	R1_2hpi	Host	2
BAESF_09445.mRNA.1	32	763	0.0419397	R1_2hpi	Host	2
BAESF_09454.mRNA.1	4	64	0.0625	R1_2hpi	Host	2
BAESF_09455.mRNA.1	9	265	0.0339623	R1_2hpi	Host	2
BAESF_09484.mRNA.1	36	784	0.0459184	R1_2hpi	Host	2
BAESF_09516.mRNA.1	21	473	0.0443975	R1_2hpi	Host	2
BAESF_09516.mRNA.2	17	410	0.0414634	R1_2hpi	Host	2
BAESF_09528.mRNA.1	1	92	0.0108696	R1_2hpi	Host	2
BAESF_09529.mRNA.1	22	408	0.0539216	R1_2hpi	Host	2
BAESF_09584.mRNA.1	6	130	0.0461538	R1_2hpi	Host	2
BAESF_09659.mRNA.1	22	433	0.0508083	R1_2hpi	Host	2
BAESF_09678.mRNA.1	4	83	0.0481928	R1_2hpi	Host	2
BAESF_09691.mRNA.1	14	310	0.0451613	R1_2hpi	Host	2
BAESF_09699.mRNA.1	4	129	0.0310078	R1_2hpi	Host	2
BAESF_09714.mRNA.1	9	114	0.0789474	R1_2hpi	Host	2
BAESF_09727.mRNA.1	14	327	0.0428135	R1_2hpi	Host	2
BAESF_09727.mRNA.2	11	247	0.0445344	R1_2hpi	Host	2
BAESF_09745.mRNA.1	14	387	0.0361757	R1_2hpi	Host	2
BAESF_09757.mRNA.1	6	287	0.0209059	R1_2hpi	Host	2
BAESF_09805.mRNA.1	2	90	0.0222222	R1_2hpi	Host	2
BAESF_09807.mRNA.1	7	141	0.0496454	R1_2hpi	Host	2
BAESF_09808.mRNA.1	30	447	0.0671141	R1_2hpi	Host	2
BAESF_09809.mRNA.1	29	793	0.03657	R1_2hpi	Host	2
BAESF_09809.mRNA.2	23	693	0.033189	R1_2hpi	Host	2
BAESF_09814.mRNA.1	12	247	0.048583	R1_2hpi	Host	2
BAESF_09819.mRNA.1	7	144	0.0486111	R1_2hpi	Host	2
BAESF_09820.mRNA.1	37	609	0.0607553	R1_2hpi	Host	2
BAESF_09824.mRNA.1	28	532	0.0526316	R1_2hpi	Host	2
BAESF_09826.mRNA.1	12	291	0.0412371	R1_2hpi	Host	2
BAESF_09847.mRNA.1	11	152	0.0723684	R1_2hpi	Host	2
BAESF_09848.mRNA.1	5	380	0.0131579	R1_2hpi	Host	2
BAESF_09852.mRNA.1	8	147	0.0544218	R1_2hpi	Host	2
BAESF_09858.mRNA.1	9	212	0.0424528	R1_2hpi	Host	2
BAESF_09864.mRNA.1	14	244	0.057377	R1_2hpi	Host	2
BAESF_09898.mRNA.1	9	347	0.0259366	R1_2hpi	Host	2
BAESF_09905.mRNA.1	3	66	0.0454545	R1_2hpi	Host	2
BAESF_09908.mRNA.1	2	72	0.0277778	R1_2hpi	Host	2
BAESF_09914.mRNA.1	9	153	0.0588235	R1_2hpi	Host	2
BAESF_09931.mRNA.1	14	271	0.0516605	R1_2hpi	Host	2
BAESF_09946.mRNA.1	5	93	0.0537634	R1_2hpi	Host	2
BAESF_09974.mRNA.1	4	138	0.0289855	R1_2hpi	Host	2
BAESF_09975.mRNA.1	21	442	0.0475113	R1_2hpi	Host	2
BAESF_10084.mRNA.1	7	149	0.0469799	R1_2hpi	Host	2
BAESF_10100.mRNA.1	17	371	0.0458221	R1_2hpi	Host	2
BAESF_10114.mRNA.1	31	784	0.0395408	R1_2hpi	Host	2
BAESF_10125.mRNA.1	5	123	0.0406504	R1_2hpi	Host	2
BAESF_10160.mRNA.1	10	198	0.0505051	R1_2hpi	Host	2
BAESF_10161.mRNA.1	29	630	0.0460317	R1_2hpi	Host	2
BAESF_10167.mRNA.1	5	272	0.0183824	R1_2hpi	Host	2
BAESF_10170.mRNA.1	4	85	0.0470588	R1_2hpi	Host	2
BAESF_10216.mRNA.1	9	183	0.0491803	R1_2hpi	Host	2
BAESF_10218.mRNA.1	4	102	0.0392157	R1_2hpi	Host	2
BAESF_10224.mRNA.1	11	249	0.0441767	R1_2hpi	Host	2
BAESF_10227.mRNA.1	11	220	0.05	R1_2hpi	Host	2
BAESF_10231.mRNA.1	11	220	0.05	R1_2hpi	Host	2
BAESF_10298.mRNA.1	6	182	0.032967	R1_2hpi	Host	2
BAESF_10305.mRNA.1	5	88	0.0568182	R1_2hpi	Host	2
BAESF_10312.mRNA.1	7	171	0.0409357	R1_2hpi	Host	2
BAESF_10327.mRNA.1	4	82	0.0487805	R1_2hpi	Host	2
BAESF_10334.mRNA.1	30	794	0.0377834	R1_2hpi	Host	2
BAESF_10352.mRNA.1	10	427	0.0234192	R1_2hpi	Host	2
BAESF_10359.mRNA.1	8	167	0.0479042	R1_2hpi	Host	2
BAESF_10386.mRNA.1	4	94	0.0425532	R1_2hpi	Host	2
BAESF_10396.mRNA.1	12	346	0.0346821	R1_2hpi	Host	2
BAESF_10396.mRNA.2	11	308	0.0357143	R1_2hpi	Host	2
BAESF_10399.mRNA.1	8	196	0.0408163	R1_2hpi	Host	2
BAESF_10399.mRNA.2	8	196	0.0408163	R1_2hpi	Host	2
BAESF_10405.mRNA.1	13	340	0.0382353	R1_2hpi	Host	2
BAESF_10422.mRNA.1	23	375	0.0613333	R1_2hpi	Host	2
BAESF_10423.mRNA.1	9	195	0.0461538	R1_2hpi	Host	2
BAESF_10434.mRNA.1	9	145	0.062069	R1_2hpi	Host	2
BAESF_10470.mRNA.1	5	143	0.034965	R1_2hpi	Host	2
BAESF_10470.mRNA.2	5	143	0.034965	R1_2hpi	Host	2
BAESF_10483.mRNA.1	25	551	0.0453721	R1_2hpi	Host	2
BAESF_10486.mRNA.1	39	731	0.0533516	R1_2hpi	Host	2
BAESF_10512.mRNA.1	3	65	0.0461538	R1_2hpi	Host	2
BAESF_10513.mRNA.1	2	110	0.0181818	R1_2hpi	Host	2
BAESF_10529.mRNA.1	21	389	0.0539846	R1_2hpi	Host	2
BAESF_10536.mRNA.1	7	150	0.0466667	R1_2hpi	Host	2
BAESF_10554.mRNA.1	27	560	0.0482143	R1_2hpi	Host	2
BAESF_10571.mRNA.1	6	101	0.0594059	R1_2hpi	Host	2
BAESF_10577.mRNA.1	8	201	0.039801	R1_2hpi	Host	2
BAESF_10580.mRNA.1	28	616	0.0454545	R1_2hpi	Host	2
BAESF_10587.mRNA.1	8	108	0.0740741	R1_2hpi	Host	2
BAESF_10609.mRNA.1	3	90	0.0333333	R1_2hpi	Host	2
BAESF_10610.mRNA.1	4	106	0.0377358	R1_2hpi	Host	2
BAESF_10642.mRNA.1	25	424	0.0589623	R1_2hpi	Host	2
BAESF_10642.mRNA.2	17	333	0.0510511	R1_2hpi	Host	2
BAESF_10661.mRNA.1	7	122	0.057377	R1_2hpi	Host	2
BAESF_10666.mRNA.1	7	190	0.0368421	R1_2hpi	Host	2
BAESF_10666.mRNA.2	7	190	0.0368421	R1_2hpi	Host	2
BAESF_10679.mRNA.1	3	83	0.0361446	R1_2hpi	Host	2
BAESF_10681.mRNA.1	16	406	0.0394089	R1_2hpi	Host	2
BAESF_10695.mRNA.1	14	231	0.0606061	R1_2hpi	Host	2
BAESF_10700.mRNA.1	6	149	0.0402685	R1_2hpi	Host	2
BAESF_10725.mRNA.1	8	141	0.0567376	R1_2hpi	Host	2
BAESF_10728.mRNA.1	23	580	0.0396552	R1_2hpi	Host	2
BAESF_10729.mRNA.1	8	181	0.0441989	R1_2hpi	Host	2
BAESF_10736.mRNA.1	5	146	0.0342466	R1_2hpi	Host	2
BAESF_10818.mRNA.1	20	371	0.0539084	R1_2hpi	Host	2
BAESF_10833.mRNA.1	16	219	0.0730594	R1_2hpi	Host	2
BAESF_10834.mRNA.1	6	130	0.0461538	R1_2hpi	Host	2
BAESF_10873.mRNA.1	39	894	0.0436242	R1_2hpi	Host	2
BAESF_10879.mRNA.1	10	217	0.0460829	R1_2hpi	Host	2
BAESF_10880.mRNA.1	5	106	0.0471698	R1_2hpi	Host	2
BAESF_11000.mRNA.1	3	146	0.0205479	R1_2hpi	Host	2
BAESF_11118.mRNA.1	15	216	0.0694444	R1_2hpi	Host	2
BAESF_11119.mRNA.1	5	111	0.045045	R1_2hpi	Host	2
BAESF_11141.mRNA.1	14	299	0.0468227	R1_2hpi	Host	2
BAESF_11167.mRNA.1	7	101	0.0693069	R1_2hpi	Host	2
BAESF_11182.mRNA.1	14	262	0.0534351	R1_2hpi	Host	2
BAESF_11219.mRNA.1	16	314	0.0509554	R1_2hpi	Host	2
BAESF_11222.mRNA.1	8	194	0.0412371	R1_2hpi	Host	2
BAESF_11304.mRNA.1	21	443	0.0474041	R1_2hpi	Host	2
BAESF_11387.mRNA.1	25	571	0.0437828	R1_2hpi	Host	2
BAESF_11387.mRNA.2	26	578	0.0449827	R1_2hpi	Host	2
BAESF_11387.mRNA.3	26	610	0.042623	R1_2hpi	Host	2
BAESF_11387.mRNA.4	26	578	0.0449827	R1_2hpi	Host	2
BAESF_11397.mRNA.1	15	246	0.0609756	R1_2hpi	Host	2
BAESF_11428.mRNA.1	5	160	0.03125	R1_2hpi	Host	2
BAESF_11428.mRNA.2	6	153	0.0392157	R1_2hpi	Host	2
BAESF_11447.mRNA.1	14	286	0.048951	R1_2hpi	Host	2
BAESF_11448.mRNA.1	12	271	0.0442804	R1_2hpi	Host	2
BAESF_11463.mRNA.1	4	93	0.0430108	R1_2hpi	Host	2
BAESF_11473.mRNA.1	16	260	0.0615385	R1_2hpi	Host	2
BAESF_11488.mRNA.1	6	115	0.0521739	R1_2hpi	Host	2
BAESF_11497.mRNA.1	13	267	0.0486891	R1_2hpi	Host	2
BAESF_11525.mRNA.1	14	207	0.0676329	R1_2hpi	Host	2
BAESF_11525.mRNA.2	12	166	0.0722892	R1_2hpi	Host	2
BAESF_11526.mRNA.1	11	168	0.0654762	R1_2hpi	Host	2
BAESF_11653.mRNA.1	25	499	0.0501002	R1_2hpi	Host	2
BAESF_11653.mRNA.2	19	360	0.0527778	R1_2hpi	Host	2
BAESF_11715.mRNA.1	10	357	0.0280112	R1_2hpi	Host	2
BAESF_11724.mRNA.1	15	303	0.049505	R1_2hpi	Host	2
BAESF_11724.mRNA.2	15	270	0.0555556	R1_2hpi	Host	2
BAESF_11739.mRNA.1	7	170	0.0411765	R1_2hpi	Host	2
BAESF_11742.mRNA.1	7	199	0.0351759	R1_2hpi	Host	2
BAESF_11742.mRNA.2	8	200	0.04	R1_2hpi	Host	2
BAESF_11746.mRNA.1	19	371	0.0512129	R1_2hpi	Host	2
BAESF_11776.mRNA.1	26	586	0.0443686	R1_2hpi	Host	2
BAESF_11788.mRNA.1	9	216	0.0416667	R1_2hpi	Host	2
BAESF_11788.mRNA.2	8	193	0.0414508	R1_2hpi	Host	2
BAESF_11789.mRNA.1	3	66	0.0454545	R1_2hpi	Host	2
BAESF_11806.mRNA.1	15	371	0.0404313	R1_2hpi	Host	2
BAESF_11810.mRNA.1	11	252	0.0436508	R1_2hpi	Host	2
BAESF_11813.mRNA.1	8	170	0.0470588	R1_2hpi	Host	2
BAESF_11836.mRNA.1	2	46	0.0434783	R1_2hpi	Host	2
BAESF_11838.mRNA.1	5	136	0.0367647	R1_2hpi	Host	2
BAESF_11840.mRNA.1	4	125	0.032	R1_2hpi	Host	2
BAESF_11867.mRNA.1	3	78	0.0384615	R1_2hpi	Host	2
BAESF_11937.mRNA.1	12	197	0.0609137	R1_2hpi	Host	2
BAESF_12024.mRNA.1	9	187	0.0481283	R1_2hpi	Host	2
BAESF_12025.mRNA.1	35	683	0.0512445	R1_2hpi	Host	2
BAESF_12031.mRNA.1	13	235	0.0553191	R1_2hpi	Host	2
BAESF_12034.mRNA.1	5	119	0.0420168	R1_2hpi	Host	2
BAESF_12049.mRNA.1	7	128	0.0546875	R1_2hpi	Host	2
BAESF_12065.mRNA.1	17	288	0.0590278	R1_2hpi	Host	2
BAESF_12071.mRNA.1	8	186	0.0430108	R1_2hpi	Host	2
BAESF_12082.mRNA.1	23	363	0.0633609	R1_2hpi	Host	2
BAESF_12114.mRNA.1	4	72	0.0555556	R1_2hpi	Host	2
BAESF_12122.mRNA.1	23	495	0.0464646	R1_2hpi	Host	2
BAESF_12139.mRNA.1	7	194	0.0360825	R1_2hpi	Host	2
BAESF_12142.mRNA.1	10	241	0.0414938	R1_2hpi	Host	2
BAESF_12176.mRNA.1	17	425	0.04	R1_2hpi	Host	2
BAESF_12178.mRNA.1	3	151	0.0198675	R1_2hpi	Host	2
BAESF_12178.mRNA.2	9	124	0.0725806	R1_2hpi	Host	2
BAESF_12194.mRNA.1	2	53	0.0377358	R1_2hpi	Host	2
BAESF_12236.mRNA.1	11	215	0.0511628	R1_2hpi	Host	2
BAESF_12240.mRNA.1	16	413	0.0387409	R1_2hpi	Host	2
BAESF_12240.mRNA.2	16	413	0.0387409	R1_2hpi	Host	2
BAESF_12240.mRNA.3	16	413	0.0387409	R1_2hpi	Host	2
BAESF_12240.mRNA.4	16	413	0.0387409	R1_2hpi	Host	2
BAESF_12307.mRNA.1	3	110	0.0272727	R1_2hpi	Host	2
BAESF_12345.mRNA.1	7	168	0.0416667	R1_2hpi	Host	2
BAESF_12345.mRNA.2	7	168	0.0416667	R1_2hpi	Host	2
BAESF_12374.mRNA.1	20	437	0.0457666	R1_2hpi	Host	2
BAESF_12391.mRNA.1	13	255	0.0509804	R1_2hpi	Host	2
BAESF_12392.mRNA.1	18	426	0.0422535	R1_2hpi	Host	2
BAESF_12417.mRNA.1	8	184	0.0434783	R1_2hpi	Host	2
BAESF_12418.mRNA.1	12	289	0.0415225	R1_2hpi	Host	2
BAESF_12423.mRNA.1	21	833	0.0252101	R1_2hpi	Host	2
BAESF_12425.mRNA.1	4	70	0.0571429	R1_2hpi	Host	2
BAESF_12446.mRNA.1	15	695	0.0215827	R1_2hpi	Host	2
BAESF_12455.mRNA.1	8	168	0.047619	R1_2hpi	Host	2
BAESF_12483.mRNA.1	12	187	0.0641711	R1_2hpi	Host	2
BAESF_12485.mRNA.1	2	75	0.0266667	R1_2hpi	Host	2
BAESF_12493.mRNA.1	21	498	0.0421687	R1_2hpi	Host	2
BAESF_12515.mRNA.1	4	103	0.038835	R1_2hpi	Host	2
BAESF_12519.mRNA.1	16	367	0.0435967	R1_2hpi	Host	2
BAESF_12526.mRNA.1	8	149	0.0536913	R1_2hpi	Host	2
BAESF_12555.mRNA.1	13	207	0.0628019	R1_2hpi	Host	2
BAESF_12573.mRNA.1	9	222	0.0405405	R1_2hpi	Host	2
BAESF_12580.mRNA.1	3	64	0.046875	R1_2hpi	Host	2
BAESF_12596.mRNA.1	8	119	0.0672269	R1_2hpi	Host	2
BAESF_12649.mRNA.1	11	168	0.0654762	R1_2hpi	Host	2
BAESF_12650.mRNA.1	15	207	0.0724638	R1_2hpi	Host	2
BAESF_12650.mRNA.2	13	166	0.0783133	R1_2hpi	Host	2
BAESF_12656.mRNA.1	14	354	0.039548	R1_2hpi	Host	2
BAESF_12693.mRNA.1	11	197	0.0558376	R1_2hpi	Host	2
BAESF_12757.mRNA.1	5	182	0.0274725	R1_2hpi	Host	2
BAESF_12787.mRNA.1	11	216	0.0509259	R1_2hpi	Host	2
BAESF_12802.mRNA.1	6	100	0.06	R1_2hpi	Host	2
BAESF_12804.mRNA.1	12	173	0.0693642	R1_2hpi	Host	2
BAESF_12826.mRNA.1	26	897	0.0289855	R1_2hpi	Host	2
BAESF_12827.mRNA.1	4	75	0.0533333	R1_2hpi	Host	2
BAESF_12836.mRNA.1	7	143	0.048951	R1_2hpi	Host	2
BAESF_12893.mRNA.1	5	255	0.0196078	R1_2hpi	Host	2
BAESF_12918.mRNA.1	22	360	0.0611111	R1_2hpi	Host	2
BAESF_12947.mRNA.1	17	290	0.0586207	R1_2hpi	Host	2
BAESF_12951.mRNA.1	9	236	0.0381356	R1_2hpi	Host	2
BAESF_12967.mRNA.1	25	677	0.0369276	R1_2hpi	Host	2
BAESF_12976.mRNA.1	16	278	0.057554	R1_2hpi	Host	2
BAESF_12985.mRNA.1	16	362	0.0441989	R1_2hpi	Host	2
BAESF_12996.mRNA.1	6	141	0.0425532	R1_2hpi	Host	2
BAESF_13001.mRNA.1	9	304	0.0296053	R1_2hpi	Host	2
BAESF_13045.mRNA.1	16	304	0.0526316	R1_2hpi	Host	2
BAESF_13046.mRNA.1	15	394	0.0380711	R1_2hpi	Host	2
BAESF_13050.mRNA.1	59	1171	0.0503843	R1_2hpi	Host	2
BAESF_13050.mRNA.2	57	1050	0.0542857	R1_2hpi	Host	2
BAESF_13051.mRNA.1	21	408	0.0514706	R1_2hpi	Host	2
BAESF_13055.mRNA.1	19	291	0.0652921	R1_2hpi	Host	2
BAESF_13070.mRNA.1	54	1039	0.0519731	R1_2hpi	Host	2
BAESF_13126.mRNA.1	5	183	0.0273224	R1_2hpi	Host	2
BAESF_13141.mRNA.1	30	659	0.0455235	R1_2hpi	Host	2
BAESF_13142.mRNA.1	35	817	0.0428397	R1_2hpi	Host	2
BAESF_13149.mRNA.1	16	274	0.0583942	R1_2hpi	Host	2
BAESF_13155.mRNA.1	10	254	0.0393701	R1_2hpi	Host	2
BAESF_13156.mRNA.1	5	156	0.0320513	R1_2hpi	Host	2
BAESF_13167.mRNA.1	33	700	0.0471429	R1_2hpi	Host	2
BAESF_13183.mRNA.1	4	94	0.0425532	R1_2hpi	Host	2
BAESF_13199.mRNA.1	6	147	0.0408163	R1_2hpi	Host	2
BAESF_13199.mRNA.2	13	186	0.0698925	R1_2hpi	Host	2
BAESF_13207.mRNA.1	6	112	0.0535714	R1_2hpi	Host	2
BAESF_13216.mRNA.1	2	59	0.0338983	R1_2hpi	Host	2
BAESF_13219.mRNA.1	7	127	0.0551181	R1_2hpi	Host	2
BAESF_13243.mRNA.1	2	60	0.0333333	R1_2hpi	Host	2
BAESF_13259.mRNA.1	19	453	0.0419426	R1_2hpi	Host	2
BAESF_13272.mRNA.1	16	332	0.0481928	R1_2hpi	Host	2
BAESF_13274.mRNA.1	3	130	0.0230769	R1_2hpi	Host	2
BAESF_13292.mRNA.1	40	794	0.0503778	R1_2hpi	Host	2
BAESF_13292.mRNA.2	40	794	0.0503778	R1_2hpi	Host	2
BAESF_13304.mRNA.1	17	287	0.0592334	R1_2hpi	Host	2
BAESF_13304.mRNA.2	16	295	0.0542373	R1_2hpi	Host	2
BAESF_13328.mRNA.1	10	197	0.0507614	R1_2hpi	Host	2
BAESF_13339.mRNA.1	14	293	0.0477816	R1_2hpi	Host	2
BAESF_13347.mRNA.1	3	83	0.0361446	R1_2hpi	Host	2
BAESF_13357.mRNA.1	15	319	0.0470219	R1_2hpi	Host	2
BAESF_13362.mRNA.1	5	130	0.0384615	R1_2hpi	Host	2
BAESF_13370.mRNA.1	14	184	0.076087	R1_2hpi	Host	2
BAESF_13390.mRNA.1	5	158	0.0316456	R1_2hpi	Host	2
BAESF_13391.mRNA.1	9	198	0.0454545	R1_2hpi	Host	2
BAESF_13421.mRNA.1	19	581	0.0327022	R1_2hpi	Host	2
BAESF_13449.mRNA.1	3	76	0.0394737	R1_2hpi	Host	2
BAESF_13457.mRNA.1	5	90	0.0555556	R1_2hpi	Host	2
BAESF_13476.mRNA.1	6	145	0.0413793	R1_2hpi	Host	2
BAESF_13527.mRNA.1	7	184	0.0380435	R1_2hpi	Host	2
BAESF_13559.mRNA.1	25	467	0.0535332	R1_2hpi	Host	2
BAESF_13559.mRNA.2	25	467	0.0535332	R1_2hpi	Host	2
BAESF_13569.mRNA.1	8	100	0.08	R1_2hpi	Host	2
BAESF_13608.mRNA.1	3	83	0.0361446	R1_2hpi	Host	2
BAESF_13612.mRNA.1	18	529	0.0340265	R1_2hpi	Host	2
BAESF_13612.mRNA.2	17	458	0.0371179	R1_2hpi	Host	2
BAESF_13624.mRNA.1	13	371	0.0350404	R1_2hpi	Host	2
BAESF_13666.mRNA.1	6	130	0.0461538	R1_2hpi	Host	2
BAESF_13679.mRNA.1	12	438	0.0273973	R1_2hpi	Host	2
BAESF_13706.mRNA.1	16	438	0.0365297	R1_2hpi	Host	2
BAESF_13714.mRNA.1	11	240	0.0458333	R1_2hpi	Host	2
BAESF_13731.mRNA.1	14	275	0.0509091	R1_2hpi	Host	2
BAESF_13761.mRNA.1	26	751	0.0346205	R1_2hpi	Host	2
BAESF_13761.mRNA.2	26	755	0.0344371	R1_2hpi	Host	2
BAESF_13936.mRNA.1	16	371	0.0431267	R1_2hpi	Host	2
BAESF_13952.mRNA.1	15	321	0.046729	R1_2hpi	Host	2
BAESF_13964.mRNA.1	26	703	0.0369844	R1_2hpi	Host	2
BAESF_13967.mRNA.1	17	371	0.0458221	R1_2hpi	Host	2
BAESF_13996.mRNA.1	18	454	0.0396476	R1_2hpi	Host	2
BAESF_13996.mRNA.2	18	455	0.0395604	R1_2hpi	Host	2
BAESF_13996.mRNA.3	18	454	0.0396476	R1_2hpi	Host	2
BAESF_14006.mRNA.1	5	99	0.0505051	R1_2hpi	Host	2
BAESF_14006.mRNA.2	5	107	0.046729	R1_2hpi	Host	2
BAESF_14028.mRNA.1	39	769	0.0507152	R1_2hpi	Host	2
BAESF_14028.mRNA.2	39	769	0.0507152	R1_2hpi	Host	2
BAESF_14028.mRNA.4	39	769	0.0507152	R1_2hpi	Host	2
BAESF_14036.mRNA.1	8	210	0.0380952	R1_2hpi	Host	2
BAESF_14043.mRNA.1	25	612	0.0408497	R1_2hpi	Host	2
BAESF_14049.mRNA.1	24	449	0.0534521	R1_2hpi	Host	2
BAESF_14058.mRNA.1	19	523	0.0363289	R1_2hpi	Host	2
BAESF_14073.mRNA.1	42	735	0.0571429	R1_2hpi	Host	2
BAESF_14076.mRNA.1	20	363	0.0550964	R1_2hpi	Host	2
BAESF_14082.mRNA.1	19	296	0.0641892	R1_2hpi	Host	2
BAESF_14098.mRNA.1	9	240	0.0375	R1_2hpi	Host	2
BAESF_14103.mRNA.1	9	197	0.0456853	R1_2hpi	Host	2
BAESF_14109.mRNA.1	14	293	0.0477816	R1_2hpi	Host	2
BAESF_14113.mRNA.1	21	509	0.0412574	R1_2hpi	Host	2
BAESF_14115.mRNA.1	9	308	0.0292208	R1_2hpi	Host	2
BAESF_14126.mRNA.1	4	63	0.0634921	R1_2hpi	Host	2
BAESF_14131.mRNA.1	4	99	0.040404	R1_2hpi	Host	2
BAESF_14149.mRNA.1	16	361	0.0443213	R1_2hpi	Host	2
BAESF_14149.mRNA.2	16	361	0.0443213	R1_2hpi	Host	2
BAESF_14149.mRNA.3	16	361	0.0443213	R1_2hpi	Host	2
BAESF_14149.mRNA.4	16	361	0.0443213	R1_2hpi	Host	2
BAESF_14168.mRNA.1	26	527	0.0493359	R1_2hpi	Host	2
BAESF_14185.mRNA.1	17	308	0.0551948	R1_2hpi	Host	2
BAESF_14203.mRNA.1	16	342	0.0467836	R1_2hpi	Host	2
BAESF_14205.mRNA.1	7	115	0.0608696	R1_2hpi	Host	2
BAESF_14206.mRNA.1	6	138	0.0434783	R1_2hpi	Host	2
BAESF_14239.mRNA.1	8	225	0.0355556	R1_2hpi	Host	2
BAESF_14303.mRNA.1	7	197	0.035533	R1_2hpi	Host	2
BAESF_14310.mRNA.1	24	508	0.0472441	R1_2hpi	Host	2
BAESF_14327.mRNA.1	8	196	0.0408163	R1_2hpi	Host	2
BAESF_14327.mRNA.2	8	196	0.0408163	R1_2hpi	Host	2
BAESF_14342.mRNA.1	20	385	0.0519481	R1_2hpi	Host	2
BAESF_14383.mRNA.1	1	57	0.0175439	R1_2hpi	Host	2
BAESF_14385.mRNA.1	4	132	0.030303	R1_2hpi	Host	2
BAESF_14388.mRNA.1	19	351	0.0541311	R1_2hpi	Host	2
BAESF_14390.mRNA.1	3	88	0.0340909	R1_2hpi	Host	2
BAESF_14391.mRNA.1	5	143	0.034965	R1_2hpi	Host	2
BAESF_14400.mRNA.1	12	258	0.0465116	R1_2hpi	Host	2
BAESF_14421.mRNA.1	5	101	0.049505	R1_2hpi	Host	2
BAESF_14432.mRNA.1	11	210	0.052381	R1_2hpi	Host	2
BAESF_14443.mRNA.1	10	197	0.0507614	R1_2hpi	Host	2
BAESF_14512.mRNA.1	12	307	0.0390879	R1_2hpi	Host	2
BAESF_14522.mRNA.1	16	250	0.064	R1_2hpi	Host	2
BAESF_14539.mRNA.1	16	341	0.0469208	R1_2hpi	Host	2
BAESF_14539.mRNA.2	17	287	0.0592334	R1_2hpi	Host	2
BAESF_14566.mRNA.1	10	231	0.04329	R1_2hpi	Host	2
BAESF_14566.mRNA.2	10	248	0.0403226	R1_2hpi	Host	2
BAESF_14600.mRNA.1	14	262	0.0534351	R1_2hpi	Host	2
BAESF_14610.mRNA.1	6	119	0.0504202	R1_2hpi	Host	2
BAESF_14660.mRNA.1	7	132	0.0530303	R1_2hpi	Host	2
BAESF_14670.mRNA.1	7	120	0.0583333	R1_2hpi	Host	2
BAESF_14688.mRNA.1	10	225	0.0444444	R1_2hpi	Host	2
BAESF_14698.mRNA.1	40	589	0.0679117	R1_2hpi	Host	2
BAESF_14704.mRNA.1	5	133	0.037594	R1_2hpi	Host	2
BAESF_14708.mRNA.1	15	305	0.0491803	R1_2hpi	Host	2
BAESF_14730.mRNA.1	10	206	0.0485437	R1_2hpi	Host	2
BAESF_14735.mRNA.1	11	186	0.0591398	R1_2hpi	Host	2
BAESF_14745.mRNA.1	19	364	0.0521978	R1_2hpi	Host	2
BAESF_14756.mRNA.1	20	365	0.0547945	R1_2hpi	Host	2
BAESF_14761.mRNA.1	11	192	0.0572917	R1_2hpi	Host	2
BAESF_14767.mRNA.1	14	355	0.0394366	R1_2hpi	Host	2
BAESF_14781.mRNA.1	11	273	0.040293	R1_2hpi	Host	2
BAESF_14781.mRNA.2	17	269	0.063197	R1_2hpi	Host	2
BAESF_14787.mRNA.1	6	120	0.05	R1_2hpi	Host	2
BAESF_14789.mRNA.1	23	562	0.0409253	R1_2hpi	Host	2
BAESF_14801.mRNA.1	22	636	0.0345912	R1_2hpi	Host	2
BAESF_14801.mRNA.2	22	636	0.0345912	R1_2hpi	Host	2
BAESF_14805.mRNA.1	9	213	0.0422535	R1_2hpi	Host	2
BAESF_14827.mRNA.1	6	159	0.0377358	R1_2hpi	Host	2
BAESF_14828.mRNA.1	7	118	0.059322	R1_2hpi	Host	2
BAESF_14831.mRNA.1	7	126	0.0555556	R1_2hpi	Host	2
BAESF_14832.mRNA.1	11	278	0.0395683	R1_2hpi	Host	2
BAESF_14880.mRNA.1	15	434	0.0345622	R1_2hpi	Host	2
BAESF_14880.mRNA.2	15	430	0.0348837	R1_2hpi	Host	2
BAESF_14880.mRNA.3	24	465	0.0516129	R1_2hpi	Host	2
BAESF_14886.mRNA.1	7	120	0.0583333	R1_2hpi	Host	2
BAESF_14888.mRNA.1	6	143	0.041958	R1_2hpi	Host	2
BAESF_14893.mRNA.1	6	88	0.0681818	R1_2hpi	Host	2
BAESF_14894.mRNA.1	26	503	0.0516899	R1_2hpi	Host	2
BAESF_14924.mRNA.1	9	270	0.0333333	R1_2hpi	Host	2
BAESF_14943.mRNA.1	10	176	0.0568182	R1_2hpi	Host	2
BAESF_14959.mRNA.1	4	142	0.028169	R1_2hpi	Host	2
BAESF_14963.mRNA.1	16	371	0.0431267	R1_2hpi	Host	2
BAESF_15002.mRNA.1	9	229	0.0393013	R1_2hpi	Host	2
BAESF_15015.mRNA.1	5	119	0.0420168	R1_2hpi	Host	2
BAESF_15033.mRNA.1	38	790	0.0481013	R1_2hpi	Host	2
BAESF_15094.mRNA.1	31	522	0.059387	R1_2hpi	Host	2
BAESF_15094.mRNA.2	31	523	0.0592734	R1_2hpi	Host	2
BAESF_15104.mRNA.1	30	522	0.0574713	R1_2hpi	Host	2
BAESF_15104.mRNA.2	30	523	0.0573614	R1_2hpi	Host	2
BAESF_15140.mRNA.1	7	191	0.0366492	R1_2hpi	Host	2
BAESF_15145.mRNA.1	5	136	0.0367647	R1_2hpi	Host	2
BAESF_15160.mRNA.1	10	186	0.0537634	R1_2hpi	Host	2
BAESF_15160.mRNA.2	10	186	0.0537634	R1_2hpi	Host	2
BAESF_15161.mRNA.1	6	130	0.0461538	R1_2hpi	Host	2
BAESF_15173.mRNA.1	8	152	0.0526316	R1_2hpi	Host	2
BAESF_15196.mRNA.1	6	87	0.0689655	R1_2hpi	Host	2
BAESF_15214.mRNA.1	59	1220	0.0483607	R1_2hpi	Host	2
BAESF_15222.mRNA.1	4	80	0.05	R1_2hpi	Host	2
BAESF_15228.mRNA.1	7	127	0.0551181	R1_2hpi	Host	2
BAESF_15228.mRNA.2	6	157	0.0382166	R1_2hpi	Host	2
BAESF_15228.mRNA.3	4	175	0.0228571	R1_2hpi	Host	2
BAESF_15229.mRNA.1	14	264	0.0530303	R1_2hpi	Host	2
BAESF_15231.mRNA.1	5	253	0.0197628	R1_2hpi	Host	2
BAESF_15232.mRNA.1	6	90	0.0666667	R1_2hpi	Host	2
BAESF_15248.mRNA.1	22	344	0.0639535	R1_2hpi	Host	2
BAESF_15253.mRNA.1	19	404	0.0470297	R1_2hpi	Host	2
BAESF_15253.mRNA.2	17	386	0.0440415	R1_2hpi	Host	2
BAESF_15255.mRNA.1	25	454	0.0550661	R1_2hpi	Host	2
BAESF_15313.mRNA.1	4	94	0.0425532	R1_2hpi	Host	2
BAESF_15317.mRNA.1	3	132	0.0227273	R1_2hpi	Host	2
BAESF_15317.mRNA.2	5	133	0.037594	R1_2hpi	Host	2
BAESF_15320.mRNA.1	4	65	0.0615385	R1_2hpi	Host	2
BAESF_15345.mRNA.1	10	155	0.0645161	R1_2hpi	Host	2
BAESF_15380.mRNA.1	25	441	0.0566893	R1_2hpi	Host	2
BAESF_15384.mRNA.1	5	244	0.0204918	R1_2hpi	Host	2
BAESF_15386.mRNA.1	7	190	0.0368421	R1_2hpi	Host	2
BAESF_15421.mRNA.1	9	233	0.0386266	R1_2hpi	Host	2
BAESF_15423.mRNA.1	2	101	0.019802	R1_2hpi	Host	2
BAESF_15427.mRNA.1	15	255	0.0588235	R1_2hpi	Host	2
BAESF_15445.mRNA.1	8	192	0.0416667	R1_2hpi	Host	2
BAESF_15451.mRNA.1	7	123	0.0569106	R1_2hpi	Host	2
BAESF_15463.mRNA.2	14	258	0.0542636	R1_2hpi	Host	2
BAESF_15463.mRNA.4	14	258	0.0542636	R1_2hpi	Host	2
BAESF_15463.mRNA.5	14	258	0.0542636	R1_2hpi	Host	2
BAESF_15463.mRNA.6	14	258	0.0542636	R1_2hpi	Host	2
BAESF_15463.mRNA.7	14	258	0.0542636	R1_2hpi	Host	2
BAESF_00025.mRNA.1	3	245	0.0122449	R1_2hpi	Host	3
BAESF_00026.mRNA.1	10	521	0.0191939	R1_2hpi	Host	3
BAESF_00043.mRNA.1	2	147	0.0136054	R1_2hpi	Host	3
BAESF_00078.mRNA.1	5	424	0.0117925	R1_2hpi	Host	3
BAESF_00088.mRNA.1	3	140	0.0214286	R1_2hpi	Host	3
BAESF_00095.mRNA.1	4	172	0.0232558	R1_2hpi	Host	3
BAESF_00101.mRNA.1	2	113	0.0176991	R1_2hpi	Host	3
BAESF_00104.mRNA.1	11	445	0.0247191	R1_2hpi	Host	3
BAESF_00107.mRNA.1	2	94	0.0212766	R1_2hpi	Host	3
BAESF_00115.mRNA.1	2	130	0.0153846	R1_2hpi	Host	3
BAESF_00116.mRNA.1	6	295	0.020339	R1_2hpi	Host	3
BAESF_00118.mRNA.1	11	435	0.0252874	R1_2hpi	Host	3
BAESF_00126.mRNA.1	6	324	0.0185185	R1_2hpi	Host	3
BAESF_00138.mRNA.1	1	194	0.00515464	R1_2hpi	Host	3
BAESF_00141.mRNA.1	2	76	0.0263158	R1_2hpi	Host	3
BAESF_00169.mRNA.1	7	354	0.019774	R1_2hpi	Host	3
BAESF_00172.mRNA.1	1	89	0.011236	R1_2hpi	Host	3
BAESF_00184.mRNA.1	6	568	0.0105634	R1_2hpi	Host	3
BAESF_00224.mRNA.1	6	592	0.0101351	R1_2hpi	Host	3
BAESF_00228.mRNA.1	3	171	0.0175439	R1_2hpi	Host	3
BAESF_00233.mRNA.1	7	330	0.0212121	R1_2hpi	Host	3
BAESF_00236.mRNA.1	6	371	0.0161725	R1_2hpi	Host	3
BAESF_00261.mRNA.1	4	248	0.016129	R1_2hpi	Host	3
BAESF_00265.mRNA.1	3	206	0.0145631	R1_2hpi	Host	3
BAESF_00268.mRNA.1	6	305	0.0196721	R1_2hpi	Host	3
BAESF_00273.mRNA.1	4	196	0.0204082	R1_2hpi	Host	3
BAESF_00289.mRNA.1	1	63	0.015873	R1_2hpi	Host	3
BAESF_00296.mRNA.1	8	481	0.016632	R1_2hpi	Host	3
BAESF_00297.mRNA.1	10	487	0.0205339	R1_2hpi	Host	3
BAESF_00300.mRNA.1	8	443	0.0180587	R1_2hpi	Host	3
BAESF_00307.mRNA.1	12	484	0.0247934	R1_2hpi	Host	3
BAESF_00336.mRNA.1	3	134	0.0223881	R1_2hpi	Host	3
BAESF_00347.mRNA.1	4	230	0.0173913	R1_2hpi	Host	3
BAESF_00409.mRNA.1	4	127	0.0314961	R1_2hpi	Host	3
BAESF_00417.mRNA.1	2	143	0.013986	R1_2hpi	Host	3
BAESF_00429.mRNA.1	7	427	0.0163934	R1_2hpi	Host	3
BAESF_00461.mRNA.1	7	408	0.0171569	R1_2hpi	Host	3
BAESF_00476.mRNA.1	3	157	0.0191083	R1_2hpi	Host	3
BAESF_00488.mRNA.1	5	266	0.018797	R1_2hpi	Host	3
BAESF_00523.mRNA.1	4	158	0.0253165	R1_2hpi	Host	3
BAESF_00538.mRNA.1	7	393	0.0178117	R1_2hpi	Host	3
BAESF_00539.mRNA.1	2	201	0.00995025	R1_2hpi	Host	3
BAESF_00540.mRNA.1	3	147	0.0204082	R1_2hpi	Host	3
BAESF_00613.mRNA.1	9	417	0.0215827	R1_2hpi	Host	3
BAESF_00619.mRNA.1	9	531	0.0169492	R1_2hpi	Host	3
BAESF_00642.mRNA.1	3	209	0.0143541	R1_2hpi	Host	3
BAESF_00655.mRNA.1	13	565	0.0230088	R1_2hpi	Host	3
BAESF_00682.mRNA.1	3	135	0.0222222	R1_2hpi	Host	3
BAESF_00692.mRNA.1	12	475	0.0252632	R1_2hpi	Host	3
BAESF_00709.mRNA.1	6	246	0.0243902	R1_2hpi	Host	3
BAESF_00752.mRNA.1	9	464	0.0193966	R1_2hpi	Host	3
BAESF_00765.mRNA.1	7	395	0.0177215	R1_2hpi	Host	3
BAESF_00768.mRNA.1	13	493	0.0263692	R1_2hpi	Host	3
BAESF_00778.mRNA.1	8	452	0.0176991	R1_2hpi	Host	3
BAESF_00796.mRNA.1	12	674	0.0178042	R1_2hpi	Host	3
BAESF_00798.mRNA.1	9	541	0.0166359	R1_2hpi	Host	3
BAESF_00807.mRNA.1	2	197	0.0101523	R1_2hpi	Host	3
BAESF_00820.mRNA.1	7	246	0.0284553	R1_2hpi	Host	3
BAESF_00848.mRNA.1	2	248	0.00806452	R1_2hpi	Host	3
BAESF_00861.mRNA.1	5	182	0.0274725	R1_2hpi	Host	3
BAESF_00869.mRNA.1	2	104	0.0192308	R1_2hpi	Host	3
BAESF_00878.mRNA.1	4	211	0.0189573	R1_2hpi	Host	3
BAESF_00900.mRNA.1	7	371	0.0188679	R1_2hpi	Host	3
BAESF_00903.mRNA.1	9	549	0.0163934	R1_2hpi	Host	3
BAESF_00938.mRNA.1	2	143	0.013986	R1_2hpi	Host	3
BAESF_00974.mRNA.1	5	241	0.0207469	R1_2hpi	Host	3
BAESF_01074.mRNA.1	4	523	0.00764818	R1_2hpi	Host	3
BAESF_01118.mRNA.1	6	629	0.00953895	R1_2hpi	Host	3
BAESF_01127.mRNA.1	3	121	0.0247934	R1_2hpi	Host	3
BAESF_01177.mRNA.1	2	93	0.0215054	R1_2hpi	Host	3
BAESF_01202.mRNA.1	4	163	0.0245399	R1_2hpi	Host	3
BAESF_01228.mRNA.1	2	124	0.016129	R1_2hpi	Host	3
BAESF_01233.mRNA.1	5	507	0.00986193	R1_2hpi	Host	3
BAESF_01264.mRNA.1	3	73	0.0410959	R1_2hpi	Host	3
BAESF_01289.mRNA.1	9	572	0.0157343	R1_2hpi	Host	3
BAESF_01296.mRNA.1	9	372	0.0241935	R1_2hpi	Host	3
BAESF_01334.mRNA.1	3	208	0.0144231	R1_2hpi	Host	3
BAESF_01340.mRNA.1	4	168	0.0238095	R1_2hpi	Host	3
BAESF_01349.mRNA.1	13	663	0.0196078	R1_2hpi	Host	3
BAESF_01414.mRNA.1	3	227	0.0132159	R1_2hpi	Host	3
BAESF_01415.mRNA.3	6	355	0.0169014	R1_2hpi	Host	3
BAESF_01444.mRNA.1	5	432	0.0115741	R1_2hpi	Host	3
BAESF_01463.mRNA.1	9	426	0.0211268	R1_2hpi	Host	3
BAESF_01532.mRNA.1	5	194	0.0257732	R1_2hpi	Host	3
BAESF_01558.mRNA.1	8	384	0.0208333	R1_2hpi	Host	3
BAESF_01563.mRNA.1	2	66	0.030303	R1_2hpi	Host	3
BAESF_01650.mRNA.1	2	98	0.0204082	R1_2hpi	Host	3
BAESF_01659.mRNA.1	2	68	0.0294118	R1_2hpi	Host	3
BAESF_01659.mRNA.2	3	91	0.032967	R1_2hpi	Host	3
BAESF_01662.mRNA.1	4	180	0.0222222	R1_2hpi	Host	3
BAESF_01676.mRNA.1	8	401	0.0199501	R1_2hpi	Host	3
BAESF_01766.mRNA.1	1	126	0.00793651	R1_2hpi	Host	3
BAESF_01775.mRNA.1	3	169	0.0177515	R1_2hpi	Host	3
BAESF_01780.mRNA.1	2	185	0.0108108	R1_2hpi	Host	3
BAESF_01792.mRNA.1	4	157	0.0254777	R1_2hpi	Host	3
BAESF_01809.mRNA.1	2	116	0.0172414	R1_2hpi	Host	3
BAESF_01857.mRNA.1	2	92	0.0217391	R1_2hpi	Host	3
BAESF_01889.mRNA.1	4	225	0.0177778	R1_2hpi	Host	3
BAESF_01911.mRNA.1	3	218	0.0137615	R1_2hpi	Host	3
BAESF_01911.mRNA.2	3	218	0.0137615	R1_2hpi	Host	3
BAESF_01913.mRNA.1	5	260	0.0192308	R1_2hpi	Host	3
BAESF_01928.mRNA.1	3	179	0.0167598	R1_2hpi	Host	3
[truncated: 17,398 more rows]
