# Supplementary material for: A giant virus forms a specialized subcellular environment within its amoeba host for efficient translation
Source: Nat Microbiol. 2026 Jan 9;11(2):584–96. doi: 10.1038/s41564-025-02234-x (PMC12872441; doi:10.1038/s41564-025-02234-x)
Supplement: Supplementary file 13 — Unprocessed gels for Extended Data Fig. 5a,b. [file 41564_2025_2234_MOESM13_ESM.zip]

Archive with 7 entries (6 files):
- FigureS5_gel_image/
- FigureS5_gel_image/.DS_Store
- __MACOSX/FigureS5_gel_image/._.DS_Store
- FigureS5_gel_image/FigureS5A_122322_RT.jpg
- __MACOSX/FigureS5_gel_image/._FigureS5A_122322_RT.jpg
- FigureS5_gel_image/FigureS5B_121622_RT_condition_check.jpg
- __MACOSX/FigureS5_gel_image/._FigureS5B_121622_RT_condition_check.jpg
