# Supplementary material for: A giant virus forms a specialized subcellular environment within its amoeba host for efficient translation
Source: Nat Microbiol. 2026 Jan 9;11(2):584–96. doi: 10.1038/s41564-025-02234-x (PMC12872441; doi:10.1038/s41564-025-02234-x)
Supplement: Supplementary file 14 — Source data for all subfigures in Extended Data Fig. 5c. [file 41564_2025_2234_MOESM14_ESM.xlsx]

## Sheet: Sheet1
Fig. S4C Comparison of tRNA supply (W-score) and ribosome occupancy for amoeba mRNAs in the growing condition.
sample	Asite	Occupancy_Host	replicate	time	CO_scaled	AA	W_score
R1_0hpi	AAA	1.14209	R1	0hpi	0.713831	Lys	0.620003
R1_0hpi	AAC	1.05695	R1	0hpi	0.337588	Asn	2.73995
R1_0hpi	AAG	0.899552	R1	0hpi	-0.357879	Lys	5.87904
R1_0hpi	AAT	1.13187	R1	0hpi	0.668651	Asn	2.71776
R1_0hpi	ACA	0.795326	R1	0hpi	-0.818421	Thr	1.43725
R1_0hpi	ACC	0.876819	R1	0hpi	-0.45833	Thr	5.44856
R1_0hpi	ACG	0.885006	R1	0hpi	-0.422155	Thr	5.39978
R1_0hpi	ACT	0.901193	R1	0hpi	-0.350628	Thr	5.44856
R1_0hpi	AGA	1.58372	R1	0hpi	2.66521	Arg	0.400737
R1_0hpi	AGC	0.966677	R1	0hpi	-0.0612752	Ser	1.6631
R1_0hpi	AGG	1.11086	R1	0hpi	0.575829	Arg	0.985592
R1_0hpi	AGT	1.18376	R1	0hpi	0.897955	Ser	1.64964
R1_0hpi	ATA	1.54567	R1	0hpi	2.49708	Ile	0.367127
R1_0hpi	ATC	0.899224	R1	0hpi	-0.359328	Ile	3.28536
R1_0hpi	ATG	0.910914	R1	0hpi	-0.307675	Met	4.8722
R1_0hpi	ATT	0.850833	R1	0hpi	-0.573152	Ile	3.28536
R1_0hpi	CAA	0.955064	R1	0hpi	-0.112593	Gln	0.138914
R1_0hpi	CAC	1.06876	R1	0hpi	0.389813	His	0.430838
R1_0hpi	CAG	0.903939	R1	0hpi	-0.338493	Gln	0.994836
R1_0hpi	CAT	1.10316	R1	0hpi	0.541783	His	0.427349
R1_0hpi	CCA	0.860834	R1	0hpi	-0.528961	Pro	0.073131
R1_0hpi	CCC	0.687781	R1	0hpi	-1.29362	Pro	3.98177
R1_0hpi	CCG	0.793256	R1	0hpi	-0.827566	Pro	1.22237
R1_0hpi	CCT	0.777927	R1	0hpi	-0.8953	Pro	3.98177
R1_0hpi	CGA	0.929171	R1	0hpi	-0.227005	Arg	2.03867
R1_0hpi	CGC	0.963978	R1	0hpi	-0.0732045	Arg	4.97217
R1_0hpi	CGG	1.00644	R1	0hpi	0.114429	Arg	1.10412
R1_0hpi	CGT	0.921041	R1	0hpi	-0.262926	Arg	4.97217
R1_0hpi	CTA	0.96494	R1	0hpi	-0.0689504	Leu	0.131485
R1_0hpi	CTC	0.772079	R1	0hpi	-0.92114	Leu	3.59517
R1_0hpi	CTG	0.879182	R1	0hpi	-0.44789	Leu	1.70598
R1_0hpi	CTT	0.726701	R1	0hpi	-1.12165	Leu	3.59517
R1_0hpi	GAA	1.57169	R1	0hpi	2.61206	Glu	0.82667
R1_0hpi	GAC	1.16728	R1	0hpi	0.825129	Asp	1.63262
R1_0hpi	GAG	1.83067	R1	0hpi	3.75641	Glu	2.39922
R1_0hpi	GAT	1.0821	R1	0hpi	0.448735	Asp	1.63454
R1_0hpi	GCA	1.12174	R1	0hpi	0.623878	Ala	0.84998
R1_0hpi	GCC	0.774447	R1	0hpi	-0.910678	Ala	8.22494
R1_0hpi	GCG	0.939404	R1	0hpi	-0.181787	Ala	4.65715
R1_0hpi	GCT	0.808457	R1	0hpi	-0.760399	Ala	8.22494
R1_0hpi	GGA	1.15668	R1	0hpi	0.778297	Gly	3.58148
R1_0hpi	GGC	0.887015	R1	0hpi	-0.413279	Gly	4.52727
R1_0hpi	GGG	1.03919	R1	0hpi	0.25914	Gly	0.639284
R1_0hpi	GGT	0.874663	R1	0hpi	-0.467858	Gly	4.49061
R1_0hpi	GTA	0.802372	R1	0hpi	-0.787285	Val	0.660033
R1_0hpi	GTC	0.779117	R1	0hpi	-0.890042	Val	3.35609
R1_0hpi	GTG	0.718619	R1	0hpi	-1.15736	Val	2.8991
R1_0hpi	GTT	0.735373	R1	0hpi	-1.08333	Val	3.35609
R1_0hpi	TAC	1.10372	R1	0hpi	0.54428	Tyr	2.75788
R1_0hpi	TAT	1.19451	R1	0hpi	0.945432	Tyr	2.73765
R1_0hpi	TCA	1.16669	R1	0hpi	0.822509	Ser	0.445917
R1_0hpi	TCC	1.00318	R1	0hpi	0.100015	Ser	0.0918418
R1_0hpi	TCG	1.10608	R1	0hpi	0.554689	Ser	0.135249
R1_0hpi	TCT	0.996759	R1	0hpi	0.0716451	Ser	0.0918418
R1_0hpi	TGC	0.668759	R1	0hpi	-1.37768	Cys	2.24038
R1_0hpi	TGG	1.36119	R1	0hpi	1.68193	Trp	1.56987
R1_0hpi	TGT	0.723171	R1	0hpi	-1.13725	Cys	2.28676
R1_0hpi	TTA	0.81417	R1	0hpi	-0.735155	Leu	0.174774
R1_0hpi	TTC	0.98814	R1	0hpi	0.0335609	Phe	4.37302
R1_0hpi	TTG	0.870419	R1	0hpi	-0.48661	Leu	0.387309
R1_0hpi	TTT	0.797053	R1	0hpi	-0.810788	Phe	4.3376
R1_2hpi	AAA	0.948008	R1	2hpi	-0.141853	Lys	0.587391
R1_2hpi	AAC	1.03767	R1	2hpi	0.283019	Asn	3.79463
R1_2hpi	AAG	0.96109	R1	2hpi	-0.0798615	Lys	5.09045
R1_2hpi	AAT	1.22189	R1	2hpi	1.15601	Asn	3.7639
R1_2hpi	ACA	0.8201	R1	2hpi	-0.747984	Thr	1.3182
R1_2hpi	ACC	0.842507	R1	2hpi	-0.641801	Thr	5.22348
R1_2hpi	ACG	0.914499	R1	2hpi	-0.300644	Thr	5.46543
R1_2hpi	ACT	0.915706	R1	2hpi	-0.294927	Thr	5.22348
R1_2hpi	AGA	1.56079	R1	2hpi	2.76201	Arg	0.359228
R1_2hpi	AGC	0.99094	R1	2hpi	0.0615932	Ser	1.76124
R1_2hpi	AGG	1.10464	R1	2hpi	0.600407	Arg	0.976196
R1_2hpi	AGT	1.3062	R1	2hpi	1.55553	Ser	1.74697
R1_2hpi	ATA	1.58891	R1	2hpi	2.89526	Ile	0.394984
R1_2hpi	ATC	0.883832	R1	2hpi	-0.44597	Ile	3.55946
R1_2hpi	ATG	0.881493	R1	2hpi	-0.457051	Met	5.22352
R1_2hpi	ATT	0.856345	R1	2hpi	-0.576225	Ile	3.55946
R1_2hpi	CAA	0.96415	R1	2hpi	-0.065358	Gln	0.161018
R1_2hpi	CAC	1.03402	R1	2hpi	0.265726	His	0.515962
R1_2hpi	CAG	0.915885	R1	2hpi	-0.294078	Gln	1.18355
R1_2hpi	CAT	1.09067	R1	2hpi	0.534185	His	0.511783
R1_2hpi	CCA	0.903734	R1	2hpi	-0.351658	Pro	0.0441229
R1_2hpi	CCC	0.6897	R1	2hpi	-1.36592	Pro	3.43166
R1_2hpi	CCG	0.809329	R1	2hpi	-0.799021	Pro	1.29185
R1_2hpi	CCT	0.673266	R1	2hpi	-1.4438	Pro	3.43166
R1_2hpi	CGA	0.985062	R1	2hpi	0.0337402	Arg	1.91604
R1_2hpi	CGC	1.02147	R1	2hpi	0.206254	Arg	5.00598
R1_2hpi	CGG	0.970796	R1	2hpi	-0.0338639	Arg	1.05215
R1_2hpi	CGT	0.987704	R1	2hpi	0.0462569	Arg	5.00598
R1_2hpi	CTA	1.05527	R1	2hpi	0.366432	Leu	0.129435
R1_2hpi	CTC	0.78225	R1	2hpi	-0.927344	Leu	3.17651
R1_2hpi	CTG	0.914058	R1	2hpi	-0.302736	Leu	1.59488
R1_2hpi	CTT	0.779617	R1	2hpi	-0.939821	Leu	3.17651
R1_2hpi	GAA	1.38947	R1	2hpi	1.95015	Glu	0.869803
R1_2hpi	GAC	1.11013	R1	2hpi	0.626414	Asp	2.10298
R1_2hpi	GAG	1.42697	R1	2hpi	2.12787	Glu	2.77959
R1_2hpi	GAT	1.10645	R1	2hpi	0.608972	Asp	2.10332
R1_2hpi	GCA	1.20036	R1	2hpi	1.054	Ala	0.855226
R1_2hpi	GCC	0.795381	R1	2hpi	-0.865118	Ala	7.71608
R1_2hpi	GCG	0.979012	R1	2hpi	0.00506702	Ala	4.64059
R1_2hpi	GCT	0.831516	R1	2hpi	-0.693883	Ala	7.71608
R1_2hpi	GGA	1.03113	R1	2hpi	0.252036	Gly	3.59961
R1_2hpi	GGC	0.861168	R1	2hpi	-0.553369	Gly	4.36687
R1_2hpi	GGG	1.14213	R1	2hpi	0.778061	Gly	0.581248
R1_2hpi	GGT	0.887941	R1	2hpi	-0.426496	Gly	4.33151
R1_2hpi	GTA	0.777399	R1	2hpi	-0.950332	Val	0.725671
R1_2hpi	GTC	0.745255	R1	2hpi	-1.10266	Val	3.53209
R1_2hpi	GTG	0.770147	R1	2hpi	-0.9847	Val	2.67956
R1_2hpi	GTT	0.739045	R1	2hpi	-1.13209	Val	3.53209
R1_2hpi	TAC	1.09071	R1	2hpi	0.534401	Tyr	2.68684
R1_2hpi	TAT	1.20488	R1	2hpi	1.07541	Tyr	2.66693
R1_2hpi	TCA	1.17077	R1	2hpi	0.913771	Ser	0.43495
R1_2hpi	TCC	1.01558	R1	2hpi	0.178344	Ser	0.102842
R1_2hpi	TCG	1.20201	R1	2hpi	1.06181	Ser	0.152115
R1_2hpi	TCT	0.954886	R1	2hpi	-0.109259	Ser	0.102842
R1_2hpi	TGC	0.677892	R1	2hpi	-1.42188	Cys	2.17824
R1_2hpi	TGG	1.28186	R1	2hpi	1.44021	Trp	1.64939
R1_2hpi	TGT	0.649209	R1	2hpi	-1.5578	Cys	2.23696
R1_2hpi	TTA	0.484455	R1	2hpi	-2.33853	Leu	0.16923
R1_2hpi	TTC	0.99346	R1	2hpi	0.0735331	Phe	4.45487
R1_2hpi	TTG	0.986913	R1	2hpi	0.0425112	Leu	0.369264
R1_2hpi	TTT	0.821671	R1	2hpi	-0.740539	Phe	4.41879
R1_4hpi	AAA	1.11231	R1	4hpi	0.827095	Lys	0.54421
R1_4hpi	AAC	1.04965	R1	4hpi	0.481105	Asn	2.65735
R1_4hpi	AAG	0.922351	R1	4hpi	-0.221787	Lys	5.9259
R1_4hpi	AAT	1.12245	R1	4hpi	0.883127	Asn	2.63582
R1_4hpi	ACA	0.822497	R1	4hpi	-0.773154	Thr	1.54639
R1_4hpi	ACC	0.883466	R1	4hpi	-0.4365	Thr	3.8054
R1_4hpi	ACG	0.912225	R1	4hpi	-0.2777	Thr	5.24318
R1_4hpi	ACT	0.99661	R1	4hpi	0.188256	Thr	3.8054
R1_4hpi	AGA	1.34472	R1	4hpi	2.11042	Arg	0.460807
R1_4hpi	AGC	0.955171	R1	4hpi	-0.0405605	Ser	2.30792
R1_4hpi	AGG	1.08279	R1	4hpi	0.664094	Arg	1.13019
R1_4hpi	AGT	1.20978	R1	4hpi	1.36534	Ser	2.28923
R1_4hpi	ATA	1.1848	R1	4hpi	1.22739	Ile	0.490092
R1_4hpi	ATC	0.887306	R1	4hpi	-0.415292	Ile	3.64755
R1_4hpi	ATG	0.848959	R1	4hpi	-0.62704	Met	5.93321
R1_4hpi	ATT	0.865384	R1	4hpi	-0.536341	Ile	3.64755
R1_4hpi	CAA	0.92273	R1	4hpi	-0.21969	Gln	0.188462
R1_4hpi	CAC	1.09701	R1	4hpi	0.742641	His	0.527755
R1_4hpi	CAG	0.828532	R1	4hpi	-0.739832	Gln	1.11315
R1_4hpi	CAT	1.01256	R1	4hpi	0.276319	His	0.523481
R1_4hpi	CCA	0.896325	R1	4hpi	-0.365494	Pro	0.0532295
R1_4hpi	CCC	0.737405	R1	4hpi	-1.24301	Pro	3.71859
R1_4hpi	CCG	0.847644	R1	4hpi	-0.634298	Pro	1.26654
R1_4hpi	CCT	0.723678	R1	4hpi	-1.31881	Pro	3.71859
R1_4hpi	CGA	0.963413	R1	4hpi	0.00494687	Arg	1.97653
R1_4hpi	CGC	1.03351	R1	4hpi	0.391982	Arg	5.15404
R1_4hpi	CGG	0.978235	R1	4hpi	0.0867918	Arg	1.07229
R1_4hpi	CGT	0.978489	R1	4hpi	0.0881942	Arg	5.15404
R1_4hpi	CTA	0.903399	R1	4hpi	-0.326431	Leu	0.134224
R1_4hpi	CTC	0.79092	R1	4hpi	-0.947513	Leu	2.81448
R1_4hpi	CTG	0.912114	R1	4hpi	-0.278313	Leu	1.43085
R1_4hpi	CTT	0.781716	R1	4hpi	-0.998335	Leu	2.81448
R1_4hpi	GAA	1.44059	R1	4hpi	2.63978	Glu	0.635577
R1_4hpi	GAC	1.11898	R1	4hpi	0.863974	Asp	1.58542
R1_4hpi	GAG	1.32945	R1	4hpi	2.02613	Glu	2.7245
R1_4hpi	GAT	1.10248	R1	4hpi	0.772849	Asp	1.59962
R1_4hpi	GCA	1.16949	R1	4hpi	1.14285	Ala	1.01005
R1_4hpi	GCC	0.831046	R1	4hpi	-0.725949	Ala	7.08685
R1_4hpi	GCG	1.00126	R1	4hpi	0.21393	Ala	5.09538
R1_4hpi	GCT	0.840811	R1	4hpi	-0.672026	Ala	7.08685
R1_4hpi	GGA	1.15449	R1	4hpi	1.06001	Gly	3.94471
R1_4hpi	GGC	0.89037	R1	4hpi	-0.398374	Gly	4.55245
R1_4hpi	GGG	1.08407	R1	4hpi	0.671213	Gly	0.792987
R1_4hpi	GGT	0.890134	R1	4hpi	-0.39968	Gly	4.51559
R1_4hpi	GTA	0.785789	R1	4hpi	-0.975848	Val	0.719689
R1_4hpi	GTC	0.747473	R1	4hpi	-1.18742	Val	3.18709
R1_4hpi	GTG	0.752283	R1	4hpi	-1.16086	Val	2.47017
R1_4hpi	GTT	0.772163	R1	4hpi	-1.05108	Val	3.18709
R1_4hpi	TAC	1.11342	R1	4hpi	0.833278	Tyr	2.57859
R1_4hpi	TAT	1.19195	R1	4hpi	1.26685	Tyr	2.55993
R1_4hpi	TCA	1.16075	R1	4hpi	1.09459	Ser	0.504405
R1_4hpi	TCC	1.05992	R1	4hpi	0.537855	Ser	0.126206
R1_4hpi	TCG	1.22185	R1	4hpi	1.432	Ser	0.187339
R1_4hpi	TCT	1.02867	R1	4hpi	0.365275	Ser	0.126206
R1_4hpi	TGC	0.657939	R1	4hpi	-1.6818	Cys	2.63903
R1_4hpi	TGG	1.27462	R1	4hpi	1.72338	Trp	1.87369
R1_4hpi	TGT	0.694042	R1	4hpi	-1.48245	Cys	2.69874
R1_4hpi	TTA	0.676325	R1	4hpi	-1.58028	Leu	0.224795
R1_4hpi	TTC	1.06567	R1	4hpi	0.569606	Phe	4.35919
R1_4hpi	TTG	0.901954	R1	4hpi	-0.334411	Leu	0.449192
R1_4hpi	TTT	0.82366	R1	4hpi	-0.766734	Phe	4.32388
R1_8hpi	AAA	0.967246	R1	8hpi	0.0652542	Lys	0.534642
R1_8hpi	AAC	1.14006	R1	8hpi	0.841564	Asn	3.01825
R1_8hpi	AAG	0.93049	R1	8hpi	-0.0998621	Lys	5.59605
R1_8hpi	AAT	1.12588	R1	8hpi	0.777882	Asn	2.99381
R1_8hpi	ACA	0.813661	R1	8hpi	-0.624682	Thr	1.61071
R1_8hpi	ACC	0.909708	R1	8hpi	-0.19322	Thr	3.44339
R1_8hpi	ACG	0.992823	R1	8hpi	0.180154	Thr	3.90307
R1_8hpi	ACT	0.945548	R1	8hpi	-0.0322195	Thr	3.44339
R1_8hpi	AGA	1.14934	R1	8hpi	0.883272	Arg	0.581984
R1_8hpi	AGC	0.883225	R1	8hpi	-0.312187	Ser	2.65105
R1_8hpi	AGG	1.04514	R1	8hpi	0.415179	Arg	1.15566
R1_8hpi	AGT	1.07542	R1	8hpi	0.551211	Ser	2.62958
R1_8hpi	ATA	1.34196	R1	8hpi	1.74855	Ile	0.652343
R1_8hpi	ATC	0.949705	R1	8hpi	-0.0135415	Ile	3.31899
R1_8hpi	ATG	0.920484	R1	8hpi	-0.14481	Met	7.51602
R1_8hpi	ATT	0.932274	R1	8hpi	-0.0918481	Ile	3.31899
R1_8hpi	CAA	0.880832	R1	8hpi	-0.322936	Gln	0.211482
R1_8hpi	CAC	1.05991	R1	8hpi	0.481525	His	0.867507
R1_8hpi	CAG	0.806158	R1	8hpi	-0.658387	Gln	0.980966
R1_8hpi	CAT	1.08796	R1	8hpi	0.60752	His	0.860481
R1_8hpi	CCA	0.699995	R1	8hpi	-1.13529	Pro	0.0437781
R1_8hpi	CCC	0.722099	R1	8hpi	-1.036	Pro	4.08354
R1_8hpi	CCG	0.807956	R1	8hpi	-0.65031	Pro	1.05639
R1_8hpi	CCT	0.691612	R1	8hpi	-1.17295	Pro	4.08354
R1_8hpi	CGA	1.05307	R1	8hpi	0.450809	Arg	1.64735
R1_8hpi	CGC	0.934078	R1	8hpi	-0.0837437	Arg	4.28631
R1_8hpi	CGG	0.885655	R1	8hpi	-0.30127	Arg	1.00964
R1_8hpi	CGT	0.867162	R1	8hpi	-0.384343	Arg	4.28631
R1_8hpi	CTA	0.719705	R1	8hpi	-1.04675	Leu	0.175995
R1_8hpi	CTC	0.748328	R1	8hpi	-0.918171	Leu	2.72238
R1_8hpi	CTG	0.903095	R1	8hpi	-0.222924	Leu	0.985602
R1_8hpi	CTT	0.742257	R1	8hpi	-0.945446	Leu	2.72238
R1_8hpi	GAA	1.57689	R1	8hpi	2.80393	Glu	0.459905
R1_8hpi	GAC	1.3187	R1	8hpi	1.64407	Asp	1.5114
R1_8hpi	GAG	1.38566	R1	8hpi	1.94485	Glu	2.20571
R1_8hpi	GAT	1.22636	R1	8hpi	1.22926	Asp	1.53709
R1_8hpi	GCA	0.973726	R1	8hpi	0.0943658	Ala	1.02681
R1_8hpi	GCC	0.770547	R1	8hpi	-0.818362	Ala	5.43662
R1_8hpi	GCG	0.933273	R1	8hpi	-0.0873608	Ala	4.65198
R1_8hpi	GCT	0.781259	R1	8hpi	-0.770239	Ala	5.43662
R1_8hpi	GGA	1.26294	R1	8hpi	1.39358	Gly	4.19347
R1_8hpi	GGC	0.9148	R1	8hpi	-0.170343	Gly	4.59603
R1_8hpi	GGG	0.900287	R1	8hpi	-0.235541	Gly	0.821306
R1_8hpi	GGT	0.927989	R1	8hpi	-0.111097	Gly	4.55881
R1_8hpi	GTA	0.808419	R1	8hpi	-0.648229	Val	0.644395
R1_8hpi	GTC	0.804885	R1	8hpi	-0.664106	Val	2.68418
R1_8hpi	GTG	0.818788	R1	8hpi	-0.60165	Val	2.19984
R1_8hpi	GTT	0.78931	R1	8hpi	-0.734074	Val	2.68418
R1_8hpi	TAC	1.13996	R1	8hpi	0.841116	Tyr	3.23024
R1_8hpi	TAT	1.25798	R1	8hpi	1.37127	Tyr	3.20687
R1_8hpi	TCA	0.760413	R1	8hpi	-0.863885	Ser	0.564908
R1_8hpi	TCC	0.9795	R1	8hpi	0.120301	Ser	0.129265
R1_8hpi	TCG	1.0977	R1	8hpi	0.651288	Ser	0.185161
R1_8hpi	TCT	0.948547	R1	8hpi	-0.0187472	Ser	0.129265
R1_8hpi	TGC	0.699849	R1	8hpi	-1.13595	Cys	5.55635
R1_8hpi	TGG	1.40184	R1	8hpi	2.01754	Trp	1.79075
R1_8hpi	TGT	0.698236	R1	8hpi	-1.1432	Cys	5.59827
R1_8hpi	TTA	0.12727	R1	8hpi	-3.7081	Leu	0.334471
R1_8hpi	TTC	1.06902	R1	8hpi	0.522433	Phe	4.96768
R1_8hpi	TTG	0.741701	R1	8hpi	-0.947942	Leu	0.628776
R1_8hpi	TTT	0.844516	R1	8hpi	-0.486076	Phe	4.92745
R2_0hpi	AAA	1.2284	R2	0hpi	1.08025	Lys	0.583821
R2_0hpi	AAC	0.98259	R2	0hpi	0.011518	Asn	2.53154
R2_0hpi	AAG	0.878598	R2	0hpi	-0.440609	Lys	5.43943
R2_0hpi	AAT	1.18558	R2	0hpi	0.894072	Asn	2.51104
R2_0hpi	ACA	0.823736	R2	0hpi	-0.679136	Thr	1.33231
R2_0hpi	ACC	0.813385	R2	0hpi	-0.72414	Thr	5.26435
R2_0hpi	ACG	0.930599	R2	0hpi	-0.214523	Thr	5.40724
R2_0hpi	ACT	0.901627	R2	0hpi	-0.340487	Thr	5.26435
R2_0hpi	AGA	1.51	R2	0hpi	2.30457	Arg	0.413111
R2_0hpi	AGC	0.953289	R2	0hpi	-0.115873	Ser	2.07694
R2_0hpi	AGG	1.08144	R2	0hpi	0.441299	Arg	1.04061
R2_0hpi	AGT	1.14959	R2	0hpi	0.737587	Ser	2.06012
R2_0hpi	ATA	1.47836	R2	0hpi	2.167	Ile	0.358852
R2_0hpi	ATC	0.868706	R2	0hpi	-0.483619	Ile	3.36237
R2_0hpi	ATG	0.852401	R2	0hpi	-0.554508	Met	5.28914
R2_0hpi	ATT	0.831881	R2	0hpi	-0.643726	Ile	3.36237
R2_0hpi	CAA	1.05108	R2	0hpi	0.309303	Gln	0.168212
R2_0hpi	CAC	1.04755	R2	0hpi	0.293952	His	0.507865
R2_0hpi	CAG	0.947245	R2	0hpi	-0.14215	Gln	1.11408
R2_0hpi	CAT	1.12607	R2	0hpi	0.635319	His	0.503752
R2_0hpi	CCA	0.961049	R2	0hpi	-0.0821368	Pro	0.0432342
R2_0hpi	CCC	0.725069	R2	0hpi	-1.10812	Pro	4.18573
R2_0hpi	CCG	0.840443	R2	0hpi	-0.606498	Pro	1.29975
R2_0hpi	CCT	0.802863	R2	0hpi	-0.769886	Pro	4.18573
R2_0hpi	CGA	0.973015	R2	0hpi	-0.0301101	Arg	1.73198
R2_0hpi	CGC	0.990806	R2	0hpi	0.0472424	Arg	5.29188
R2_0hpi	CGG	1.00288	R2	0hpi	0.0997533	Arg	0.907757
R2_0hpi	CGT	0.977214	R2	0hpi	-0.0118539	Arg	5.29188
R2_0hpi	CTA	0.9346	R2	0hpi	-0.197128	Leu	0.132393
R2_0hpi	CTC	0.753002	R2	0hpi	-0.986667	Leu	3.37779
R2_0hpi	CTG	0.873459	R2	0hpi	-0.462956	Leu	1.74897
R2_0hpi	CTT	0.734661	R2	0hpi	-1.06641	Leu	3.37779
R2_0hpi	GAA	1.63565	R2	0hpi	2.85088	Glu	0.974333
R2_0hpi	GAC	1.1084	R2	0hpi	0.558522	Asp	1.78327
R2_0hpi	GAG	1.98366	R2	0hpi	4.36393	Glu	2.81285
R2_0hpi	GAT	1.06585	R2	0hpi	0.37352	Asp	1.78528
R2_0hpi	GCA	1.05592	R2	0hpi	0.330328	Ala	0.843483
R2_0hpi	GCC	0.774276	R2	0hpi	-0.894177	Ala	7.34266
R2_0hpi	GCG	0.939741	R2	0hpi	-0.174776	Ala	4.69684
R2_0hpi	GCT	0.80757	R2	0hpi	-0.74942	Ala	7.34266
R2_0hpi	GGA	1.17474	R2	0hpi	0.846922	Gly	3.69866
R2_0hpi	GGC	0.8962	R2	0hpi	-0.364083	Gly	4.45249
R2_0hpi	GGG	0.992178	R2	0hpi	0.0532057	Gly	0.789779
R2_0hpi	GGT	0.865004	R2	0hpi	-0.499716	Gly	4.41643
R2_0hpi	GTA	0.879782	R2	0hpi	-0.435462	Val	0.692024
R2_0hpi	GTC	0.759493	R2	0hpi	-0.958448	Val	3.46211
R2_0hpi	GTG	0.694014	R2	0hpi	-1.24313	Val	2.98318
R2_0hpi	GTT	0.744503	R2	0hpi	-1.02362	Val	3.46211
R2_0hpi	TAC	1.05681	R2	0hpi	0.334203	Tyr	2.48488
R2_0hpi	TAT	1.16294	R2	0hpi	0.795619	Tyr	2.46629
R2_0hpi	TCA	1.17284	R2	0hpi	0.838681	Ser	0.427435
R2_0hpi	TCC	0.994458	R2	0hpi	0.0631205	Ser	0.15243
R2_0hpi	TCG	1.07414	R2	0hpi	0.409537	Ser	0.222001
R2_0hpi	TCT	0.945953	R2	0hpi	-0.147768	Ser	0.15243
R2_0hpi	TGC	0.681141	R2	0hpi	-1.2991	Cys	2.15669
R2_0hpi	TGG	1.27846	R2	0hpi	1.2979	Trp	1.41067
R2_0hpi	TGT	0.653603	R2	0hpi	-1.41883	Cys	2.18839
R2_0hpi	TTA	0.851538	R2	0hpi	-0.55826	Leu	0.153898
R2_0hpi	TTC	0.944947	R2	0hpi	-0.152143	Phe	4.36798
R2_0hpi	TTG	0.940118	R2	0hpi	-0.173137	Leu	0.415829
R2_0hpi	TTT	0.834396	R2	0hpi	-0.632789	Phe	4.33261
R2_2hpi	AAA	0.973089	R2	2hpi	-0.0500266	Lys	0.629516
R2_2hpi	AAC	1.00087	R2	2hpi	0.105246	Asn	1.72155
R2_2hpi	AAG	0.930746	R2	2hpi	-0.286674	Lys	5.3593
R2_2hpi	AAT	1.1054	R2	2hpi	0.68945	Asn	1.70761
R2_2hpi	ACA	0.889359	R2	2hpi	-0.517974	Thr	1.4613
R2_2hpi	ACC	0.879508	R2	2hpi	-0.573029	Thr	5.02252
R2_2hpi	ACG	0.954695	R2	2hpi	-0.152826	Thr	5.55946
R2_2hpi	ACT	0.918251	R2	2hpi	-0.356506	Thr	5.02252
R2_2hpi	AGA	1.51229	R2	2hpi	2.96346	Arg	0.498609
R2_2hpi	AGC	0.984349	R2	2hpi	0.0129059	Ser	2.36914
R2_2hpi	AGG	1.06584	R2	2hpi	0.468335	Arg	1.19649
R2_2hpi	AGT	1.21709	R2	2hpi	1.31367	Ser	2.34995
R2_2hpi	ATA	1.34647	R2	2hpi	2.03672	Ile	0.39785
R2_2hpi	ATC	0.878761	R2	2hpi	-0.577207	Ile	3.86318
R2_2hpi	ATG	0.877204	R2	2hpi	-0.585909	Met	5.46826
R2_2hpi	ATT	0.814569	R2	2hpi	-0.935964	Ile	3.86318
R2_2hpi	CAA	0.978392	R2	2hpi	-0.0203854	Gln	0.18742
R2_2hpi	CAC	1.0648	R2	2hpi	0.462547	His	0.5446
R2_2hpi	CAG	0.930764	R2	2hpi	-0.28657	Gln	0.794291
R2_2hpi	CAT	1.19979	R2	2hpi	1.21697	His	0.540189
R2_2hpi	CCA	1.00745	R2	2hpi	0.142036	Pro	0.0439676
R2_2hpi	CCC	0.760967	R2	2hpi	-1.23553	Pro	4.09209
R2_2hpi	CCG	0.867819	R2	2hpi	-0.638358	Pro	1.36391
R2_2hpi	CCT	0.796813	R2	2hpi	-1.0352	Pro	4.09209
R2_2hpi	CGA	0.975796	R2	2hpi	-0.0348983	Arg	1.85957
R2_2hpi	CGC	1.04804	R2	2hpi	0.368867	Arg	6.66309
R2_2hpi	CGG	0.963542	R2	2hpi	-0.103383	Arg	1.15799
R2_2hpi	CGT	0.985318	R2	2hpi	0.01832	Arg	6.66309
R2_2hpi	CTA	0.972565	R2	2hpi	-0.0529538	Leu	0.137744
R2_2hpi	CTC	0.809768	R2	2hpi	-0.962796	Leu	3.21223
R2_2hpi	CTG	0.944212	R2	2hpi	-0.211413	Leu	1.62199
R2_2hpi	CTT	0.793532	R2	2hpi	-1.05353	Leu	3.21223
R2_2hpi	GAA	1.34682	R2	2hpi	2.03871	Glu	0.655453
R2_2hpi	GAC	1.09606	R2	2hpi	0.637232	Asp	1.08505
R2_2hpi	GAG	1.39199	R2	2hpi	2.29111	Glu	2.18319
R2_2hpi	GAT	1.10332	R2	2hpi	0.677831	Asp	1.09785
R2_2hpi	GCA	1.26073	R2	2hpi	1.55757	Ala	0.879925
R2_2hpi	GCC	0.830967	R2	2hpi	-0.84432	Ala	7.24302
R2_2hpi	GCG	0.966725	R2	2hpi	-0.0855897	Ala	4.64507
R2_2hpi	GCT	0.8755	R2	2hpi	-0.595432	Ala	7.24302
R2_2hpi	GGA	1.03502	R2	2hpi	0.296093	Gly	3.59605
R2_2hpi	GGC	0.881948	R2	2hpi	-0.559393	Gly	4.55618
R2_2hpi	GGG	1.06201	R2	2hpi	0.446932	Gly	0.808947
R2_2hpi	GGT	0.886034	R2	2hpi	-0.536558	Gly	4.51928
R2_2hpi	GTA	0.750275	R2	2hpi	-1.29529	Val	0.827215
R2_2hpi	GTC	0.725791	R2	2hpi	-1.43212	Val	3.68938
R2_2hpi	GTG	0.759962	R2	2hpi	-1.24115	Val	2.94033
R2_2hpi	GTT	0.741286	R2	2hpi	-1.34553	Val	3.68938
R2_2hpi	TAC	1.06635	R2	2hpi	0.471169	Tyr	1.62243
R2_2hpi	TAT	1.1854	R2	2hpi	1.13653	Tyr	1.61131
R2_2hpi	TCA	1.16365	R2	2hpi	1.01496	Ser	0.494646
R2_2hpi	TCC	1.02289	R2	2hpi	0.228299	Ser	0.161416
R2_2hpi	TCG	1.20055	R2	2hpi	1.22121	Ser	0.227935
R2_2hpi	TCT	0.981918	R2	2hpi	-0.000681051	Ser	0.161416
R2_2hpi	TGC	0.719705	R2	2hpi	-1.46614	Cys	2.55123
R2_2hpi	TGG	1.25822	R2	2hpi	1.54355	Trp	1.74577
R2_2hpi	TGT	0.819018	R2	2hpi	-0.911098	Cys	2.59911
R2_2hpi	TTA	0.550708	R2	2hpi	-2.41063	Leu	0.173068
R2_2hpi	TTC	0.97363	R2	2hpi	-0.0470004	Phe	4.17985
R2_2hpi	TTG	1.05644	R2	2hpi	0.415835	Leu	0.415633
R2_2hpi	TTT	0.824247	R2	2hpi	-0.881873	Phe	4.146
R2_4hpi	AAA	1.06126	R2	4hpi	0.419506	Lys	0.559907
R2_4hpi	AAC	1.18561	R2	4hpi	0.953658	Asn	1.41244
R2_4hpi	AAG	1.06976	R2	4hpi	0.456003	Lys	5.76034
R2_4hpi	AAT	1.29304	R2	4hpi	1.4151	Asn	1.401
R2_4hpi	ACA	0.842327	R2	4hpi	-0.520963	Thr	1.55622
R2_4hpi	ACC	0.836512	R2	4hpi	-0.545938	Thr	4.5219
R2_4hpi	ACG	0.766457	R2	4hpi	-0.846867	Thr	5.87466
R2_4hpi	ACT	0.877637	R2	4hpi	-0.369284	Thr	4.5219
R2_4hpi	AGA	1.44234	R2	4hpi	2.05647	Arg	0.501718
R2_4hpi	AGC	0.96129	R2	4hpi	-0.00994227	Ser	2.3437
R2_4hpi	AGG	1.04946	R2	4hpi	0.368803	Arg	1.14962
R2_4hpi	AGT	1.00932	R2	4hpi	0.196361	Ser	2.32472
R2_4hpi	ATA	1.54079	R2	4hpi	2.47936	Ile	0.48672
R2_4hpi	ATC	0.988321	R2	4hpi	0.106169	Ile	3.78846
R2_4hpi	ATG	0.869232	R2	4hpi	-0.405389	Met	6.26391
R2_4hpi	ATT	0.969739	R2	4hpi	0.0263482	Ile	3.78846
R2_4hpi	CAA	1.10211	R2	4hpi	0.594975	Gln	0.212478
R2_4hpi	CAC	1.00091	R2	4hpi	0.160267	His	0.564202
R2_4hpi	CAG	0.914742	R2	4hpi	-0.209894	Gln	0.857084
R2_4hpi	CAT	1.15631	R2	4hpi	0.827781	His	0.559633
R2_4hpi	CCA	0.690241	R2	4hpi	-1.17426	Pro	0.0496869
R2_4hpi	CCC	0.567663	R2	4hpi	-1.70081	Pro	3.93858
R2_4hpi	CCG	0.686898	R2	4hpi	-1.18862	Pro	1.37731
R2_4hpi	CCT	0.590933	R2	4hpi	-1.60085	Pro	3.93858
R2_4hpi	CGA	0.828237	R2	4hpi	-0.581487	Arg	2.17744
R2_4hpi	CGC	1.08231	R2	4hpi	0.509889	Arg	5.55886
R2_4hpi	CGG	0.909983	R2	4hpi	-0.23034	Arg	1.19102
R2_4hpi	CGT	1.05314	R2	4hpi	0.384587	Arg	5.55886
R2_4hpi	CTA	0.79887	R2	4hpi	-0.707633	Leu	0.139883
R2_4hpi	CTC	0.76813	R2	4hpi	-0.83968	Leu	2.96166
R2_4hpi	CTG	0.899133	R2	4hpi	-0.276945	Leu	1.46355
R2_4hpi	CTT	0.768676	R2	4hpi	-0.837334	Leu	2.96166
R2_4hpi	GAA	1.56523	R2	4hpi	2.58434	Glu	0.430464
R2_4hpi	GAC	1.14728	R2	4hpi	0.788995	Asp	0.76708
R2_4hpi	GAG	1.34147	R2	4hpi	1.62317	Glu	1.8362
R2_4hpi	GAT	1.20227	R2	4hpi	1.02521	Asp	0.788602
R2_4hpi	GCA	1.0027	R2	4hpi	0.167921	Ala	0.97563
R2_4hpi	GCC	0.734764	R2	4hpi	-0.98301	Ala	7.39778
R2_4hpi	GCG	0.8612	R2	4hpi	-0.43989	Ala	5.40885
R2_4hpi	GCT	0.724889	R2	4hpi	-1.02543	Ala	7.39778
R2_4hpi	GGA	1.04757	R2	4hpi	0.360691	Gly	3.6623
R2_4hpi	GGC	0.702403	R2	4hpi	-1.12202	Gly	4.54327
R2_4hpi	GGG	0.966752	R2	4hpi	0.0135173	Gly	0.739075
R2_4hpi	GGT	0.768428	R2	4hpi	-0.838401	Gly	4.50647
R2_4hpi	GTA	0.712581	R2	4hpi	-1.0783	Val	0.775252
R2_4hpi	GTC	0.7098	R2	4hpi	-1.09024	Val	3.05451
R2_4hpi	GTG	0.662028	R2	4hpi	-1.29545	Val	2.48313
R2_4hpi	GTT	0.748032	R2	4hpi	-0.926016	Val	3.05451
R2_4hpi	TAC	1.14211	R2	4hpi	0.766766	Tyr	1.82766
R2_4hpi	TAT	1.35724	R2	4hpi	1.69091	Tyr	1.81541
R2_4hpi	TCA	1.04213	R2	4hpi	0.337297	Ser	0.503163
R2_4hpi	TCC	1.0894	R2	4hpi	0.540374	Ser	0.122984
R2_4hpi	TCG	1.23135	R2	4hpi	1.15014	Ser	0.18477
R2_4hpi	TCT	1.15927	R2	4hpi	0.840493	Ser	0.122984
R2_4hpi	TGC	0.541957	R2	4hpi	-1.81123	Cys	3.08012
R2_4hpi	TGG	1.24058	R2	4hpi	1.18978	Trp	1.919
R2_4hpi	TGT	0.536004	R2	4hpi	-1.8368	Cys	3.12814
R2_4hpi	TTA	0.928985	R2	4hpi	-0.148711	Leu	0.248286
R2_4hpi	TTC	1.04382	R2	4hpi	0.344581	Phe	4.7296
R2_4hpi	TTG	1.05271	R2	4hpi	0.382758	Leu	0.49627
R2_4hpi	TTT	0.849293	R2	4hpi	-0.491037	Phe	4.6913
R2_8hpi	AAA	1.03191	R2	8hpi	0.46099	Lys	0.587997
R2_8hpi	AAC	1.17579	R2	8hpi	1.02638	Asn	2.39344
R2_8hpi	AAG	1.01026	R2	8hpi	0.375883	Lys	6.42444
R2_8hpi	AAT	1.44608	R2	8hpi	2.0886	Asn	2.37406
R2_8hpi	ACA	0.485029	R2	8hpi	-1.68817	Thr	1.57872
R2_8hpi	ACC	0.855473	R2	8hpi	-0.232393	Thr	3.61797
R2_8hpi	ACG	0.827505	R2	8hpi	-0.342302	Thr	4.26521
R2_8hpi	ACT	0.916736	R2	8hpi	0.0083605	Thr	3.61797
R2_8hpi	AGA	1.16798	R2	8hpi	0.995711	Arg	0.57013
R2_8hpi	AGC	0.939635	R2	8hpi	0.0983498	Ser	2.3302
R2_8hpi	AGG	1.09521	R2	8hpi	0.709713	Arg	1.15597
R2_8hpi	AGT	0.723853	R2	8hpi	-0.749636	Ser	2.31133
R2_8hpi	ATA	0.747867	R2	8hpi	-0.655266	Ile	0.599064
R2_8hpi	ATC	0.945999	R2	8hpi	0.12336	Ile	3.24221
R2_8hpi	ATG	0.869486	R2	8hpi	-0.177324	Met	6.74159
R2_8hpi	ATT	0.80236	R2	8hpi	-0.441117	Ile	3.24221
R2_8hpi	CAA	0.844996	R2	8hpi	-0.273566	Gln	0.193738
R2_8hpi	CAC	1.02068	R2	8hpi	0.416834	His	0.745749
R2_8hpi	CAG	0.847936	R2	8hpi	-0.262012	Gln	0.918409
R2_8hpi	CAT	1.09114	R2	8hpi	0.693717	His	0.739709
R2_8hpi	CCA	0.53114	R2	8hpi	-1.50696	Pro	0.0481579
R2_8hpi	CCC	0.651359	R2	8hpi	-1.03453	Pro	4.19902
R2_8hpi	CCG	0.805393	R2	8hpi	-0.4292	Pro	1.01885
R2_8hpi	CCT	0.576283	R2	8hpi	-1.32956	Pro	4.19902
R2_8hpi	CGA	0.907832	R2	8hpi	-0.0266312	Arg	1.81447
R2_8hpi	CGC	1.1122	R2	8hpi	0.776504	Arg	4.6378
R2_8hpi	CGG	0.83588	R2	8hpi	-0.309392	Arg	1.07283
R2_8hpi	CGT	0.957947	R2	8hpi	0.170311	Arg	4.6378
R2_8hpi	CTA	0.6186	R2	8hpi	-1.16326	Leu	0.156683
R2_8hpi	CTC	0.784622	R2	8hpi	-0.510824	Leu	2.84489
R2_8hpi	CTG	0.95058	R2	8hpi	0.141362	Leu	1.1857
R2_8hpi	CTT	0.745278	R2	8hpi	-0.665441	Leu	2.84489
R2_8hpi	GAA	1.5918	R2	8hpi	2.66123	Glu	0.497145
R2_8hpi	GAC	1.25903	R2	8hpi	1.3535	Asp	1.34117
R2_8hpi	GAG	1.35438	R2	8hpi	1.72821	Glu	2.0903
R2_8hpi	GAT	1.10504	R2	8hpi	0.74838	Asp	1.366
R2_8hpi	GCA	0.970296	R2	8hpi	0.218842	Ala	1.00307
R2_8hpi	GCC	0.710219	R2	8hpi	-0.803215	Ala	6.38142
R2_8hpi	GCG	0.863258	R2	8hpi	-0.201799	Ala	4.44421
R2_8hpi	GCT	0.779371	R2	8hpi	-0.531462	Ala	6.38142
R2_8hpi	GGA	1.28272	R2	8hpi	1.44662	Gly	3.78563
R2_8hpi	GGC	0.806482	R2	8hpi	-0.424919	Gly	4.56939
R2_8hpi	GGG	0.950318	R2	8hpi	0.140331	Gly	0.776174
R2_8hpi	GGT	0.943927	R2	8hpi	0.115214	Gly	4.53239
R2_8hpi	GTA	0.74825	R2	8hpi	-0.653761	Val	0.66958
R2_8hpi	GTC	0.761392	R2	8hpi	-0.602117	Val	2.91736
R2_8hpi	GTG	0.776895	R2	8hpi	-0.541192	Val	2.37217
R2_8hpi	GTT	0.785863	R2	8hpi	-0.505947	Val	2.91736
R2_8hpi	TAC	1.04395	R2	8hpi	0.508301	Tyr	2.87977
R2_8hpi	TAT	1.33441	R2	8hpi	1.64976	Tyr	2.85972
R2_8hpi	TCA	0.858932	R2	8hpi	-0.218802	Ser	0.529381
R2_8hpi	TCC	1.03227	R2	8hpi	0.462375	Ser	0.113778
R2_8hpi	TCG	1.19859	R2	8hpi	1.116	Ser	0.160939
R2_8hpi	TCT	1.14153	R2	8hpi	0.891766	Ser	0.113778
R2_8hpi	TGC	0.620133	R2	8hpi	-1.15724	Cys	5.32406
R2_8hpi	TGG	1.37726	R2	8hpi	1.81814	Trp	1.80615
R2_8hpi	TGT	0.412757	R2	8hpi	-1.97219	Cys	5.36848
R2_8hpi	TTA	0.111111	R2	8hpi	-3.1576	Leu	0.29479
R2_8hpi	TTC	0.980003	R2	8hpi	0.256987	Phe	4.96388
R2_8hpi	TTG	0.793088	R2	8hpi	-0.477556	Leu	0.609907
R2_8hpi	TTT	0.784286	R2	8hpi	-0.512147	Phe	4.92368
