# Supplementary material for: A giant virus forms a specialized subcellular environment within its amoeba host for efficient translation
Source: Nat Microbiol. 2026 Jan 9;11(2):584–96. doi: 10.1038/s41564-025-02234-x (PMC12872441; doi:10.1038/s41564-025-02234-x)
Supplement: Supplementary file 15 — Source data for all subfigures in Extended Data Fig. 6. [file 41564_2025_2234_MOESM15_ESM.xlsx]

## Sheet: Fig.S5
Fig. S5 Correlation between amoeba and APMV ribosome occupancy
source	Asite	Norm_by_averagereads	sample
Host	AAA	1.14209	R1_0hpi
Host	AAC	1.05695	R1_0hpi
Host	AAG	0.899552	R1_0hpi
Host	AAT	1.13187	R1_0hpi
Host	ACA	0.795326	R1_0hpi
Host	ACC	0.876819	R1_0hpi
Host	ACG	0.885006	R1_0hpi
Host	ACT	0.901193	R1_0hpi
Host	AGA	1.58372	R1_0hpi
Host	AGC	0.966677	R1_0hpi
Host	AGG	1.11086	R1_0hpi
Host	AGT	1.18376	R1_0hpi
Host	ATA	1.54567	R1_0hpi
Host	ATC	0.899224	R1_0hpi
Host	ATG	0.910914	R1_0hpi
Host	ATT	0.850833	R1_0hpi
Host	CAA	0.955064	R1_0hpi
Host	CAC	1.06876	R1_0hpi
Host	CAG	0.903939	R1_0hpi
Host	CAT	1.10316	R1_0hpi
Host	CCA	0.860834	R1_0hpi
Host	CCC	0.687781	R1_0hpi
Host	CCG	0.793256	R1_0hpi
Host	CCT	0.777927	R1_0hpi
Host	CGA	0.929171	R1_0hpi
Host	CGC	0.963978	R1_0hpi
Host	CGG	1.00644	R1_0hpi
Host	CGT	0.921041	R1_0hpi
Host	CTA	0.96494	R1_0hpi
Host	CTC	0.772079	R1_0hpi
Host	CTG	0.879182	R1_0hpi
Host	CTT	0.726701	R1_0hpi
Host	GAA	1.57169	R1_0hpi
Host	GAC	1.16728	R1_0hpi
Host	GAG	1.83067	R1_0hpi
Host	GAT	1.0821	R1_0hpi
Host	GCA	1.12174	R1_0hpi
Host	GCC	0.774447	R1_0hpi
Host	GCG	0.939404	R1_0hpi
Host	GCT	0.808457	R1_0hpi
Host	GGA	1.15668	R1_0hpi
Host	GGC	0.887015	R1_0hpi
Host	GGG	1.03919	R1_0hpi
Host	GGT	0.874663	R1_0hpi
Host	GTA	0.802372	R1_0hpi
Host	GTC	0.779117	R1_0hpi
Host	GTG	0.718619	R1_0hpi
Host	GTT	0.735373	R1_0hpi
Host	TAA	0.812835	R1_0hpi
Host	TAC	1.10372	R1_0hpi
Host	TAG	0.940695	R1_0hpi
Host	TAT	1.19451	R1_0hpi
Host	TCA	1.16669	R1_0hpi
Host	TCC	1.00318	R1_0hpi
Host	TCG	1.10608	R1_0hpi
Host	TCT	0.996759	R1_0hpi
Host	TGA	0.863969	R1_0hpi
Host	TGC	0.668759	R1_0hpi
Host	TGG	1.36119	R1_0hpi
Host	TGT	0.723171	R1_0hpi
Host	TTA	0.81417	R1_0hpi
Host	TTC	0.98814	R1_0hpi
Host	TTG	0.870419	R1_0hpi
Host	TTT	0.797053	R1_0hpi
Host	AAA	0.948008	R1_2hpi
Host	AAC	1.03767	R1_2hpi
Host	AAG	0.96109	R1_2hpi
Host	AAT	1.22189	R1_2hpi
Host	ACA	0.8201	R1_2hpi
Host	ACC	0.842507	R1_2hpi
Host	ACG	0.914499	R1_2hpi
Host	ACT	0.915706	R1_2hpi
Host	AGA	1.56079	R1_2hpi
Host	AGC	0.99094	R1_2hpi
Host	AGG	1.10464	R1_2hpi
Host	AGT	1.3062	R1_2hpi
Host	ATA	1.58891	R1_2hpi
Host	ATC	0.883832	R1_2hpi
Host	ATG	0.881493	R1_2hpi
Host	ATT	0.856345	R1_2hpi
Host	CAA	0.96415	R1_2hpi
Host	CAC	1.03402	R1_2hpi
Host	CAG	0.915885	R1_2hpi
Host	CAT	1.09067	R1_2hpi
Host	CCA	0.903734	R1_2hpi
Host	CCC	0.6897	R1_2hpi
Host	CCG	0.809329	R1_2hpi
Host	CCT	0.673266	R1_2hpi
Host	CGA	0.985062	R1_2hpi
Host	CGC	1.02147	R1_2hpi
Host	CGG	0.970796	R1_2hpi
Host	CGT	0.987704	R1_2hpi
Host	CTA	1.05527	R1_2hpi
Host	CTC	0.78225	R1_2hpi
Host	CTG	0.914058	R1_2hpi
Host	CTT	0.779617	R1_2hpi
Host	GAA	1.38947	R1_2hpi
Host	GAC	1.11013	R1_2hpi
Host	GAG	1.42697	R1_2hpi
Host	GAT	1.10645	R1_2hpi
Host	GCA	1.20036	R1_2hpi
Host	GCC	0.795381	R1_2hpi
Host	GCG	0.979012	R1_2hpi
Host	GCT	0.831516	R1_2hpi
Host	GGA	1.03113	R1_2hpi
Host	GGC	0.861168	R1_2hpi
Host	GGG	1.14213	R1_2hpi
Host	GGT	0.887941	R1_2hpi
Host	GTA	0.777399	R1_2hpi
Host	GTC	0.745255	R1_2hpi
Host	GTG	0.770147	R1_2hpi
Host	GTT	0.739045	R1_2hpi
Host	TAA	0.862314	R1_2hpi
Host	TAC	1.09071	R1_2hpi
Host	TAG	0.895479	R1_2hpi
Host	TAT	1.20488	R1_2hpi
Host	TCA	1.17077	R1_2hpi
Host	TCC	1.01558	R1_2hpi
Host	TCG	1.20201	R1_2hpi
Host	TCT	0.954886	R1_2hpi
Host	TGA	1.09111	R1_2hpi
Host	TGC	0.677892	R1_2hpi
Host	TGG	1.28186	R1_2hpi
Host	TGT	0.649209	R1_2hpi
Host	TTA	0.484455	R1_2hpi
Host	TTC	0.99346	R1_2hpi
Host	TTG	0.986913	R1_2hpi
Host	TTT	0.821671	R1_2hpi
Host	AAA	1.11231	R1_4hpi
Host	AAC	1.04965	R1_4hpi
Host	AAG	0.922351	R1_4hpi
Host	AAT	1.12245	R1_4hpi
Host	ACA	0.822497	R1_4hpi
Host	ACC	0.883466	R1_4hpi
Host	ACG	0.912225	R1_4hpi
Host	ACT	0.99661	R1_4hpi
Host	AGA	1.34472	R1_4hpi
Host	AGC	0.955171	R1_4hpi
Host	AGG	1.08279	R1_4hpi
Host	AGT	1.20978	R1_4hpi
Host	ATA	1.1848	R1_4hpi
Host	ATC	0.887306	R1_4hpi
Host	ATG	0.848959	R1_4hpi
Host	ATT	0.865384	R1_4hpi
Host	CAA	0.92273	R1_4hpi
Host	CAC	1.09701	R1_4hpi
Host	CAG	0.828532	R1_4hpi
Host	CAT	1.01256	R1_4hpi
Host	CCA	0.896325	R1_4hpi
Host	CCC	0.737405	R1_4hpi
Host	CCG	0.847644	R1_4hpi
Host	CCT	0.723678	R1_4hpi
Host	CGA	0.963413	R1_4hpi
Host	CGC	1.03351	R1_4hpi
Host	CGG	0.978235	R1_4hpi
Host	CGT	0.978489	R1_4hpi
Host	CTA	0.903399	R1_4hpi
Host	CTC	0.79092	R1_4hpi
Host	CTG	0.912114	R1_4hpi
Host	CTT	0.781716	R1_4hpi
Host	GAA	1.44059	R1_4hpi
Host	GAC	1.11898	R1_4hpi
Host	GAG	1.32945	R1_4hpi
Host	GAT	1.10248	R1_4hpi
Host	GCA	1.16949	R1_4hpi
Host	GCC	0.831046	R1_4hpi
Host	GCG	1.00126	R1_4hpi
Host	GCT	0.840811	R1_4hpi
Host	GGA	1.15449	R1_4hpi
Host	GGC	0.89037	R1_4hpi
Host	GGG	1.08407	R1_4hpi
Host	GGT	0.890134	R1_4hpi
Host	GTA	0.785789	R1_4hpi
Host	GTC	0.747473	R1_4hpi
Host	GTG	0.752283	R1_4hpi
Host	GTT	0.772163	R1_4hpi
Host	TAA	0.655175	R1_4hpi
Host	TAC	1.11342	R1_4hpi
Host	TAG	0.80499	R1_4hpi
Host	TAT	1.19195	R1_4hpi
Host	TCA	1.16075	R1_4hpi
Host	TCC	1.05992	R1_4hpi
Host	TCG	1.22185	R1_4hpi
Host	TCT	1.02867	R1_4hpi
Host	TGA	0.751101	R1_4hpi
Host	TGC	0.657939	R1_4hpi
Host	TGG	1.27462	R1_4hpi
Host	TGT	0.694042	R1_4hpi
Host	TTA	0.676325	R1_4hpi
Host	TTC	1.06567	R1_4hpi
Host	TTG	0.901954	R1_4hpi
Host	TTT	0.82366	R1_4hpi
Host	AAA	0.967246	R1_8hpi
Host	AAC	1.14006	R1_8hpi
Host	AAG	0.93049	R1_8hpi
Host	AAT	1.12588	R1_8hpi
Host	ACA	0.813661	R1_8hpi
Host	ACC	0.909708	R1_8hpi
Host	ACG	0.992823	R1_8hpi
Host	ACT	0.945548	R1_8hpi
Host	AGA	1.14934	R1_8hpi
Host	AGC	0.883225	R1_8hpi
Host	AGG	1.04514	R1_8hpi
Host	AGT	1.07542	R1_8hpi
Host	ATA	1.34196	R1_8hpi
Host	ATC	0.949705	R1_8hpi
Host	ATG	0.920484	R1_8hpi
Host	ATT	0.932274	R1_8hpi
Host	CAA	0.880832	R1_8hpi
Host	CAC	1.05991	R1_8hpi
Host	CAG	0.806158	R1_8hpi
Host	CAT	1.08796	R1_8hpi
Host	CCA	0.699995	R1_8hpi
Host	CCC	0.722099	R1_8hpi
Host	CCG	0.807956	R1_8hpi
Host	CCT	0.691612	R1_8hpi
Host	CGA	1.05307	R1_8hpi
Host	CGC	0.934078	R1_8hpi
Host	CGG	0.885655	R1_8hpi
Host	CGT	0.867162	R1_8hpi
Host	CTA	0.719705	R1_8hpi
Host	CTC	0.748328	R1_8hpi
Host	CTG	0.903095	R1_8hpi
Host	CTT	0.742257	R1_8hpi
Host	GAA	1.57689	R1_8hpi
Host	GAC	1.3187	R1_8hpi
Host	GAG	1.38566	R1_8hpi
Host	GAT	1.22636	R1_8hpi
Host	GCA	0.973726	R1_8hpi
Host	GCC	0.770547	R1_8hpi
Host	GCG	0.933273	R1_8hpi
Host	GCT	0.781259	R1_8hpi
Host	GGA	1.26294	R1_8hpi
Host	GGC	0.9148	R1_8hpi
Host	GGG	0.900287	R1_8hpi
Host	GGT	0.927989	R1_8hpi
Host	GTA	0.808419	R1_8hpi
Host	GTC	0.804885	R1_8hpi
Host	GTG	0.818788	R1_8hpi
Host	GTT	0.78931	R1_8hpi
Host	TAA	1.06224	R1_8hpi
Host	TAC	1.13996	R1_8hpi
Host	TAG	1.01351	R1_8hpi
Host	TAT	1.25798	R1_8hpi
Host	TCA	0.760413	R1_8hpi
Host	TCC	0.9795	R1_8hpi
Host	TCG	1.0977	R1_8hpi
Host	TCT	0.948547	R1_8hpi
Host	TGA	1.20511	R1_8hpi
Host	TGC	0.699849	R1_8hpi
Host	TGG	1.40184	R1_8hpi
Host	TGT	0.698236	R1_8hpi
Host	TTA	0.12727	R1_8hpi
Host	TTC	1.06902	R1_8hpi
Host	TTG	0.741701	R1_8hpi
Host	TTT	0.844516	R1_8hpi
Host	AAA	1.2284	R2_0hpi
Host	AAC	0.98259	R2_0hpi
Host	AAG	0.878598	R2_0hpi
Host	AAT	1.18558	R2_0hpi
Host	ACA	0.823736	R2_0hpi
Host	ACC	0.813385	R2_0hpi
Host	ACG	0.930599	R2_0hpi
Host	ACT	0.901627	R2_0hpi
Host	AGA	1.51	R2_0hpi
Host	AGC	0.953289	R2_0hpi
Host	AGG	1.08144	R2_0hpi
Host	AGT	1.14959	R2_0hpi
Host	ATA	1.47836	R2_0hpi
Host	ATC	0.868706	R2_0hpi
Host	ATG	0.852401	R2_0hpi
Host	ATT	0.831881	R2_0hpi
Host	CAA	1.05108	R2_0hpi
Host	CAC	1.04755	R2_0hpi
Host	CAG	0.947245	R2_0hpi
Host	CAT	1.12607	R2_0hpi
Host	CCA	0.961049	R2_0hpi
Host	CCC	0.725069	R2_0hpi
Host	CCG	0.840443	R2_0hpi
Host	CCT	0.802863	R2_0hpi
Host	CGA	0.973015	R2_0hpi
Host	CGC	0.990806	R2_0hpi
Host	CGG	1.00288	R2_0hpi
Host	CGT	0.977214	R2_0hpi
Host	CTA	0.9346	R2_0hpi
Host	CTC	0.753002	R2_0hpi
Host	CTG	0.873459	R2_0hpi
Host	CTT	0.734661	R2_0hpi
Host	GAA	1.63565	R2_0hpi
Host	GAC	1.1084	R2_0hpi
Host	GAG	1.98366	R2_0hpi
Host	GAT	1.06585	R2_0hpi
Host	GCA	1.05592	R2_0hpi
Host	GCC	0.774276	R2_0hpi
Host	GCG	0.939741	R2_0hpi
Host	GCT	0.80757	R2_0hpi
Host	GGA	1.17474	R2_0hpi
Host	GGC	0.8962	R2_0hpi
Host	GGG	0.992178	R2_0hpi
Host	GGT	0.865004	R2_0hpi
Host	GTA	0.879782	R2_0hpi
Host	GTC	0.759493	R2_0hpi
Host	GTG	0.694014	R2_0hpi
Host	GTT	0.744503	R2_0hpi
Host	TAA	0.813981	R2_0hpi
Host	TAC	1.05681	R2_0hpi
Host	TAG	0.887895	R2_0hpi
Host	TAT	1.16294	R2_0hpi
Host	TCA	1.17284	R2_0hpi
Host	TCC	0.994458	R2_0hpi
Host	TCG	1.07414	R2_0hpi
Host	TCT	0.945953	R2_0hpi
Host	TGA	0.834788	R2_0hpi
Host	TGC	0.681141	R2_0hpi
Host	TGG	1.27846	R2_0hpi
Host	TGT	0.653603	R2_0hpi
Host	TTA	0.851538	R2_0hpi
Host	TTC	0.944947	R2_0hpi
Host	TTG	0.940118	R2_0hpi
Host	TTT	0.834396	R2_0hpi
Host	AAA	0.973089	R2_2hpi
Host	AAC	1.00087	R2_2hpi
Host	AAG	0.930746	R2_2hpi
Host	AAT	1.1054	R2_2hpi
Host	ACA	0.889359	R2_2hpi
Host	ACC	0.879508	R2_2hpi
Host	ACG	0.954695	R2_2hpi
Host	ACT	0.918251	R2_2hpi
Host	AGA	1.51229	R2_2hpi
Host	AGC	0.984349	R2_2hpi
Host	AGG	1.06584	R2_2hpi
Host	AGT	1.21709	R2_2hpi
Host	ATA	1.34647	R2_2hpi
Host	ATC	0.878761	R2_2hpi
Host	ATG	0.877204	R2_2hpi
Host	ATT	0.814569	R2_2hpi
Host	CAA	0.978392	R2_2hpi
Host	CAC	1.0648	R2_2hpi
Host	CAG	0.930764	R2_2hpi
Host	CAT	1.19979	R2_2hpi
Host	CCA	1.00745	R2_2hpi
Host	CCC	0.760967	R2_2hpi
Host	CCG	0.867819	R2_2hpi
Host	CCT	0.796813	R2_2hpi
Host	CGA	0.975796	R2_2hpi
Host	CGC	1.04804	R2_2hpi
Host	CGG	0.963542	R2_2hpi
Host	CGT	0.985318	R2_2hpi
Host	CTA	0.972565	R2_2hpi
Host	CTC	0.809768	R2_2hpi
Host	CTG	0.944212	R2_2hpi
Host	CTT	0.793532	R2_2hpi
Host	GAA	1.34682	R2_2hpi
Host	GAC	1.09606	R2_2hpi
Host	GAG	1.39199	R2_2hpi
Host	GAT	1.10332	R2_2hpi
Host	GCA	1.26073	R2_2hpi
Host	GCC	0.830967	R2_2hpi
Host	GCG	0.966725	R2_2hpi
Host	GCT	0.8755	R2_2hpi
Host	GGA	1.03502	R2_2hpi
Host	GGC	0.881948	R2_2hpi
Host	GGG	1.06201	R2_2hpi
Host	GGT	0.886034	R2_2hpi
Host	GTA	0.750275	R2_2hpi
Host	GTC	0.725791	R2_2hpi
Host	GTG	0.759962	R2_2hpi
Host	GTT	0.741286	R2_2hpi
Host	TAA	0.913512	R2_2hpi
Host	TAC	1.06635	R2_2hpi
Host	TAG	0.932917	R2_2hpi
Host	TAT	1.1854	R2_2hpi
Host	TCA	1.16365	R2_2hpi
Host	TCC	1.02289	R2_2hpi
Host	TCG	1.20055	R2_2hpi
Host	TCT	0.981918	R2_2hpi
Host	TGA	1.01889	R2_2hpi
Host	TGC	0.719705	R2_2hpi
Host	TGG	1.25822	R2_2hpi
Host	TGT	0.819018	R2_2hpi
Host	TTA	0.550708	R2_2hpi
Host	TTC	0.97363	R2_2hpi
Host	TTG	1.05644	R2_2hpi
Host	TTT	0.824247	R2_2hpi
Host	AAA	1.06126	R2_4hpi
Host	AAC	1.18561	R2_4hpi
Host	AAG	1.06976	R2_4hpi
Host	AAT	1.29304	R2_4hpi
Host	ACA	0.842327	R2_4hpi
Host	ACC	0.836512	R2_4hpi
Host	ACG	0.766457	R2_4hpi
Host	ACT	0.877637	R2_4hpi
Host	AGA	1.44234	R2_4hpi
Host	AGC	0.96129	R2_4hpi
Host	AGG	1.04946	R2_4hpi
Host	AGT	1.00932	R2_4hpi
Host	ATA	1.54079	R2_4hpi
Host	ATC	0.988321	R2_4hpi
Host	ATG	0.869232	R2_4hpi
Host	ATT	0.969739	R2_4hpi
Host	CAA	1.10211	R2_4hpi
Host	CAC	1.00091	R2_4hpi
Host	CAG	0.914742	R2_4hpi
Host	CAT	1.15631	R2_4hpi
Host	CCA	0.690241	R2_4hpi
Host	CCC	0.567663	R2_4hpi
Host	CCG	0.686898	R2_4hpi
Host	CCT	0.590933	R2_4hpi
Host	CGA	0.828237	R2_4hpi
Host	CGC	1.08231	R2_4hpi
Host	CGG	0.909983	R2_4hpi
Host	CGT	1.05314	R2_4hpi
Host	CTA	0.79887	R2_4hpi
Host	CTC	0.76813	R2_4hpi
Host	CTG	0.899133	R2_4hpi
Host	CTT	0.768676	R2_4hpi
Host	GAA	1.56523	R2_4hpi
Host	GAC	1.14728	R2_4hpi
Host	GAG	1.34147	R2_4hpi
Host	GAT	1.20227	R2_4hpi
Host	GCA	1.0027	R2_4hpi
Host	GCC	0.734764	R2_4hpi
Host	GCG	0.8612	R2_4hpi
Host	GCT	0.724889	R2_4hpi
Host	GGA	1.04757	R2_4hpi
Host	GGC	0.702403	R2_4hpi
Host	GGG	0.966752	R2_4hpi
Host	GGT	0.768428	R2_4hpi
Host	GTA	0.712581	R2_4hpi
Host	GTC	0.7098	R2_4hpi
Host	GTG	0.662028	R2_4hpi
Host	GTT	0.748032	R2_4hpi
Host	TAA	0.876437	R2_4hpi
Host	TAC	1.14211	R2_4hpi
Host	TAG	0.958529	R2_4hpi
Host	TAT	1.35724	R2_4hpi
Host	TCA	1.04213	R2_4hpi
Host	TCC	1.0894	R2_4hpi
Host	TCG	1.23135	R2_4hpi
Host	TCT	1.15927	R2_4hpi
Host	TGA	1.14211	R2_4hpi
Host	TGC	0.541957	R2_4hpi
Host	TGG	1.24058	R2_4hpi
Host	TGT	0.536004	R2_4hpi
Host	TTA	0.928985	R2_4hpi
Host	TTC	1.04382	R2_4hpi
Host	TTG	1.05271	R2_4hpi
Host	TTT	0.849293	R2_4hpi
Host	AAA	1.03191	R2_8hpi
Host	AAC	1.17579	R2_8hpi
Host	AAG	1.01026	R2_8hpi
Host	AAT	1.44608	R2_8hpi
Host	ACA	0.485029	R2_8hpi
Host	ACC	0.855473	R2_8hpi
Host	ACG	0.827505	R2_8hpi
Host	ACT	0.916736	R2_8hpi
Host	AGA	1.16798	R2_8hpi
Host	AGC	0.939635	R2_8hpi
Host	AGG	1.09521	R2_8hpi
Host	AGT	0.723853	R2_8hpi
Host	ATA	0.747867	R2_8hpi
Host	ATC	0.945999	R2_8hpi
Host	ATG	0.869486	R2_8hpi
Host	ATT	0.80236	R2_8hpi
Host	CAA	0.844996	R2_8hpi
Host	CAC	1.02068	R2_8hpi
Host	CAG	0.847936	R2_8hpi
Host	CAT	1.09114	R2_8hpi
Host	CCA	0.53114	R2_8hpi
Host	CCC	0.651359	R2_8hpi
Host	CCG	0.805393	R2_8hpi
Host	CCT	0.576283	R2_8hpi
Host	CGA	0.907832	R2_8hpi
Host	CGC	1.1122	R2_8hpi
Host	CGG	0.83588	R2_8hpi
Host	CGT	0.957947	R2_8hpi
Host	CTA	0.6186	R2_8hpi
Host	CTC	0.784622	R2_8hpi
Host	CTG	0.95058	R2_8hpi
Host	CTT	0.745278	R2_8hpi
Host	GAA	1.5918	R2_8hpi
Host	GAC	1.25903	R2_8hpi
Host	GAG	1.35438	R2_8hpi
Host	GAT	1.10504	R2_8hpi
Host	GCA	0.970296	R2_8hpi
Host	GCC	0.710219	R2_8hpi
Host	GCG	0.863258	R2_8hpi
Host	GCT	0.779371	R2_8hpi
Host	GGA	1.28272	R2_8hpi
Host	GGC	0.806482	R2_8hpi
Host	GGG	0.950318	R2_8hpi
Host	GGT	0.943927	R2_8hpi
Host	GTA	0.74825	R2_8hpi
Host	GTC	0.761392	R2_8hpi
Host	GTG	0.776895	R2_8hpi
Host	GTT	0.785863	R2_8hpi
Host	TAA	0.930021	R2_8hpi
Host	TAC	1.04395	R2_8hpi
Host	TAG	0.766752	R2_8hpi
Host	TAT	1.33441	R2_8hpi
Host	TCA	0.858932	R2_8hpi
Host	TCC	1.03227	R2_8hpi
Host	TCG	1.19859	R2_8hpi
Host	TCT	1.14153	R2_8hpi
Host	TGA	1.13759	R2_8hpi
Host	TGC	0.620133	R2_8hpi
Host	TGG	1.37726	R2_8hpi
Host	TGT	0.412757	R2_8hpi
Host	TTA	0.111111	R2_8hpi
Host	TTC	0.980003	R2_8hpi
Host	TTG	0.793088	R2_8hpi
Host	TTT	0.784286	R2_8hpi
Virus	AAA	0.981075	R1_2hpi
Virus	AAC	0.925867	R1_2hpi
Virus	AAG	0.956192	R1_2hpi
Virus	AAT	1.04545	R1_2hpi
Virus	ACA	0.801919	R1_2hpi
Virus	ACC	0.750132	R1_2hpi
Virus	ACG	0.905089	R1_2hpi
Virus	ACT	0.826941	R1_2hpi
Virus	AGA	1.21279	R1_2hpi
Virus	AGC	0.798362	R1_2hpi
Virus	AGG	1.14029	R1_2hpi
Virus	AGT	0.948704	R1_2hpi
Virus	ATA	1.18355	R1_2hpi
Virus	ATC	0.758099	R1_2hpi
Virus	ATG	0.839071	R1_2hpi
Virus	ATT	0.783864	R1_2hpi
Virus	CAA	0.905056	R1_2hpi
Virus	CAC	0.95853	R1_2hpi
Virus	CAG	0.788255	R1_2hpi
Virus	CAT	1.1238	R1_2hpi
Virus	CCA	1.10732	R1_2hpi
Virus	CCC	0.829826	R1_2hpi
Virus	CCG	0.807924	R1_2hpi
Virus	CCT	0.811749	R1_2hpi
Virus	CGA	0.97748	R1_2hpi
Virus	CGC	0.802248	R1_2hpi
Virus	CGG	1.11782	R1_2hpi
Virus	CGT	0.888527	R1_2hpi
Virus	CTA	0.91914	R1_2hpi
Virus	CTC	0.78247	R1_2hpi
Virus	CTG	0.84428	R1_2hpi
Virus	CTT	0.709273	R1_2hpi
Virus	GAA	1.33056	R1_2hpi
Virus	GAC	1.00076	R1_2hpi
Virus	GAG	1.2127	R1_2hpi
Virus	GAT	1.0574	R1_2hpi
Virus	GCA	0.983108	R1_2hpi
Virus	GCC	0.821019	R1_2hpi
Virus	GCG	0.831381	R1_2hpi
Virus	GCT	0.76646	R1_2hpi
Virus	GGA	1.1373	R1_2hpi
Virus	GGC	0.864426	R1_2hpi
Virus	GGG	1.01842	R1_2hpi
Virus	GGT	0.79688	R1_2hpi
Virus	GTA	0.739005	R1_2hpi
Virus	GTC	0.713351	R1_2hpi
Virus	GTG	0.743153	R1_2hpi
Virus	GTT	0.695025	R1_2hpi
Virus	TAA	0.535803	R1_2hpi
Virus	TAC	0.948943	R1_2hpi
Virus	TAG	0.589023	R1_2hpi
Virus	TAT	1.07413	R1_2hpi
Virus	TCA	1.02066	R1_2hpi
Virus	TCC	0.925176	R1_2hpi
Virus	TCG	1.02025	R1_2hpi
Virus	TCT	0.981103	R1_2hpi
Virus	TGA	0.767194	R1_2hpi
Virus	TGC	0.626102	R1_2hpi
Virus	TGG	0.988516	R1_2hpi
Virus	TGT	0.694576	R1_2hpi
Virus	TTA	1.06952	R1_2hpi
Virus	TTC	0.912234	R1_2hpi
Virus	TTG	0.866687	R1_2hpi
Virus	TTT	0.892779	R1_2hpi
Virus	AAA	0.956159	R1_4hpi
Virus	AAC	0.969206	R1_4hpi
Virus	AAG	0.940919	R1_4hpi
Virus	AAT	1.01118	R1_4hpi
Virus	ACA	0.792768	R1_4hpi
Virus	ACC	0.788989	R1_4hpi
Virus	ACG	0.902029	R1_4hpi
Virus	ACT	0.842436	R1_4hpi
Virus	AGA	1.1315	R1_4hpi
Virus	AGC	0.824001	R1_4hpi
Virus	AGG	1.07623	R1_4hpi
Virus	AGT	0.904313	R1_4hpi
Virus	ATA	0.98057	R1_4hpi
Virus	ATC	0.83361	R1_4hpi
Virus	ATG	0.82144	R1_4hpi
Virus	ATT	0.821416	R1_4hpi
Virus	CAA	0.883165	R1_4hpi
Virus	CAC	1.08809	R1_4hpi
Virus	CAG	0.751713	R1_4hpi
Virus	CAT	1.1288	R1_4hpi
Virus	CCA	1.08671	R1_4hpi
Virus	CCC	0.813186	R1_4hpi
Virus	CCG	0.864623	R1_4hpi
Virus	CCT	0.793949	R1_4hpi
Virus	CGA	1.05179	R1_4hpi
Virus	CGC	0.751805	R1_4hpi
Virus	CGG	1.02029	R1_4hpi
Virus	CGT	0.892253	R1_4hpi
Virus	CTA	0.825985	R1_4hpi
Virus	CTC	0.763775	R1_4hpi
Virus	CTG	0.810013	R1_4hpi
Virus	CTT	0.722328	R1_4hpi
Virus	GAA	1.40831	R1_4hpi
Virus	GAC	1.09731	R1_4hpi
Virus	GAG	1.12843	R1_4hpi
Virus	GAT	1.08593	R1_4hpi
Virus	GCA	0.898992	R1_4hpi
Virus	GCC	0.885312	R1_4hpi
Virus	GCG	0.729645	R1_4hpi
Virus	GCT	0.753499	R1_4hpi
Virus	GGA	1.17594	R1_4hpi
Virus	GGC	0.967605	R1_4hpi
Virus	GGG	0.936001	R1_4hpi
Virus	GGT	0.809432	R1_4hpi
Virus	GTA	0.767102	R1_4hpi
Virus	GTC	0.749085	R1_4hpi
Virus	GTG	0.748847	R1_4hpi
Virus	GTT	0.73322	R1_4hpi
Virus	TAA	0.384118	R1_4hpi
Virus	TAC	0.978245	R1_4hpi
Virus	TAG	0.443942	R1_4hpi
Virus	TAT	1.04339	R1_4hpi
Virus	TCA	1.10842	R1_4hpi
Virus	TCC	0.977133	R1_4hpi
Virus	TCG	0.891115	R1_4hpi
Virus	TCT	0.963598	R1_4hpi
Virus	TGA	0.428282	R1_4hpi
Virus	TGC	0.627339	R1_4hpi
Virus	TGG	1.02325	R1_4hpi
Virus	TGT	0.67612	R1_4hpi
Virus	TTA	0.878576	R1_4hpi
Virus	TTC	1.00593	R1_4hpi
Virus	TTG	0.795889	R1_4hpi
Virus	TTT	0.97362	R1_4hpi
Virus	AAA	0.927377	R1_8hpi
Virus	AAC	0.938038	R1_8hpi
Virus	AAG	0.733382	R1_8hpi
Virus	AAT	1.02586	R1_8hpi
Virus	ACA	0.812277	R1_8hpi
Virus	ACC	0.893545	R1_8hpi
Virus	ACG	0.986362	R1_8hpi
Virus	ACT	0.851613	R1_8hpi
Virus	AGA	1.12103	R1_8hpi
Virus	AGC	0.819401	R1_8hpi
Virus	AGG	0.886565	R1_8hpi
Virus	AGT	0.877284	R1_8hpi
Virus	ATA	1.09198	R1_8hpi
Virus	ATC	0.801375	R1_8hpi
Virus	ATG	1.00377	R1_8hpi
Virus	ATT	0.865889	R1_8hpi
Virus	CAA	0.969265	R1_8hpi
Virus	CAC	1.06873	R1_8hpi
Virus	CAG	0.792668	R1_8hpi
Virus	CAT	1.19577	R1_8hpi
Virus	CCA	1.07703	R1_8hpi
Virus	CCC	0.826503	R1_8hpi
Virus	CCG	1.03047	R1_8hpi
Virus	CCT	0.837901	R1_8hpi
Virus	CGA	0.935129	R1_8hpi
Virus	CGC	0.812194	R1_8hpi
Virus	CGG	1.05798	R1_8hpi
Virus	CGT	0.863861	R1_8hpi
Virus	CTA	0.870492	R1_8hpi
Virus	CTC	0.724669	R1_8hpi
Virus	CTG	0.901032	R1_8hpi
Virus	CTT	0.713925	R1_8hpi
Virus	GAA	1.48407	R1_8hpi
Virus	GAC	1.06415	R1_8hpi
Virus	GAG	1.19199	R1_8hpi
Virus	GAT	1.16194	R1_8hpi
Virus	GCA	0.969857	R1_8hpi
Virus	GCC	0.867458	R1_8hpi
Virus	GCG	0.859405	R1_8hpi
Virus	GCT	0.797991	R1_8hpi
Virus	GGA	1.13632	R1_8hpi
Virus	GGC	0.992609	R1_8hpi
Virus	GGG	1.01875	R1_8hpi
Virus	GGT	0.80679	R1_8hpi
Virus	GTA	0.858317	R1_8hpi
Virus	GTC	0.770096	R1_8hpi
Virus	GTG	1.36216	R1_8hpi
Virus	GTT	0.741699	R1_8hpi
Virus	TAA	0.504897	R1_8hpi
Virus	TAC	1.05791	R1_8hpi
Virus	TAG	0.434591	R1_8hpi
Virus	TAT	1.07616	R1_8hpi
Virus	TCA	1.03007	R1_8hpi
Virus	TCC	0.840632	R1_8hpi
Virus	TCG	0.965762	R1_8hpi
Virus	TCT	0.896217	R1_8hpi
Virus	TGA	0.495381	R1_8hpi
Virus	TGC	0.744141	R1_8hpi
Virus	TGG	1.08801	R1_8hpi
Virus	TGT	0.778487	R1_8hpi
Virus	TTA	0.789419	R1_8hpi
Virus	TTC	1.02033	R1_8hpi
Virus	TTG	0.771267	R1_8hpi
Virus	TTT	1.02022	R1_8hpi
Virus	AAA	0.978911	R2_2hpi
Virus	AAC	0.940149	R2_2hpi
Virus	AAG	0.917405	R2_2hpi
Virus	AAT	1.05351	R2_2hpi
Virus	ACA	0.872899	R2_2hpi
Virus	ACC	0.823527	R2_2hpi
Virus	ACG	0.885835	R2_2hpi
Virus	ACT	0.830662	R2_2hpi
Virus	AGA	1.22144	R2_2hpi
Virus	AGC	0.809488	R2_2hpi
Virus	AGG	1.08028	R2_2hpi
Virus	AGT	0.916049	R2_2hpi
Virus	ATA	1.24034	R2_2hpi
Virus	ATC	0.795315	R2_2hpi
Virus	ATG	0.812379	R2_2hpi
Virus	ATT	0.756063	R2_2hpi
Virus	CAA	0.925726	R2_2hpi
Virus	CAC	1.07115	R2_2hpi
Virus	CAG	0.802256	R2_2hpi
Virus	CAT	1.1543	R2_2hpi
Virus	CCA	1.19394	R2_2hpi
Virus	CCC	0.855578	R2_2hpi
Virus	CCG	0.808204	R2_2hpi
Virus	CCT	0.885419	R2_2hpi
Virus	CGA	1.02158	R2_2hpi
Virus	CGC	0.84337	R2_2hpi
Virus	CGG	1.32123	R2_2hpi
Virus	CGT	0.86168	R2_2hpi
Virus	CTA	0.940596	R2_2hpi
Virus	CTC	0.797682	R2_2hpi
Virus	CTG	0.869332	R2_2hpi
Virus	CTT	0.738497	R2_2hpi
Virus	GAA	1.29385	R2_2hpi
Virus	GAC	1.00906	R2_2hpi
Virus	GAG	1.17975	R2_2hpi
Virus	GAT	1.0382	R2_2hpi
Virus	GCA	1.01471	R2_2hpi
Virus	GCC	0.887825	R2_2hpi
Virus	GCG	0.821467	R2_2hpi
Virus	GCT	0.763973	R2_2hpi
Virus	GGA	1.09692	R2_2hpi
Virus	GGC	0.951093	R2_2hpi
Virus	GGG	0.922174	R2_2hpi
Virus	GGT	0.744393	R2_2hpi
Virus	GTA	0.727441	R2_2hpi
Virus	GTC	0.747621	R2_2hpi
Virus	GTG	0.69113	R2_2hpi
Virus	GTT	0.687546	R2_2hpi
Virus	TAA	0.462963	R2_2hpi
Virus	TAC	0.957933	R2_2hpi
Virus	TAG	0.746834	R2_2hpi
Virus	TAT	1.0438	R2_2hpi
Virus	TCA	1.02731	R2_2hpi
Virus	TCC	0.910588	R2_2hpi
Virus	TCG	0.978309	R2_2hpi
Virus	TCT	0.950293	R2_2hpi
Virus	TGA	0.801109	R2_2hpi
Virus	TGC	0.684075	R2_2hpi
Virus	TGG	0.964895	R2_2hpi
Virus	TGT	0.714122	R2_2hpi
Virus	TTA	1.12141	R2_2hpi
Virus	TTC	0.907579	R2_2hpi
Virus	TTG	0.847364	R2_2hpi
Virus	TTT	0.891413	R2_2hpi
Virus	AAA	1.0391	R2_4hpi
Virus	AAC	1.04694	R2_4hpi
Virus	AAG	1.00286	R2_4hpi
Virus	AAT	1.12444	R2_4hpi
Virus	ACA	0.699253	R2_4hpi
Virus	ACC	0.71247	R2_4hpi
Virus	ACG	0.746896	R2_4hpi
Virus	ACT	0.73772	R2_4hpi
Virus	AGA	1.10209	R2_4hpi
Virus	AGC	0.762817	R2_4hpi
Virus	AGG	1.06587	R2_4hpi
Virus	AGT	0.956575	R2_4hpi
Virus	ATA	1.10313	R2_4hpi
Virus	ATC	0.83284	R2_4hpi
Virus	ATG	0.817463	R2_4hpi
Virus	ATT	0.808129	R2_4hpi
Virus	CAA	0.975637	R2_4hpi
Virus	CAC	0.93396	R2_4hpi
Virus	CAG	0.7109	R2_4hpi
Virus	CAT	1.12347	R2_4hpi
Virus	CCA	0.881668	R2_4hpi
Virus	CCC	0.591999	R2_4hpi
Virus	CCG	0.617715	R2_4hpi
Virus	CCT	0.624843	R2_4hpi
Virus	CGA	0.903291	R2_4hpi
Virus	CGC	0.768868	R2_4hpi
Virus	CGG	0.983006	R2_4hpi
Virus	CGT	0.953554	R2_4hpi
Virus	CTA	0.819799	R2_4hpi
Virus	CTC	0.732156	R2_4hpi
Virus	CTG	0.718249	R2_4hpi
Virus	CTT	0.667022	R2_4hpi
Virus	GAA	1.41311	R2_4hpi
Virus	GAC	1.05336	R2_4hpi
Virus	GAG	1.14188	R2_4hpi
Virus	GAT	1.12184	R2_4hpi
Virus	GCA	0.839289	R2_4hpi
Virus	GCC	0.789694	R2_4hpi
Virus	GCG	0.69368	R2_4hpi
Virus	GCT	0.634602	R2_4hpi
Virus	GGA	1.00794	R2_4hpi
Virus	GGC	0.718868	R2_4hpi
Virus	GGG	0.796756	R2_4hpi
Virus	GGT	0.687892	R2_4hpi
Virus	GTA	0.655844	R2_4hpi
Virus	GTC	0.70026	R2_4hpi
Virus	GTG	0.593413	R2_4hpi
Virus	GTT	0.654908	R2_4hpi
Virus	TAA	0.515625	R2_4hpi
Virus	TAC	1.03424	R2_4hpi
Virus	TAG	0.643302	R2_4hpi
Virus	TAT	1.13844	R2_4hpi
Virus	TCA	1.05112	R2_4hpi
Virus	TCC	1.01173	R2_4hpi
Virus	TCG	0.900672	R2_4hpi
Virus	TCT	0.930219	R2_4hpi
Virus	TGA	0.678265	R2_4hpi
Virus	TGC	0.584198	R2_4hpi
Virus	TGG	0.972006	R2_4hpi
Virus	TGT	0.61514	R2_4hpi
Virus	TTA	0.983152	R2_4hpi
Virus	TTC	0.950338	R2_4hpi
Virus	TTG	0.842151	R2_4hpi
Virus	TTT	0.949518	R2_4hpi
Virus	AAA	0.967212	R2_8hpi
Virus	AAC	0.911239	R2_8hpi
Virus	AAG	0.85232	R2_8hpi
Virus	AAT	1.04189	R2_8hpi
Virus	ACA	0.761129	R2_8hpi
Virus	ACC	0.829998	R2_8hpi
Virus	ACG	0.922173	R2_8hpi
Virus	ACT	0.836784	R2_8hpi
Virus	AGA	1.1709	R2_8hpi
Virus	AGC	0.794128	R2_8hpi
Virus	AGG	1.00227	R2_8hpi
Virus	AGT	0.944245	R2_8hpi
Virus	ATA	1.12638	R2_8hpi
Virus	ATC	0.757178	R2_8hpi
Virus	ATG	0.946021	R2_8hpi
Virus	ATT	0.782686	R2_8hpi
Virus	CAA	0.998268	R2_8hpi
Virus	CAC	0.94999	R2_8hpi
Virus	CAG	0.804099	R2_8hpi
Virus	CAT	1.09042	R2_8hpi
Virus	CCA	1.00547	R2_8hpi
Virus	CCC	0.729767	R2_8hpi
Virus	CCG	0.964368	R2_8hpi
Virus	CCT	0.764638	R2_8hpi
Virus	CGA	1.05045	R2_8hpi
Virus	CGC	0.772494	R2_8hpi
Virus	CGG	1.36063	R2_8hpi
Virus	CGT	0.936617	R2_8hpi
Virus	CTA	0.860183	R2_8hpi
Virus	CTC	0.736501	R2_8hpi
Virus	CTG	0.848602	R2_8hpi
Virus	CTT	0.709791	R2_8hpi
Virus	GAA	1.45047	R2_8hpi
Virus	GAC	1.11275	R2_8hpi
Virus	GAG	1.13736	R2_8hpi
Virus	GAT	1.22159	R2_8hpi
Virus	GCA	0.935389	R2_8hpi
Virus	GCC	0.831276	R2_8hpi
Virus	GCG	0.831641	R2_8hpi
Virus	GCT	0.76107	R2_8hpi
Virus	GGA	1.10033	R2_8hpi
Virus	GGC	0.802864	R2_8hpi
Virus	GGG	0.983565	R2_8hpi
Virus	GGT	0.80012	R2_8hpi
Virus	GTA	0.818391	R2_8hpi
Virus	GTC	0.765069	R2_8hpi
Virus	GTG	1.08265	R2_8hpi
Virus	GTT	0.718554	R2_8hpi
Virus	TAA	0.547351	R2_8hpi
Virus	TAC	0.995473	R2_8hpi
Virus	TAG	0.705092	R2_8hpi
Virus	TAT	1.02248	R2_8hpi
Virus	TCA	0.991224	R2_8hpi
Virus	TCC	0.845533	R2_8hpi
Virus	TCG	0.996124	R2_8hpi
Virus	TCT	0.936969	R2_8hpi
Virus	TGA	0.651435	R2_8hpi
Virus	TGC	0.649171	R2_8hpi
Virus	TGG	1.0445	R2_8hpi
Virus	TGT	0.77013	R2_8hpi
Virus	TTA	0.856413	R2_8hpi
Virus	TTC	0.897955	R2_8hpi
Virus	TTG	0.803445	R2_8hpi
Virus	TTT	0.929008	R2_8hpi
