# Supplementary material for: A giant virus forms a specialized subcellular environment within its amoeba host for efficient translation
Source: Nat Microbiol. 2026 Jan 9;11(2):584–96. doi: 10.1038/s41564-025-02234-x (PMC12872441; doi:10.1038/s41564-025-02234-x)
Supplement: Supplementary file 16 — Source data for all subfigures in Extended Data Fig. 7. [file 41564_2025_2234_MOESM16_ESM.xlsx]

## Sheet: Fig. S6
Fig. S6 The short footprint/long footprint ratio at different infection stages with strict footprint length (long: 29-30nt, short: 21-22nt)
Asite	sample	total_reads_long	total_reads_short	source	total	tAS
AAA	R1_0hpi	1149	570	Host	1719	0.331588
AAA	R1_2hpi	746	252	Host	998	0.252505
AAA	R1_4hpi	663	244	Host	907	0.269019
AAA	R1_8hpi	120	128	Host	248	0.516129
AAA	R2_0hpi	2829	1264	Host	4093	0.30882
AAA	R2_2hpi	603	262	Host	865	0.30289
AAA	R2_4hpi	361	171	Host	532	0.321429
AAA	R2_8hpi	76	47	Host	123	0.382114
AAC	R1_0hpi	32328	6361	Host	38689	0.164414
AAC	R1_2hpi	21747	4930	Host	26677	0.184803
AAC	R1_4hpi	17385	4105	Host	21490	0.191019
AAC	R1_8hpi	4922	4956	Host	9878	0.501721
AAC	R2_0hpi	56181	13353	Host	69534	0.192036
AAC	R2_2hpi	17735	4000	Host	21735	0.184035
AAC	R2_4hpi	12238	3436	Host	15674	0.219217
AAC	R2_8hpi	3439	1279	Host	4718	0.271089
AAG	R1_0hpi	55145	17430	Host	72575	0.240165
AAG	R1_2hpi	41182	15453	Host	56635	0.272852
AAG	R1_4hpi	32127	13484	Host	45611	0.29563
AAG	R1_8hpi	7691	13132	Host	20823	0.630649
AAG	R2_0hpi	92988	36675	Host	129663	0.282849
AAG	R2_2hpi	34035	12111	Host	46146	0.26245
AAG	R2_4hpi	24450	10586	Host	35036	0.302146
AAG	R2_8hpi	6016	4756	Host	10772	0.441515
AAT	R1_0hpi	1859	838	Host	2697	0.310716
AAT	R1_2hpi	1191	581	Host	1772	0.327878
AAT	R1_4hpi	967	463	Host	1430	0.323776
AAT	R1_8hpi	173	337	Host	510	0.660784
AAT	R2_0hpi	4075	2104	Host	6179	0.340508
AAT	R2_2hpi	919	412	Host	1331	0.309542
AAT	R2_4hpi	638	369	Host	1007	0.366435
AAT	R2_8hpi	129	157	Host	286	0.548951
ACA	R1_0hpi	663	215	Host	878	0.244875
ACA	R1_2hpi	494	228	Host	722	0.315789
ACA	R1_4hpi	315	234	Host	549	0.42623
ACA	R1_8hpi	41	60	Host	101	0.594059
ACA	R2_0hpi	1521	611	Host	2132	0.286585
ACA	R2_2hpi	397	216	Host	613	0.352365
ACA	R2_4hpi	177	145	Host	322	0.450311
ACA	R2_8hpi	16	11	Host	27	0.407407
ACC	R1_0hpi	30284	6324	Host	36608	0.172749
ACC	R1_2hpi	18234	5641	Host	23875	0.236272
ACC	R1_4hpi	15675	4762	Host	20437	0.233009
ACC	R1_8hpi	5288	5839	Host	11127	0.52476
ACC	R2_0hpi	52039	12067	Host	64106	0.188235
ACC	R2_2hpi	16065	4988	Host	21053	0.236926
ACC	R2_4hpi	9008	3339	Host	12347	0.27043
ACC	R2_8hpi	2880	1481	Host	4361	0.339601
ACG	R1_0hpi	6527	1784	Host	8311	0.214655
ACG	R1_2hpi	4274	1130	Host	5404	0.209104
ACG	R1_4hpi	2989	1103	Host	4092	0.26955
ACG	R1_8hpi	696	1209	Host	1905	0.634646
ACG	R2_0hpi	13483	4210	Host	17693	0.237947
ACG	R2_2hpi	3835	1083	Host	4918	0.220211
ACG	R2_4hpi	1614	598	Host	2212	0.270344
ACG	R2_8hpi	298	320	Host	618	0.517799
ACT	R1_0hpi	5712	1724	Host	7436	0.231845
ACT	R1_2hpi	4005	1187	Host	5192	0.228621
ACT	R1_4hpi	3325	1103	Host	4428	0.249097
ACT	R1_8hpi	881	1469	Host	2350	0.625106
ACT	R2_0hpi	9626	3277	Host	12903	0.253972
ACT	R2_2hpi	3546	927	Host	4473	0.207243
ACT	R2_4hpi	1954	686	Host	2640	0.259848
ACT	R2_8hpi	559	435	Host	994	0.437626
AGA	R1_0hpi	1545	658	Host	2203	0.298684
AGA	R1_2hpi	1045	409	Host	1454	0.281293
AGA	R1_4hpi	787	400	Host	1187	0.336984
AGA	R1_8hpi	140	175	Host	315	0.555556
AGA	R2_0hpi	3173	1459	Host	4632	0.314983
AGA	R2_2hpi	930	344	Host	1274	0.270016
AGA	R2_4hpi	444	275	Host	719	0.382476
AGA	R2_8hpi	73	58	Host	131	0.442748
AGC	R1_0hpi	10465	3365	Host	13830	0.243312
AGC	R1_2hpi	6092	2416	Host	8508	0.283968
AGC	R1_4hpi	4828	1908	Host	6736	0.283254
AGC	R1_8hpi	1045	1583	Host	2628	0.602359
AGC	R2_0hpi	20491	7938	Host	28429	0.279222
AGC	R2_2hpi	5427	1960	Host	7387	0.265331
AGC	R2_4hpi	2862	1251	Host	4113	0.304158
AGC	R2_8hpi	692	451	Host	1143	0.394576
AGG	R1_0hpi	12428	3132	Host	15560	0.201285
AGG	R1_2hpi	6145	1660	Host	7805	0.212684
AGG	R1_4hpi	5522	1667	Host	7189	0.231882
AGG	R1_8hpi	2119	1876	Host	3995	0.469587
AGG	R2_0hpi	22165	5195	Host	27360	0.189876
AGG	R2_2hpi	5294	1384	Host	6678	0.207248
AGG	R2_4hpi	2922	1441	Host	4363	0.330277
AGG	R2_8hpi	1202	609	Host	1811	0.336278
AGT	R1_0hpi	644	456	Host	1100	0.414545
AGT	R1_2hpi	436	281	Host	717	0.391911
AGT	R1_4hpi	326	194	Host	520	0.373077
AGT	R1_8hpi	78	117	Host	195	0.6
AGT	R2_0hpi	1496	1110	Host	2606	0.42594
AGT	R2_2hpi	365	225	Host	590	0.381356
AGT	R2_4hpi	142	92	Host	234	0.393162
AGT	R2_8hpi	18	47	Host	65	0.723077
ATA	R1_0hpi	147	109	Host	256	0.425781
ATA	R1_2hpi	162	112	Host	274	0.408759
ATA	R1_4hpi	90	82	Host	172	0.476744
ATA	R1_8hpi	18	34	Host	52	0.653846
ATA	R2_0hpi	473	273	Host	746	0.365952
ATA	R2_2hpi	117	83	Host	200	0.415
ATA	R2_4hpi	51	73	Host	124	0.58871
ATA	R2_8hpi	2	14	Host	16	0.875
ATC	R1_0hpi	33307	9190	Host	42497	0.216251
ATC	R1_2hpi	19855	7076	Host	26931	0.262746
ATC	R1_4hpi	16734	5592	Host	22326	0.25047
ATC	R1_8hpi	4826	8154	Host	12980	0.628197
ATC	R2_0hpi	56178	18805	Host	74983	0.25079
ATC	R2_2hpi	17906	6490	Host	24396	0.266027
ATC	R2_4hpi	11468	4864	Host	16332	0.29782
ATC	R2_8hpi	3198	2448	Host	5646	0.433581
ATG	R1_0hpi	13660	2087	Host	15747	0.132533
ATG	R1_2hpi	7260	1623	Host	8883	0.182709
ATG	R1_4hpi	5569	1520	Host	7089	0.214417
ATG	R1_8hpi	1820	2721	Host	4541	0.599207
ATG	R2_0hpi	23176	5021	Host	28197	0.178069
ATG	R2_2hpi	6335	1511	Host	7846	0.192582
ATG	R2_4hpi	3583	913	Host	4496	0.203069
ATG	R2_8hpi	1121	545	Host	1666	0.327131
ATT	R1_0hpi	4237	1186	Host	5423	0.218698
ATT	R1_2hpi	4284	742	Host	5026	0.147632
ATT	R1_4hpi	2932	679	Host	3611	0.188037
ATT	R1_8hpi	691	1023	Host	1714	0.596849
ATT	R2_0hpi	7796	2288	Host	10084	0.226894
ATT	R2_2hpi	3567	627	Host	4194	0.149499
ATT	R2_4hpi	2523	734	Host	3257	0.225361
ATT	R2_8hpi	460	214	Host	674	0.317507
CAA	R1_0hpi	916	994	Host	1910	0.520419
CAA	R1_2hpi	923	1136	Host	2059	0.551724
CAA	R1_4hpi	720	876	Host	1596	0.548872
CAA	R1_8hpi	72	163	Host	235	0.693617
CAA	R2_0hpi	2462	2716	Host	5178	0.524527
CAA	R2_2hpi	825	1020	Host	1845	0.552846
CAA	R2_4hpi	424	672	Host	1096	0.613139
CAA	R2_8hpi	41	91	Host	132	0.689394
CAC	R1_0hpi	19083	3292	Host	22375	0.147128
CAC	R1_2hpi	9087	2230	Host	11317	0.197049
CAC	R1_4hpi	8289	2184	Host	10473	0.208536
CAC	R1_8hpi	3333	2146	Host	5479	0.391677
CAC	R2_0hpi	34328	7087	Host	41415	0.171122
CAC	R2_2hpi	7946	2117	Host	10063	0.210375
CAC	R2_4hpi	4562	1247	Host	5809	0.214667
CAC	R2_8hpi	1666	687	Host	2353	0.291968
CAG	R1_0hpi	20989	12283	Host	33272	0.369169
CAG	R1_2hpi	15541	12876	Host	28417	0.453109
CAG	R1_4hpi	10872	8825	Host	19697	0.448038
CAG	R1_8hpi	2523	4657	Host	7180	0.648607
CAG	R2_0hpi	39259	28884	Host	68143	0.423873
CAG	R2_2hpi	13291	13667	Host	26958	0.506974
CAG	R2_4hpi	6920	6900	Host	13820	0.499276
CAG	R2_8hpi	1632	1966	Host	3598	0.546415
CAT	R1_0hpi	1305	376	Host	1681	0.223676
CAT	R1_2hpi	660	282	Host	942	0.299363
CAT	R1_4hpi	561	241	Host	802	0.300499
CAT	R1_8hpi	175	171	Host	346	0.49422
CAT	R2_0hpi	2757	884	Host	3641	0.24279
CAT	R2_2hpi	643	251	Host	894	0.280761
CAT	R2_4hpi	325	159	Host	484	0.328512
CAT	R2_8hpi	79	52	Host	131	0.396947
CCA	R1_0hpi	435	163	Host	598	0.272575
CCA	R1_2hpi	321	126	Host	447	0.281879
CCA	R1_4hpi	270	121	Host	391	0.309463
CCA	R1_8hpi	19	28	Host	47	0.595745
CCA	R2_0hpi	1325	449	Host	1774	0.2531
CCA	R2_2hpi	313	130	Host	443	0.293454
CCA	R2_4hpi	103	59	Host	162	0.364198
CCA	R2_8hpi	7	7	Host	14	0.5
CCC	R1_0hpi	20705	4512	Host	25217	0.178927
CCC	R1_2hpi	9861	2697	Host	12558	0.214763
CCC	R1_4hpi	8811	2755	Host	11566	0.238198
CCC	R1_8hpi	3868	4816	Host	8684	0.554583
CCC	R2_0hpi	39505	9709	Host	49214	0.197281
CCC	R2_2hpi	8718	2728	Host	11446	0.238337
CCC	R2_4hpi	3651	1290	Host	4941	0.261081
CCC	R2_8hpi	1927	899	Host	2826	0.318117
CCG	R1_0hpi	5213	1984	Host	7197	0.27567
CCG	R1_2hpi	2326	1270	Host	3596	0.35317
CCG	R1_4hpi	2112	1163	Host	3275	0.355115
CCG	R1_8hpi	715	1016	Host	1731	0.586944
CCG	R2_0hpi	11728	4402	Host	16130	0.272908
CCG	R2_2hpi	2235	1222	Host	3457	0.353486
CCG	R2_4hpi	819	542	Host	1361	0.398237
CCG	R2_8hpi	303	228	Host	531	0.429379
CCT	R1_0hpi	3105	1002	Host	4107	0.243974
CCT	R1_2hpi	2062	926	Host	2988	0.309906
CCT	R1_4hpi	1807	706	Host	2513	0.280939
CCT	R1_8hpi	478	552	Host	1030	0.535922
CCT	R2_0hpi	6583	2240	Host	8823	0.253882
CCT	R2_2hpi	1990	860	Host	2850	0.301754
CCT	R2_4hpi	831	447	Host	1278	0.349765
CCT	R2_8hpi	242	186	Host	428	0.434579
CGA	R1_0hpi	1354	430	Host	1784	0.241031
CGA	R1_2hpi	1044	308	Host	1352	0.227811
CGA	R1_4hpi	907	277	Host	1184	0.233953
CGA	R1_8hpi	151	157	Host	308	0.50974
CGA	R2_0hpi	3567	1086	Host	4653	0.233398
CGA	R2_2hpi	913	295	Host	1208	0.244205
CGA	R2_4hpi	400	235	Host	635	0.370079
CGA	R2_8hpi	66	30	Host	96	0.3125
CGC	R1_0hpi	20051	7818	Host	27869	0.280527
CGC	R1_2hpi	10336	5235	Host	15571	0.336202
CGC	R1_4hpi	8806	4581	Host	13387	0.342198
CGC	R1_8hpi	3129	3930	Host	7059	0.556736
CGC	R2_0hpi	39468	14513	Host	53981	0.268854
CGC	R2_2hpi	9536	4536	Host	14072	0.322342
CGC	R2_4hpi	4681	3556	Host	8237	0.431711
CGC	R2_8hpi	2120	1368	Host	3488	0.392202
CGG	R1_0hpi	2711	605	Host	3316	0.182449
CGG	R1_2hpi	1013	277	Host	1290	0.214729
CGG	R1_4hpi	701	264	Host	965	0.273575
CGG	R1_8hpi	223	221	Host	444	0.497748
CGG	R2_0hpi	5744	1465	Host	7209	0.203218
CGG	R2_2hpi	957	198	Host	1155	0.171429
CGG	R2_4hpi	309	130	Host	439	0.296128
CGG	R2_8hpi	88	33	Host	121	0.272727
CGT	R1_0hpi	7288	4244	Host	11532	0.368019
CGT	R1_2hpi	5238	3297	Host	8535	0.386292
CGT	R1_4hpi	4326	2792	Host	7118	0.392245
CGT	R1_8hpi	1451	2189	Host	3640	0.601374
CGT	R2_0hpi	13431	6921	Host	20352	0.340065
CGT	R2_2hpi	4566	3049	Host	7615	0.400394
CGT	R2_4hpi	2351	2521	Host	4872	0.517447
CGT	R2_8hpi	910	843	Host	1753	0.48089
CTA	R1_0hpi	230	94	Host	324	0.290123
CTA	R1_2hpi	142	110	Host	252	0.436508
CTA	R1_4hpi	85	87	Host	172	0.505814
CTA	R1_8hpi	9	13	Host	22	0.590909
CTA	R2_0hpi	523	318	Host	841	0.378121
CTA	R2_2hpi	118	106	Host	224	0.473214
CTA	R2_4hpi	40	52	Host	92	0.565217
CTA	R2_8hpi	3	7	Host	10	0.7
CTC	R1_0hpi	34515	6335	Host	40850	0.15508
CTC	R1_2hpi	22088	4860	Host	26948	0.180347
CTC	R1_4hpi	16465	5059	Host	21524	0.23504
CTC	R1_8hpi	4732	6702	Host	11434	0.586147
CTC	R2_0hpi	60139	12330	Host	72469	0.170142
CTC	R2_2hpi	19218	5043	Host	24261	0.207864
CTC	R2_4hpi	10316	2619	Host	12935	0.202474
CTC	R2_8hpi	3493	1358	Host	4851	0.279942
CTG	R1_0hpi	13444	4185	Host	17629	0.237393
CTG	R1_2hpi	8856	3102	Host	11958	0.259408
CTG	R1_4hpi	6433	2947	Host	9380	0.314179
CTG	R1_8hpi	1118	3342	Host	4460	0.749327
CTG	R2_0hpi	26457	9882	Host	36339	0.271939
CTG	R2_2hpi	7478	2934	Host	10412	0.28179
CTG	R2_4hpi	3609	1532	Host	5141	0.297996
CTG	R2_8hpi	739	936	Host	1675	0.558806
CTT	R1_0hpi	4335	955	Host	5290	0.180529
CTT	R1_2hpi	2621	649	Host	3270	0.198471
CTT	R1_4hpi	2219	616	Host	2835	0.217284
CTT	R1_8hpi	473	1057	Host	1530	0.69085
CTT	R2_0hpi	7981	1944	Host	9925	0.195869
CTT	R2_2hpi	2352	518	Host	2870	0.180488
CTT	R2_4hpi	1331	308	Host	1639	0.187919
CTT	R2_8hpi	418	223	Host	641	0.347894
GAA	R1_0hpi	5772	2201	Host	7973	0.276057
GAA	R1_2hpi	4273	1509	Host	5782	0.260982
GAA	R1_4hpi	3954	1123	Host	5077	0.221194
GAA	R1_8hpi	741	651	Host	1392	0.467672
GAA	R2_0hpi	13579	4969	Host	18548	0.2679
GAA	R2_2hpi	3608	1212	Host	4820	0.251452
GAA	R2_4hpi	2053	942	Host	2995	0.314524
GAA	R2_8hpi	273	249	Host	522	0.477011
GAC	R1_0hpi	38770	10662	Host	49432	0.21569
GAC	R1_2hpi	23032	6656	Host	29688	0.224198
GAC	R1_4hpi	19267	4933	Host	24200	0.203843
GAC	R1_8hpi	6307	6391	Host	12698	0.503308
GAC	R2_0hpi	70170	20134	Host	90304	0.222958
GAC	R2_2hpi	20368	5774	Host	26142	0.220871
GAC	R2_4hpi	11634	3689	Host	15323	0.240749
GAC	R2_8hpi	3542	2185	Host	5727	0.381526
GAG	R1_0hpi	89471	33321	Host	122792	0.271361
GAG	R1_2hpi	49607	14164	Host	63771	0.222107
GAG	R1_4hpi	37520	10547	Host	48067	0.219423
GAG	R1_8hpi	12466	10260	Host	22726	0.451465
GAG	R2_0hpi	185289	68338	Host	253627	0.269443
GAG	R2_2hpi	41624	11834	Host	53458	0.22137
GAG	R2_4hpi	21326	8936	Host	30262	0.295288
GAG	R2_8hpi	5742	4102	Host	9844	0.416701
GAT	R1_0hpi	11367	3842	Host	15209	0.252614
GAT	R1_2hpi	8167	2870	Host	11037	0.260034
GAT	R1_4hpi	6837	2083	Host	8920	0.23352
GAT	R1_8hpi	2078	1859	Host	3937	0.472187
GAT	R2_0hpi	21698	7914	Host	29612	0.267257
GAT	R2_2hpi	7235	2579	Host	9814	0.262788
GAT	R2_4hpi	4179	1892	Host	6071	0.311646
GAT	R2_8hpi	910	687	Host	1597	0.430182
GCA	R1_0hpi	1461	886	Host	2347	0.377503
GCA	R1_2hpi	1104	712	Host	1816	0.39207
GCA	R1_4hpi	703	419	Host	1122	0.37344
GCA	R1_8hpi	139	180	Host	319	0.564263
GCA	R2_0hpi	3416	2496	Host	5912	0.422192
GCA	R2_2hpi	943	676	Host	1619	0.417542
GCA	R2_4hpi	301	219	Host	520	0.421154
GCA	R2_8hpi	31	49	Host	80	0.6125
GCC	R1_0hpi	43364	9936	Host	53300	0.186417
GCC	R1_2hpi	22711	5567	Host	28278	0.196867
GCC	R1_4hpi	20247	5526	Host	25773	0.21441
GCC	R1_8hpi	6918	8587	Host	15505	0.553821
GCC	R2_0hpi	77673	20907	Host	98580	0.212082
GCC	R2_2hpi	19287	5339	Host	24626	0.216803
GCC	R2_4hpi	10718	3248	Host	13966	0.232565
GCC	R2_8hpi	3435	2075	Host	5510	0.376588
GCG	R1_0hpi	8316	3121	Host	11437	0.272886
GCG	R1_2hpi	4620	1920	Host	6540	0.293578
GCG	R1_4hpi	3770	1689	Host	5459	0.309397
GCG	R1_8hpi	1040	1307	Host	2347	0.556881
GCG	R2_0hpi	17795	7195	Host	24990	0.287915
GCG	R2_2hpi	3930	1554	Host	5484	0.28337
GCG	R2_4hpi	1674	934	Host	2608	0.358129
GCG	R2_8hpi	264	387	Host	651	0.59447
GCT	R1_0hpi	12037	3991	Host	16028	0.249002
GCT	R1_2hpi	8875	2615	Host	11490	0.227589
GCT	R1_4hpi	7562	2522	Host	10084	0.250099
GCT	R1_8hpi	1830	2625	Host	4455	0.589226
GCT	R2_0hpi	21784	8155	Host	29939	0.272387
GCT	R2_2hpi	7928	2401	Host	10329	0.232452
GCT	R2_4hpi	4183	1497	Host	5680	0.263556
GCT	R2_8hpi	1121	931	Host	2052	0.453704
GGA	R1_0hpi	6720	3387	Host	10107	0.335114
GGA	R1_2hpi	3429	1601	Host	5030	0.31829
GGA	R1_4hpi	2891	1332	Host	4223	0.315416
GGA	R1_8hpi	1559	1376	Host	2935	0.468825
GGA	R2_0hpi	12377	6761	Host	19138	0.353276
GGA	R2_2hpi	2391	1185	Host	3576	0.331376
GGA	R2_4hpi	1553	844	Host	2397	0.352107
GGA	R2_8hpi	685	907	Host	1592	0.569724
GGC	R1_0hpi	37061	5079	Host	42140	0.120527
GGC	R1_2hpi	18770	3408	Host	22178	0.153666
GGC	R1_4hpi	15906	3244	Host	19150	0.169399
GGC	R1_8hpi	5628	5295	Host	10923	0.484757
GGC	R2_0hpi	71321	10057	Host	81378	0.123584
GGC	R2_2hpi	15915	3235	Host	19150	0.16893
GGC	R2_4hpi	7647	1566	Host	9213	0.169977
GGC	R2_8hpi	2792	1014	Host	3806	0.266421
GGG	R1_0hpi	1386	336	Host	1722	0.195122
GGG	R1_2hpi	761	213	Host	974	0.218686
GGG	R1_4hpi	501	197	Host	698	0.282235
GGG	R1_8hpi	93	101	Host	194	0.520619
GGG	R2_0hpi	3263	791	Host	4054	0.195116
GGG	R2_2hpi	535	184	Host	719	0.255911
GGG	R2_4hpi	172	64	Host	236	0.271186
GGG	R2_8hpi	49	15	Host	64	0.234375
GGT	R1_0hpi	23973	4760	Host	28733	0.165663
GGT	R1_2hpi	13299	2999	Host	16298	0.18401
GGT	R1_4hpi	11431	2754	Host	14185	0.194149
GGT	R1_8hpi	4862	4818	Host	9680	0.497727
GGT	R2_0hpi	41008	9171	Host	50179	0.182766
GGT	R2_2hpi	11122	2521	Host	13643	0.184783
GGT	R2_4hpi	6693	1649	Host	8342	0.197674
GGT	R2_8hpi	2708	1486	Host	4194	0.354316
GTA	R1_0hpi	628	146	Host	774	0.18863
GTA	R1_2hpi	432	205	Host	637	0.321821
GTA	R1_4hpi	313	116	Host	429	0.270396
GTA	R1_8hpi	58	56	Host	114	0.491228
GTA	R2_0hpi	1285	353	Host	1638	0.215507
GTA	R2_2hpi	325	131	Host	456	0.287281
GTA	R2_4hpi	185	95	Host	280	0.339286
GTA	R2_8hpi	25	20	Host	45	0.444444
GTC	R1_0hpi	24757	3969	Host	28726	0.138168
GTC	R1_2hpi	12306	2655	Host	14961	0.177461
GTC	R1_4hpi	10766	2518	Host	13284	0.189551
GTC	R1_8hpi	3376	5586	Host	8962	0.623298
GTC	R2_0hpi	44216	8255	Host	52471	0.157325
GTC	R2_2hpi	10842	2389	Host	13231	0.180561
GTC	R2_4hpi	6266	1366	Host	7632	0.178983
GTC	R2_8hpi	2438	1037	Host	3475	0.298417
GTG	R1_0hpi	17493	3599	Host	21092	0.170633
GTG	R1_2hpi	8868	3037	Host	11905	0.255103
GTG	R1_4hpi	7609	2515	Host	10124	0.24842
GTG	R1_8hpi	2531	4055	Host	6586	0.6157
GTG	R2_0hpi	31239	7815	Host	39054	0.200108
GTG	R2_2hpi	7514	2806	Host	10320	0.271899
GTG	R2_4hpi	3705	1525	Host	5230	0.291587
GTG	R2_8hpi	1220	899	Host	2119	0.424257
GTT	R1_0hpi	3351	1181	Host	4532	0.260591
GTT	R1_2hpi	1815	611	Host	2426	0.251855
GTT	R1_4hpi	1634	610	Host	2244	0.271836
GTT	R1_8hpi	425	764	Host	1189	0.642557
GTT	R2_0hpi	6042	2201	Host	8243	0.267014
GTT	R2_2hpi	1515	509	Host	2024	0.251482
GTT	R2_4hpi	898	344	Host	1242	0.276973
GTT	R2_8hpi	296	269	Host	565	0.476106
TAA	R1_0hpi	1608	1018	Host	2626	0.387662
TAA	R1_2hpi	805	543	Host	1348	0.402819
TAA	R1_4hpi	492	491	Host	983	0.499491
TAA	R1_8hpi	675	524	Host	1199	0.437031
TAA	R2_0hpi	2957	1310	Host	4267	0.307007
TAA	R2_2hpi	667	434	Host	1101	0.394187
TAA	R2_4hpi	435	407	Host	842	0.483373
TAA	R2_8hpi	303	143	Host	446	0.320628
TAC	R1_0hpi	25705	4553	Host	30258	0.150473
TAC	R1_2hpi	13007	3125	Host	16132	0.193714
TAC	R1_4hpi	11160	2844	Host	14004	0.203085
TAC	R1_8hpi	4176	3317	Host	7493	0.44268
TAC	R2_0hpi	44663	10277	Host	54940	0.187059
TAC	R2_2hpi	10299	2805	Host	13104	0.214057
TAC	R2_4hpi	6317	1862	Host	8179	0.227656
TAC	R2_8hpi	2226	798	Host	3024	0.263889
TAG	R1_0hpi	340	124	Host	464	0.267241
TAG	R1_2hpi	152	71	Host	223	0.318386
TAG	R1_4hpi	96	60	Host	156	0.384615
TAG	R1_8hpi	88	67	Host	155	0.432258
TAG	R2_0hpi	649	237	Host	886	0.267494
TAG	R2_2hpi	119	56	Host	175	0.32
TAG	R2_4hpi	49	38	Host	87	0.436782
TAG	R2_8hpi	35	8	Host	43	0.186047
TAT	R1_0hpi	3022	674	Host	3696	0.182359
TAT	R1_2hpi	1387	398	Host	1785	0.222969
TAT	R1_4hpi	1116	345	Host	1461	0.23614
TAT	R1_8hpi	362	614	Host	976	0.629098
TAT	R2_0hpi	5222	1439	Host	6661	0.216034
TAT	R2_2hpi	1180	341	Host	1521	0.224195
TAT	R2_4hpi	671	289	Host	960	0.301042
TAT	R2_8hpi	217	86	Host	303	0.283828
TCA	R1_0hpi	718	480	Host	1198	0.400668
TCA	R1_2hpi	524	336	Host	860	0.390698
TCA	R1_4hpi	420	282	Host	702	0.401709
TCA	R1_8hpi	46	75	Host	121	0.619835
TCA	R2_0hpi	1589	1317	Host	2906	0.4532
TCA	R2_2hpi	437	332	Host	769	0.43173
TCA	R2_4hpi	222	222	Host	444	0.5
TCA	R2_8hpi	24	29	Host	53	0.54717
TCC	R1_0hpi	14317	7736	Host	22053	0.350791
TCC	R1_2hpi	8484	5317	Host	13801	0.385262
TCC	R1_4hpi	7727	4859	Host	12586	0.386064
TCC	R1_8hpi	2069	3743	Host	5812	0.644012
TCC	R2_0hpi	25865	16361	Host	42226	0.387463
TCC	R2_2hpi	7184	4762	Host	11946	0.398627
TCC	R2_4hpi	4619	3520	Host	8139	0.432486
TCC	R2_8hpi	1296	1448	Host	2744	0.527697
TCG	R1_0hpi	23559	10563	Host	34122	0.309566
TCG	R1_2hpi	13786	8856	Host	22642	0.391132
TCG	R1_4hpi	11702	7386	Host	19088	0.386945
TCG	R1_8hpi	3847	5908	Host	9755	0.605638
TCG	R2_0hpi	41031	21583	Host	62614	0.344699
TCG	R2_2hpi	12038	7832	Host	19870	0.394162
TCG	R2_4hpi	7006	5841	Host	12847	0.454659
TCG	R2_8hpi	2073	2307	Host	4380	0.526712
TCT	R1_0hpi	3696	2005	Host	5701	0.351693
TCT	R1_2hpi	2367	1577	Host	3944	0.399848
TCT	R1_4hpi	2191	1612	Host	3803	0.423876
TCT	R1_8hpi	666	780	Host	1446	0.539419
TCT	R2_0hpi	6772	4414	Host	11186	0.3946
TCT	R2_2hpi	2023	1492	Host	3515	0.424467
TCT	R2_4hpi	1373	1223	Host	2596	0.471109
TCT	R2_8hpi	377	336	Host	713	0.471248
TGA	R1_0hpi	421	162	Host	583	0.277873
TGA	R1_2hpi	289	101	Host	390	0.258974
TGA	R1_4hpi	113	39	Host	152	0.256579
TGA	R1_8hpi	188	43	Host	231	0.186147
TGA	R2_0hpi	778	207	Host	985	0.210152
TGA	R2_2hpi	218	79	Host	297	0.265993
TGA	R2_4hpi	93	58	Host	151	0.384106
TGA	R2_8hpi	87	11	Host	98	0.112245
TGC	R1_0hpi	6506	1244	Host	7750	0.160516
TGC	R1_2hpi	2854	712	Host	3566	0.199663
TGC	R1_4hpi	2406	710	Host	3116	0.227856
TGC	R1_8hpi	900	1136	Host	2036	0.557957
TGC	R2_0hpi	12446	2634	Host	15080	0.174668
TGC	R2_2hpi	2696	713	Host	3409	0.209152
TGC	R2_4hpi	1131	354	Host	1485	0.238384
TGC	R2_8hpi	414	183	Host	597	0.306533
TGG	R1_0hpi	12480	3223	Host	15703	0.205247
TGG	R1_2hpi	5179	1776	Host	6955	0.255356
TGG	R1_4hpi	4234	1766	Host	6000	0.294333
TGG	R1_8hpi	1838	1620	Host	3458	0.468479
TGG	R2_0hpi	22143	6557	Host	28700	0.228467
TGG	R2_2hpi	4294	1489	Host	5783	0.257479
TGG	R2_4hpi	2256	1109	Host	3365	0.329569
TGG	R2_8hpi	911	594	Host	1505	0.394684
TGT	R1_0hpi	352	140	Host	492	0.284553
TGT	R1_2hpi	194	78	Host	272	0.286765
TGT	R1_4hpi	143	62	Host	205	0.302439
TGT	R1_8hpi	31	51	Host	82	0.621951
TGT	R2_0hpi	710	300	Host	1010	0.29703
TGT	R2_2hpi	227	87	Host	314	0.27707
TGT	R2_4hpi	64	52	Host	116	0.448276
TGT	R2_8hpi	5	10	Host	15	0.666667
TTA	R1_0hpi	30	12	Host	42	0.285714
TTA	R1_2hpi	14	6	Host	20	0.3
TTA	R1_4hpi	18	7	Host	25	0.28
TTA	R1_8hpi	0	1	Host	1	1
TTA	R2_0hpi	66	51	Host	117	0.435897
TTA	R2_2hpi	13	6	Host	19	0.315789
TTA	R2_4hpi	8	3	Host	11	0.272727
TTA	R2_8hpi	0	0	Host	0	NA
TTC	R1_0hpi	31191	4875	Host	36066	0.135169
TTC	R1_2hpi	20249	3644	Host	23893	0.152513
TTC	R1_4hpi	17176	3827	Host	21003	0.182212
TTC	R1_8hpi	5174	4486	Host	9660	0.464389
TTC	R2_0hpi	54256	10060	Host	64316	0.156415
TTC	R2_2hpi	16107	3347	Host	19454	0.172047
TTC	R2_4hpi	9777	2162	Host	11939	0.181087
TTC	R2_8hpi	2694	956	Host	3650	0.261918
TTG	R1_0hpi	1823	1256	Host	3079	0.407925
TTG	R1_2hpi	1176	924	Host	2100	0.44
TTG	R1_4hpi	907	762	Host	1669	0.456561
TTG	R1_8hpi	143	413	Host	556	0.742806
TTG	R2_0hpi	3873	3033	Host	6906	0.439183
TTG	R2_2hpi	1104	864	Host	1968	0.439024
TTG	R2_4hpi	520	614	Host	1134	0.541446
TTG	R2_8hpi	78	124	Host	202	0.613861
TTT	R1_0hpi	1777	423	Host	2200	0.192273
TTT	R1_2hpi	1082	362	Host	1444	0.250693
TTT	R1_4hpi	707	279	Host	986	0.282961
TTT	R1_8hpi	180	299	Host	479	0.624217
TTT	R2_0hpi	3752	1256	Host	5008	0.250799
TTT	R2_2hpi	983	287	Host	1270	0.225984
TTT	R2_4hpi	428	196	Host	624	0.314103
TTT	R2_8hpi	121	88	Host	209	0.421053
AAA	R1_2hpi	15500	7444	Virus	22944	0.324442
AAA	R1_4hpi	34270	14328	Virus	48598	0.294827
AAA	R1_8hpi	4217	7809	Virus	12026	0.649343
AAA	R2_2hpi	13976	5867	Virus	19843	0.295671
AAA	R2_4hpi	36252	19025	Virus	55277	0.344176
AAA	R2_8hpi	22393	25239	Virus	47632	0.529875
AAC	R1_2hpi	3694	1402	Virus	5096	0.275118
AAC	R1_4hpi	8735	2566	Virus	11301	0.22706
AAC	R1_8hpi	2152	3525	Virus	5677	0.620927
AAC	R2_2hpi	3183	1264	Virus	4447	0.284237
AAC	R2_4hpi	8475	2644	Virus	11119	0.237791
AAC	R2_8hpi	11137	9503	Virus	20640	0.460417
AAG	R1_2hpi	4714	2668	Virus	7382	0.36142
AAG	R1_4hpi	10992	5366	Virus	16358	0.328035
AAG	R1_8hpi	1080	1805	Virus	2885	0.62565
AAG	R2_2hpi	4412	2146	Virus	6558	0.327234
AAG	R2_4hpi	10797	6080	Virus	16877	0.360254
AAG	R2_8hpi	5375	5408	Virus	10783	0.50153
AAT	R1_2hpi	15073	6069	Virus	21142	0.287059
AAT	R1_4hpi	30022	9642	Virus	39664	0.243092
AAT	R1_8hpi	5769	10122	Virus	15891	0.636964
AAT	R2_2hpi	13191	4698	Virus	17889	0.262619
AAT	R2_4hpi	31076	13152	Virus	44228	0.297368
AAT	R2_8hpi	30464	30170	Virus	60634	0.497576
ACA	R1_2hpi	3063	1196	Virus	4259	0.280817
ACA	R1_4hpi	5980	2366	Virus	8346	0.283489
ACA	R1_8hpi	1119	1989	Virus	3108	0.639961
ACA	R2_2hpi	2833	1014	Virus	3847	0.263582
ACA	R2_4hpi	4808	2141	Virus	6949	0.308102
ACA	R2_8hpi	5438	4998	Virus	10436	0.478919
ACC	R1_2hpi	1388	634	Virus	2022	0.313551
ACC	R1_4hpi	3562	1355	Virus	4917	0.275575
ACC	R1_8hpi	731	1213	Virus	1944	0.623971
ACC	R2_2hpi	1432	558	Virus	1990	0.280402
ACC	R2_4hpi	2914	1232	Virus	4146	0.297154
ACC	R2_8hpi	4455	2869	Virus	7324	0.391726
ACG	R1_2hpi	541	207	Virus	748	0.276738
ACG	R1_4hpi	1019	619	Virus	1638	0.3779
ACG	R1_8hpi	103	253	Virus	356	0.710674
ACG	R2_2hpi	536	171	Virus	707	0.241867
ACG	R2_4hpi	824	643	Virus	1467	0.438309
ACG	R2_8hpi	654	578	Virus	1232	0.469156
ACT	R1_2hpi	5919	2080	Virus	7999	0.260033
ACT	R1_4hpi	12558	3946	Virus	16504	0.239094
ACT	R1_8hpi	2922	4095	Virus	7017	0.583583
ACT	R2_2hpi	5315	1857	Virus	7172	0.258924
ACT	R2_4hpi	10421	3638	Virus	14059	0.258767
ACT	R2_8hpi	14600	6765	Virus	21365	0.316639
AGA	R1_2hpi	4316	1669	Virus	5985	0.278864
AGA	R1_4hpi	9622	3659	Virus	13281	0.275506
AGA	R1_8hpi	2230	2928	Virus	5158	0.567662
AGA	R2_2hpi	3728	1269	Virus	4997	0.253952
AGA	R2_4hpi	8113	4931	Virus	13044	0.378028
AGA	R2_8hpi	12052	9864	Virus	21916	0.450082
AGC	R1_2hpi	535	301	Virus	836	0.360048
AGC	R1_4hpi	1055	452	Virus	1507	0.299934
AGC	R1_8hpi	966	1564	Virus	2530	0.618182
AGC	R2_2hpi	496	224	Virus	720	0.311111
AGC	R2_4hpi	748	346	Virus	1094	0.316271
AGC	R2_8hpi	5681	3550	Virus	9231	0.384574
AGG	R1_2hpi	747	198	Virus	945	0.209524
AGG	R1_4hpi	1843	624	Virus	2467	0.252939
AGG	R1_8hpi	777	809	Virus	1586	0.510088
AGG	R2_2hpi	568	155	Virus	723	0.214385
AGG	R2_4hpi	1550	792	Virus	2342	0.338173
AGG	R2_8hpi	3892	2284	Virus	6176	0.369819
AGT	R1_2hpi	3875	1902	Virus	5777	0.329237
AGT	R1_4hpi	7743	4470	Virus	12213	0.366003
AGT	R1_8hpi	1293	3257	Virus	4550	0.715824
AGT	R2_2hpi	3251	1434	Virus	4685	0.306083
AGT	R2_4hpi	8046	5167	Virus	13213	0.391054
AGT	R2_8hpi	8046	9778	Virus	17824	0.548586
ATA	R1_2hpi	2492	1810	Virus	4302	0.420735
ATA	R1_4hpi	3548	2657	Virus	6205	0.428203
ATA	R1_8hpi	495	899	Virus	1394	0.644907
ATA	R2_2hpi	2272	1526	Virus	3798	0.40179
ATA	R2_4hpi	3384	4125	Virus	7509	0.549341
ATA	R2_8hpi	2549	4362	Virus	6911	0.631168
ATC	R1_2hpi	2054	733	Virus	2787	0.263007
ATC	R1_4hpi	3622	1280	Virus	4902	0.261118
ATC	R1_8hpi	661	1225	Virus	1886	0.649523
ATC	R2_2hpi	1680	620	Virus	2300	0.269565
ATC	R2_4hpi	3261	1507	Virus	4768	0.316065
ATC	R2_8hpi	3148	3244	Virus	6392	0.507509
ATG	R1_2hpi	3731	840	Virus	4571	0.183767
ATG	R1_4hpi	6722	1802	Virus	8524	0.211403
ATG	R1_8hpi	1176	1841	Virus	3017	0.610209
ATG	R2_2hpi	3049	748	Virus	3797	0.196998
ATG	R2_4hpi	6827	1621	Virus	8448	0.19188
ATG	R2_8hpi	5925	4285	Virus	10210	0.419687
ATT	R1_2hpi	10106	2909	Virus	13015	0.223511
ATT	R1_4hpi	20558	6059	Virus	26617	0.227636
ATT	R1_8hpi	3739	6238	Virus	9977	0.625238
ATT	R2_2hpi	8284	2405	Virus	10689	0.224998
ATT	R2_4hpi	19748	6627	Virus	26375	0.251261
ATT	R2_8hpi	17650	14365	Virus	32015	0.448696
CAA	R1_2hpi	5267	4281	Virus	9548	0.448366
CAA	R1_4hpi	11164	8208	Virus	19372	0.423704
CAA	R1_8hpi	2194	5203	Virus	7397	0.703393
CAA	R2_2hpi	4464	3849	Virus	8313	0.46301
CAA	R2_4hpi	10616	11347	Virus	21963	0.516642
CAA	R2_8hpi	11437	17760	Virus	29197	0.608282
CAC	R1_2hpi	905	232	Virus	1137	0.204046
CAC	R1_4hpi	2111	476	Virus	2587	0.183997
CAC	R1_8hpi	816	703	Virus	1519	0.462804
CAC	R2_2hpi	802	201	Virus	1003	0.200399
CAC	R2_4hpi	1807	392	Virus	2199	0.178263
CAC	R2_8hpi	3435	1687	Virus	5122	0.329364
CAG	R1_2hpi	755	531	Virus	1286	0.412908
CAG	R1_4hpi	1221	739	Virus	1960	0.377041
CAG	R1_8hpi	213	579	Virus	792	0.731061
CAG	R2_2hpi	651	539	Virus	1190	0.452941
CAG	R2_4hpi	1085	903	Virus	1988	0.454225
CAG	R2_8hpi	1038	2129	Virus	3167	0.672245
CAT	R1_2hpi	4213	1174	Virus	5387	0.217932
CAT	R1_4hpi	8127	2113	Virus	10240	0.206348
CAT	R1_8hpi	1491	1766	Virus	3257	0.542217
CAT	R2_2hpi	3660	1173	Virus	4833	0.242706
CAT	R2_4hpi	7837	2578	Virus	10415	0.247528
CAT	R2_8hpi	6779	4668	Virus	11447	0.407792
CCA	R1_2hpi	2386	651	Virus	3037	0.214356
CCA	R1_4hpi	4707	1520	Virus	6227	0.244098
CCA	R1_8hpi	1355	1742	Virus	3097	0.56248
CCA	R2_2hpi	1998	616	Virus	2614	0.235654
CCA	R2_4hpi	3589	1092	Virus	4681	0.233283
CCA	R2_8hpi	5839	3674	Virus	9513	0.386208
CCC	R1_2hpi	1272	921	Virus	2193	0.419973
CCC	R1_4hpi	2411	1015	Virus	3426	0.296264
CCC	R1_8hpi	692	1489	Virus	2181	0.682714
CCC	R2_2hpi	1227	1053	Virus	2280	0.461842
CCC	R2_4hpi	1581	922	Virus	2503	0.368358
CCC	R2_8hpi	2885	2413	Virus	5298	0.455455
CCG	R1_2hpi	521	201	Virus	722	0.278393
CCG	R1_4hpi	960	424	Virus	1384	0.306358
CCG	R1_8hpi	342	426	Virus	768	0.554688
CCG	R2_2hpi	464	177	Virus	641	0.276131
CCG	R2_4hpi	696	282	Virus	978	0.288344
CCG	R2_8hpi	1265	891	Virus	2156	0.413265
CCT	R1_2hpi	3395	844	Virus	4239	0.199104
CCT	R1_4hpi	7019	2002	Virus	9021	0.221927
CCT	R1_8hpi	1984	3622	Virus	5606	0.646093
CCT	R2_2hpi	3051	732	Virus	3783	0.193497
CCT	R2_4hpi	4947	1348	Virus	6295	0.214138
CCT	R2_8hpi	8396	5787	Virus	14183	0.408024
CGA	R1_2hpi	683	220	Virus	903	0.243632
CGA	R1_4hpi	1927	544	Virus	2471	0.220154
CGA	R1_8hpi	713	1395	Virus	2108	0.661765
CGA	R2_2hpi	538	176	Virus	714	0.246499
CGA	R2_4hpi	1740	571	Virus	2311	0.247079
CGA	R2_8hpi	3379	2980	Virus	6359	0.468627
CGC	R1_2hpi	313	172	Virus	485	0.354639
CGC	R1_4hpi	734	290	Virus	1024	0.283203
CGC	R1_8hpi	289	612	Virus	901	0.679245
CGC	R2_2hpi	274	166	Virus	440	0.377273
CGC	R2_4hpi	599	403	Virus	1002	0.402196
CGC	R2_8hpi	1234	1358	Virus	2592	0.52392
CGG	R1_2hpi	123	30	Virus	153	0.196078
CGG	R1_4hpi	248	70	Virus	318	0.220126
CGG	R1_8hpi	40	23	Virus	63	0.365079
CGG	R2_2hpi	101	31	Virus	132	0.234848
CGG	R2_4hpi	198	97	Virus	295	0.328814
CGG	R2_8hpi	258	72	Virus	330	0.218182
CGT	R1_2hpi	1532	824	Virus	2356	0.349745
CGT	R1_4hpi	3698	2194	Virus	5892	0.372369
CGT	R1_8hpi	1869	2835	Virus	4704	0.602679
CGT	R2_2hpi	1290	613	Virus	1903	0.322123
CGT	R2_4hpi	2829	2905	Virus	5734	0.506627
CGT	R2_8hpi	8635	8802	Virus	17437	0.504789
CTA	R1_2hpi	1931	767	Virus	2698	0.284285
CTA	R1_4hpi	2728	1311	Virus	4039	0.324585
CTA	R1_8hpi	268	715	Virus	983	0.727365
CTA	R2_2hpi	1656	675	Virus	2331	0.289575
CTA	R2_4hpi	2692	1419	Virus	4111	0.345171
CTA	R2_8hpi	1651	1967	Virus	3618	0.543671
CTC	R1_2hpi	1338	337	Virus	1675	0.201194
CTC	R1_4hpi	2453	723	Virus	3176	0.227645
CTC	R1_8hpi	710	1030	Virus	1740	0.591954
CTC	R2_2hpi	1211	294	Virus	1505	0.195349
CTC	R2_4hpi	2149	502	Virus	2651	0.189363
CTC	R2_8hpi	4144	1922	Virus	6066	0.316848
CTG	R1_2hpi	952	307	Virus	1259	0.243844
CTG	R1_4hpi	1403	432	Virus	1835	0.235422
CTG	R1_8hpi	109	246	Virus	355	0.692958
CTG	R2_2hpi	762	241	Virus	1003	0.240279
CTG	R2_4hpi	1244	384	Virus	1628	0.235872
CTG	R2_8hpi	581	679	Virus	1260	0.538889
CTT	R1_2hpi	3168	890	Virus	4058	0.21932
CTT	R1_4hpi	6219	1895	Virus	8114	0.233547
CTT	R1_8hpi	1561	2849	Virus	4410	0.646032
CTT	R2_2hpi	2760	755	Virus	3515	0.214794
CTT	R2_4hpi	5852	1399	Virus	7251	0.192939
CTT	R2_8hpi	9191	4992	Virus	14183	0.351971
GAA	R1_2hpi	19919	7670	Virus	27589	0.278009
GAA	R1_4hpi	43833	13270	Virus	57103	0.232387
GAA	R1_8hpi	8069	7224	Virus	15293	0.472373
GAA	R2_2hpi	17130	5777	Virus	22907	0.252194
GAA	R2_4hpi	37405	18884	Virus	56289	0.335483
GAA	R2_8hpi	33980	25468	Virus	59448	0.428408
GAC	R1_2hpi	2493	853	Virus	3346	0.254931
GAC	R1_4hpi	5104	1560	Virus	6664	0.234094
GAC	R1_8hpi	962	1548	Virus	2510	0.616733
GAC	R2_2hpi	2123	679	Virus	2802	0.242327
GAC	R2_4hpi	4605	1696	Virus	6301	0.269164
GAC	R2_8hpi	4924	5073	Virus	9997	0.507452
GAG	R1_2hpi	2501	1061	Virus	3562	0.297866
GAG	R1_4hpi	4655	1683	Virus	6338	0.265541
GAG	R1_8hpi	599	707	Virus	1306	0.541348
GAG	R2_2hpi	2128	715	Virus	2843	0.251495
GAG	R2_4hpi	3864	2109	Virus	5973	0.353089
GAG	R2_8hpi	2447	2574	Virus	5021	0.512647
GAT	R1_2hpi	13590	5502	Virus	19092	0.288184
GAT	R1_4hpi	27742	9565	Virus	37307	0.256386
GAT	R1_8hpi	5459	8647	Virus	14106	0.613002
GAT	R2_2hpi	11563	4102	Virus	15665	0.261858
GAT	R2_4hpi	26590	13178	Virus	39768	0.331372
GAT	R2_8hpi	25969	31555	Virus	57524	0.548554
GCA	R1_2hpi	2860	844	Virus	3704	0.227862
GCA	R1_4hpi	5581	1919	Virus	7500	0.255867
GCA	R1_8hpi	1339	1842	Virus	3181	0.579063
GCA	R2_2hpi	2441	692	Virus	3133	0.220875
GCA	R2_4hpi	4561	1624	Virus	6185	0.262571
GCA	R2_8hpi	6225	5198	Virus	11423	0.455047
GCC	R1_2hpi	1116	362	Virus	1478	0.244926
GCC	R1_4hpi	2614	754	Virus	3368	0.223872
GCC	R1_8hpi	638	943	Virus	1581	0.596458
GCC	R2_2hpi	911	315	Virus	1226	0.256933
GCC	R2_4hpi	2074	594	Virus	2668	0.222639
GCC	R2_8hpi	3534	1935	Virus	5469	0.353812
GCG	R1_2hpi	480	147	Virus	627	0.23445
GCG	R1_4hpi	1419	376	Virus	1795	0.209471
GCG	R1_8hpi	249	454	Virus	703	0.645804
GCG	R2_2hpi	386	101	Virus	487	0.207392
GCG	R2_4hpi	1647	380	Virus	2027	0.187469
GCG	R2_8hpi	1050	1269	Virus	2319	0.547219
GCT	R1_2hpi	4421	1180	Virus	5601	0.210677
GCT	R1_4hpi	9379	2615	Virus	11994	0.218026
GCT	R1_8hpi	2040	2914	Virus	4954	0.588212
GCT	R2_2hpi	3655	916	Virus	4571	0.200394
GCT	R2_4hpi	7632	2480	Virus	10112	0.245253
GCT	R2_8hpi	9854	5994	Virus	15848	0.378218
GGA	R1_2hpi	6671	1238	Virus	7909	0.156531
GGA	R1_4hpi	14426	2621	Virus	17047	0.153751
GGA	R1_8hpi	4049	3693	Virus	7742	0.477009
GGA	R2_2hpi	5331	1000	Virus	6331	0.157953
GGA	R2_4hpi	11146	2079	Virus	13225	0.157202
GGA	R2_8hpi	17853	9002	Virus	26855	0.335208
GGC	R1_2hpi	807	148	Virus	955	0.154974
GGC	R1_4hpi	998	241	Virus	1239	0.194512
GGC	R1_8hpi	1143	1752	Virus	2895	0.605181
GGC	R2_2hpi	629	133	Virus	762	0.174541
GGC	R2_4hpi	555	173	Virus	728	0.237637
GGC	R2_8hpi	4810	1736	Virus	6546	0.2652
GGG	R1_2hpi	337	81	Virus	418	0.19378
GGG	R1_4hpi	586	167	Virus	753	0.22178
GGG	R1_8hpi	96	198	Virus	294	0.673469
GGG	R2_2hpi	243	75	Virus	318	0.235849
GGG	R2_4hpi	484	117	Virus	601	0.194676
GGG	R2_8hpi	503	419	Virus	922	0.454447
GGT	R1_2hpi	4023	1084	Virus	5107	0.212258
GGT	R1_4hpi	9927	2401	Virus	12328	0.19476
GGT	R1_8hpi	5930	8412	Virus	14342	0.586529
GGT	R2_2hpi	3106	808	Virus	3914	0.206438
GGT	R2_4hpi	7618	1580	Virus	9198	0.171776
GGT	R2_8hpi	29861	18410	Virus	48271	0.381388
GTA	R1_2hpi	2665	673	Virus	3338	0.201618
GTA	R1_4hpi	5352	1717	Virus	7069	0.242891
GTA	R1_8hpi	1374	1932	Virus	3306	0.584392
GTA	R2_2hpi	2181	614	Virus	2795	0.219678
GTA	R2_4hpi	4467	1522	Virus	5989	0.254133
GTA	R2_8hpi	6986	3899	Virus	10885	0.358199
GTC	R1_2hpi	1719	498	Virus	2217	0.224628
GTC	R1_4hpi	2960	863	Virus	3823	0.225739
GTC	R1_8hpi	539	900	Virus	1439	0.625434
GTC	R2_2hpi	1510	384	Virus	1894	0.202746
GTC	R2_4hpi	2769	916	Virus	3685	0.248575
GTC	R2_8hpi	2798	1852	Virus	4650	0.39828
GTG	R1_2hpi	729	245	Virus	974	0.25154
GTG	R1_4hpi	1174	561	Virus	1735	0.323343
GTG	R1_8hpi	339	495	Virus	834	0.593525
GTG	R2_2hpi	633	191	Virus	824	0.231796
GTG	R2_4hpi	879	348	Virus	1227	0.283619
GTG	R2_8hpi	1501	1240	Virus	2741	0.45239
GTT	R1_2hpi	4961	1132	Virus	6093	0.185787
GTT	R1_4hpi	10539	2373	Virus	12912	0.183783
GTT	R1_8hpi	2801	4153	Virus	6954	0.59721
GTT	R2_2hpi	4321	874	Virus	5195	0.168239
GTT	R2_4hpi	8919	2024	Virus	10943	0.184958
GTT	R2_8hpi	14410	6446	Virus	20856	0.309072
TAA	R1_2hpi	227	258	Virus	485	0.531959
TAA	R1_4hpi	375	360	Virus	735	0.489796
TAA	R1_8hpi	346	375	Virus	721	0.520111
TAA	R2_2hpi	174	224	Virus	398	0.562814
TAA	R2_4hpi	329	514	Virus	843	0.609727
TAA	R2_8hpi	1862	1137	Virus	2999	0.379126
TAC	R1_2hpi	2883	845	Virus	3728	0.226663
TAC	R1_4hpi	5385	1361	Virus	6746	0.201749
TAC	R1_8hpi	1611	1787	Virus	3398	0.525898
TAC	R2_2hpi	2527	727	Virus	3254	0.223417
TAC	R2_4hpi	4889	1474	Virus	6363	0.231652
TAC	R2_8hpi	7612	4714	Virus	12326	0.382444
TAG	R1_2hpi	53	28	Virus	81	0.345679
TAG	R1_4hpi	75	39	Virus	114	0.342105
TAG	R1_8hpi	17	29	Virus	46	0.630435
TAG	R2_2hpi	42	30	Virus	72	0.416667
TAG	R2_4hpi	79	57	Virus	136	0.419118
TAG	R2_8hpi	126	62	Virus	188	0.329787
TAT	R1_2hpi	9318	2648	Virus	11966	0.221294
TAT	R1_4hpi	17162	5039	Virus	22201	0.226972
TAT	R1_8hpi	3539	4100	Virus	7639	0.536719
TAT	R2_2hpi	7553	2214	Virus	9767	0.226682
TAT	R2_4hpi	17711	6268	Virus	23979	0.261395
TAT	R2_8hpi	17340	11499	Virus	28839	0.398731
TCA	R1_2hpi	5334	2858	Virus	8192	0.348877
TCA	R1_4hpi	13155	7488	Virus	20643	0.362738
TCA	R1_8hpi	2625	4504	Virus	7129	0.631786
TCA	R2_2hpi	4639	2365	Virus	7004	0.337664
TCA	R2_4hpi	11561	8487	Virus	20048	0.423334
TCA	R2_8hpi	12613	13620	Virus	26233	0.519193
TCC	R1_2hpi	2023	1064	Virus	3087	0.344671
TCC	R1_4hpi	6253	3642	Virus	9895	0.368065
TCC	R1_8hpi	792	1228	Virus	2020	0.607921
TCC	R2_2hpi	1798	1061	Virus	2859	0.371109
TCC	R2_4hpi	5482	4403	Virus	9885	0.445422
TCC	R2_8hpi	4100	4105	Virus	8205	0.500305
TCG	R1_2hpi	935	722	Virus	1657	0.435727
TCG	R1_4hpi	1497	875	Virus	2372	0.368887
TCG	R1_8hpi	305	542	Virus	847	0.639906
TCG	R2_2hpi	892	627	Virus	1519	0.412772
TCG	R2_4hpi	1299	1031	Virus	2330	0.442489
TCG	R2_8hpi	1232	1748	Virus	2980	0.586577
TCT	R1_2hpi	6239	3900	Virus	10139	0.384653
TCT	R1_4hpi	14779	9021	Virus	23800	0.379034
TCT	R1_8hpi	2281	4532	Virus	6813	0.665199
TCT	R2_2hpi	5423	3161	Virus	8584	0.368243
TCT	R2_4hpi	13124	10924	Virus	24048	0.454258
TCT	R2_8hpi	12306	13475	Virus	25781	0.522672
TGA	R1_2hpi	86	40	Virus	126	0.31746
TGA	R1_4hpi	72	77	Virus	149	0.516779
TGA	R1_8hpi	22	44	Virus	66	0.666667
TGA	R2_2hpi	74	52	Virus	126	0.412698
TGA	R2_4hpi	125	122	Virus	247	0.493927
TGA	R2_8hpi	136	103	Virus	239	0.430962
TGC	R1_2hpi	359	154	Virus	513	0.300195
TGC	R1_4hpi	680	346	Virus	1026	0.337232
TGC	R1_8hpi	644	1133	Virus	1777	0.637591
TGC	R2_2hpi	334	127	Virus	461	0.275488
TGC	R2_4hpi	407	297	Virus	704	0.421875
TGC	R2_8hpi	3247	2992	Virus	6239	0.479564
TGG	R1_2hpi	1773	691	Virus	2464	0.280438
TGG	R1_4hpi	3057	1412	Virus	4469	0.315954
TGG	R1_8hpi	996	1718	Virus	2714	0.633014
TGG	R2_2hpi	1386	522	Virus	1908	0.273585
TGG	R2_4hpi	2711	1599	Virus	4310	0.370998
TGG	R2_8hpi	4616	4324	Virus	8940	0.483669
TGT	R1_2hpi	2182	928	Virus	3110	0.298392
TGT	R1_4hpi	4048	1934	Virus	5982	0.323303
TGT	R1_8hpi	3386	3891	Virus	7277	0.534698
TGT	R2_2hpi	2005	717	Virus	2722	0.263409
TGT	R2_4hpi	3190	2088	Virus	5278	0.395604
TGT	R2_8hpi	14709	8972	Virus	23681	0.378869
TTA	R1_2hpi	3185	2115	Virus	5300	0.399057
TTA	R1_4hpi	6408	4266	Virus	10674	0.399663
TTA	R1_8hpi	724	3018	Virus	3742	0.806521
TTA	R2_2hpi	2868	1873	Virus	4741	0.395064
TTA	R2_4hpi	6354	5881	Virus	12235	0.48067
TTA	R2_8hpi	5150	10075	Virus	15225	0.661741
TTC	R1_2hpi	2548	733	Virus	3281	0.223407
TTC	R1_4hpi	6020	1635	Virus	7655	0.213586
TTC	R1_8hpi	2989	2930	Virus	5919	0.495016
TTC	R2_2hpi	2065	562	Virus	2627	0.213932
TTC	R2_4hpi	5004	1277	Virus	6281	0.203312
TTC	R2_8hpi	12007	5177	Virus	17184	0.301269
TTG	R1_2hpi	2966	2276	Virus	5242	0.434185
TTG	R1_4hpi	4472	3440	Virus	7912	0.434783
TTG	R1_8hpi	522	1715	Virus	2237	0.766652
TTG	R2_2hpi	2526	1775	Virus	4301	0.412695
TTG	R2_4hpi	4416	5084	Virus	9500	0.535158
TTG	R2_8hpi	3090	5887	Virus	8977	0.655787
TTT	R1_2hpi	6784	1861	Virus	8645	0.215269
TTT	R1_4hpi	14487	4247	Virus	18734	0.2267
TTT	R1_8hpi	2339	3345	Virus	5684	0.588494
TTT	R2_2hpi	5764	1570	Virus	7334	0.214071
TTT	R2_4hpi	13564	4277	Virus	17841	0.239729
TTT	R2_8hpi	10588	8143	Virus	18731	0.434734
