# Supplementary material for: A giant virus forms a specialized subcellular environment within its amoeba host for efficient translation
Source: Nat Microbiol. 2026 Jan 9;11(2):584–96. doi: 10.1038/s41564-025-02234-x (PMC12872441; doi:10.1038/s41564-025-02234-x)
Supplement: Supplementary file 17 — Source data for all subfigures in Extended Data Fig. 8. [file 41564_2025_2234_MOESM17_ESM.xlsx]

## Sheet: Sheet1
Fig. S7 Reporter assay to monitor ribosome pausing during infection.
name	ratio	plasmid	time	replicate
AR1-M	0.007346	GC	M	Rep1
AR2-M	0.007706	GC	M	Rep2
VR1-M	0.000563	AT	M	Rep1
VR2-M	0.000764	AT	M	Rep2
AR1-8	0.01099	GC	8	Rep1
AR2-8	0.010437	GC	8	Rep2
VR1-8	0.000956	AT	8	Rep1
VR2-8	0.000852	AT	8	Rep2
AR3-M	0.004673	GC	M	Rep3
AR4-M	0.006759	GC	M	Rep4
VR3-M	0.000508	AT	M	Rep3
VR4-M	0.000408	AT	M	Rep4
AR3-8	0.010211	GC	8	Rep3
AR4-8	0.012945	GC	8	Rep4
VR3-8	0.000759	AT	8	Rep3
VR4-8	0.000706	AT	8	Rep4
